# Supplementary material for: Shigella induces epigenetic reprogramming of zebrafish neutrophils
Source: Sci Adv. 2023 Sep 6;9(36):eadf9706. doi: 10.1126/sciadv.adf9706 (PMC10482349; doi:10.1126/sciadv.adf9706)
Supplement: Supplementary file 2 — Data files S1 to S3 [file sciadv.adf9706_data_files_s1_to_s3.zip]

Archive with 3 entries (3 files):
- adf9706_Data_file_S1.xlsx
- adf9706_Data_file_S2.xlsx
- adf9706_Data_file_S3.xlsx
