# Supplementary material for: Shigella induces epigenetic reprogramming of zebrafish neutrophils
Source: Sci Adv. 2023 Sep 6;9(36):eadf9706. doi: 10.1126/sciadv.adf9706 (PMC10482349; doi:10.1126/sciadv.adf9706)
Supplement: Supplementary file 2 — Data files S1 to S3 [file sciadv.adf9706_data_files_s1_to_s3.zip › adf9706_Data_file_S1.xlsx]

## Sheet: IDR_ChIPseeker
Chrom	Start	End	.	X1000	..1	X87.70072	X.1	X.1.1	X34488	X5.00	X5.00.1	X38870535.1	X38933070	X11.08166	X24327	X38870561	X38934392.1	X76.61906	X1213	annotation	geneChr	geneStart	geneEnd	geneLength	geneStrand	transcriptId	distanceToTSS	geneName	geneId
chr15	21130997	21132726	.	102	.	6.46765	-1	-1	400	0	0.25	21130997	21132471	3.38322	106	21131048	21132726	3.08443	643	Distal Intergenic	15	21178233	21196748	18516	2	NM_001139479	64022	a2ml	a2ml
chr5	18344687	18345938	.	192	.	6.87109	-1	-1	816	0.13	0.46	18344687	18345807	3.28852	888	18344703	18345938	3.58257	728	Intron (NM_201009/aacs, intron 12 of 18)	5	18323526	18393690	70165	2	NM_201009	47752	aacs	aacs
chr5	18159940	18161091	.	724	.	11.0889	-1	-1	720	1.05	1.75	18160224	18161026	3.61737	347	18159940	18161091	7.47148	168	Distal Intergenic	5	18323526	18393690	70165	2	NM_201009	232599	aacs	aacs
chr11	28450387	28450896	.	208	.	7.30154	-1	-1	195	0.15	0.5	28450387	28450896	3.99844	252	28450434	28450740	3.3031	91	Intron (NM_001034184/igsf21a, intron 5 of 9)	11	28370390	28372625	2236	1	NM_001172642	79998	aadacl4	aadacl4
chr6	59955172	59956613	.	473	.	9.26141	-1	-1	480	0.52	1.14	59955172	59955887	3.88112	574	59955397	59956613	5.38029	161	Intron (NM_001080193/kdm6al, intron 19 of 28)	6	59981913	59990102	8190	1	NM_212938	-25300	aamp	aamp
chr6	59953551	59954793	.	272	.	8.04247	-1	-1	374	0.22	0.66	59953551	59954793	5.38657	339	59953741	59954072	2.6559	220	Intron (NM_001080193/kdm6al, intron 19 of 28)	6	59981913	59990102	8190	1	NM_212938	-27120	aamp	aamp
chr6	18452993	18454626	.	1000	.	14.5654	-1	-1	690	2.5	3.22	18453128	18454625	9.17866	602	18452993	18454626	5.38675	643	Distal Intergenic	6	18518971	18521494	2524	2	NM_200704	66868	aanat1	aanat1
chr6	18276582	18277580	.	333	.	8.4719	-1	-1	357	0.3	0.8	18276582	18276977	4.34236	212	18276701	18277580	4.12954	384	Distal Intergenic	6	18518971	18521494	2524	2	NM_200704	243914	aanat1	aanat1
chr6	18448911	18452635	.	687	.	11.2936	-1	-1	1066	0.96	1.66	18448911	18452593	7.16402	912	18448927	18452635	4.12954	1204	Distal Intergenic	6	18518971	18521494	2524	2	NM_200704	68859	aanat1	aanat1
chr6	18494482	18495490	.	193	.	6.96508	-1	-1	233	0.13	0.47	18494525	18495490	3.91396	182	18494482	18494770	3.05112	241	Distal Intergenic	6	18518971	18521494	2524	2	NM_200704	26004	aanat1	aanat1
chr6	18439662	18440610	.	102	.	6.15811	-1	-1	473	0	0.25	18440010	18440327	3.07435	170	18439662	18440610	3.08376	428	Distal Intergenic	6	18518971	18521494	2524	2	NM_200704	80884	aanat1	aanat1
chr6	18620725	18625551	.	1000	.	18.0753	-1	-1	2085	3.83	4.53	18620725	18625110	12.8501	1209	18620737	18625551	5.22517	2010	Distal Intergenic	6	18518971	18521494	2524	2	NM_200704	-99232	aanat1	aanat1
chr6	18326758	18327299	.	102	.	5.42894	-1	-1	154	0	0.25	18326758	18327120	2.88082	150	18326767	18327299	2.54812	150	Distal Intergenic	6	18518971	18521494	2524	2	NM_200704	194195	aanat1	aanat1
chr18	18690547	18691657	.	102	.	6.71682	-1	-1	636	0	0.25	18690697	18691657	3.98923	847	18690547	18691178	2.72759	275	Distal Intergenic	18	18667344	18678385	11042	2	NM_001040035	-12163	aars1	aars1
chr18	18692556	18693611	.	307	.	8.13564	-1	-1	437	0.27	0.74	18692556	18693611	3.51307	524	18692707	18693206	4.62257	199	Distal Intergenic	18	18667344	18678385	11042	2	NM_001040035	-14172	aars1	aars1
chr18	18770600	18771285	.	102	.	6.40204	-1	-1	405	0	0.25	18770685	18771285	3.42723	310	18770600	18771228	2.97481	415	Distal Intergenic	18	18667344	18678385	11042	2	NM_001040035	-92216	aars1	aars1
chr25	27880832	27882028	.	351	.	8.63841	-1	-1	997	0.32	0.85	27880832	27881999	4.41622	1015	27881554	27882028	4.22219	258	Intron (NM_001173985/aass, intron 22 of 22)	25	27839083	27889790	50708	1	NM_001173985	41750	aass	aass
chr25	27859113	27860261	.	102	.	6.03744	-1	-1	873	0	0.25	27859113	27860261	2.40065	908	27859173	27860146	3.63679	778	Intron (NM_001173985/aass, intron 12 of 22)	25	27839083	27889790	50708	1	NM_001173985	20031	aass	aass
chr25	27957279	27963173	.	1000	.	14.3387	-1	-1	1646	2.47	3.18	27957366	27963173	8.19197	1509	27957279	27963025	6.14678	1697	Distal Intergenic	25	27839083	27889790	50708	1	NM_001173985	118197	aass	aass
chr5	55660114	55661567	.	201	.	7.21189	-1	-1	701	0.14	0.49	55660971	55661567	3.86654	341	55660114	55661300	3.34535	204	Intron (NM_001271308/acaca, intron 42 of 52)	5	55607649	55635864	28216	1	NM_001271839	52466	aatf	aatf
chr5	55662100	55663083	.	346	.	8.51349	-1	-1	261	0.32	0.84	55662100	55662932	6.28326	200	55662234	55663083	2.23023	188	Intron (NM_001271308/acaca, intron 42 of 52)	5	55607649	55635864	28216	1	NM_001271839	54452	aatf	aatf
chr3	27730314	27730754	.	102	.	5.74746	-1	-1	239	0	0.25	27730470	27730754	2.95967	46	27730314	27730656	2.78779	277	Intron (NM_201498/abat, intron 4 of 15)	3	27705233	27749461	44229	2	NM_201498	18707	abat	abat
chr14	6141742	6142374	.	102	.	6.07983	-1	-1	373	0	0.25	6142023	6142374	3.09269	218	6141742	6142184	2.98714	248	Intron (NM_001114586/abca1b, intron 4 of 45)	14	6122672	6212349	89678	1	NM_001114586	19071	abca1b	abca1b
chr14	6140938	6141655	.	102	.	6.11729	-1	-1	308	0	0.25	6141148	6141655	3.37557	327	6140938	6141367	2.74172	80	Intron (NM_001114586/abca1b, intron 4 of 45)	14	6122672	6212349	89678	1	NM_001114586	18267	abca1b	abca1b
chr24	28486161	28486992	.	304	.	8.44727	-1	-1	409	0.26	0.73	28486347	28486992	5.08348	325	28486161	28486650	3.36379	307	Intron (NM_001002206/abca4a, intron 5 of 7)	24	28481879	28496239	14361	1	NM_001002206	4283	abca4a	abca4a
chr24	28504892	28505750	.	336	.	8.51919	-1	-1	368	0.3	0.81	28505088	28505750	4.41622	363	28504892	28505406	4.10297	177	Distal Intergenic	24	28481879	28496239	14361	1	NM_001002206	23014	abca4a	abca4a
chr12	39551049	39552012	.	216	.	7.37359	-1	-1	237	0.16	0.52	39551153	39551931	3.7368	254	39551049	39552012	3.63679	117	Distal Intergenic	12	38633144	38680464	47321	1	NM_001099246	917906	abca5	abca5
chr12	38937121	38938168	.	369	.	8.65967	-1	-1	542	0.35	0.89	38937339	38938168	4.30536	301	38937121	38938073	4.35431	565	Distal Intergenic	12	38633144	38680464	47321	1	NM_001099246	303978	abca5	abca5
chr12	39399208	39400340	.	312	.	8.4862	-1	-1	695	0.27	0.75	39399208	39400105	5.14085	372	39399943	39400340	3.34535	283	Distal Intergenic	12	38633144	38680464	47321	1	NM_001099246	766065	abca5	abca5
chr12	39077091	39077659	.	577	.	9.98367	-1	-1	345	0.72	1.39	39077259	39077659	5.33429	233	39077091	39077599	4.64938	290	Distal Intergenic	12	38633144	38680464	47321	1	NM_001099246	443948	abca5	abca5
chr12	38934814	38935311	.	102	.	6.35634	-1	-1	271	0	0.25	38935026	38935311	3.16177	114	38934814	38935122	3.19457	216	Distal Intergenic	12	38633144	38680464	47321	1	NM_001099246	301671	abca5	abca5
chr12	38860399	38865535	.	1000	.	14.6773	-1	-1	3188	2.54	3.27	38860567	38865535	5.62092	3756	38860399	38865503	9.05634	612	Distal Intergenic	12	38633144	38680464	47321	1	NM_001099246	227256	abca5	abca5
chr12	39188043	39188572	.	362	.	8.87827	-1	-1	318	0.34	0.87	39188271	39188572	5.05352	132	39188043	39188366	3.82475	277	Distal Intergenic	12	38633144	38680464	47321	1	NM_001099246	554900	abca5	abca5
chr12	39070133	39076037	.	1000	.	15.7797	-1	-1	3813	3.12	3.83	39070209	39076037	7.72876	5258	39070133	39075829	8.05095	1845	Distal Intergenic	12	38633144	38680464	47321	1	NM_001099246	436990	abca5	abca5
chr12	38826927	38831999	.	1000	.	17.5531	-1	-1	3220	3.8	4.5	38826927	38831999	8.15816	4706	38827115	38831899	9.39498	1593	Distal Intergenic	12	38633144	38680464	47321	1	NM_001099246	193784	abca5	abca5
chr13	558167	558708	.	248	.	7.75837	-1	-1	274	0.19	0.6	558202	558625	5.07798	209	558167	558708	2.68039	305	Intron (NM_200589/abcc2, intron 8 of 30)	13	551336	581297	29962	1	NM_200589	6832	abcc2	abcc2
chr25	22670691	22671408	.	102	.	6.71171	-1	-1	439	0	0.25	22670894	22671397	4.06873	343	22670691	22671408	2.64298	333	Intron (NM_001172647/abcc8, intron 10 of 38)	25	22632862	22751729	118868	1	NM_001172647	37830	abcc8	abcc8
chr8	8153168	8154056	.	226	.	7.12907	-1	-1	388	0.17	0.55	8153168	8153562	2.87935	135	8153406	8154056	4.24972	404	Distal Intergenic	8	8007501	8040035	32535	1	NM_001111186	145668	abcd1	abcd1
chr7	41113286	41114215	.	102	.	6.31749	-1	-1	388	0	0.25	41113344	41114215	3.74841	649	41113286	41113769	2.56908	70	Distal Intergenic	7	41124270	41140046	15777	2	NM_001201361	25831	abcf2b	abcf2b
chr23	46048771	46050218	.	221	.	7.44674	-1	-1	729	0.16	0.53	46048771	46049682	4.04676	408	46049162	46050218	3.39998	660	Distal Intergenic	23	46065242	46091925	26684	1	NM_001042775	-15024	abcg2a	abcg2a
chr23	46127272	46128097	.	382	.	8.69223	-1	-1	472	0.37	0.92	46127272	46127936	3.92109	546	46127357	46128097	4.77114	313	Distal Intergenic	23	46065242	46091925	26684	1	NM_001042775	62031	abcg2a	abcg2a
chr23	46077388	46080071	.	698	.	10.8546	-1	-1	1395	0.99	1.68	46077477	46080048	6.15316	733	46077388	46080071	4.70141	1309	Intron (NM_001042775/abcg2a, intron 5 of 12)	23	46065242	46091925	26684	1	NM_001042775	12147	abcg2a	abcg2a
chr13	5143662	5144266	.	102	.	6.70807	-1	-1	322	0	0.25	5143777	5144266	4.30536	346	5143662	5144002	2.40271	183	Distal Intergenic	13	4902611	4935908	33298	2	NM_001039639	-207755	abcg2c	abcg2c
chr9	5551114	5551750	.	315	.	8.10193	-1	-1	282	0.27	0.76	5551282	5551750	3.42723	215	5551114	5551635	4.6747	181	Distal Intergenic	9	5496810	5502588	5779	2	NM_001037685	-48527	abhd13	abhd13
chr6	53522005	53522607	.	189	.	6.85629	-1	-1	123	0.12	0.46	53522005	53522607	3.52257	146	53522005	53522320	3.33372	100	Intron (NM_001013503/cacna2d2a, intron 13 of 38)	6	53428849	53435329	6481	1	NM_200367	93157	abhd14b	abhd14b
chr6	53545233	53546033	.	102	.	6.10727	-1	-1	273	0	0.25	53545306	53546033	3.23144	112	53545233	53545706	2.87583	361	Intron (NM_001013503/cacna2d2a, intron 10 of 38)	6	53428849	53435329	6481	1	NM_200367	116385	abhd14b	abhd14b
chr6	53440031	53440494	.	102	.	6.71766	-1	-1	328	0	0.25	53440031	53440410	3.23144	273	53440076	53440494	3.48622	339	Distal Intergenic	6	53428849	53435329	6481	1	NM_200367	11183	abhd14b	abhd14b
chr6	53608385	53609018	.	102	.	6.67641	-1	-1	296	0	0.25	53608495	53608821	3.53881	150	53608385	53609018	3.1376	332	Intron (NM_001013503/cacna2d2a, intron 5 of 38)	6	53428849	53435329	6481	1	NM_200367	179537	abhd14b	abhd14b
chr16	10600202	10601073	.	251	.	7.48124	-1	-1	395	0.2	0.61	10600409	10600708	3.04283	166	10600202	10601073	4.43841	417	Intron (NM_001111178/abhd16a, intron 11 of 19)	16	10586632	10626064	39433	2	NM_001111178	24991	abhd16a	abhd16a
chr2	49317566	49318136	.	102	.	5.63876	-1	-1	166	0	0.25	49317566	49317892	2.65088	83	49317759	49318136	2.98788	56	Intron (NM_001089323/abhd17aa, intron 2 of 4)	2	49304929	49329680	24752	1	NM_001089323	12638	abhd17aa	abhd17aa
chr7	10669790	10670605	.	194	.	6.91427	-1	-1	422	0.13	0.47	10669790	10670118	3.42723	190	10670062	10670605	3.48704	382	Promoter (<=1kb)	7	10669777	10764278	94502	1	NM_200157	14	abhd17c	abhd17c
chr7	10680950	10681564	.	257	.	7.70328	-1	-1	206	0.2	0.62	10680950	10681278	5.19427	188	10681057	10681564	2.50901	117	Intron (NM_200157/abhd17c, intron 1 of 2)	7	10669777	10764278	94502	1	NM_200157	11174	abhd17c	abhd17c
chr7	10626063	10626499	.	235	.	7.35463	-1	-1	243	0.18	0.57	10626138	10626499	3.09269	205	10626063	10626400	4.26194	207	Intron (NM_131674/arnt2, intron 18 of 19)	7	10669777	10764278	94502	1	NM_200157	-43278	abhd17c	abhd17c
chr14	44744421	44745640	.	102	.	6.28498	-1	-1	412	0	0.25	44744922	44745322	3.04974	102	44744421	44745640	3.23524	221	Distal Intergenic	14	44848714	44880185	31472	2	NM_001013347	134545	abhd18	abhd18
chr14	44774498	44775663	.	308	.	7.61494	-1	-1	703	0.27	0.74	44775004	44775307	2.49439	33	44774498	44775663	5.12055	868	Distal Intergenic	14	44848714	44880185	31472	2	NM_001013347	104522	abhd18	abhd18
chr14	44819759	44820356	.	102	.	6.43058	-1	-1	227	0	0.25	44819759	44820132	3.69307	223	44819936	44820356	2.73751	54	Distal Intergenic	14	44848714	44880185	31472	2	NM_001013347	59829	abhd18	abhd18
chr14	44777531	44778366	.	102	.	6.36885	-1	-1	421	0	0.25	44777531	44778314	3.27353	530	44777796	44778366	3.09532	48	Distal Intergenic	14	44848714	44880185	31472	2	NM_001013347	101819	abhd18	abhd18
chr14	44787944	44789327	.	946	.	12.7605	-1	-1	776	1.54	2.28	44788700	44789298	3.73401	363	44787944	44789327	9.02653	434	Distal Intergenic	14	44848714	44880185	31472	2	NM_001013347	90858	abhd18	abhd18
chr14	44876401	44877435	.	453	.	9.20584	-1	-1	568	0.49	1.09	44876401	44877435	4.65986	799	44876659	44877136	4.54598	80	Promoter (2-3kb)	14	44848714	44880185	31472	2	NM_001013347	2750	abhd18	abhd18
chr14	44818571	44819132	.	486	.	9.67907	-1	-1	229	0.54	1.17	44818598	44819132	5.61325	210	44818571	44818994	4.06582	222	Distal Intergenic	14	44848714	44880185	31472	2	NM_001013347	61053	abhd18	abhd18
chr14	44643111	44643737	.	491	.	9.40313	-1	-1	282	0.56	1.18	44643207	44643640	3.30089	185	44643111	44643737	6.10224	283	Distal Intergenic	14	44848714	44880185	31472	2	NM_001013347	236448	abhd18	abhd18
chr14	45144301	45145409	.	390	.	8.85926	-1	-1	832	0.38	0.94	45144985	45145393	4.61634	135	45144301	45145409	4.24292	845	Distal Intergenic	14	44848714	44880185	31472	2	NM_001013347	-264117	abhd18	abhd18
chr14	45134484	45135108	.	102	.	6.20625	-1	-1	349	0	0.25	45134484	45134980	3.23144	151	45134802	45135108	2.97481	230	Distal Intergenic	14	44848714	44880185	31472	2	NM_001013347	-254300	abhd18	abhd18
chr14	45024835	45025421	.	102	.	5.71149	-1	-1	452	0	0.25	45024835	45025421	3.38899	390	45024926	45025395	2.3225	424	Distal Intergenic	14	44848714	44880185	31472	2	NM_001013347	-144651	abhd18	abhd18
chr14	44662810	44663746	.	204	.	7.18916	-1	-1	647	0.14	0.49	44662810	44663715	4.26743	588	44663273	44663746	2.92173	244	Distal Intergenic	14	44848714	44880185	31472	2	NM_001013347	216439	abhd18	abhd18
chr14	44852885	44853569	.	483	.	9.44438	-1	-1	296	0.54	1.16	44852909	44853569	5.08815	344	44852885	44853543	4.35623	225	Intron (NM_001013347/abhd18, intron 12 of 13)	14	44848714	44880185	31472	2	NM_001013347	26616	abhd18	abhd18
chr7	13599455	13600732	.	243	.	7.64398	-1	-1	732	0.19	0.59	13600250	13600732	3.62857	83	13599455	13600648	4.01541	586	Intron (NM_200914/abhd2a, intron 6 of 10)	7	13573176	13611473	38298	1	NM_200914	26280	abhd2a	abhd2a
chr7	13601461	13602585	.	334	.	8.28264	-1	-1	456	0.3	0.81	13601465	13602515	3.27909	623	13601461	13602585	5.00355	286	Intron (NM_200914/abhd2a, intron 6 of 10)	7	13573176	13611473	38298	1	NM_200914	28286	abhd2a	abhd2a
chr7	13588299	13589058	.	190	.	6.82701	-1	-1	312	0.12	0.46	13588299	13588777	3.42723	118	13588631	13589058	3.39978	174	Exon (NM_200914/abhd2a, exon 4 of 11)	7	13573176	13611473	38298	1	NM_200914	15124	abhd2a	abhd2a
chr2	12084196	12090190	.	1000	.	13.0999	-1	-1	3218	2.03	2.78	12084274	12090190	6.12942	2290	12084196	12089657	6.97051	4068	Intron (NM_001004569/abhd3, intron 3 of 8)	2	12071841	12128747	56907	2	NM_001004569	38557	abhd3	abhd3
chr24	5924662	5925001	.	241	.	7.67411	-1	-1	148	0.19	0.58	5924662	5924982	4.94652	99	5924666	5925001	2.72759	193	Intron (NM_001328427/abi1a, intron 1 of 9)	24	5906084	5981557	75474	1	NM_001328427	18579	abi1a	abi1a
chr9	13778116	13779143	.	102	.	5.492	-1	-1	301	0	0.25	13778116	13779143	3.42723	163	13778382	13778832	2.06477	174	Intron (NM_001076586/abi2a, intron 1 of 9)	9	13762389	13828173	65785	1	NM_001076586	15728	abi2a	abi2a
chr22	28468855	28474787	.	1000	.	13.7335	-1	-1	795	2.06	2.81	28468855	28474497	8.72941	1003	28469000	28474787	5.00414	443	Distal Intergenic	22	28496436	28532676	36241	1	NM_199859	-21649	abi3bpb	abi3bpb
chr5	61983274	61984272	.	205	.	7.18011	-1	-1	144	0.14	0.49	61983274	61983674	3.69307	164	61983308	61984272	3.48704	91	Distal Intergenic	5	61926674	61957992	31319	1	NM_001100016	56601	abr	abr
chr5	61923219	61924142	.	226	.	7.51155	-1	-1	702	0.17	0.55	61923219	61924142	3.70914	657	61923456	61924078	3.80241	511	Promoter (2-3kb)	5	61926674	61957992	31319	1	NM_001100016	-2532	abr	abr
chr19	47168652	47171153	.	383	.	8.54027	-1	-1	1688	0.37	0.92	47168652	47171128	2.73977	1799	47169642	47171153	5.8005	299	Distal Intergenic	19	47180422	47186367	5946	2	NM_001003986	15214	abrab	abrab
chr19	47179366	47179793	.	207	.	7.23494	-1	-1	191	0.15	0.5	47179370	47179678	4.21569	218	47179366	47179793	3.01925	161	Downstream (<1kb)	19	47180422	47186367	5946	2	NM_001003986	6574	abrab	abrab
chr17	31772362	31772783	.	512	.	9.49813	-1	-1	208	0.59	1.23	31772370	31772783	4.61634	276	31772362	31772690	4.88179	132	Distal Intergenic	17	31788812	31802835	14024	2	NM_213295	30052	abraxas2	abraxas2
chr17	32037205	32040664	.	883	.	11.9063	-1	-1	2229	1.4	2.13	32037786	32040197	6.677	362	32037205	32040664	5.22933	2251	Distal Intergenic	17	31788812	31802835	14024	2	NM_213295	-234371	abraxas2	abraxas2
chr5	55770241	55771226	.	334	.	8.47749	-1	-1	498	0.3	0.81	55770414	55771093	4.37452	377	55770241	55771226	4.10297	446	Distal Intergenic	5	55638406	55742045	103640	2	NM_001271308	-28197	acaca	acaca
chr5	55745403	55746014	.	102	.	6.14242	-1	-1	407	0	0.25	55745529	55745946	3.04283	380	55745403	55746014	3.09959	309	Distal Intergenic	5	55638406	55742045	103640	2	NM_001271308	-3359	acaca	acaca
chr5	55771424	55773628	.	1000	.	13.6058	-1	-1	1535	1.88	2.63	55771424	55773628	9.32631	157	55771813	55773522	4.27949	798	Distal Intergenic	5	55638406	55742045	103640	2	NM_001271308	-29380	acaca	acaca
chr11	26527704	26533391	.	1000	.	16.0718	-1	-1	2419	3.26	3.96	26527704	26533372	9.97306	1289	26527725	26533391	6.09872	3528	Distal Intergenic	11	26448366	26463995	15630	2	NM_001045307	-63710	acad9	acad9
chr11	26658246	26658868	.	305	.	8.12036	-1	-1	344	0.26	0.73	26658531	26658841	3.7076	75	26658246	26658868	4.41276	328	Distal Intergenic	11	26448366	26463995	15630	2	NM_001045307	-194252	acad9	acad9
chr11	26592919	26593605	.	102	.	6.31974	-1	-1	499	0	0.25	26593312	26593605	2.28482	214	26592919	26593387	4.03492	392	Distal Intergenic	11	26448366	26463995	15630	2	NM_001045307	-128925	acad9	acad9
chr7	19781456	19787468	.	1000	.	16.1543	-1	-1	2973	3.36	4.07	19781456	19787468	9.33048	2048	19781552	19787293	6.82381	3802	Distal Intergenic	7	19806889	19851364	44476	2	NM_001080579	63896	acap1	acap1
chr11	3410821	3411402	.	102	.	6.51199	-1	-1	174	0	0.25	3410942	3411402	3.69307	163	3410821	3411156	2.81892	64	Intron (NM_001083015/acap3b, intron 1 of 26)	11	3316944	3475577	158634	2	NM_001083015	64175	acap3b	acap3b
chr10	38737154	38737614	.	798	.	11.103	-1	-1	149	1.2	1.92	38737159	38737614	4.72843	143	38737154	38737549	6.37459	151	Intron (NM_001003746/acat1, intron 3 of 11)	10	38720567	38752668	32102	1	NM_001003746	16588	acat1	acat1
chr10	38732899	38733730	.	263	.	7.63821	-1	-1	553	0.21	0.64	38733305	38733730	3.06191	125	38732899	38733669	4.5763	575	Intron (NM_001003746/acat1, intron 3 of 11)	10	38720567	38752668	32102	1	NM_001003746	12333	acat1	acat1
chr10	38730949	38732080	.	209	.	7.29298	-1	-1	724	0.15	0.5	38731454	38732080	4.07651	332	38730949	38731867	3.21647	612	Intron (NM_001003746/acat1, intron 3 of 11)	10	38720567	38752668	32102	1	NM_001003746	10383	acat1	acat1
chr10	38724823	38729797	.	1000	.	25.2926	-1	-1	2045	5	5	38724823	38729543	14.3676	337	38724923	38729797	10.925	233	Intron (NM_001003746/acat1, intron 3 of 11)	10	38720567	38752668	32102	1	NM_001003746	4257	acat1	acat1
chr20	30874989	30876140	.	102	.	6.52537	-1	-1	329	0	0.25	30874989	30875382	2.65088	63	30875341	30876140	3.87449	244	Distal Intergenic	20	30799649	30818983	19335	1	NM_001328207	75341	acbd3	acbd3
chr20	30777366	30777979	.	102	.	5.42835	-1	-1	343	0	0.25	30777366	30777821	2.63938	348	30777503	30777979	2.78897	201	Distal Intergenic	20	30799649	30818983	19335	1	NM_001328207	-21670	acbd3	acbd3
chr20	30874249	30874622	.	191	.	6.82701	-1	-1	177	0.13	0.46	30874249	30874550	3.42723	96	30874303	30874622	3.39978	204	Distal Intergenic	20	30799649	30818983	19335	1	NM_001328207	74601	acbd3	acbd3
chr12	15559559	15565263	.	784	.	11.5971	-1	-1	4610	1.17	1.89	15559598	15565118	6.95209	4132	15559559	15565263	4.64501	5050	Intron (NM_213095/acbd4, intron 1 of 12)	12	15526454	15577783	51330	2	NM_213095	12520	acbd4	acbd4
chr2	10131608	10132336	.	240	.	7.68177	-1	-1	405	0.18	0.58	10131608	10132336	4.9017	492	10131615	10132245	2.78007	311	Intron (NM_001100088/acbd5b, intron 8 of 11)	2	10120858	10143410	22553	1	NM_001100088	10751	acbd5b	acbd5b
chr25	8853254	8853796	.	204	.	6.86637	-1	-1	230	0.14	0.49	8853310	8853796	2.89991	288	8853254	8853751	3.96646	116	Intron (NM_001014323/accs, intron 1 of 13)	25	8848866	8872559	23694	1	NM_001014323	4389	accs	accs
chr7	25831834	25833622	.	778	.	11.0042	-1	-1	1456	1.16	1.88	25831834	25833622	4.90544	1442	25832720	25833598	6.09872	584	Distal Intergenic	7	25805961	25816624	10664	2	NM_131846	-15211	ache	ache
chr9	24248616	24249328	.	102	.	6.07513	-1	-1	398	0	0.25	24248616	24249115	2.25038	330	24248909	24249328	3.82475	173	Distal Intergenic	9	24233836	24235418	1583	2	NM_001144814	-13199	ackr3a	ackr3a
chr9	24259260	24259986	.	313	.	8.55382	-1	-1	248	0.27	0.75	24259331	24259707	5.41622	162	24259260	24259986	3.1376	264	Distal Intergenic	9	24233836	24235418	1583	2	NM_001144814	-23843	ackr3a	ackr3a
chr3	17806173	17806705	.	102	.	6.38043	-1	-1	308	0	0.25	17806173	17806540	4.05711	308	17806333	17806705	2.32332	148	Intron (NM_001002649/aclya, intron 1 of 27)	3	17801988	17859013	57026	1	NM_001002649	4186	aclya	aclya
chr3	17783378	17784583	.	306	.	7.99648	-1	-1	260	0.26	0.74	17783378	17784205	2.99326	54	17783484	17784583	5.00322	360	Distal Intergenic	3	17801988	17859013	57026	1	NM_001002649	-17405	aclya	aclya
chr9	23437287	23437868	.	102	.	5.10305	-1	-1	355	0	0.25	23437287	23437868	2.63082	469	23437458	23437794	2.47223	70	Intron (NM_001089494/acmsd, intron 3 of 9)	9	23433425	23443001	9577	2	NM_001089494	5133	acmsd	acmsd
chr4	25638971	25640690	.	935	.	12.1589	-1	-1	885	1.52	2.25	25639263	25640337	6.65374	405	25638971	25640690	5.50517	1074	Promoter (1-2kb)	4	25637949	25658789	20841	1	NM_001025487	1023	acot15	acot15
chr25	31338755	31339343	.	314	.	8.24816	-1	-1	362	0.27	0.76	31338755	31339343	3.99844	371	31338809	31339228	4.24972	299	Intron (NM_001017765/ubl7a, intron 6 of 9)	25	31303374	31328348	24975	2	NM_001007419	-10408	acot19	acot19
chr8	46827445	46827809	.	102	.	5.82887	-1	-1	183	0	0.25	46827445	46827809	3.25979	28	46827477	46827808	2.56908	307	Intron (NM_001004617/acot7, intron 6 of 8)	8	46767794	46903890	136097	2	NM_001004617	76081	acot7	acot7
chr8	46829008	46830100	.	102	.	6.48202	-1	-1	322	0	0.25	46829236	46830100	4.35264	123	46829008	46829304	2.12938	294	Intron (NM_001004617/acot7, intron 6 of 8)	8	46767794	46903890	136097	2	NM_001004617	73790	acot7	acot7
chr24	21812702	21813188	.	102	.	6.17467	-1	-1	354	0	0.25	21812702	21813125	3.23144	357	21812867	21813188	2.94323	187	Downstream (1-2kb)	24	21793576	21806992	13417	2	NM_001037399	-5711	acot9.2	acot9.2
chr6	18192057	18195724	.	1000	.	16.1752	-1	-1	2742	2.46	3.18	18192172	18195552	3.49352	2926	18192057	18195724	12.6817	433	Distal Intergenic	6	18024805	18040340	15536	1	NM_001005933	167253	acox1	acox1
chr6	18199207	18199794	.	102	.	6.26855	-1	-1	286	0	0.25	18199207	18199523	3.40005	251	18199376	18199794	2.8685	152	Distal Intergenic	6	18024805	18040340	15536	1	NM_001005933	174403	acox1	acox1
chr6	18251707	18252503	.	335	.	8.60304	-1	-1	562	0.3	0.81	18251963	18252415	4.83318	261	18251707	18252503	3.76986	608	Distal Intergenic	6	18024805	18040340	15536	1	NM_001005933	226903	acox1	acox1
chr6	18116184	18116566	.	102	.	5.00959	-1	-1	137	0	0.25	18116292	18116566	2.76981	137	18116184	18116483	2.23978	30	Distal Intergenic	6	18024805	18040340	15536	1	NM_001005933	91380	acox1	acox1
chr6	18110665	18111213	.	102	.	6.43868	-1	-1	271	0	0.25	18110665	18111213	3.99833	301	18110877	18111185	2.44035	29	Distal Intergenic	6	18024805	18040340	15536	1	NM_001005933	85861	acox1	acox1
chr6	18081896	18082609	.	102	.	6.26365	-1	-1	165	0	0.25	18081896	18082213	3.83913	110	18081900	18082609	2.42452	216	Distal Intergenic	6	18024805	18040340	15536	1	NM_001005933	57092	acox1	acox1
chr6	18250340	18251386	.	102	.	7.28907	-1	-1	689	0	0.25	18250778	18251386	5.03525	414	18250340	18251042	2.25382	527	Distal Intergenic	6	18024805	18040340	15536	1	NM_001005933	225536	acox1	acox1
chr6	18226311	18231592	.	1000	.	20.437	-1	-1	446	3.76	4.46	18226402	18231592	3.6665	518	18226311	18231517	16.7705	1041	Distal Intergenic	6	18024805	18040340	15536	1	NM_001005933	201507	acox1	acox1
chr7	61288450	61289057	.	232	.	7.4937	-1	-1	243	0.17	0.56	61288450	61288807	3.51307	118	61288685	61289057	3.98063	133	Distal Intergenic	7	61453878	61495905	42028	1	NM_213147	-164821	acox3	acox3
chr7	61289449	61290960	.	1000	.	13.5591	-1	-1	742	2.21	2.93	61289581	61290960	6.25446	1122	61289449	61290912	7.30466	255	Distal Intergenic	7	61453878	61495905	42028	1	NM_213147	-162918	acox3	acox3
chr7	61304619	61305248	.	102	.	6.1371	-1	-1	348	0	0.25	61304619	61305052	2.65088	281	61304922	61305248	3.48622	112	Distal Intergenic	7	61453878	61495905	42028	1	NM_213147	-148630	acox3	acox3
chr7	61372235	61373355	.	281	.	7.70222	-1	-1	520	0.23	0.68	61372235	61373355	2.84811	397	61372522	61373353	4.85411	357	Distal Intergenic	7	61453878	61495905	42028	1	NM_213147	-80523	acox3	acox3
chr23	35474933	35480468	.	1000	.	17.042	-1	-1	4231	3.74	4.43	35474933	35480364	9.09462	3396	35475024	35480468	7.94737	4975	Distal Intergenic	23	35405910	35438822	32913	1	NM_001244782	69024	acp1	acp1
chr9	30701756	30704611	.	1000	.	18.3386	-1	-1	2594	3.9	4.59	30702121	30704546	6.57207	2278	30701756	30704611	11.7666	396	Distal Intergenic	9	30668022	30679668	11647	1	NM_001110380	33735	acp6	acp6
chr14	1004343	1006435	.	682	.	11.0166	-1	-1	970	0.95	1.64	1004343	1006435	6.68009	153	1004398	1006354	4.33652	204	Distal Intergenic	14	924016	952586	28571	2	NM_001003569	-51758	acsl1b	acsl1b
chr14	1010320	1010860	.	102	.	6.16142	-1	-1	200	0	0.25	1010338	1010860	3.23969	332	1010320	1010793	2.92173	51	Distal Intergenic	14	924016	952586	28571	2	NM_001003569	-57735	acsl1b	acsl1b
chr15	43064438	43065372	.	102	.	6.36534	-1	-1	729	0	0.25	43064438	43065195	3.09269	584	43064860	43065372	3.27265	453	Intron (NM_001045128/acsl3a, intron 2 of 13)	15	43052023	43122110	70088	1	NM_001045128	12416	acsl3a	acsl3a
chr15	42962595	42963362	.	308	.	8.40384	-1	-1	395	0.27	0.74	42962595	42963286	4.9183	445	42962816	42963362	3.48554	125	Intron (NM_001123284/slc8a2b, intron 1 of 11)	15	43052023	43122110	70088	1	NM_001045128	-88661	acsl3a	acsl3a
chr15	43074421	43074936	.	102	.	5.00634	-1	-1	235	0	0.25	43074650	43074936	3.01643	201	43074421	43074916	1.98991	41	Intron (NM_001045128/acsl3a, intron 2 of 13)	15	43052023	43122110	70088	1	NM_001045128	22399	acsl3a	acsl3a
chr15	43071809	43072938	.	442	.	9.04888	-1	-1	961	0.47	1.07	43071860	43072802	3.86858	845	43071809	43072938	5.1803	218	Intron (NM_001045128/acsl3a, intron 2 of 13)	15	43052023	43122110	70088	1	NM_001045128	19787	acsl3a	acsl3a
chr5	23051966	23052681	.	437	.	9.30368	-1	-1	437	0.46	1.05	23052044	23052681	5.35542	390	23051966	23052590	3.94826	406	Intron (NM_001099739/acsl4b, intron 6 of 14)	5	23014491	23070425	55935	2	NM_001099739	17744	acsl4b	acsl4b
chr5	23053263	23055442	.	640	.	10.2942	-1	-1	777	0.85	1.54	23053472	23055442	5.21268	380	23053263	23055299	5.08154	965	Intron (NM_001099739/acsl4b, intron 6 of 14)	5	23014491	23070425	55935	2	NM_001099739	14983	acsl4b	acsl4b
chr5	23044611	23045496	.	102	.	6.02171	-1	-1	297	0	0.25	23044611	23045496	3.03533	321	23044721	23045418	2.98638	163	Intron (NM_001099739/acsl4b, intron 6 of 14)	5	23014491	23070425	55935	2	NM_001099739	24929	acsl4b	acsl4b
chr5	23056869	23059421	.	501	.	10.4473	-1	-1	1483	0.57	1.21	23057245	23058985	7.27864	299	23056869	23059421	3.16868	1123	Intron (NM_001099739/acsl4b, intron 6 of 14)	5	23014491	23070425	55935	2	NM_001099739	11004	acsl4b	acsl4b
chr5	23050789	23051656	.	519	.	9.55216	-1	-1	361	0.6	1.25	23050789	23051170	3.61015	140	23050913	23051656	5.94201	459	Intron (NM_001099739/acsl4b, intron 6 of 14)	5	23014491	23070425	55935	2	NM_001099739	18769	acsl4b	acsl4b
chr5	23061539	23062590	.	382	.	9.43933	-1	-1	816	0.37	0.92	23061539	23062590	6.60027	149	23061721	23062395	2.83906	540	Intron (NM_001099739/acsl4b, intron 6 of 14)	5	23014491	23070425	55935	2	NM_001099739	7835	acsl4b	acsl4b
chr5	23048394	23050348	.	492	.	10.2042	-1	-1	877	0.56	1.19	23048487	23050348	6.72098	501	23048394	23050278	3.48318	822	Intron (NM_001099739/acsl4b, intron 6 of 14)	5	23014491	23070425	55935	2	NM_001099739	20077	acsl4b	acsl4b
chr17	26183180	26183663	.	190	.	6.82701	-1	-1	249	0.12	0.46	26183180	26183485	3.42723	169	26183333	26183663	3.39978	176	Distal Intergenic	17	25815556	25835524	19969	1	NM_001080656	367625	acss1	acss1
chr17	26070448	26070946	.	102	.	6.02191	-1	-1	285	0	0.25	26070448	26070751	2.53569	273	26070531	26070946	3.48622	214	Distal Intergenic	17	25815556	25835524	19969	1	NM_001080656	254893	acss1	acss1
chr23	9309404	9310818	.	102	.	7.73442	-1	-1	472	0	0.25	9309404	9310302	5.4806	249	9309462	9310818	2.25382	637	Intron (NM_001328353/acss2, intron 2 of 18)	23	9295570	9353478	57909	1	NM_001328353	13835	acss2	acss2
chr2	54859965	54861440	.	1000	.	13.9339	-1	-1	875	2.34	3.05	54859973	54861394	6.40992	405	54859965	54861440	7.524	321	Intron (NM_001277117/acss2l, intron 11 of 15)	2	54855920	54909308	53389	2	NM_001277117	47868	acss2l	acss2l
chr2	54861668	54863255	.	256	.	7.50852	-1	-1	1303	0.2	0.62	54861668	54862920	2.95967	1124	54861745	54863255	4.54885	1406	Intron (NM_001277117/acss2l, intron 11 of 15)	2	54855920	54909308	53389	2	NM_001277117	46053	acss2l	acss2l
chr2	54842804	54843318	.	102	.	5.54369	-1	-1	314	0	0.25	54843038	54843318	2.41659	141	54842804	54843265	3.1271	254	Distal Intergenic	2	54855920	54909308	53389	2	NM_001277117	65990	acss2l	acss2l
chr2	54863867	54864640	.	396	.	8.99855	-1	-1	422	0.39	0.95	54863979	54864640	5.09564	293	54863867	54864557	3.90291	440	Intron (NM_001277117/acss2l, intron 11 of 15)	2	54855920	54909308	53389	2	NM_001277117	44668	acss2l	acss2l
chr1	7968977	7969487	.	102	.	6.15913	-1	-1	223	0	0.25	7968977	7969326	2.85603	31	7969091	7969487	3.3031	302	Promoter (<=1kb)	1	7964991	7968566	3576	2	NM_131031	-412	actb1	actb1
chr3	40386213	40387867	.	102	.	5.76018	-1	-1	949	0	0.25	40387041	40387468	2.85603	64	40386213	40387867	2.90415	1007	Promoter (1-2kb)	3	40384186	40389162	4977	2	NM_181601	1295	actb2	actb2
chr13	36264756	36265619	.	280	.	7.89073	-1	-1	452	0.23	0.68	36265175	36265619	3.5345	314	36264756	36265379	4.35623	172	Promoter (<=1kb)	13	36195256	36265675	70420	2	NM_001168286	56	actn1	actn1
chr7	6969534	6969936	.	102	.	6.59205	-1	-1	299	0	0.25	6969534	6969936	4.05711	305	6969576	6969855	2.53494	251	Distal Intergenic	7	6814866	6898486	83621	1	NM_205544	154669	actn3b	actn3b
chr20	54364347	54364671	.	102	.	6.10845	-1	-1	118	0	0.25	54364347	54364671	2.78858	94	54364358	54364636	3.31987	131	Distal Intergenic	20	54404860	54417289	12430	1	NM_200170	-40189	actr10	actr10
chr24	7368613	7369332	.	102	.	5.57845	-1	-1	555	0	0.25	7369011	7369332	2.53569	315	7368613	7369062	3.04276	397	Distal Intergenic	24	7276702	7292609	15908	2	NM_001089556	-76005	actr3b	actr3b
chr24	7320830	7321494	.	102	.	7.43119	-1	-1	251	0	0.25	7320845	7321494	5.34094	164	7320830	7321161	2.09025	324	Distal Intergenic	24	7276702	7292609	15908	2	NM_001089556	-28222	actr3b	actr3b
chr8	53495219	53496299	.	414	.	8.86659	-1	-1	741	0.42	1	53495219	53496037	3.63726	664	53495266	53496299	5.22933	771	Distal Intergenic	8	53536644	53553869	17226	2	NM_001001400	57570	actr8	actr8
chr9	25756032	25756583	.	191	.	6.8816	-1	-1	171	0.13	0.46	25756032	25756583	3.39709	147	25756076	25756429	3.48451	151	Distal Intergenic	9	25572321	25633222	60902	2	NM_001110278	-122811	acvr2aa	acvr2aa
chr24	41322283	41322875	.	102	.	6.97789	-1	-1	439	0	0.25	41322283	41322786	2.54174	433	41322451	41322875	4.43615	277	Intron (NM_131210/acvr2ba, intron 1 of 11)	24	41301445	41357193	55749	2	NM_131210	34318	acvr2ba	acvr2ba
chr24	41307353	41308115	.	227	.	7.5895	-1	-1	163	0.17	0.55	41307353	41307706	4.23624	167	41307371	41308115	3.35326	141	Intron (NM_131210/acvr2ba, intron 9 of 11)	24	41301445	41357193	55749	2	NM_131210	49078	acvr2ba	acvr2ba
chr24	41360677	41361186	.	612	.	10.533	-1	-1	254	0.79	1.47	41360677	41361186	6.28326	169	41360681	41361134	4.24972	336	Distal Intergenic	24	41301445	41357193	55749	2	NM_131210	-3485	acvr2ba	acvr2ba
chr22	36791848	36792451	.	240	.	7.78889	-1	-1	381	0.18	0.58	36791848	36792283	4.3969	181	36792036	36792451	3.39199	393	Intron (NM_001272080/acy1, intron 9 of 14)	22	36786271	36805234	18964	2	NM_001272080	12783	acy1	acy1
chr22	36804201	36805060	.	102	.	6.47152	-1	-1	277	0	0.25	36804201	36804712	3.73401	190	36804522	36805060	2.73751	44	Promoter (<=1kb)	22	36786271	36805234	18964	2	NM_001272080	174	acy1	acy1
chr17	50100628	50101005	.	102	.	5.80203	-1	-1	139	0	0.25	50100628	50101005	3.12164	136	50100668	50100992	2.68039	103	Distal Intergenic	17	50166295	50168909	2615	2	NM_001122849	67904	acyp1	acyp1
chr23	26011028	26012041	.	392	.	8.55444	-1	-1	318	0.39	0.95	26011028	26011495	2.65088	60	26011192	26012041	5.90356	413	Intron (NM_001166156/pkig, intron 2 of 2)	23	26019907	26050115	30209	2	NM_001002646	38074	ada	ada
chr25	16559381	16560504	.	208	.	7.12643	-1	-1	916	0.15	0.5	16560072	16560503	3.25498	364	16559381	16560504	3.87145	777	Distal Intergenic	25	16593238	16604521	11284	1	NM_001033717	-32734	ada2a	ada2a
chr25	20446633	20447224	.	102	.	6.30926	-1	-1	247	0	0.25	20446633	20447224	3.09269	422	20446641	20447112	3.21657	64	Distal Intergenic	25	20470150	20477157	7008	2	NM_001033744	29933	adal	adal
chr25	20403293	20406116	.	1000	.	12.8872	-1	-1	1668	1.87	2.61	20403293	20406116	6.88879	1666	20403439	20405888	5.99839	1524	Distal Intergenic	25	20470150	20477157	7008	2	NM_001033744	71041	adal	adal
chr13	24541029	24541587	.	102	.	6.41973	-1	-1	324	0	0.25	24541029	24541566	2.25038	426	24541092	24541587	4.16935	159	Promoter (<=1kb)	13	24541031	24549184	8154	1	NM_200637	0	adam8a	adam8a
chr8	20319559	20324094	.	1000	.	14.162	-1	-1	3646	2.43	3.15	20319810	20324094	5.97223	3853	20319559	20323030	8.18977	415	Intron (NM_001123274/adamts10, intron 8 of 23)	8	20266284	20348665	82382	2	NM_001123274	24571	adamts10	adamts10
chr5	29661958	29662694	.	102	.	5.98435	-1	-1	468	0	0.25	29662151	29662653	3.66185	212	29661958	29662694	2.3225	532	Distal Intergenic	5	29578857	29608915	30059	1	NM_001126429	83102	adamts15a	adamts15a
chr5	44774255	44774805	.	102	.	5.3449	-1	-1	273	0	0.25	44774406	44774750	3.20058	161	44774255	44774805	2.14432	234	Intron (NM_001287096/adamts3, intron 4 of 21)	5	44722581	44932695	210115	1	NM_001287096	51675	adamts3	adamts3
chr5	44831987	44834022	.	1000	.	12.8192	-1	-1	1698	1.74	2.47	44832031	44834022	7.52239	421	44831987	44833844	5.2968	1546	Intron (NM_001287096/adamts3, intron 7 of 21)	5	44722581	44932695	210115	1	NM_001287096	109407	adamts3	adamts3
chr5	44828651	44830299	.	102	.	6.19125	-1	-1	159	0	0.25	44828651	44828957	2.70761	41	44828848	44830299	3.48364	81	Intron (NM_001287096/adamts3, intron 7 of 21)	5	44722581	44932695	210115	1	NM_001287096	106071	adamts3	adamts3
chr5	44835410	44836465	.	204	.	7.13686	-1	-1	436	0.14	0.49	44835429	44836465	4.34986	638	44835410	44835726	2.787	215	Intron (NM_001287096/adamts3, intron 7 of 21)	5	44722581	44932695	210115	1	NM_001287096	112830	adamts3	adamts3
chr5	44823624	44828003	.	1000	.	19.1542	-1	-1	1950	4.65	5	44823624	44828003	12.0488	530	44823737	44827854	7.10536	701	Intron (NM_001287096/adamts3, intron 7 of 21)	5	44722581	44932695	210115	1	NM_001287096	101044	adamts3	adamts3
chr5	44810703	44816526	.	834	.	11.5247	-1	-1	480	1.28	2.01	44810703	44816423	6.37336	344	44810984	44816526	5.15135	336	Intron (NM_001287096/adamts3, intron 6 of 21)	5	44722581	44932695	210115	1	NM_001287096	88123	adamts3	adamts3
chr5	44830542	44831517	.	399	.	8.9581	-1	-1	497	0.4	0.96	44830542	44831188	4.71518	255	44830931	44831517	4.24292	350	Intron (NM_001287096/adamts3, intron 7 of 21)	5	44722581	44932695	210115	1	NM_001287096	107962	adamts3	adamts3
chr11	19075305	19078186	.	1000	.	12.9007	-1	-1	2102	1.69	2.41	19075305	19078186	8.22599	238	19075674	19078016	4.6747	1199	Distal Intergenic	11	18996744	19065460	68717	1	NM_001257196	78562	adamts9	adamts9
chr16	23651217	23653219	.	1000	.	15.4087	-1	-1	976	2.92	3.63	23651217	23653085	6.93458	179	23651326	23653219	8.47413	567	Distal Intergenic	16	23616551	23644499	27949	1	NM_131596	34667	adar	adar
chr20	37838284	37839910	.	706	.	10.656	-1	-1	650	1	1.7	37838514	37839781	5.34094	461	37838284	37839910	5.31502	331	Intron (NM_001083097/adat2, intron 5 of 5)	20	37830874	37857533	26660	2	NM_001083097	17623	adat2	adat2
chr20	37841519	37843550	.	335	.	8.79978	-1	-1	889	0.3	0.81	37841519	37843550	6.27657	297	37842056	37842963	2.52321	122	Intron (NM_001083097/adat2, intron 5 of 5)	20	37830874	37857533	26660	2	NM_001083097	13983	adat2	adat2
chr20	37840200	37840847	.	102	.	5.16578	-1	-1	359	0	0.25	37840457	37840847	2.84328	201	37840200	37840519	2.3225	260	Intron (NM_001083097/adat2, intron 5 of 5)	20	37830874	37857533	26660	2	NM_001083097	16686	adat2	adat2
chr17	17652364	17653881	.	102	.	6.78839	-1	-1	879	0	0.25	17652717	17653655	3.69307	609	17652364	17653881	3.09532	796	Intron (NM_001123049/adck1, intron 2 of 9)	17	17472359	17736442	264084	2	NM_001123049	82561	adck1	adck1
chr19	28179141	28179837	.	102	.	4.93836	-1	-1	380	0	0.25	28179141	28179837	2.84811	193	28179459	28179749	2.09025	250	Intron (NM_001099987/adcy2b, intron 1 of 24)	19	28025703	28192426	166724	2	NM_001099987	12589	adcy2b	adcy2b
chr19	28122915	28128530	.	1000	.	23.0035	-1	-1	1953	5	5	28123301	28128530	8.00196	1495	28122915	28128518	15.0015	809	Intron (NM_001099987/adcy2b, intron 3 of 24)	19	28025703	28192426	166724	2	NM_001099987	63896	adcy2b	adcy2b
chr19	28203860	28206679	.	1000	.	17.3963	-1	-1	1441	3.93	4.62	28203860	28206618	10.516	2129	28204225	28206679	6.88022	388	Distal Intergenic	19	28025703	28192426	166724	2	NM_001099987	-11435	adcy2b	adcy2b
chr16	1908332	1908893	.	219	.	7.45689	-1	-1	174	0.16	0.53	1908332	1908893	4.05711	238	1908372	1908774	3.39978	71	Distal Intergenic	16	2277532	2320987	43456	2	NM_001162542	412094	adcy3a	adcy3a
chr16	2138430	2140874	.	102	.	6.77408	-1	-1	1366	0	0.25	2139865	2140399	2.55189	171	2138430	2140874	4.22219	1127	Distal Intergenic	16	2277532	2320987	43456	2	NM_001162542	180113	adcy3a	adcy3a
chr16	1926069	1926401	.	330	.	8.21177	-1	-1	174	0.29	0.8	1926099	1926401	3.44669	140	1926069	1926396	4.76508	178	Distal Intergenic	16	2277532	2320987	43456	2	NM_001162542	394586	adcy3a	adcy3a
chr9	38145772	38146330	.	329	.	8.57715	-1	-1	195	0.29	0.79	38145772	38146330	5.09216	228	38145785	38146214	3.48499	150	Intron (NM_001171585/adcy5, intron 1 of 20)	9	38062782	38212197	149416	2	NM_001171585	65867	adcy5	adcy5
chr9	38206771	38207426	.	1000	.	13.8249	-1	-1	237	1.7	2.43	38206945	38207426	3.20058	114	38206771	38207099	10.6243	187	Intron (NM_001171585/adcy5, intron 1 of 20)	9	38062782	38212197	149416	2	NM_001171585	4771	adcy5	adcy5
chr7	71324868	71325856	.	255	.	7.9619	-1	-1	408	0.2	0.61	71324868	71325567	4.56425	165	71325327	71325856	3.39765	192	Distal Intergenic	7	71306606	71315590	8985	1	NM_001328496	18263	adcyap1a	adcyap1a
chr2	31217588	31218627	.	321	.	8.40475	-1	-1	404	0.28	0.77	31217594	31218538	4.37213	309	31217588	31218627	4.03262	494	Distal Intergenic	2	31313932	31319443	5512	2	NM_001272081	100816	adcyap1b	adcyap1b
chr2	31254762	31260611	.	1000	.	15.4797	-1	-1	3484	3	3.7	31254762	31260611	9.47294	1596	31254908	31260535	6.00677	5226	Distal Intergenic	2	31313932	31319443	5512	2	NM_001272081	58832	adcyap1b	adcyap1b
chr2	31214486	31217183	.	1000	.	13.1823	-1	-1	1554	1.87	2.62	31214548	31217132	8.07603	630	31214486	31217183	5.10624	2076	Distal Intergenic	2	31313932	31319443	5512	2	NM_001272081	102260	adcyap1b	adcyap1b
chr2	31210400	31210845	.	375	.	8.59022	-1	-1	262	0.36	0.9	31210400	31210835	3.19702	375	31210437	31210845	5.3932	112	Distal Intergenic	2	31313932	31319443	5512	2	NM_001272081	108598	adcyap1b	adcyap1b
chr2	51016870	51018479	.	102	.	6.24617	-1	-1	471	0	0.25	51017458	51017767	2.26232	204	51016870	51018479	3.98385	151	Distal Intergenic	2	51087620	51157717	70098	1	NM_001013444	-69141	adcyap1r1a	adcyap1r1a
chr2	51076979	51078266	.	102	.	7.0923	-1	-1	626	0	0.25	51076979	51078249	4.36471	290	51077771	51078266	2.72759	171	Distal Intergenic	2	51087620	51157717	70098	1	NM_001013444	-9354	adcyap1r1a	adcyap1r1a
chr21	2031461	2032081	.	258	.	7.95287	-1	-1	487	0.21	0.62	2031461	2032081	4.94552	472	2031614	2032030	3.00735	350	Intron (NM_001079958/add1, intron 1 of 14)	21	1964469	2042137	77669	2	NM_001079958	10056	add1	add1
chr22	30111384	30112002	.	102	.	6.48308	-1	-1	392	0	0.25	30111728	30112002	2.81297	248	30111384	30111825	3.67011	192	Intron (NM_199663/add3a, intron 2 of 17)	22	30098081	30320486	222406	1	NM_199663	13304	add3a	add3a
chr22	30216285	30218664	.	1000	.	12.803	-1	-1	1293	1.85	2.6	30216285	30218106	5.26164	1124	30216362	30218664	7.54135	351	Intron (NM_199663/add3a, intron 4 of 17)	22	30098081	30320486	222406	1	NM_199663	118205	add3a	add3a
chr17	20348666	20349837	.	264	.	8.0241	-1	-1	744	0.21	0.64	20349139	20349837	5.14085	438	20348666	20349619	2.88325	577	Distal Intergenic	17	20228341	20267694	39354	2	NM_001202527	-80973	add3b	add3b
chr17	20259653	20260527	.	102	.	5.00727	-1	-1	563	0	0.25	20259653	20260239	2.45915	506	20259834	20260527	2.54812	439	Intron (NM_001202527/add3b, intron 2 of 14)	17	20228341	20267694	39354	2	NM_001202527	7167	add3b	add3b
chr8	38172613	38174251	.	230	.	7.40307	-1	-1	365	0.17	0.55	38172613	38173948	3.27353	310	38172727	38174251	4.12954	307	Intron (NM_001326402/pdlim2, intron 6 of 9)	8	37993744	38126192	132449	2	NM_001318071	-46422	adgra2	adgra2
chr2	1478387	1484277	.	1000	.	20.0839	-1	-1	5266	4.94	5	1478756	1484277	9.25582	4886	1478387	1484170	10.8281	2175	Intron (NM_001366847/adgrl2b.1, intron 5 of 19)	2	1371958	1561835	189878	1	NM_001366848	106430	adgrl2b.1	adgrl2b.1
chr2	1415991	1416625	.	228	.	7.6315	-1	-1	230	0.17	0.55	1415991	1416625	4.41503	266	1416094	1416509	3.21647	92	Intron (NM_001366847/adgrl2b.1, intron 2 of 19)	2	1371958	1561835	189878	1	NM_001366848	44034	adgrl2b.1	adgrl2b.1
chr2	1465953	1471807	.	1000	.	22.8555	-1	-1	2115	5	5	1466169	1471568	9.39351	3090	1465953	1471807	13.462	848	Intron (NM_001366847/adgrl2b.1, intron 4 of 19)	2	1371958	1561835	189878	1	NM_001366848	93996	adgrl2b.1	adgrl2b.1
chr2	42223174	42223861	.	210	.	7.22964	-1	-1	354	0.15	0.51	42223245	42223861	3.42723	369	42223174	42223655	3.80241	268	Distal Intergenic	2	42246070	42260157	14088	2	NM_207086	36296	adhfe1	adhfe1
chr13	25067942	25068312	.	102	.	5.0455	-1	-1	165	0	0.25	25067942	25068257	2.23086	75	25067987	25068312	2.81464	211	Promoter (<=1kb)	13	24788144	25067652	279509	2	NM_001272084	-291	adka	adka
chr13	24931809	24932384	.	209	.	7.2818	-1	-1	327	0.15	0.51	24931809	24932264	4.26743	261	24931952	24932384	3.01437	250	Intron (NM_001272084/adka, intron 5 of 10)	13	24788144	25067652	279509	2	NM_001272084	135268	adka	adka
chr13	25040257	25040709	.	893	.	12.7419	-1	-1	228	1.43	2.15	25040374	25040709	8.77105	97	25040257	25040661	3.9709	243	Intron (NM_001272084/adka, intron 3 of 10)	13	24788144	25067652	279509	2	NM_001272084	26943	adka	adka
chr12	46830212	46831713	.	640	.	11.1647	-1	-1	604	0.85	1.54	46830212	46831700	7.36226	137	46830285	46831713	3.80241	889	Intron (NM_198802/adkb, intron 1 of 10)	12	46826210	46851818	25609	1	NM_198802	4003	adkb	adkb
chr7	66645704	66646086	.	102	.	6.09523	-1	-1	214	0	0.25	66645704	66646055	3.77054	257	66645714	66646086	2.32469	161	Distal Intergenic	7	66651115	66653311	2197	2	NM_001326709	7225	adma	adma
chr7	66717309	66718000	.	678	.	11.638	-1	-1	340	0.94	1.63	66717309	66717888	8.15302	281	66717523	66718000	3.48499	186	Distal Intergenic	7	66651115	66653311	2197	2	NM_001326709	-63999	adma	adma
chr2	53687300	53688020	.	102	.	5.9742	-1	-1	177	0	0.25	53687300	53687671	3.09095	110	53687438	53688020	2.88325	107	Distal Intergenic	2	53756681	53772703	16023	2	NM_131876	84683	admp	admp
chr2	53679497	53682255	.	990	.	12.5765	-1	-1	1526	1.65	2.39	53679497	53682255	7.23475	2190	53679692	53682212	5.34176	667	Distal Intergenic	2	53756681	53772703	16023	2	NM_131876	90448	admp	admp
chr11	25162979	25164598	.	897	.	12.6988	-1	-1	1018	1.44	2.16	25162979	25164598	8.52942	343	25163433	25164425	4.16935	240	Promoter (1-2kb)	11	25165924	25171020	5097	1	NM_001080015	-1326	adnpa	adnpa
chr12	8396137	8397930	.	221	.	7.46293	-1	-1	678	0.16	0.53	8396137	8397112	3.69307	266	8397006	8397930	3.76986	221	Distal Intergenic	12	8437025	8438670	1646	1	NM_001008634	-39095	adoa	adoa
chr12	8372492	8373043	.	415	.	9.10654	-1	-1	396	0.42	1	8372582	8372971	4.94961	280	8372492	8373043	4.15693	422	Distal Intergenic	12	8437025	8438670	1646	1	NM_001008634	-63982	adoa	adoa
chr5	62116418	62116964	.	102	.	5.85175	-1	-1	272	0	0.25	62116573	62116879	3.42723	111	62116418	62116964	2.42452	279	Promoter (<=1kb)	5	62096852	62116667	19816	2	NM_001039813	0	adora2b	adora2b
chr25	2590223	2590582	.	385	.	8.9108	-1	-1	167	0.38	0.93	2590223	2590555	4.89021	122	2590277	2590582	4.02059	159	Distal Intergenic	25	2554000	2570358	16359	2	NM_001079965	-19866	adpgk	adpgk
chr25	2621557	2622159	.	102	.	6.55177	-1	-1	312	0	0.25	2621728	2622073	2.89991	271	2621557	2622159	3.65186	183	Distal Intergenic	25	2554000	2570358	16359	2	NM_001079965	-51200	adpgk	adpgk
chr12	15075936	15076782	.	102	.	5.9736	-1	-1	427	0	0.25	15075936	15076612	3.23609	515	15076118	15076782	2.73751	158	Distal Intergenic	12	15110322	15157920	47599	1	NM_001003453	-33540	adprh	adprh
chr12	15113510	15114057	.	102	.	5.72811	-1	-1	217	0	0.25	15113510	15114057	2.85603	107	15113675	15113988	2.87208	163	Intron (NM_001003453/adprh, intron 1 of 7)	12	15110322	15157920	47599	1	NM_001003453	3189	adprh	adprh
chr12	15053091	15054600	.	278	.	8.16111	-1	-1	326	0.23	0.67	15053334	15054600	4.5499	150	15053091	15053730	3.61121	260	Distal Intergenic	12	15110322	15157920	47599	1	NM_001003453	-55722	adprh	adprh
chr12	15098672	15099511	.	102	.	6.37013	-1	-1	493	0	0.25	15098672	15099511	4.30536	609	15098763	15099052	2.06477	286	Distal Intergenic	12	15110322	15157920	47599	1	NM_001003453	-10811	adprh	adprh
chr14	42976156	42978243	.	753	.	12.0809	-1	-1	360	1.1	1.81	42976267	42978215	8.44412	315	42976156	42978243	3.63679	189	Distal Intergenic	14	43142817	43161091	18275	1	NM_001007358	-164574	adra1bb	adra1bb
chr22	29536055	29538636	.	593	.	10.2303	-1	-1	1044	0.75	1.43	29536055	29538636	5.82844	950	29536328	29538324	4.40188	866	Distal Intergenic	22	29634393	29637414	3022	2	NM_207637	98778	adra2a	adra2a
chr22	29653713	29658823	.	1000	.	21.4642	-1	-1	674	5	5	29653800	29658492	10.4627	1003	29653713	29658823	11.0015	819	Intron (NM_001044786/shoc2, intron 7 of 8)	22	29634393	29637414	3022	2	NM_207637	-16300	adra2a	adra2a
chr22	29538645	29541935	.	1000	.	15.4735	-1	-1	1452	3	3.69	29538933	29541785	7.73058	1153	29538645	29541935	7.74289	1463	Distal Intergenic	22	29634393	29637414	3022	2	NM_207637	95479	adra2a	adra2a
chr22	29612715	29613268	.	295	.	8.26683	-1	-1	196	0.25	0.71	29612942	29613268	4.44208	138	29612715	29613001	3.82475	27	Distal Intergenic	22	29634393	29637414	3022	2	NM_207637	24146	adra2a	adra2a
chr8	40697080	40698459	.	320	.	8.40198	-1	-1	846	0.28	0.77	40697396	40698459	4.41813	501	40697080	40698317	3.98385	875	Distal Intergenic	8	40605306	40606835	1530	1	NM_207638	91775	adra2b	adra2b
chr14	811692	812568	.	102	.	6.7847	-1	-1	121	0	0.25	811714	812488	4.05711	137	811692	812568	2.72759	83	Distal Intergenic	14	771902	774695	2794	1	NM_194364	39791	adra2da	adra2da
chr14	802899	804778	.	102	.	5.90197	-1	-1	1513	0	0.25	804248	804520	2.41904	81	802899	804778	3.48293	1597	Distal Intergenic	14	771902	774695	2794	1	NM_194364	30998	adra2da	adra2da
chr14	767160	768337	.	302	.	8.34529	-1	-1	348	0.26	0.73	767314	768337	4.53513	182	767160	768197	3.81016	190	Distal Intergenic	14	771902	774695	2794	1	NM_194364	-3565	adra2da	adra2da
chr21	32823563	32824937	.	102	.	6.48205	-1	-1	667	0	0.25	32824447	32824869	3.87062	233	32823563	32824937	2.61143	217	Distal Intergenic	21	32786917	32788164	1248	1	NM_194365	36647	adra2db	adra2db
chr21	32827146	32828384	.	102	.	6.00302	-1	-1	255	0	0.25	32827146	32827425	2.85232	163	32827292	32828384	3.1507	201	Distal Intergenic	21	32786917	32788164	1248	1	NM_194365	40230	adra2db	adra2db
chr21	32863263	32863845	.	102	.	6.20218	-1	-1	99	0	0.25	32863263	32863845	3.03924	39	32863333	32863789	3.16294	89	Distal Intergenic	21	32786917	32788164	1248	1	NM_194365	76347	adra2db	adra2db
chr21	32800376	32806245	.	1000	.	17.6725	-1	-1	3064	3.92	4.61	32800376	32806245	8.81814	779	32800444	32806199	8.85431	1354	Distal Intergenic	21	32786917	32788164	1248	1	NM_194365	13460	adra2db	adra2db
chr12	30320687	30322023	.	354	.	8.80204	-1	-1	1057	0.33	0.85	30321523	30321898	5.3165	125	30320687	30322023	3.48554	1153	Distal Intergenic	12	30327440	30328660	1221	2	NM_001128689	6637	adrb1	adrb1
chr14	34477728	34478366	.	213	.	7.12981	-1	-1	306	0.15	0.51	34477728	34478024	3.09269	158	34477940	34478366	4.03712	243	Distal Intergenic	14	34488734	34489951	1218	2	NM_001102652	11585	adrb2a	adrb2a
chr14	34521861	34527765	.	1000	.	21.6734	-1	-1	1159	5	5	34521906	34527765	10.4563	1047	34521861	34527556	11.2171	895	Distal Intergenic	14	34488734	34489951	1218	2	NM_001102652	-31911	adrb2a	adrb2a
chr8	37650949	37651808	.	207	.	7.25187	-1	-1	292	0.15	0.5	37650949	37651409	4.15471	206	37651206	37651808	3.09716	121	Distal Intergenic	8	37667755	37706317	38563	1	NM_001128335	-15947	adrb3a	adrb3a
chr8	37622514	37623804	.	281	.	8.10096	-1	-1	351	0.23	0.68	37622727	37623273	4.59332	141	37622514	37623804	3.50764	349	Distal Intergenic	8	37667755	37706317	38563	1	NM_001128335	-43951	adrb3a	adrb3a
chr8	37605433	37611275	.	1000	.	12.9273	-1	-1	3219	1.88	2.63	37605492	37611275	6.88879	3040	37605433	37611261	6.03851	3339	Distal Intergenic	8	37667755	37706317	38563	1	NM_001128335	-56480	adrb3a	adrb3a
chr8	37624618	37625422	.	102	.	5.6993	-1	-1	299	0	0.25	37624618	37625343	3.22479	91	37625031	37625422	2.47451	94	Distal Intergenic	8	37667755	37706317	38563	1	NM_001128335	-42333	adrb3a	adrb3a
chr8	37621115	37622176	.	102	.	6.35306	-1	-1	438	0	0.25	37621718	37622176	2.84126	131	37621115	37622098	3.5118	142	Distal Intergenic	8	37667755	37706317	38563	1	NM_001128335	-45579	adrb3a	adrb3a
chr23	9709326	9711245	.	612	.	10.7196	-1	-1	1231	0.8	1.47	9709326	9711245	6.65374	1722	9709338	9710711	4.06582	728	Intron (NM_001039171/lama5, intron 29 of 79)	23	9626005	9632336	6332	1	NM_201013	83322	adrm1	adrm1
chr23	9707403	9709009	.	102	.	6.5835	-1	-1	917	0	0.25	9708717	9709009	2.8081	95	9707403	9708888	3.7754	426	Intron (NM_001039171/lama5, intron 29 of 79)	23	9626005	9632336	6332	1	NM_201013	81399	adrm1	adrm1
chr17	572827	573417	.	202	.	7.14367	-1	-1	386	0.14	0.49	572827	573304	3.52257	333	573039	573417	3.6211	228	Distal Intergenic	17	663433	695526	32094	1	NM_214820	-90016	adss1	adss1
chr17	657085	658080	.	244	.	7.7622	-1	-1	725	0.19	0.59	657519	657886	4.19028	305	657085	658080	3.57192	711	Distal Intergenic	17	663433	695526	32094	1	NM_214820	-5353	adss1	adss1
chr17	612157	612717	.	102	.	6.72115	-1	-1	195	0	0.25	612240	612717	3.73401	193	612157	612519	2.98714	115	Distal Intergenic	17	663433	695526	32094	1	NM_214820	-50716	adss1	adss1
chr10	2794095	2794771	.	102	.	6.88617	-1	-1	299	0	0.25	2794155	2794771	3.93816	428	2794095	2794376	2.94801	110	Intron (NM_001324409/aebp1, intron 9 of 19)	10	2779965	2809470	29506	1	NM_001324409	14131	aebp1	aebp1
chr4	3053885	3054338	.	302	.	8.42322	-1	-1	163	0.26	0.73	3053885	3054330	5.14085	130	3053971	3054338	3.28237	111	Intron (NM_001327786/plekha5, intron 10 of 25)	4	2997159	3015216	18058	2	NM_213494	-38670	aebp2	aebp2
chr14	34313174	34314020	.	102	.	6.11759	-1	-1	441	0	0.25	34313183	34314020	3.69307	694	34313174	34313760	2.42452	180	Intron (NM_001080598/ablim3, intron 16 of 22)	14	34222534	34293646	71113	2	NM_001030213	-19529	afap1l1a	afap1l1a
chr14	34309374	34311868	.	431	.	9.85513	-1	-1	1495	0.45	1.04	34309374	34311761	6.75797	359	34309719	34311868	3.09716	848	Intron (NM_001080598/ablim3, intron 16 of 22)	14	34222534	34293646	71113	2	NM_001030213	-15729	afap1l1a	afap1l1a
chr21	30417329	30417824	.	102	.	4.63199	-1	-1	295	0	0.25	30417329	30417763	2.54174	375	30417503	30417824	2.09025	42	Intron (NM_001077287/afap1l1b, intron 1 of 18)	21	30381987	30431212	49226	2	NM_001077287	13388	afap1l1b	afap1l1b
chr17	6606448	6607269	.	102	.	7.5804	-1	-1	471	0	0.25	6606448	6607269	5.07139	518	6606744	6607204	2.50901	128	Promoter (1-2kb)	17	6608399	6632306	23908	1	NM_001199767	-1130	afg1la	afg1la
chr20	32466208	32467730	.	596	.	10.6567	-1	-1	690	0.76	1.44	32466368	32467730	6.67484	539	32466208	32467179	3.98184	682	Intron (NM_001025482/afg1lb, intron 7 of 12)	20	32434643	32502549	67907	2	NM_001025482	34819	afg1lb	afg1lb
chr8	15866868	15868139	.	325	.	8.72275	-1	-1	645	0.29	0.78	15866868	15868139	5.87094	331	15867765	15868050	2.85181	63	Intron (NM_001017754/agbl4, intron 3 of 4)	8	15595450	15955761	360312	2	NM_001017754	87622	agbl4	agbl4
chr4	749581	750143	.	644	.	10.3168	-1	-1	321	0.85	1.55	749732	750143	5.07139	292	749581	749983	5.24539	200	Promoter (2-3kb)	4	724091	747104	23014	2	NM_001004113	-2478	agbl5	agbl5
chr15	35351980	35352493	.	207	.	7.20183	-1	-1	256	0.15	0.5	35351980	35352493	3.54997	291	35352008	35352288	3.65186	193	Promoter (1-2kb)	15	35298446	35354442	55997	2	NM_199835	1949	agfg1a	agfg1a
chr21	8032359	8034347	.	1000	.	13.2487	-1	-1	1041	2.04	2.78	8033036	8034347	5.26961	1131	8032359	8034252	7.97907	232	Promoter (1-2kb)	21	8004112	8031214	27103	2	NM_001079982	-1146	aggf1	aggf1
chr21	8034625	8036637	.	555	.	9.7752	-1	-1	1646	0.68	1.34	8034625	8036637	3.7368	1497	8034742	8036480	6.0384	414	Distal Intergenic	21	8004112	8031214	27103	2	NM_001079982	-3412	aggf1	aggf1
chr18	20543527	20544138	.	268	.	8.07694	-1	-1	432	0.22	0.65	20543527	20544083	5.14085	413	20543610	20544138	2.93609	369	Promoter (<=1kb)	18	20543552	20551643	8092	1	NM_199880	0	agk	agk
chr2	20904615	20905003	.	308	.	8.29262	-1	-1	202	0.27	0.74	20904630	20905003	4.41813	165	20904615	20904953	3.87449	224	Distal Intergenic	2	20814178	20868861	54684	1	NM_001172653	90438	agla	agla
chr2	20803446	20804258	.	207	.	7.10349	-1	-1	351	0.15	0.5	20803446	20804258	3.23144	269	20803648	20804192	3.87205	232	Distal Intergenic	2	20814178	20868861	54684	1	NM_001172653	-9920	agla	agla
chr2	20800569	20801133	.	102	.	6.2811	-1	-1	374	0	0.25	20800569	20800989	3.25045	327	20800735	20801133	3.03065	256	Distal Intergenic	2	20814178	20868861	54684	1	NM_001172653	-13045	agla	agla
chr16	51287124	51287865	.	102	.	6.48824	-1	-1	488	0	0.25	51287371	51287865	3.31696	274	51287124	51287831	3.17128	455	Promoter (<=1kb)	16	51220324	51287805	67482	2	NM_001317223	0	ago1	ago1
chr19	48100608	48102146	.	102	.	8.46226	-1	-1	591	0	0.25	48100730	48101891	2.20751	461	48100608	48102146	6.25475	600	Promoter (2-3kb)	19	48104215	48127173	22959	1	NM_001252559	-2069	ago4	ago4
chr9	1637282	1638364	.	241	.	7.39018	-1	-1	350	0.18	0.58	1637737	1638203	3.07435	37	1637282	1638364	4.31583	208	Promoter (<=1kb)	9	1587384	1637817	50434	2	NM_200113	0	agps	agps
chr9	45552519	45553535	.	189	.	6.82701	-1	-1	766	0.12	0.46	45552519	45553535	3.42723	810	45552679	45553468	3.39978	562	Distal Intergenic	9	45790750	45802527	11778	2	NM_001099232	248992	agr1	agr1
chr9	45591424	45592017	.	102	.	5.4166	-1	-1	241	0	0.25	45591424	45592017	3.09269	220	45591571	45591898	2.32391	115	Distal Intergenic	9	45790750	45802527	11778	2	NM_001099232	210510	agr1	agr1
chr9	45542738	45543531	.	102	.	6.64782	-1	-1	550	0	0.25	45542738	45543394	3.715	584	45542886	45543531	2.93282	369	Distal Intergenic	9	45790750	45802527	11778	2	NM_001099232	258996	agr1	agr1
chr9	45760053	45764243	.	1000	.	13.0386	-1	-1	2130	1.89	2.64	45760053	45764235	4.75593	302	45760477	45764243	8.28269	393	Distal Intergenic	9	45790750	45802527	11778	2	NM_001099232	38284	agr1	agr1
chr23	23680428	23683341	.	1000	.	14.6201	-1	-1	1123	2.61	3.34	23681000	23683341	6.89146	144	23680428	23683093	7.72864	1531	Intron (NM_001177452/agrn, intron 2 of 35)	23	23559307	23985928	426622	1	NM_001177452	121122	agrn	agrn
chr23	23678217	23680234	.	329	.	8.52195	-1	-1	846	0.29	0.79	23678217	23680234	4.73992	730	23678957	23679562	3.78203	222	Intron (NM_001177452/agrn, intron 2 of 35)	23	23559307	23985928	426622	1	NM_001177452	118911	agrn	agrn
chr23	23587553	23587994	.	102	.	5.70784	-1	-1	276	0	0.25	23587553	23587993	2.85603	174	23587708	23587994	2.85181	223	Intron (NM_001177452/agrn, intron 2 of 35)	23	23559307	23985928	426622	1	NM_001177452	28247	agrn	agrn
chr23	23519652	23520532	.	201	.	7.12368	-1	-1	592	0.14	0.49	23519652	23520423	4.05711	538	23520197	23520532	3.06657	102	Distal Intergenic	23	23559307	23985928	426622	1	NM_001177452	-38775	agrn	agrn
chr21	11031477	11034020	.	507	.	10.6409	-1	-1	2021	0.58	1.22	11031477	11033687	7.81058	243	11031777	11034020	2.8303	2021	Intron (NM_001128677/prlra, intron 5 of 7)	21	11046547	11082384	35838	1	NM_001033750	-12527	agxt2	agxt2
chr16	20261364	20262139	.	197	.	7.10178	-1	-1	207	0.13	0.47	20261364	20262139	3.86654	128	20261496	20261826	3.23524	154	Distal Intergenic	16	20206371	20232444	26074	2	NM_131028	-28921	ahr1a	ahr1a
chr16	20284191	20284740	.	102	.	6.62339	-1	-1	337	0	0.25	20284438	20284740	3.07453	132	20284191	20284680	3.54886	295	Distal Intergenic	16	20206371	20232444	26074	2	NM_131028	-51748	ahr1a	ahr1a
chr16	20272230	20273216	.	269	.	7.57328	-1	-1	223	0.22	0.65	20272230	20273216	2.85262	67	20272279	20273008	4.72066	330	Distal Intergenic	16	20206371	20232444	26074	2	NM_131028	-39787	ahr1a	ahr1a
chr16	20206606	20207793	.	807	.	11.1405	-1	-1	578	1.22	1.95	20206606	20207228	5.08815	238	20206986	20207793	6.05237	539	Intron (NM_131028/ahr1a, intron 11 of 11)	16	20206371	20232444	26074	2	NM_131028	24651	ahr1a	ahr1a
chr16	20285217	20287319	.	603	.	10.266	-1	-1	1186	0.78	1.45	20285217	20287319	5.70084	1789	20285459	20287146	4.56514	342	Distal Intergenic	16	20206371	20232444	26074	2	NM_131028	-52774	ahr1a	ahr1a
chr16	20279519	20281541	.	1000	.	13.9442	-1	-1	1022	2.31	3.02	20279519	20281186	5.54639	528	20279787	20281541	8.39783	322	Distal Intergenic	16	20206371	20232444	26074	2	NM_131028	-47076	ahr1a	ahr1a
chr16	20277893	20279077	.	253	.	7.82335	-1	-1	589	0.2	0.61	20277895	20279029	4.02338	217	20277893	20279077	3.79997	960	Distal Intergenic	16	20206371	20232444	26074	2	NM_131028	-45450	ahr1a	ahr1a
chr16	20281757	20283682	.	197	.	6.95125	-1	-1	1652	0.13	0.47	20281757	20283682	3.18068	1616	20281937	20283671	3.77057	1509	Distal Intergenic	16	20206371	20232444	26074	2	NM_131028	-49314	ahr1a	ahr1a
chr16	20262448	20267589	.	1000	.	26.5135	-1	-1	3413	5	5	20262661	20267589	19.8125	187	20262448	20267197	6.70098	3855	Distal Intergenic	16	20206371	20232444	26074	2	NM_131028	-30005	ahr1a	ahr1a
chr16	20273816	20277140	.	230	.	7.41	-1	-1	987	0.17	0.55	20274869	20275900	3.23969	773	20273816	20277140	4.17031	148	Distal Intergenic	16	20206371	20232444	26074	2	NM_131028	-41373	ahr1a	ahr1a
chr22	13259729	13260435	.	102	.	5.77754	-1	-1	418	0	0.25	13259729	13260317	3.12164	170	13259766	13260435	2.6559	630	Distal Intergenic	22	13021493	13139953	118461	2	NM_131264	-119777	ahr2	ahr2
chr22	13093783	13094528	.	102	.	7.03696	-1	-1	219	0	0.25	13093805	13094100	2.6242	233	13093783	13094528	4.41276	184	Intron (NM_131264/ahr2, intron 2 of 11)	22	13021493	13139953	118461	2	NM_131264	45425	ahr2	ahr2
chr22	13300554	13301755	.	472	.	9.1988	-1	-1	579	0.52	1.14	13300554	13301755	4.09913	784	13300634	13301123	5.09967	294	Distal Intergenic	22	13021493	13139953	118461	2	NM_131264	-160602	ahr2	ahr2
chr22	13260769	13263354	.	774	.	11.5244	-1	-1	1396	1.15	1.87	13261024	13262144	3.39349	526	13260769	13263354	8.13093	357	Distal Intergenic	22	13021493	13139953	118461	2	NM_131264	-120817	ahr2	ahr2
chr22	13079680	13080507	.	102	.	4.83376	-1	-1	478	0	0.25	13079680	13080283	2.75939	294	13080008	13080507	2.07437	335	Intron (NM_131264/ahr2, intron 2 of 11)	22	13021493	13139953	118461	2	NM_131264	59446	ahr2	ahr2
chr2	10340531	10342521	.	409	.	8.98852	-1	-1	787	0.41	0.99	10341156	10342521	4.7388	529	10340531	10341967	4.24972	421	Intron (NM_001100029/ahsg2, intron 6 of 6)	2	10336525	10343921	7397	1	NM_001100029	4007	ahsg2	ahsg2
chr16	12789291	12789885	.	102	.	5.81726	-1	-1	122	0	0.25	12789291	12789660	2.71767	135	12789364	12789885	3.09959	37	Distal Intergenic	16	12770357	12775532	5176	1	NM_001008403	18935	aicda	aicda
chr16	12797761	12798242	.	357	.	9.00397	-1	-1	302	0.33	0.86	12797906	12798242	5.71206	240	12797761	12798061	3.29191	219	Distal Intergenic	16	12770357	12775532	5176	1	NM_001008403	27405	aicda	aicda
chr20	51918784	51919502	.	102	.	5.6203	-1	-1	297	0	0.25	51918784	51919097	2.28482	120	51919076	51919502	3.33548	182	Promoter (<=1kb)	20	51918722	51942788	24067	1	NM_200790	63	aida	aida
chr13	6862102	6866376	.	1000	.	14.4499	-1	-1	2403	2.55	3.27	6862102	6866367	7.57626	1971	6862215	6866376	6.87363	2722	Distal Intergenic	13	6908864	6926848	17985	1	NM_001200010	-42488	aifm2	aifm2
chr5	12156029	12157286	.	402	.	8.97356	-1	-1	708	0.4	0.97	12156029	12156741	4.73992	422	12156293	12157286	4.23364	731	Intron (NM_001128413/aifm3, intron 6 of 18)	5	12137606	12173342	35737	2	NM_001128413	16056	aifm3	aifm3
chr1	49651588	49652138	.	205	.	7.29035	-1	-1	66	0.15	0.5	49651588	49652138	3.99844	56	49651617	49651975	3.29191	48	Promoter (1-2kb)	1	49650153	49675828	25676	1	NM_001045851	1436	aimp1a	aimp1a
chr23	45667182	45667660	.	218	.	7.24168	-1	-1	310	0.16	0.53	45667374	45667660	3.20456	149	45667182	45667588	4.03712	280	Distal Intergenic	23	45640856	45646452	5597	2	NM_001008592	-20731	aimp1b	aimp1b
chr23	45648973	45649369	.	102	.	5.22142	-1	-1	243	0	0.25	45648973	45649365	3.13117	116	45649024	45649369	2.09025	320	Promoter (2-3kb)	23	45640856	45646452	5597	2	NM_001008592	-2522	aimp1b	aimp1b
chr3	60895854	60898790	.	540	.	10.4839	-1	-1	2276	0.65	1.3	60895854	60898301	6.99275	280	60896131	60898790	3.49111	1967	Distal Intergenic	3	60875768	60883670	7903	2	NM_213338	-12185	aimp2	aimp2
chr2	23157755	23158405	.	217	.	7.43942	-1	-1	300	0.16	0.52	23158015	23158405	4.11955	96	23157755	23158240	3.31987	244	Intron (NM_001110014/aire, intron 3 of 13)	2	23153295	23170502	17208	1	NM_001110014	4461	aire	aire
chr5	70891523	70892195	.	197	.	7.01949	-1	-1	412	0.13	0.47	70891849	70892194	3.5345	123	70891523	70892195	3.48499	376	Distal Intergenic	5	70926040	70948278	22239	2	NM_001003993	56083	ak1	ak1
chr19	35839911	35840750	.	297	.	8.28596	-1	-1	292	0.25	0.72	35839931	35840750	4.79892	188	35839911	35840629	3.48704	377	Promoter (1-2kb)	19	35831566	35841753	10188	2	NM_212596	1003	ak2	ak2
chr6	31331273	31332312	.	311	.	8.52749	-1	-1	282	0.27	0.75	31331329	31332312	5.53961	310	31331273	31331596	2.98788	199	Distal Intergenic	6	31365234	31374632	9399	2	NM_213299	42320	ak4	ak4
chr2	9138794	9139454	.	582	.	10.4554	-1	-1	255	0.73	1.4	9138794	9139454	6.40992	220	9138885	9139398	4.04547	199	Intron (NM_001100084/ak5, intron 6 of 13)	2	9048454	9261702	213249	2	NM_001100084	122248	ak5	ak5
chr2	9250721	9252496	.	1000	.	16.8304	-1	-1	1273	3.67	4.36	9250721	9252332	9.42635	1296	9251437	9252496	7.40405	535	Intron (NM_001100084/ak5, intron 3 of 13)	2	9048454	9261702	213249	2	NM_001100084	9206	ak5	ak5
chr5	63596317	63596861	.	102	.	6.61218	-1	-1	311	0	0.25	63596329	63596861	3.99844	421	63596317	63596620	2.61374	189	Distal Intergenic	5	63496306	63521902	25597	2	NM_001017540	-74416	ak5l	ak5l
chr5	63568442	63569215	.	301	.	8.32551	-1	-1	259	0.26	0.73	63568575	63569215	4.50076	210	63568442	63568738	3.82475	175	Distal Intergenic	5	63496306	63521902	25597	2	NM_001017540	-46541	ak5l	ak5l
chr20	26555078	26555691	.	207	.	7.24349	-1	-1	244	0.15	0.5	26555245	26555691	4.15471	235	26555078	26555412	3.08878	86	Intron (NM_001281788/akap12b, intron 1 of 3)	20	26509747	26568215	58469	2	NM_001281788	12524	akap12b	akap12b
chr9	56443410	56444060	.	102	.	6.55808	-1	-1	380	0	0.25	56443642	56444060	3.25498	298	56443410	56444049	3.3031	231	Distal Intergenic	9	56398749	56423275	24527	2	NM_200682	-20136	akap17a	akap17a
chr9	56462933	56464188	.	301	.	8.47416	-1	-1	473	0.26	0.73	56462933	56464188	5.51144	350	56463151	56463812	2.96272	483	Distal Intergenic	9	56398749	56423275	24527	2	NM_200682	-39659	akap17a	akap17a
chr9	56456136	56457998	.	1000	.	15.1244	-1	-1	362	2.59	3.32	56456322	56457782	4.98877	233	56456136	56457998	10.1356	467	Distal Intergenic	9	56398749	56423275	24527	2	NM_200682	-32862	akap17a	akap17a
chr9	56450488	56452026	.	560	.	9.83604	-1	-1	485	0.68	1.35	56450960	56452026	3.52602	98	56450488	56451231	6.31002	400	Distal Intergenic	9	56398749	56423275	24527	2	NM_200682	-27214	akap17a	akap17a
chr9	56441585	56442506	.	226	.	7.40929	-1	-1	616	0.17	0.55	56441585	56442317	3.52468	473	56442182	56442506	3.88461	163	Distal Intergenic	9	56398749	56423275	24527	2	NM_200682	-18311	akap17a	akap17a
chr9	56460002	56461410	.	1000	.	12.824	-1	-1	871	1.89	2.64	56460931	56461410	6.40009	244	56460002	56461297	6.42396	569	Distal Intergenic	9	56398749	56423275	24527	2	NM_200682	-36728	akap17a	akap17a
chr9	56445057	56448901	.	1000	.	12.7665	-1	-1	1112	1.73	2.46	56445101	56447793	7.44308	325	56445057	56448901	5.32346	1574	Distal Intergenic	9	56398749	56423275	24527	2	NM_200682	-21783	akap17a	akap17a
chr15	31018253	31018606	.	265	.	8.00172	-1	-1	165	0.21	0.64	31018325	31018606	4.34986	182	31018253	31018591	3.65186	76	Distal Intergenic	15	30959652	30976609	16958	2	NM_001098179	-41645	akap1b	akap1b
chr15	31045457	31046626	.	245	.	7.68399	-1	-1	750	0.19	0.59	31045542	31046626	3.74414	466	31045457	31046520	3.93985	949	Distal Intergenic	15	30959652	30976609	16958	2	NM_001098179	-68849	akap1b	akap1b
chr18	16957572	16958607	.	248	.	7.85202	-1	-1	798	0.19	0.6	16957572	16958607	4.56965	807	16957573	16958537	3.28237	788	Distal Intergenic	18	16961899	16964519	2621	2	NM_001044983	5912	akip1	akip1
chr20	2707770	2708965	.	285	.	8.0857	-1	-1	815	0.24	0.69	2707770	2708965	3.90401	745	2708450	2708847	4.18169	205	Promoter (<=1kb)	20	2699205	2709048	9844	2	NM_213294	83	akirin2	akirin2
chr11	41118130	41120092	.	102	.	7.1172	-1	-1	1102	0	0.25	41118436	41118783	2.37796	211	41118130	41120092	4.73924	1688	Distal Intergenic	11	41226571	41233830	7260	1	NM_001002369	-106479	akr7a3	akr7a3
chr11	41154339	41154809	.	102	.	6.17537	-1	-1	281	0	0.25	41154396	41154809	2.89991	230	41154339	41154797	3.27546	275	Distal Intergenic	11	41226571	41233830	7260	1	NM_001002369	-71762	akr7a3	akr7a3
chr11	41193780	41194603	.	1000	.	18.6761	-1	-1	487	3.35	4.06	41193990	41194431	14.8514	341	41193780	41194603	3.82475	423	Distal Intergenic	11	41226571	41233830	7260	1	NM_001002369	-31968	akr7a3	akr7a3
chr17	1722117	1722830	.	1000	.	12.7215	-1	-1	417	1.86	2.6	1722318	1722782	6.13488	252	1722117	1722830	6.58663	382	Intron (NM_001281801/akt1, intron 1 of 11)	17	1708199	1787403	79205	1	NM_001281801	13919	akt1	akt1
chr17	1735495	1735992	.	228	.	7.5949	-1	-1	319	0.17	0.55	1735495	1735992	4.56425	313	1735676	1735992	3.03065	145	Intron (NM_001281801/akt1, intron 1 of 11)	17	1708199	1787403	79205	1	NM_001281801	27297	akt1	akt1
chr17	1768137	1768711	.	102	.	5.85876	-1	-1	207	0	0.25	1768137	1768711	3.13117	301	1768196	1768506	2.72759	54	Intron (NM_001281801/akt1, intron 6 of 11)	17	1708199	1787403	79205	1	NM_001281801	59939	akt1	akt1
chr17	1776704	1777181	.	102	.	6.44261	-1	-1	128	0	0.25	1776704	1777067	3.04283	153	1776782	1777181	3.39978	26	Intron (NM_001281801/akt1, intron 8 of 11)	17	1708199	1787403	79205	1	NM_001281801	68506	akt1	akt1
chr17	1688290	1689842	.	711	.	10.6966	-1	-1	1147	1.02	1.71	1688465	1689821	5.22812	910	1688290	1689842	5.46846	1210	Distal Intergenic	17	1708199	1787403	79205	1	NM_001281801	-18357	akt1	akt1
chr17	1690250	1693375	.	779	.	11.0465	-1	-1	1599	1.16	1.88	1690517	1692366	4.72843	147	1690250	1693375	6.31807	459	Downstream (1-2kb)	17	1708199	1787403	79205	1	NM_001281801	-14824	akt1	akt1
chr17	1712846	1713668	.	102	.	6.19295	-1	-1	510	0	0.25	1712964	1713668	3.54997	371	1712846	1713630	2.64298	531	Intron (NM_001281801/akt1, intron 1 of 11)	17	1708199	1787403	79205	1	NM_001281801	4648	akt1	akt1
chr18	40758311	40759023	.	337	.	8.3032	-1	-1	366	0.3	0.81	40758707	40759023	3.23609	113	40758311	40758713	5.06711	223	Intron (NM_198146/akt2, intron 1 of 13)	18	40720999	40763349	42351	2	NM_198146	4326	akt2	akt2
chr13	11274351	11278737	.	1000	.	20.0484	-1	-1	1382	3.66	4.35	11274889	11278707	16.2484	404	11274351	11278737	3.79997	2087	Distal Intergenic	13	11043037	11245830	202794	2	NM_001197201	-28522	akt3a	akt3a
chr13	11115158	11115847	.	199	.	7.02595	-1	-1	300	0.14	0.48	11115158	11115847	3.27353	121	11115318	11115845	3.75242	320	Intron (NM_001197201/akt3a, intron 3 of 14)	13	11043037	11245830	202794	2	NM_001197201	129983	akt3a	akt3a
chr13	11113013	11114925	.	254	.	7.90172	-1	-1	808	0.2	0.61	11113308	11114115	4.88247	535	11113013	11114925	3.01925	786	Intron (NM_001197201/akt3a, intron 3 of 14)	13	11043037	11245830	202794	2	NM_001197201	130905	akt3a	akt3a
chr7	36014194	36014659	.	497	.	9.50442	-1	-1	242	0.56	1.2	36014195	36014618	5.14819	217	36014194	36014659	4.35623	266	Distal Intergenic	7	36195837	36212319	16483	1	NM_001320324	-181178	aktip	aktip
chr7	36015559	36016157	.	392	.	8.70632	-1	-1	413	0.39	0.94	36015874	36016157	3.23144	94	36015559	36016153	5.47488	417	Distal Intergenic	7	36195837	36212319	16483	1	NM_001320324	-179680	aktip	aktip
chr7	36016700	36017428	.	102	.	6.30824	-1	-1	366	0	0.25	36016733	36017428	3.16177	218	36016700	36017262	3.14647	482	Distal Intergenic	7	36195837	36212319	16483	1	NM_001320324	-178409	aktip	aktip
chr7	36254732	36255386	.	102	.	6.33658	-1	-1	366	0	0.25	36254732	36255386	2.96536	334	36254943	36255348	3.37122	188	Distal Intergenic	7	36196317	36212319	16003	1	NR_135206	58416	aktip	aktip
chr7	35987638	35990447	.	1000	.	14.0172	-1	-1	1308	2.36	3.08	35987638	35990112	7.53725	245	35988329	35990447	6.47995	536	Distal Intergenic	7	36195837	36212319	16483	1	NM_001320324	-205390	aktip	aktip
chr7	36233607	36234457	.	307	.	8.35027	-1	-1	431	0.27	0.74	36233607	36234457	4.61634	423	36233866	36234362	3.73393	181	Distal Intergenic	7	36196317	36212319	16003	1	NR_135206	37291	aktip	aktip
chr7	36128491	36130908	.	607	.	10.1959	-1	-1	693	0.79	1.46	36128491	36130700	3.39637	625	36128864	36130908	6.79956	201	Distal Intergenic	7	36195837	36212319	16483	1	NM_001320324	-64929	aktip	aktip
chr7	35990797	35992848	.	298	.	8.1819	-1	-1	567	0.26	0.72	35990797	35992848	3.99844	141	35991068	35992219	4.18346	722	Distal Intergenic	7	36195837	36212319	16483	1	NM_001320324	-202989	aktip	aktip
chr15	19879401	19879852	.	102	.	6.20624	-1	-1	219	0	0.25	19879401	19879822	3.73401	231	19879549	19879852	2.47223	59	Distal Intergenic	15	19902726	19943260	40535	1	NM_212634	-22874	alcamb	alcamb
chr12	30697073	30700333	.	794	.	11.757	-1	-1	1628	1.19	1.91	30697073	30700333	7.3237	629	30697162	30699481	4.4333	1992	Distal Intergenic	12	30674002	30694030	20029	1	NM_001083546	23072	aldh18a1	aldh18a1
chr12	30689226	30689608	.	102	.	5.7661	-1	-1	174	0	0.25	30689241	30689608	3.19702	106	30689226	30689535	2.56908	228	Intron (NM_001083546/aldh18a1, intron 15 of 17)	12	30674002	30694030	20029	1	NM_001083546	15225	aldh18a1	aldh18a1
chr7	9320334	9321244	.	207	.	7.1959	-1	-1	504	0.15	0.5	9320356	9321244	3.39349	490	9320334	9321208	3.80241	496	Distal Intergenic	7	9476538	9557944	81407	2	NM_001044745	236700	aldh1a3	aldh1a3
chr7	9564648	9565433	.	873	.	12.9405	-1	-1	260	1.38	2.1	9564790	9565379	9.45687	236	9564648	9565433	3.48364	142	Distal Intergenic	7	9476538	9557944	81407	2	NM_001044745	-6705	aldh1a3	aldh1a3
chr7	9326777	9327456	.	221	.	7.37038	-1	-1	297	0.16	0.53	9326920	9327456	3.49893	187	9326777	9327304	3.87145	265	Distal Intergenic	7	9476538	9557944	81407	2	NM_001044745	230488	aldh1a3	aldh1a3
chr15	20886186	20886528	.	102	.	5.25963	-1	-1	130	0	0.25	20886188	20886488	2.28482	137	20886186	20886528	2.97481	121	Distal Intergenic	15	20894932	20903492	8561	2	NM_212649	16964	aldh3a2a	aldh3a2a
chr11	41315855	41317449	.	406	.	8.71405	-1	-1	546	0.41	0.98	41316304	41316804	2.73977	361	41315855	41317449	5.97428	282	Distal Intergenic	11	41324318	41348166	23849	1	NM_201158	-6869	aldh4a1	aldh4a1
chr23	31835919	31836947	.	273	.	7.58411	-1	-1	606	0.22	0.66	31836231	31836675	2.81297	191	31835919	31836947	4.77114	710	Promoter (<=1kb)	23	31826073	31837177	11105	2	NM_001004540	230	aldh8a1	aldh8a1
chr12	4071744	4077564	.	853	.	12.1054	-1	-1	4221	1.32	2.06	4071804	4077564	7.64046	4240	4071744	4077454	4.4649	4143	Distal Intergenic	12	4015415	4033068	17654	2	NM_213215	-38677	aldoab	aldoab
chr21	34254383	34258407	.	562	.	10.6947	-1	-1	2963	0.69	1.36	34254383	34258005	7.10585	1173	34255333	34258407	3.58886	2762	Distal Intergenic	21	34199008	34227294	28287	2	NM_001031838	-27090	alg13	alg13
chr21	34296540	34297184	.	243	.	7.77892	-1	-1	416	0.19	0.59	34296559	34297142	4.82339	252	34296540	34297184	2.95553	561	Distal Intergenic	21	34199008	34227294	28287	2	NM_001031838	-69247	alg13	alg13
chr21	34311419	34312077	.	500	.	9.76358	-1	-1	307	0.57	1.2	34311632	34312077	5.66061	174	34311419	34311852	4.10297	227	Distal Intergenic	21	34199008	34227294	28287	2	NM_001031838	-84126	alg13	alg13
chr21	34157305	34159374	.	1000	.	16.4431	-1	-1	1081	3.26	3.96	34157305	34158827	7.09367	175	34157738	34159374	9.34939	732	Distal Intergenic	21	34199008	34227294	28287	2	NM_001031838	67920	alg13	alg13
chr21	34156257	34157244	.	272	.	7.69221	-1	-1	446	0.22	0.66	34156257	34156731	3.04283	310	34156597	34157244	4.64938	243	Distal Intergenic	21	34199008	34227294	28287	2	NM_001031838	70050	alg13	alg13
chr21	34288821	34289548	.	295	.	8.17092	-1	-1	244	0.25	0.71	34288821	34289389	3.98923	83	34289040	34289548	4.18169	187	Distal Intergenic	21	34199008	34227294	28287	2	NM_001031838	-61528	alg13	alg13
chr5	41219877	41221512	.	916	.	11.8927	-1	-1	806	1.48	2.21	41219905	41221467	4.68455	1335	41219877	41221512	7.20812	250	Distal Intergenic	5	41199633	41204236	4604	2	NM_001256684	-15642	alkbh2	alkbh2
chr5	41218759	41219237	.	504	.	9.49136	-1	-1	174	0.58	1.22	41218817	41219107	3.05738	39	41218759	41219237	6.43398	252	Distal Intergenic	5	41199633	41204236	4604	2	NM_001256684	-14524	alkbh2	alkbh2
chr25	29830616	29831949	.	102	.	6.05143	-1	-1	759	0	0.25	29831278	29831699	2.7403	202	29830616	29831949	3.31113	654	Distal Intergenic	25	29790738	29820362	29625	1	NM_001003511	39879	alkbh3	alkbh3
chr20	30323256	30323720	.	102	.	5.79621	-1	-1	256	0	0.25	30323256	30323617	3.01643	187	30323296	30323720	2.77978	286	Distal Intergenic	20	30452561	30468005	15445	2	NM_001002716	144285	allc	allc
chr15	1024527	1025036	.	102	.	6.0206	-1	-1	286	0	0.25	1024754	1025036	2.70073	27	1024527	1025007	3.31987	318	Distal Intergenic	15	1002516	1015550	13035	1	NM_001045331	22012	alox5b.2	alox5b.2
chr15	44645965	44646472	.	275	.	8.12723	-1	-1	165	0.23	0.66	44645965	44646472	5.14085	67	44646005	44646359	2.98638	224	Intron (NM_214806/gria4a, intron 11 of 15)	15	44598837	44617951	19115	2	NM_001278839	-28015	alp3	alp3
chr15	44655257	44656230	.	534	.	9.66348	-1	-1	305	0.63	1.29	44655298	44656230	4.73992	256	44655257	44656142	4.92356	313	Intron (NM_214806/gria4a, intron 11 of 15)	15	44598837	44617951	19115	2	NM_001278839	-37307	alp3	alp3
chr15	44652458	44653623	.	379	.	8.61268	-1	-1	309	0.37	0.91	44652573	44653623	3.30089	162	44652458	44653295	5.31179	341	Intron (NM_214806/gria4a, intron 11 of 15)	15	44598837	44617951	19115	2	NM_001278839	-34508	alp3	alp3
chr15	44619635	44620328	.	258	.	7.73343	-1	-1	464	0.21	0.62	44619988	44620328	3.54997	119	44619635	44620276	4.18346	457	Promoter (1-2kb)	15	44598837	44617951	19115	2	NM_001278839	-1685	alp3	alp3
chr18	16378080	16380004	.	102	.	7.02554	-1	-1	1612	0	0.25	16378951	16379548	2.61278	587	16378080	16380004	4.41276	1767	Distal Intergenic	18	16257740	16265680	7941	1	NM_001045074	120341	alx1	alx1
chr18	16376579	16377715	.	266	.	7.43392	-1	-1	514	0.22	0.64	16377267	16377715	2.70073	77	16376579	16377602	4.73319	264	Distal Intergenic	18	16257740	16265680	7941	1	NM_001045074	118840	alx1	alx1
chr18	38394408	38395054	.	102	.	5.13789	-1	-1	270	0	0.25	38394408	38394820	3.01643	239	38394686	38395054	2.12146	23	Distal Intergenic	18	38340031	38383454	43424	1	NM_001310078	54378	alx4b	alx4b
chr18	38554360	38555399	.	258	.	7.82726	-1	-1	396	0.21	0.62	38554586	38555039	3.79014	182	38554360	38555399	4.03712	384	Distal Intergenic	18	38340031	38383454	43424	1	NM_001310078	214330	alx4b	alx4b
chr18	38514637	38515619	.	1000	.	12.9841	-1	-1	553	1.97	2.71	38514637	38515519	6.28313	540	38514806	38515619	6.70098	397	Distal Intergenic	18	38340031	38383454	43424	1	NM_001310078	174607	alx4b	alx4b
chr10	10852658	10854138	.	1000	.	13.4447	-1	-1	764	2.09	2.83	10852658	10853991	5.11041	1019	10852995	10854138	8.33429	186	Intron (NM_201118/ambp, intron 2 of 9)	10	10843326	10865213	21888	1	NM_201118	9333	ambp	ambp
chr10	10848993	10852184	.	809	.	11.831	-1	-1	2477	1.22	1.95	10848993	10852171	7.41829	2758	10849177	10852184	4.41276	2013	Intron (NM_201118/ambp, intron 2 of 9)	10	10843326	10865213	21888	1	NM_201118	5668	ambp	ambp
chr20	2892895	2893447	.	102	.	7.0564	-1	-1	364	0	0.25	2892959	2893447	4.26743	287	2892895	2893343	2.78897	377	Distal Intergenic	20	2937165	2966128	28964	1	NM_001161601	-43718	amd1	amd1
chr20	2926977	2927641	.	670	.	10.7752	-1	-1	414	0.92	1.62	2926977	2927637	6.22667	316	2927337	2927641	4.54857	153	Distal Intergenic	20	2937165	2966128	28964	1	NM_001161601	-9524	amd1	amd1
chr20	2937221	2938202	.	382	.	8.62173	-1	-1	482	0.37	0.92	2937242	2937866	3.11656	485	2937221	2938202	5.50517	458	Promoter (<=1kb)	20	2937165	2966128	28964	1	NM_001161601	57	amd1	amd1
chr20	2875490	2875850	.	217	.	7.08921	-1	-1	195	0.16	0.52	2875490	2875798	2.95967	171	2875553	2875850	4.12954	157	Distal Intergenic	20	2937165	2966128	28964	1	NM_001161601	-61315	amd1	amd1
chr20	2960939	2961458	.	102	.	5.6359	-1	-1	354	0	0.25	2961087	2961458	2.84811	262	2960939	2961360	2.78779	298	Intron (NM_001161601/amd1, intron 8 of 8)	20	2937165	2966128	28964	1	NM_001161601	23775	amd1	amd1
chr25	35677284	35678006	.	352	.	8.94193	-1	-1	342	0.33	0.85	35677442	35678006	6.54706	185	35677284	35677918	2.39487	341	Distal Intergenic	25	35648014	35668304	20291	2	NM_213163	-8981	amfra	amfra
chr21	44706748	44708312	.	717	.	10.9585	-1	-1	970	1.03	1.73	44707489	44708312	3.73401	520	44706748	44708271	7.22453	680	Promoter (<=1kb)	21	44685064	44707583	22520	2	NM_200581	0	ammecr1	ammecr1
chr25	28457845	28458753	.	729	.	10.754	-1	-1	634	1.06	1.76	28458294	28458753	4.90544	268	28457845	28458726	5.84852	551	Intron (NM_001045454/amn1, intron 5 of 6)	25	28450429	28460382	9954	1	NM_001045454	7417	amn1	amn1
chr6	27986219	27986870	.	638	.	10.2405	-1	-1	497	0.84	1.54	27986597	27986870	5.14085	187	27986219	27986846	5.09967	430	Distal Intergenic	6	28001456	28008813	7358	1	NM_001080177	-14586	amotl2a	amotl2a
chr2	23249460	23250192	.	102	.	5.32169	-1	-1	169	0	0.25	23249460	23250192	3.23144	96	23249604	23250110	2.09025	98	Distal Intergenic	2	23196206	23205527	9322	1	NM_001077606	53255	amotl2b	amotl2b
chr2	23252156	23252598	.	230	.	7.63602	-1	-1	241	0.17	0.56	23252156	23252598	4.23624	259	23252218	23252510	3.39978	162	Distal Intergenic	2	23196206	23205527	9322	1	NM_001077606	55951	amotl2b	amotl2b
chr2	16074062	16079842	.	1000	.	12.8321	-1	-1	1489	1.87	2.61	16074062	16079842	6.57704	878	16074176	16079692	6.25503	1987	Distal Intergenic	2	15944173	15958380	14208	1	NM_213011	129890	amy2a	amy2a
chr2	16158187	16159026	.	246	.	7.7997	-1	-1	342	0.19	0.59	16158211	16159026	4.62298	412	16158187	16158750	3.17672	249	Distal Intergenic	2	15944173	15958380	14208	1	NM_213011	214015	amy2a	amy2a
chr2	16172009	16172574	.	102	.	5.08199	-1	-1	239	0	0.25	16172209	16172574	2.55189	91	16172009	16172417	2.5301	188	Distal Intergenic	2	15944173	15958380	14208	1	NM_213011	227837	amy2a	amy2a
chr2	16050239	16050733	.	393	.	9.4318	-1	-1	213	0.39	0.95	16050239	16050725	6.40115	240	16050304	16050733	3.03065	121	Distal Intergenic	2	15944173	15958380	14208	1	NM_213011	106067	amy2a	amy2a
chr2	15932640	15938229	.	1000	.	17.6602	-1	-1	3672	3.8	4.5	15932658	15938229	7.9066	4002	15932640	15938080	9.75355	1386	Distal Intergenic	2	15944173	15958380	14208	1	NM_213011	-5944	amy2a	amy2a
chr2	16176257	16176683	.	102	.	5.22157	-1	-1	151	0	0.25	16176299	16176657	2.53569	37	16176257	16176683	2.68588	224	Distal Intergenic	2	15944173	15958380	14208	1	NM_213011	232085	amy2a	amy2a
chr23	43926232	43927031	.	235	.	7.58753	-1	-1	612	0.18	0.57	43926232	43927031	4.85994	570	43926318	43926943	2.72759	569	Distal Intergenic	23	43916597	43922406	5810	1	NM_001267697	9636	anapc10	anapc10
chr15	46898558	46899361	.	429	.	9.06595	-1	-1	348	0.45	1.04	46898601	46899311	4.41813	466	46898558	46899361	4.64782	187	Promoter (<=1kb)	15	46895634	46900154	4521	2	NM_001045450	793	anapc15	anapc15
chr12	48322817	48323458	.	102	.	6.80179	-1	-1	259	0	0.25	48322817	48323458	2.9098	195	48323030	48323364	3.89199	110	Intron (NM_001007357/lrrc20, intron 4 of 4)	12	48335899	48344273	8375	1	NM_001017878	-12441	anapc16	anapc16
chr20	23646126	23647496	.	915	.	11.8556	-1	-1	524	1.48	2.2	23646126	23647496	6.00125	493	23646244	23646934	5.85436	438	Distal Intergenic	20	23576281	23595595	19315	2	NM_001008589	-50532	anapc4	anapc4
chr24	26141582	26143736	.	922	.	12.6398	-1	-1	1761	1.49	2.22	26141582	26143480	3.5903	1573	26141605	26143736	9.04955	401	Intron (NM_200847/cops9, intron 2 of 2)	24	26134462	26138318	3857	2	NM_001197254	-3265	and1	and1
chr24	26147160	26147834	.	102	.	6.3737	-1	-1	362	0	0.25	26147160	26147834	2.83543	321	26147254	26147831	3.53827	309	Intron (NM_200847/cops9, intron 2 of 2)	24	26134462	26138318	3857	2	NM_001197254	-8843	and1	and1
chr24	26144235	26146581	.	290	.	8.14817	-1	-1	305	0.25	0.7	26144296	26146183	4.24577	290	26144235	26146581	3.9024	259	Intron (NM_200847/cops9, intron 2 of 2)	24	26134462	26138318	3857	2	NM_001197254	-5918	and1	and1
chr2	31795055	31796284	.	102	.	6.47422	-1	-1	664	0	0.25	31795055	31796284	2.63938	649	31795141	31795985	3.83484	593	Distal Intergenic	2	31779984	31784434	4451	2	NM_001111190	-10622	and2	and2
chr19	47286150	47287412	.	242	.	7.45972	-1	-1	645	0.19	0.58	47287027	47287412	3.15995	291	47286150	47287142	4.29977	122	Intron (NM_131813/angpt1, intron 3 of 8)	19	47221164	47366291	145128	2	NM_131813	78879	angpt1	angpt1
chr19	47390476	47391114	.	102	.	6.2374	-1	-1	290	0	0.25	47390476	47390836	3.04283	227	47390679	47391114	3.19457	151	Distal Intergenic	19	47221164	47366291	145128	2	NM_131813	-24186	angpt1	angpt1
chr19	36850858	36851390	.	102	.	6.59599	-1	-1	242	0	0.25	36850858	36851191	3.27612	69	36850874	36851390	3.31987	399	Distal Intergenic	19	36212573	36265298	52726	1	NM_131814	638286	angpt2b	angpt2b
chr19	36719364	36721253	.	1000	.	14.9946	-1	-1	1407	2.15	2.87	36719867	36721017	3.52257	665	36719364	36721253	11.472	490	Distal Intergenic	19	36212573	36265298	52726	1	NM_131814	506792	angpt2b	angpt2b
chr19	36352156	36355718	.	1000	.	17.8462	-1	-1	2364	4.08	4.77	36352156	36355649	9.18789	457	36352343	36355718	8.65834	988	Distal Intergenic	19	36212573	36265298	52726	1	NM_131814	139584	angpt2b	angpt2b
chr19	36608474	36608836	.	249	.	7.87275	-1	-1	202	0.19	0.6	36608511	36608828	4.56965	108	36608474	36608836	3.3031	259	Distal Intergenic	19	36212573	36265298	52726	1	NM_131814	395902	angpt2b	angpt2b
chr19	36721348	36724167	.	1000	.	15.6123	-1	-1	2347	3.07	3.77	36721348	36723892	9.55011	711	36722167	36724167	6.06215	1569	Distal Intergenic	19	36212573	36265298	52726	1	NM_131814	508776	angpt2b	angpt2b
chr19	36714546	36715946	.	290	.	8.05245	-1	-1	873	0.25	0.7	36714851	36715554	3.79051	328	36714546	36715946	4.26194	1114	Distal Intergenic	19	36212573	36265298	52726	1	NM_131814	501974	angpt2b	angpt2b
chr19	36716382	36717970	.	577	.	9.83826	-1	-1	1051	0.72	1.39	36716451	36717638	4.27508	641	36716382	36717970	5.56318	354	Distal Intergenic	19	36212573	36265298	52726	1	NM_131814	503810	angpt2b	angpt2b
chr19	36204479	36210314	.	1000	.	13.4321	-1	-1	2454	1.97	2.72	36204479	36210277	8.33071	4274	36204545	36210314	5.10135	569	Promoter (2-3kb)	19	36212573	36265298	52726	1	NM_131814	-2259	angpt2b	angpt2b
chr19	36520073	36521281	.	350	.	8.59958	-1	-1	273	0.32	0.85	36520381	36521281	4.34986	169	36520073	36520431	4.24972	69	Distal Intergenic	19	36212573	36265298	52726	1	NM_131814	307501	angpt2b	angpt2b
chr19	36408558	36409795	.	231	.	7.59345	-1	-1	797	0.17	0.56	36409055	36409795	3.79104	201	36408558	36409701	3.80241	896	Distal Intergenic	19	36212573	36265298	52726	1	NM_131814	195986	angpt2b	angpt2b
chr19	36656648	36657359	.	261	.	7.97687	-1	-1	527	0.21	0.63	36656784	36657281	4.61634	295	36656648	36657359	3.36053	623	Distal Intergenic	19	36212573	36265298	52726	1	NM_131814	444076	angpt2b	angpt2b
chr20	16146727	16147655	.	510	.	9.78253	-1	-1	620	0.59	1.23	16146727	16147655	5.53961	692	16147120	16147592	4.24292	156	Intron (NM_200474/ralgps2, intron 5 of 17)	20	16097709	16106465	8757	1	NM_001014820	49019	angptl1a	angptl1a
chrUn_KN150706v1	6643	7262	.	102	.	6.36736	-1	-1	321	0	0.25	6929	7262	3.81261	110	6643	7033	2.55475	246	Promoter (2-3kb)	145	440	4310	3871	2	NM_001199970	-2334	angptl1b	angptl1b
chr5	4340666	4341501	.	102	.	6.09386	-1	-1	363	0	0.25	4340875	4341501	3.77054	188	4340666	4341018	2.32332	329	Distal Intergenic	5	4382206	4403776	21571	1	NM_001030230	-40705	angptl2a	angptl2a
chr5	4330892	4333767	.	674	.	10.4553	-1	-1	1337	0.93	1.62	4331257	4333494	5.13188	1005	4330892	4333767	5.32346	1305	Distal Intergenic	5	4382206	4403776	21571	1	NM_001030230	-48439	angptl2a	angptl2a
chr5	4335009	4337296	.	606	.	10.7446	-1	-1	1619	0.78	1.46	4335132	4337201	6.79434	177	4335009	4337296	3.95029	1576	Distal Intergenic	5	4382206	4403776	21571	1	NM_001030230	-44910	angptl2a	angptl2a
chr5	4337618	4340345	.	1000	.	14.6564	-1	-1	1396	2.29	3	4337657	4339235	4.31902	213	4337618	4340345	10.3374	486	Distal Intergenic	5	4382206	4403776	21571	1	NM_001030230	-41861	angptl2a	angptl2a
chr8	32975914	32977502	.	894	.	11.9475	-1	-1	476	1.43	2.15	32975914	32976943	4.14759	766	32975916	32977502	7.79994	333	Intron (NM_001100146/ralgps1, intron 9 of 20)	8	33026477	33042121	15645	1	NM_001126478	-48975	angptl2b	angptl2b
chr8	32979394	32980855	.	260	.	7.79139	-1	-1	577	0.21	0.63	32979394	32980183	3.66185	84	32980165	32980855	4.12954	299	Intron (NM_001100146/ralgps1, intron 9 of 20)	8	33026477	33042121	15645	1	NM_001126478	-45622	angptl2b	angptl2b
chr8	32977890	32978976	.	345	.	8.57161	-1	-1	747	0.32	0.83	32978205	32978831	4.38815	214	32977890	32978976	4.18346	965	Intron (NM_001100146/ralgps1, intron 9 of 20)	8	33026477	33042121	15645	1	NM_001126478	-47501	angptl2b	angptl2b
chr8	46175909	46176551	.	102	.	5.2727	-1	-1	286	0	0.25	46175909	46176317	2.28482	129	46176194	46176551	2.98788	159	Intron (NM_001077211/mtor, intron 30 of 58)	8	46210024	46213405	3382	1	NM_001006073	-33473	angptl7	angptl7
chr8	46227610	46228123	.	102	.	5.79212	-1	-1	264	0	0.25	46227610	46227897	2.85603	150	46227826	46228123	2.93609	163	Intron (NM_001077211/mtor, intron 25 of 58)	8	46210024	46213405	3382	1	NM_001006073	17587	angptl7	angptl7
chr5	68294687	68295578	.	469	.	9.25645	-1	-1	323	0.51	1.13	68294687	68295299	3.09269	43	68294770	68295578	6.16376	520	Distal Intergenic	5	68128806	68270435	141630	2	NM_001327890	-24253	ank1a	ank1a
chr5	68330259	68331992	.	931	.	12.0035	-1	-1	316	1.51	2.24	68330261	68331894	4.60393	529	68330259	68331992	7.39954	205	Distal Intergenic	5	68128806	68270435	141630	2	NM_001327890	-59825	ank1a	ank1a
chr7	57717890	57723722	.	1000	.	19.6741	-1	-1	2055	4.51	5	57717890	57723449	7.50202	3057	57717934	57723722	12.1721	676	Intron (NM_001346207/ank2b, intron 1 of 42)	7	57583708	57828263	244556	2	NM_001346207	104541	ank2b	ank2b
chr7	57637420	57643343	.	1000	.	13.7929	-1	-1	2027	2.15	2.87	57637486	57643343	8.43138	3386	57637420	57643188	5.36155	602	Intron (NM_001346207/ank2b, intron 26 of 42)	7	57583708	57828263	244556	2	NM_001346207	184920	ank2b	ank2b
chr7	57676046	57676986	.	102	.	5.82379	-1	-1	338	0	0.25	57676046	57676639	3.12546	137	57676487	57676986	2.69833	99	Intron (NM_001346207/ank2b, intron 8 of 42)	7	57583708	57828263	244556	2	NM_001346207	151277	ank2b	ank2b
chr7	57771465	57773399	.	1000	.	15.4735	-1	-1	1096	2.87	3.58	57771701	57773248	10.1843	1062	57771465	57773399	5.2892	894	Intron (NM_001346207/ank2b, intron 1 of 42)	7	57583708	57828263	244556	2	NM_001346207	54864	ank2b	ank2b
chr7	13359054	13359867	.	594	.	10.0465	-1	-1	397	0.76	1.43	13359126	13359635	3.84729	373	13359054	13359867	6.19918	350	Intron (NM_001099248/ankdd1a, intron 12 of 14)	7	13329543	13365778	36236	1	NM_001099248	29512	ankdd1a	ankdd1a
chr5	18479503	18479955	.	350	.	8.68469	-1	-1	216	0.32	0.84	18479508	18479955	4.85994	206	18479503	18479862	3.82475	222	Intron (NM_001128545/golga3, intron 12 of 23)	5	18439682	18457925	18244	2	NM_001126395	-21579	ankle2	ankle2
chr5	18451023	18452030	.	441	.	9.48887	-1	-1	686	0.47	1.06	18451023	18451980	5.73602	728	18451536	18452030	3.75285	131	Intron (NM_001126395/ankle2, intron 2 of 12)	5	18439682	18457925	18244	2	NM_001126395	5895	ankle2	ankle2
chr15	34724518	34725550	.	219	.	7.32884	-1	-1	301	0.16	0.53	34724518	34724827	3.38899	219	34724780	34725550	3.93985	121	Intron (NM_199894/ankmy2a, intron 6 of 11)	15	34715345	34732851	17507	2	NM_199894	7301	ankmy2a	ankmy2a
chr5	34215395	34215811	.	102	.	5.01055	-1	-1	142	0	0.25	34215395	34215811	2.84811	207	34215395	34215697	2.16244	77	Distal Intergenic	5	34382165	34387120	4956	1	NM_213129	-166354	ankra2	ankra2
chr5	34362445	34363033	.	267	.	8.0421	-1	-1	338	0.22	0.64	34362445	34363033	4.69675	282	34362669	34362971	3.34535	170	Distal Intergenic	5	34382165	34387120	4956	1	NM_213129	-19132	ankra2	ankra2
chr5	34321301	34321765	.	102	.	6.41094	-1	-1	172	0	0.25	34321301	34321644	3.73029	164	34321399	34321765	2.68065	83	Distal Intergenic	5	34382165	34387120	4956	1	NM_213129	-60400	ankra2	ankra2
chr9	8951405	8952293	.	280	.	7.89648	-1	-1	548	0.23	0.68	8951804	8952290	3.38322	266	8951405	8952293	4.51326	432	Promoter (<=1kb)	9	8951434	8989598	38165	1	NM_001077377	0	ankrd10b	ankrd10b
chr15	28598497	28604256	.	1000	.	15.7261	-1	-1	3528	3.13	3.84	28598539	28604256	9.47908	1813	28598497	28604213	6.24704	3993	Intron (NM_001030229/ankrd13b, intron 14 of 14)	15	28550097	28606081	55985	1	NM_001030229	48401	ankrd13b	ankrd13b
chr15	28547085	28547708	.	102	.	5.92179	-1	-1	318	0	0.25	28547230	28547524	2.23086	227	28547085	28547708	3.69093	264	Promoter (2-3kb)	15	28550097	28606081	55985	1	NM_001030229	-2389	ankrd13b	ankrd13b
chr11	45027102	45027557	.	211	.	7.25021	-1	-1	295	0.15	0.51	45027102	45027557	4.46173	216	45027272	45027550	2.78848	204	Intron (NM_214690/ankrd13c, intron 12 of 12)	11	45024959	45042768	17810	2	NM_214690	15211	ankrd13c	ankrd13c
chr4	11459004	11459657	.	990	.	12.2375	-1	-1	312	1.65	2.38	11459004	11459511	6.01556	151	11459013	11459657	6.2219	465	Promoter (<=1kb)	4	11459250	11463853	4604	1	NM_001017563	0	ankrd16	ankrd16
chr2	35794680	35795073	.	249	.	7.88939	-1	-1	95	0.2	0.6	35794680	35794976	4.56952	49	35794720	35795073	3.31987	102	Distal Intergenic	2	35745576	35749318	3743	1	NM_001020770	49105	ankrd45	ankrd45
chr7	50705867	50711738	.	921	.	12.5165	-1	-1	4883	1.49	2.22	50705938	50711738	7.8726	4867	50705867	50711598	4.64391	4829	Distal Intergenic	7	50635889	50639456	3568	2	NM_205596	-66412	ankrd46b	ankrd46b
chr7	50609323	50610361	.	102	.	6.58981	-1	-1	586	0	0.25	50609614	50609994	2.34009	252	50609323	50610361	4.24972	629	Distal Intergenic	7	50635889	50639456	3568	2	NM_205596	29095	ankrd46b	ankrd46b
chr20	1229839	1230971	.	294	.	8.03101	-1	-1	575	0.25	0.71	1230500	1230971	3.49893	190	1229839	1230866	4.53208	299	Intron (NM_001020510/lats1, intron 4 of 7)	20	1182753	1218782	36030	2	NM_194423	-11058	ankrd6b	ankrd6b
chr4	18230856	18234245	.	957	.	12.5785	-1	-1	1754	1.57	2.31	18230856	18234166	7.72298	1028	18231400	18234245	4.85552	1328	Intron (NM_001100005/uhrf1bp1l, intron 17 of 20)	4	17899183	18212435	313253	2	NM_001100017	-18422	anks1b	anks1b
chr4	18229956	18230582	.	102	.	6.05785	-1	-1	243	0	0.25	18229956	18230297	2.89991	141	18230012	18230582	3.15794	290	Intron (NM_001100005/uhrf1bp1l, intron 17 of 20)	4	17899183	18212435	313253	2	NM_001100017	-17522	anks1b	anks1b
chr4	18234678	18239561	.	1000	.	19.1542	-1	-1	3007	4.36	5	18234806	18239422	13.476	288	18234678	18239561	5.67812	2161	Intron (NM_001100005/uhrf1bp1l, intron 17 of 20)	4	17899183	18212435	313253	2	NM_001100017	-22244	anks1b	anks1b
chr3	60377313	60377851	.	638	.	10.3972	-1	-1	316	0.84	1.54	60377313	60377776	3.42723	303	60377334	60377851	6.96997	309	Distal Intergenic	3	60354301	60365162	10862	2	NM_001002188	-12152	anks4b	anks4b
chr3	60362101	60363789	.	1000	.	14.6649	-1	-1	450	2.35	3.06	60362101	60363180	10.1842	224	60362264	60363789	4.48071	570	Promoter (1-2kb)	3	60354301	60365162	10862	2	NM_001002188	1373	anks4b	anks4b
chr16	8030772	8031537	.	102	.	7.63982	-1	-1	316	0	0.25	8030824	8031537	5.3165	530	8030772	8031486	2.32332	50	Distal Intergenic	16	8067642	8125189	57548	1	NM_001030206	-36105	ano10a	ano10a
chr7	54162044	54162544	.	515	.	9.90484	-1	-1	217	0.6	1.24	54162225	54162544	5.86772	154	54162044	54162330	4.03712	100	Intron (NM_001161590/ano1a, intron 1 of 24)	7	54052996	54170315	117320	2	NM_001161590	7771	ano1a	ano1a
chr1	31197802	31198929	.	296	.	7.90259	-1	-1	617	0.25	0.71	31197948	31198385	3.02025	363	31197802	31198929	4.88234	725	Distal Intergenic	1	31210449	31246971	36523	1	NM_131358	-11520	anos1a	anos1a
chr7	33079132	33079735	.	102	.	6.2238	-1	-1	219	0	0.25	33079237	33079569	3.20058	186	33079132	33079735	3.02322	148	Promoter (<=1kb)	7	33074477	33078852	4376	2	NM_199986	-281	anp32a	anp32a
chr1	25969887	25970680	.	102	.	7.38449	-1	-1	587	0	0.25	25970279	25970622	2.28482	151	25969887	25970680	5.09967	631	Promoter (<=1kb)	1	25966642	25971141	4500	2	NM_212603	461	anp32b	anp32b
chr3	14997444	14998066	.	102	.	6.79988	-1	-1	172	0	0.25	14997593	14998066	4.56965	172	14997444	14997870	2.23023	24	Downstream (1-2kb)	3	14984466	14994259	9794	2	NM_001002083	-3186	antkmt	antkmt
chr5	38725010	38725841	.	102	.	6.68295	-1	-1	524	0	0.25	38725139	38725841	2.84811	548	38725010	38725756	3.83484	371	Distal Intergenic	5	38788935	38873829	84895	2	NM_001044709	147988	antxr2a	antxr2a
chr5	24960269	24961823	.	722	.	11.6659	-1	-1	395	1.04	1.74	24960417	24961823	7.7914	324	24960269	24960939	3.87449	319	Distal Intergenic	5	24978028	24982972	4945	2	NM_181758	21149	anxa1a	anxa1a
chr5	24897175	24903133	.	877	.	11.5063	-1	-1	3156	1.39	2.11	24897175	24903133	5.10592	3915	24897259	24903006	6.40036	2314	Distal Intergenic	5	24978028	24982972	4945	2	NM_181758	79839	anxa1a	anxa1a
chr25	33586223	33587396	.	490	.	9.33089	-1	-1	395	0.55	1.18	33586405	33587309	4.19028	173	33586223	33587396	5.14061	436	Distal Intergenic	25	33527904	33541952	14049	1	NM_181761	58320	anxa2a	anxa2a
chr10	9416837	9417554	.	102	.	6.74052	-1	-1	318	0	0.25	9416912	9417554	3.25498	148	9416837	9417320	3.48554	413	Intron (NM_001007302/anxa3b, intron 13 of 13)	10	9414034	9436174	22141	2	NM_001007302	18620	anxa3b	anxa3b
chr10	41234828	41235212	.	102	.	6.80368	-1	-1	151	0	0.25	41234884	41235212	2.54174	125	41234828	41235203	4.26194	122	Promoter (2-3kb)	10	41237471	41270955	33485	1	NM_181764	-2259	anxa4	anxa4
chr10	41184104	41184585	.	102	.	6.32958	-1	-1	235	0	0.25	41184104	41184435	3.39349	272	41184125	41184585	2.93609	178	Distal Intergenic	10	41237471	41270955	33485	1	NM_181764	-52886	anxa4	anxa4
chr14	50284631	50285316	.	220	.	7.45689	-1	-1	371	0.16	0.53	50284695	50285316	4.05711	566	50284631	50285213	3.39978	112	Distal Intergenic	14	50310120	50372929	62810	1	NM_001002038	-24804	anxa6	anxa6
chr14	50351606	50352172	.	444	.	9.14831	-1	-1	313	0.47	1.07	50351768	50352172	4.56965	251	50351606	50352110	4.57866	214	Intron (NM_001002038/anxa6, intron 9 of 19)	14	50310120	50372929	62810	1	NM_001002038	41487	anxa6	anxa6
chr8	30360425	30361033	.	324	.	8.39161	-1	-1	291	0.29	0.78	30360425	30361033	4.26743	262	30360466	30361017	4.12418	280	Distal Intergenic	8	30163683	30307204	143522	2	NM_001123258	-53222	aopep	aopep
chr22	14010365	14016225	.	1000	.	15.6628	-1	-1	3184	3.09	3.79	14010365	14016225	9.47087	3057	14010457	14016173	6.19188	3219	Distal Intergenic	22	14027117	14058806	31690	1	NM_001278817	-10892	aox6	aox6
chr14	4597234	4597676	.	102	.	6.74473	-1	-1	265	0	0.25	4597234	4597537	2.70761	208	4597392	4597676	4.03712	164	Distal Intergenic	14	4489477	4501370	11894	1	NM_001301369	107758	ap1ar	ap1ar
chr19	17566445	17567861	.	102	.	7.04019	-1	-1	505	0	0.25	17566445	17567861	4.20113	610	17566771	17567154	2.83906	74	Distal Intergenic	19	17597436	17659763	62328	1	NM_001331127	-29575	ap1m1	ap1m1
chr19	17584973	17585737	.	102	.	6.55392	-1	-1	503	0	0.25	17585301	17585737	3.87353	317	17584973	17585539	2.68039	361	Distal Intergenic	19	17597436	17659763	62328	1	NM_001331127	-11699	ap1m1	ap1m1
chr6	76154	78070	.	649	.	10.7073	-1	-1	1033	0.87	1.56	76487	77519	6.41035	413	76154	78070	4.29691	1321	Distal Intergenic	6	94643	101808	7166	1	NM_205714	-16573	ap1m2	ap1m2
chr11	12648000	12648437	.	102	.	6.33774	-1	-1	301	0	0.25	12648090	12648437	3.61015	321	12648000	12648309	2.72759	192	Distal Intergenic	11	12662355	12670689	8335	1	NM_205558	-13918	ap1s2	ap1s2
chr2	10009176	10009795	.	367	.	8.87863	-1	-1	324	0.35	0.89	10009176	10009759	5.08815	380	10009234	10009795	3.79048	210	Intron (NM_001291355/ap2m1a, intron 3 of 11)	2	9992005	10020853	28849	2	NM_001291355	11058	ap2m1a	ap2m1a
chr15	8695515	8696140	.	245	.	7.80353	-1	-1	265	0.19	0.59	8695515	8695971	4.31902	126	8695539	8696140	3.48451	380	Distal Intergenic	15	8791579	8823910	32332	1	NM_213155	-95439	ap2s1	ap2s1
chr10	22901439	22901765	.	102	.	4.72309	-1	-1	177	0	0.25	22901445	22901765	2.44865	284	22901439	22901761	2.27444	64	Distal Intergenic	10	22885351	22892626	7276	1	NM_001002672	16089	ap4m1	ap4m1
chr10	22902059	22902952	.	102	.	3.92456	-1	-1	844	0	0.25	22902669	22902952	2.01535	237	22902059	22902941	1.90921	841	Distal Intergenic	10	22885351	22892626	7276	1	NM_001002672	16709	ap4m1	ap4m1
chr13	14653055	14654840	.	213	.	7.38437	-1	-1	846	0.15	0.52	14653055	14654840	4.21569	436	14654197	14654644	3.16868	114	Distal Intergenic	13	14771320	14778007	6688	2	NM_001305568	123167	ap5s1	ap5s1
chr13	14590317	14590767	.	102	.	6.36358	-1	-1	72	0	0.25	14590317	14590767	3.63599	71	14590322	14590703	2.72759	69	Distal Intergenic	13	14771320	14778007	6688	2	NM_001305568	187240	ap5s1	ap5s1
chr3	40761844	40762455	.	102	.	4.9895	-1	-1	214	0	0.25	40762174	40762455	2.28482	80	40761844	40762272	2.70468	19	Intron (NM_199902/foxk1, intron 8 of 8)	3	40734695	40755137	20443	2	NM_001328131	-6708	ap5z1	ap5z1
chr8	53974516	53974958	.	442	.	9.04231	-1	-1	242	0.47	1.06	53974516	53974828	3.09269	223	53974592	53974958	5.94962	186	Distal Intergenic	8	53981228	53999277	18050	1	NM_198869	-6270	apeh	apeh
chr8	53990533	53991846	.	1000	.	13.2791	-1	-1	559	1.84	2.59	53990728	53991846	8.40353	41	53990533	53991839	4.87553	233	Intron (NM_198869/apeh, intron 10 of 17)	8	53981228	53999277	18050	1	NM_198869	9306	apeh	apeh
chr25	29603282	29604006	.	233	.	7.20454	-1	-1	339	0.18	0.56	29603580	29604006	2.91578	245	29603282	29603678	4.28876	136	Distal Intergenic	25	29688038	29709206	21169	1	NM_199540	-84032	api5	api5
chr25	29688063	29688569	.	102	.	5.70784	-1	-1	392	0	0.25	29688063	29688558	2.85603	345	29688112	29688569	2.85181	391	Promoter (<=1kb)	25	29688038	29709206	21169	1	NM_199540	26	api5	api5
chr7	49684397	49688912	.	1000	.	15.0463	-1	-1	746	2.79	3.52	49684548	49688675	6.91684	848	49684397	49688912	8.12949	526	Distal Intergenic	7	49628707	49635742	7036	1	NM_001004679	55691	apip	apip
chr14	33344419	33345608	.	431	.	9.09908	-1	-1	635	0.45	1.04	33344538	33345608	4.567	276	33344419	33345450	4.53208	876	Distal Intergenic	14	33382636	33417400	34765	1	NM_001166124	-37028	apln	apln
chr14	33429499	33430249	.	102	.	6.38695	-1	-1	678	0	0.25	33429499	33430249	2.89991	656	33429764	33430232	3.48704	436	Distal Intergenic	14	33382636	33417400	34765	1	NM_001166124	46864	apln	apln
chr14	33345953	33348617	.	1000	.	13.1343	-1	-1	1917	1.96	2.7	33345953	33348617	7.12855	238	33346221	33348463	6.00579	628	Distal Intergenic	14	33382636	33417400	34765	1	NM_001166124	-34019	apln	apln
chr8	40336485	40338832	.	1000	.	20.9309	-1	-1	1557	5	5	40336900	40338671	13.7442	1150	40336485	40338832	7.18667	1549	Distal Intergenic	8	40286341	40287812	1472	2	NM_001075105	-48674	aplnra	aplnra
chr8	40297341	40298271	.	322	.	8.62932	-1	-1	216	0.28	0.78	40297341	40298271	6.09438	175	40297370	40298047	2.53494	176	Distal Intergenic	8	40286341	40287812	1472	2	NM_001075105	-9530	aplnra	aplnra
chr3	31155759	31156721	.	194	.	6.99982	-1	-1	421	0.13	0.47	31155759	31156721	3.53159	270	31155830	31156518	3.46823	502	Distal Intergenic	3	31123369	31128282	4914	2	NM_001293671	-27478	apnl	apnl
chr3	31253230	31253876	.	204	.	7.26161	-1	-1	403	0.14	0.49	31253230	31253840	3.99844	284	31253473	31253876	3.26317	280	Distal Intergenic	3	31123369	31128282	4914	2	NM_001293671	-124949	apnl	apnl
chr3	31250742	31251878	.	271	.	8.15582	-1	-1	358	0.22	0.65	31250742	31251469	5.07139	443	31250982	31251878	3.08443	34	Distal Intergenic	3	31123369	31128282	4914	2	NM_001293671	-122461	apnl	apnl
chr22	641321	641912	.	359	.	8.58326	-1	-1	231	0.34	0.87	641331	641912	4.26743	242	641321	641718	4.31583	211	Distal Intergenic	22	603619	613955	10337	2	NM_001013314	-27367	apobec2a	apobec2a
chr16	24139963	24141136	.	310	.	8.10193	-1	-1	705	0.27	0.75	24140191	24140500	3.42723	163	24139963	24141136	4.6747	1020	Intron (NM_001365888/bcam, intron 3 of 16)	16	24069723	24076127	6405	1	NR_136943	70241	apoc2	apoc2
chr16	24125415	24126631	.	501	.	9.4861	-1	-1	664	0.57	1.21	24125415	24126308	4.41622	565	24125916	24126631	5.06988	263	Intron (NM_001365888/bcam, intron 10 of 16)	16	24069723	24076127	6405	1	NR_136943	55693	apoc2	apoc2
chr24	26166887	26168058	.	102	.	5.39744	-1	-1	151	0	0.25	26166911	26167482	2.95967	202	26166887	26168058	2.43777	77	Promoter (1-2kb)	24	26161319	26165813	4495	2	NM_001037695	-1075	apodb	apodb
chr24	26171435	26178131	.	1000	.	23.5186	-1	-1	3684	5	5	26171435	26178131	8.89386	4673	26171585	26178051	14.6248	1664	Distal Intergenic	24	26161319	26165813	4495	2	NM_001037695	-5623	apodb	apodb
chrUn_KN149681v1	89304	89741	.	102	.	6.54477	-1	-1	98	0	0.25	89304	89741	3.86438	132	89308	89588	2.68039	61	Intron (NM_001037115/apooa, intron 6 of 8)	27	63781	99956	36176	1	NM_001037115	25524	apooa	apooa
chr1	664382	665158	.	213	.	7.3746	-1	-1	216	0.15	0.52	664382	665158	3.77054	237	664401	664902	3.60406	176	Promoter (2-3kb)	1	622620	661641	39022	2	NM_131564	-2742	appa	appa
chr9	35458802	35459919	.	102	.	7.45623	-1	-1	360	0	0.25	35458943	35459343	5.07798	73	35458802	35459919	2.37825	506	Intron (NM_131830/ncam2, intron 6 of 16)	9	35217234	35260543	43310	2	NM_152886	-198260	appb	appb
chr9	35429299	35435158	.	1000	.	19.6324	-1	-1	4430	4.54	5	35429299	35435158	7.9391	4215	35429322	35435111	11.6933	1861	Intron (NM_131830/ncam2, intron 8 of 16)	9	35217234	35260543	43310	2	NM_152886	-168757	appb	appb
chr9	35460237	35461217	.	102	.	6.0931	-1	-1	119	0	0.25	35460263	35460657	2.44124	55	35460237	35461217	3.65186	158	Intron (NM_131830/ncam2, intron 6 of 16)	9	35217234	35260543	43310	2	NM_152886	-199695	appb	appb
chr9	35461511	35463112	.	234	.	7.50096	-1	-1	839	0.18	0.57	35462355	35462794	3.5345	261	35461511	35463112	3.96646	574	Intron (NM_131830/ncam2, intron 6 of 16)	9	35217234	35260543	43310	2	NM_152886	-200969	appb	appb
chr15	24076744	24077098	.	102	.	6.00941	-1	-1	117	0	0.25	24076744	24077048	2.67569	18	24076762	24077098	3.33372	198	Distal Intergenic	15	23987004	24007561	20558	2	NM_212633	-69184	appbp2	appbp2
chr15	24063880	24064708	.	331	.	8.29913	-1	-1	439	0.29	0.8	24063880	24064366	3.37557	291	24064058	24064708	4.92356	409	Distal Intergenic	15	23987004	24007561	20558	2	NM_212633	-56320	appbp2	appbp2
chr15	24077643	24078498	.	259	.	7.99349	-1	-1	325	0.21	0.63	24077643	24078498	4.79892	214	24077755	24078162	3.19457	324	Distal Intergenic	15	23987004	24007561	20558	2	NM_212633	-70083	appbp2	appbp2
chr15	24003438	24003840	.	102	.	5.94374	-1	-1	159	0	0.25	24003531	24003826	3.38899	73	24003438	24003840	2.55475	153	Intron (NM_212633/appbp2, intron 1 of 12)	15	23987004	24007561	20558	2	NM_212633	3721	appbp2	appbp2
chr16	22274268	22280029	.	1000	.	19.2812	-1	-1	2842	4.64	5	22274268	22279904	9.37639	3485	22274332	22280029	9.90476	1238	Distal Intergenic	16	22373396	22378809	5414	2	NM_001002349	98780	aqp10a	aqp10a
chr16	22400765	22406596	.	826	.	12.2806	-1	-1	1360	1.26	1.99	22400765	22406596	8.29997	1397	22400938	22406419	3.98063	1151	Distal Intergenic	16	22373396	22378809	5414	2	NM_001002349	-21957	aqp10a	aqp10a
chr16	22248546	22249722	.	904	.	12.2539	-1	-1	574	1.45	2.18	22248546	22249700	7.37322	577	22248946	22249722	4.8807	172	Distal Intergenic	16	22373396	22378809	5414	2	NM_001002349	129087	aqp10a	aqp10a
chr2	2799135	2799976	.	102	.	6.46813	-1	-1	268	0	0.25	2799253	2799590	2.63329	212	2799135	2799976	3.83484	206	Distal Intergenic	2	2895668	2907320	11653	1	NM_207059	-95692	aqp1a.1	aqp1a.1
chr2	2798049	2798637	.	216	.	7.07895	-1	-1	266	0.16	0.52	2798049	2798522	2.95967	292	2798083	2798637	4.11928	207	Distal Intergenic	2	2895668	2907320	11653	1	NM_207059	-97031	aqp1a.1	aqp1a.1
chr21	16760839	16764782	.	1000	.	12.7152	-1	-1	2676	1.77	2.51	16760839	16764743	6.96041	2537	16760842	16764782	5.75476	2812	Distal Intergenic	21	16943505	16952130	8626	1	NM_001166121	-178723	aqp3b	aqp3b
chr21	16753744	16756079	.	1000	.	13.0745	-1	-1	496	2.02	2.77	16754065	16755916	6.18854	332	16753744	16756079	6.88599	628	Distal Intergenic	21	16943505	16952130	8626	1	NM_001166121	-187426	aqp3b	aqp3b
chr21	16929085	16929721	.	230	.	7.55876	-1	-1	286	0.17	0.56	16929085	16929663	3.73401	186	16929185	16929721	3.82475	287	Distal Intergenic	21	16943505	16952130	8626	1	NM_001166121	-13784	aqp3b	aqp3b
chr21	16772515	16774160	.	570	.	10.2674	-1	-1	778	0.71	1.38	16772515	16773535	6.08566	721	16773029	16774160	4.18169	322	Distal Intergenic	21	16943505	16952130	8626	1	NM_001166121	-169345	aqp3b	aqp3b
chr20	18089803	18090292	.	102	.	5.93215	-1	-1	291	0	0.25	18089975	18090292	3.20456	242	18089803	18090162	2.72759	168	Distal Intergenic	20	18263785	18290422	26638	1	NM_001003749	-173493	aqp4	aqp4
chr25	115966	116971	.	618	.	10.1328	-1	-1	552	0.81	1.49	115966	116971	4.79892	298	116065	116966	5.33386	707	Intron (NM_180969/cntn1a, intron 1 of 10)	25	87196	88034	839	2	NM_001033096	-27933	aqp9a	aqp9a
chr17	51079065	51079760	.	1000	.	19.5406	-1	-1	322	3.04	3.74	51079065	51079760	16.6188	189	51079186	51079667	2.92173	335	Distal Intergenic	17	50931126	51032873	101748	2	NM_200464	-46193	aqr	aqr
chr17	50964380	50965050	.	195	.	7.07911	-1	-1	312	0.13	0.47	50964380	50964873	3.86438	249	50964477	50965050	3.21473	278	Intron (NM_200464/aqr, intron 27 of 36)	17	50931126	51032873	101748	2	NM_200464	67823	aqr	aqr
chr17	50958998	50959440	.	102	.	6.13686	-1	-1	193	0	0.25	50958998	50959412	2.85603	118	50959029	50959440	3.28083	237	Intron (NM_200464/aqr, intron 29 of 36)	17	50931126	51032873	101748	2	NM_200464	73433	aqr	aqr
chr17	51008189	51010033	.	474	.	9.23408	-1	-1	1245	0.52	1.14	51009148	51010033	3.5903	407	51008189	51009767	5.64378	1124	Intron (NM_200464/aqr, intron 14 of 36)	17	50931126	51032873	101748	2	NM_200464	22840	aqr	aqr
chr17	51073578	51074024	.	102	.	6.73304	-1	-1	127	0	0.25	51073610	51074010	4.40972	198	51073578	51074024	2.32332	25	Distal Intergenic	17	50931126	51032873	101748	2	NM_200464	-40706	aqr	aqr
chr17	51069901	51071371	.	728	.	11.9665	-1	-1	1094	1.06	1.75	51069901	51071371	8.37053	1263	51069994	51071019	3.59597	833	Distal Intergenic	17	50931126	51032873	101748	2	NM_200464	-37029	aqr	aqr
chr17	50903038	50903729	.	242	.	7.74674	-1	-1	537	0.19	0.58	50903038	50903729	4.68017	547	50903120	50903653	3.06657	445	Distal Intergenic	17	50931126	51032873	101748	2	NM_200464	129144	aqr	aqr
chr17	51028088	51028762	.	102	.	6.49308	-1	-1	144	0	0.25	51028105	51028508	3.39349	178	51028088	51028762	3.09959	93	Intron (NM_200464/aqr, intron 5 of 36)	17	50931126	51032873	101748	2	NM_200464	4111	aqr	aqr
chr3	37378290	37379812	.	102	.	6.84353	-1	-1	664	0	0.25	37378290	37379719	4.02638	135	37378414	37379812	2.81715	222	Distal Intergenic	3	37416633	37429743	13111	2	NM_201504	49931	arf2a	arf2a
chr3	37392155	37393822	.	405	.	8.80001	-1	-1	986	0.41	0.98	37393020	37393787	3.66185	236	37392155	37393822	5.13816	872	Distal Intergenic	3	37416633	37429743	13111	2	NM_201504	35921	arf2a	arf2a
chr3	37402915	37403825	.	102	.	4.28098	-1	-1	377	0	0.25	37403034	37403825	2.08259	246	37402915	37403468	2.19839	390	Distal Intergenic	3	37416633	37429743	13111	2	NM_201504	25918	arf2a	arf2a
chr3	37390217	37391654	.	207	.	7.10837	-1	-1	1095	0.15	0.5	37390748	37391171	3.27353	367	37390217	37391654	3.83484	1293	Distal Intergenic	3	37416633	37429743	13111	2	NM_201504	38089	arf2a	arf2a
chr3	37388503	37389912	.	271	.	7.93236	-1	-1	831	0.22	0.65	37388769	37389591	3.86654	607	37388503	37389912	4.06582	789	Distal Intergenic	3	37416633	37429743	13111	2	NM_201504	39831	arf2a	arf2a
chr3	37386113	37387561	.	221	.	7.50256	-1	-1	597	0.16	0.53	37386504	37387561	4.41813	380	37386113	37386702	3.08443	424	Distal Intergenic	3	37416633	37429743	13111	2	NM_201504	42182	arf2a	arf2a
chr3	37382882	37385369	.	102	.	5.76444	-1	-1	1979	0	0.25	37384384	37385320	2.40065	300	37382882	37385369	3.36379	2156	Distal Intergenic	3	37416633	37429743	13111	2	NM_201504	44374	arf2a	arf2a
chr3	37376310	37378036	.	102	.	5.23787	-1	-1	873	0	0.25	37377155	37377427	2.32834	42	37376310	37378036	2.90953	859	Distal Intergenic	3	37416633	37429743	13111	2	NM_201504	51707	arf2a	arf2a
chr24	36519168	36519514	.	102	.	5.7528	-1	-1	162	0	0.25	36519168	36519471	3.52257	93	36519193	36519514	2.23023	207	Distal Intergenic	24	36504442	36511199	6758	1	NM_201480	14727	arf2b	arf2b
chr11	42218293	42218738	.	102	.	4.81595	-1	-1	118	0	0.25	42218307	42218738	2.28482	132	42218293	42218583	2.53113	90	Intron (NM_001045288/pde12, intron 3 of 3)	11	42203969	42210325	6357	1	NM_001003590	14325	arf4a	arf4a
chr18	7585854	7586302	.	102	.	6.88816	-1	-1	224	0	0.25	7585854	7586267	4.56425	136	7586000	7586302	2.32391	167	Promoter (1-2kb)	18	7584229	7594180	9952	1	NM_199275	1626	arf5	arf5
chr20	54524292	54525003	.	102	.	5.93816	-1	-1	464	0	0.25	54524292	54524838	3.01643	411	54524438	54525003	2.92173	371	Promoter (<=1kb)	20	54525723	54527310	1588	1	NM_199993	-720	arf6a	arf6a
chr18	44853864	44854306	.	253	.	7.67695	-1	-1	231	0.2	0.61	44853864	44854166	3.42723	240	44853906	44854306	4.24972	181	Promoter (2-3kb)	18	44856398	44880880	24483	1	NM_001037430	-2092	arfgap2	arfgap2
chr1	24767668	24768955	.	610	.	10.3891	-1	-1	951	0.79	1.47	24767989	24768837	6.03286	650	24767668	24768955	4.35623	931	Intron (NM_213368/arfip1, intron 3 of 7)	1	24751881	24795615	43735	2	NM_213368	26660	arfip1	arfip1
chr15	32316887	32319178	.	472	.	9.30651	-1	-1	1246	0.52	1.14	32316892	32318345	4.65986	1147	32316887	32319178	4.64665	1341	Distal Intergenic	15	32391108	32409170	18063	1	NM_001005935	-71930	arfip2a	arfip2a
chr15	32227822	32228534	.	224	.	7.51122	-1	-1	255	0.17	0.54	32228075	32228534	3.82401	159	32227822	32228283	3.68721	99	Distal Intergenic	15	32391108	32409170	18063	1	NM_001005935	-162574	arfip2a	arfip2a
chr15	32319502	32321703	.	265	.	7.85738	-1	-1	1354	0.21	0.64	32320559	32321440	3.63726	724	32319502	32321703	4.22012	928	Distal Intergenic	15	32391108	32409170	18063	1	NM_001005935	-69405	arfip2a	arfip2a
chr15	32563088	32564223	.	350	.	8.60677	-1	-1	368	0.32	0.84	32563385	32563796	4.56965	203	32563088	32564223	4.03712	237	Distal Intergenic	15	32391108	32409170	18063	1	NM_001005935	171981	arfip2a	arfip2a
chr15	32460312	32461027	.	315	.	8.10193	-1	-1	251	0.27	0.76	32460328	32460977	3.42723	229	32460312	32461027	4.6747	258	Distal Intergenic	15	32391108	32409170	18063	1	NM_001005935	69205	arfip2a	arfip2a
chr15	32314591	32315391	.	370	.	8.68458	-1	-1	247	0.35	0.89	32314591	32315391	4.41813	288	32314627	32315116	4.26645	170	Distal Intergenic	15	32391108	32409170	18063	1	NM_001005935	-75717	arfip2a	arfip2a
chr15	32355696	32361742	.	1000	.	14.5837	-1	-1	1395	2.59	3.32	32355696	32361711	8.61099	1105	32356314	32361742	5.97275	1068	Distal Intergenic	15	32391108	32409170	18063	1	NM_001005935	-29366	arfip2a	arfip2a
chr6	58359165	58359698	.	381	.	8.74151	-1	-1	233	0.37	0.92	58359169	58359698	4.30536	155	58359165	58359678	4.43615	308	Distal Intergenic	6	58528507	58534600	6094	1	NM_001013289	-168809	arfrp1	arfrp1
chr6	58426796	58427225	.	102	.	6.63406	-1	-1	162	0	0.25	58426796	58427225	3.27353	63	58426865	58427153	3.36053	192	Distal Intergenic	6	58528507	58534600	6094	1	NM_001013289	-101282	arfrp1	arfrp1
chr6	58450468	58453208	.	1000	.	18.4481	-1	-1	906	4.24	4.9	58450468	58453136	8.97979	902	58450490	58453208	9.46835	590	Distal Intergenic	6	58528507	58534600	6094	1	NM_001013289	-75299	arfrp1	arfrp1
chr6	58362125	58362726	.	102	.	4.44893	-1	-1	134	0	0.25	58362200	58362726	2.23086	188	58362125	58362422	2.21807	6	Distal Intergenic	6	58528507	58534600	6094	1	NM_001013289	-165781	arfrp1	arfrp1
chr6	58405761	58406530	.	226	.	7.5873	-1	-1	583	0.17	0.55	58405761	58406530	4.26743	579	58406186	58406514	3.31987	162	Distal Intergenic	6	58528507	58534600	6094	1	NM_001013289	-121977	arfrp1	arfrp1
chr12	9569641	9570911	.	242	.	7.7737	-1	-1	705	0.19	0.58	9569641	9570910	4.34986	697	9570048	9570911	3.42384	306	Intron (NM_001045197/arg1, intron 4 of 7)	12	9559308	9579927	20620	2	NM_001045197	9016	arg1	arg1
chr12	9562754	9563429	.	102	.	6.14418	-1	-1	229	0	0.25	9563068	9563429	2.81046	27	9562754	9563320	3.33372	118	Intron (NM_001045197/arg1, intron 7 of 7)	12	9559308	9579927	20620	2	NM_001045197	16498	arg1	arg1
chr1	6989299	6989891	.	322	.	8.54957	-1	-1	224	0.28	0.78	6989299	6989891	5.06335	257	6989416	6989850	3.48622	75	Promoter (<=1kb)	1	6978658	6989943	11286	2	NM_200162	52	arglu1b	arglu1b
chr17	8202	8991	.	196	.	6.93923	-1	-1	565	0.13	0.47	8202	8928	3.18668	575	8306	8991	3.75255	451	Distal Intergenic	17	92794	114123	21330	2	NM_001193539	105132	arhgap11a	arhgap11a
chr17	53163	53849	.	102	.	6.50368	-1	-1	519	0	0.25	53163	53807	3.20058	485	53516	53849	3.3031	200	Distal Intergenic	17	92794	114123	21330	2	NM_001193539	60274	arhgap11a	arhgap11a
chr17	46669	47325	.	102	.	7.03988	-1	-1	468	0	0.25	46809	47325	4.3969	450	46669	47247	2.64298	346	Distal Intergenic	17	92794	114123	21330	2	NM_001193539	66798	arhgap11a	arhgap11a
chr12	26639752	26641951	.	652	.	10.2595	-1	-1	1210	0.87	1.57	26639752	26641835	4.5814	1283	26640312	26641951	5.67812	465	Distal Intergenic	12	26530692	26634421	103730	1	NM_200874	109061	arhgap12b	arhgap12b
chr12	26642150	26644308	.	1000	.	12.937	-1	-1	1170	1.89	2.64	26642150	26644308	6.79628	397	26642383	26643996	6.14073	390	Distal Intergenic	12	26530692	26634421	103730	1	NM_200874	111459	arhgap12b	arhgap12b
chr9	26162063	26162505	.	102	.	6.177	-1	-1	177	0	0.25	26162063	26162342	2.84328	170	26162124	26162505	3.33372	124	Intron (NM_001128555/arhgap15, intron 5 of 12)	9	26114312	26179120	64809	2	NM_001128555	16615	arhgap15	arhgap15
chr12	20358836	20359375	.	102	.	6.79266	-1	-1	336	0	0.25	20358836	20359263	3.69307	301	20358951	20359375	3.09959	257	Intron (NM_001017592/arhgap17a, intron 19 of 19)	12	20290619	20361260	70642	1	NM_001017592	68218	arhgap17a	arhgap17a
chr24	41858889	41860017	.	325	.	8.27522	-1	-1	318	0.29	0.79	41859096	41860017	3.62857	246	41858889	41860003	4.64665	184	Intron (NM_001034986/lama1, intron 43 of 62)	24	41886221	41913522	27302	2	NM_001007435	53505	arhgap28	arhgap28
chr24	41860452	41862681	.	1000	.	13.7337	-1	-1	1180	2.04	2.79	41860452	41862467	8.79666	319	41860608	41862681	4.93706	1830	Intron (NM_001034986/lama1, intron 43 of 62)	24	41886221	41913522	27302	2	NM_001007435	50841	arhgap28	arhgap28
chr7	51256185	51262433	.	1000	.	20.6175	-1	-1	1721	5	5	51256185	51262385	11.9207	637	51256471	51262433	8.69681	1034	Distal Intergenic	7	51089220	51186594	97375	2	NM_001351681	-69592	arhgap36	arhgap36
chr3	59608442	59609051	.	102	.	6.02471	-1	-1	298	0	0.25	59608571	59609051	2.85603	225	59608442	59608913	3.16868	243	Promoter (<=1kb)	3	59608351	59656108	47758	1	NM_213461	92	arhgdia	arhgdia
chr7	5528253	5529993	.	294	.	8.4087	-1	-1	756	0.25	0.71	5528253	5529993	5.06335	190	5529200	5529704	3.34535	375	Distal Intergenic	7	5261801	5365360	103560	2	NM_001031840	-162894	arhgef11	arhgef11
chr7	5474096	5477924	.	930	.	11.9158	-1	-1	2057	1.51	2.24	5474096	5477631	5.02388	2429	5475251	5477924	6.89195	478	Distal Intergenic	7	5261801	5365360	103560	2	NM_001031840	-108737	arhgef11	arhgef11
chr7	5479631	5481660	.	754	.	10.9289	-1	-1	444	1.11	1.82	5479827	5480988	4.43723	270	5479631	5481660	6.49171	347	Distal Intergenic	7	5261801	5365360	103560	2	NM_001031840	-114272	arhgef11	arhgef11
chr7	5478818	5479325	.	102	.	6.10668	-1	-1	266	0	0.25	5478818	5479312	3.87645	162	5478986	5479325	2.23023	202	Distal Intergenic	7	5261801	5365360	103560	2	NM_001031840	-113459	arhgef11	arhgef11
chr7	5338939	5340162	.	321	.	8.4357	-1	-1	209	0.28	0.77	5338939	5340162	4.56425	151	5338953	5340142	3.87145	253	Intron (NM_001031840/arhgef11, intron 5 of 39)	7	5261801	5365360	103560	2	NM_001031840	25198	arhgef11	arhgef11
chr7	5524094	5524872	.	102	.	6.10957	-1	-1	526	0	0.25	5524573	5524872	2.28482	120	5524094	5524763	3.82475	453	Distal Intergenic	7	5261801	5365360	103560	2	NM_001031840	-158735	arhgef11	arhgef11
chr7	5470065	5473953	.	443	.	9.11773	-1	-1	1431	0.47	1.07	5470065	5473659	4.36471	1022	5470289	5473953	4.75302	1616	Distal Intergenic	7	5261801	5365360	103560	2	NM_001031840	-104706	arhgef11	arhgef11
chr7	5355778	5358267	.	1000	.	17.4938	-1	-1	1275	3.46	4.16	5355778	5357952	12.7288	260	5355954	5358267	4.76508	1384	Intron (NM_001031840/arhgef11, intron 1 of 39)	7	5261801	5365360	103560	2	NM_001031840	7093	arhgef11	arhgef11
chr7	5499527	5500064	.	102	.	6.51126	-1	-1	292	0	0.25	5499527	5500064	3.97632	330	5499586	5500015	2.53494	195	Distal Intergenic	7	5261801	5365360	103560	2	NM_001031840	-134168	arhgef11	arhgef11
chr7	5569897	5570378	.	102	.	5.6846	-1	-1	241	0	0.25	5570064	5570378	2.28482	150	5569897	5570293	3.39978	166	Distal Intergenic	7	5261801	5365360	103560	2	NM_001031840	-204538	arhgef11	arhgef11
chr19	11214078	11214941	.	102	.	6.96226	-1	-1	719	0	0.25	11214078	11214933	4.11045	715	11214408	11214941	2.85181	394	Distal Intergenic	19	11121514	11188317	66804	2	NM_001081631	-25762	arhgef1a	arhgef1a
chr16	26445120	26445764	.	102	.	4.34082	-1	-1	375	0	0.25	26445314	26445655	2.16367	268	26445120	26445764	2.17715	288	Distal Intergenic	16	26269664	26358969	89306	2	NM_001044848	-86152	arhgef1b	arhgef1b
chr22	38992569	38993123	.	102	.	6.29969	-1	-1	392	0	0.25	38992574	38993050	2.89991	434	38992569	38993123	3.39978	346	Promoter (1-2kb)	22	38991339	39006398	15060	1	NM_001082868	1231	arhgef3	arhgef3
chr22	39033716	39034533	.	102	.	6.69195	-1	-1	84	0	0.25	39033716	39033998	4.26743	88	39033783	39034533	2.42452	13	Distal Intergenic	22	38991339	39006398	15060	1	NM_001082868	42378	arhgef3	arhgef3
chr22	38977773	38978850	.	394	.	8.76911	-1	-1	860	0.39	0.95	38977773	38978821	3.69307	988	38978305	38978850	5.07604	201	Distal Intergenic	22	38991339	39006398	15060	1	NM_001082868	-12489	arhgef3	arhgef3
chr22	38984886	38985335	.	217	.	7.42398	-1	-1	318	0.16	0.52	38984886	38985335	4.06873	372	38984916	38985328	3.35525	235	Distal Intergenic	22	38991339	39006398	15060	1	NM_001082868	-6004	arhgef3	arhgef3
chr22	39026664	39027770	.	814	.	11.2367	-1	-1	280	1.23	1.96	39026664	39027230	5.71206	223	39026791	39027770	5.52464	210	Distal Intergenic	22	38991339	39006398	15060	1	NM_001082868	35326	arhgef3	arhgef3
chr4	12481798	12482256	.	102	.	5.84589	-1	-1	280	0	0.25	12481798	12482256	3.52257	305	12481897	12482175	2.32332	156	Distal Intergenic	4	12414354	12478375	64022	2	NM_001328589	-3424	arhgef39	arhgef39
chr23	20768382	20768979	.	102	.	5.77104	-1	-1	230	0	0.25	20768582	20768979	2.28482	93	20768382	20768818	3.48622	167	Distal Intergenic	23	20742807	20757742	14936	1	NM_001020727	25576	arhgef3l	arhgef3l
chr1	45335356	45335732	.	301	.	8.09255	-1	-1	185	0.26	0.73	45335433	45335732	3.63726	113	45335356	45335716	4.45529	180	Distal Intergenic	1	45267111	45329148	62038	1	NM_001008624	68246	arhgef7b	arhgef7b
chr14	8902095	8902713	.	102	.	6.59162	-1	-1	285	0	0.25	8902095	8902713	3.28852	265	8902303	8902590	3.3031	97	Distal Intergenic	14	8836148	8893954	57807	2	NM_001161663	-8142	arhgef9b	arhgef9b
chr20	5007564	5009257	.	379	.	9.33888	-1	-1	980	0.37	0.91	5008053	5009094	6.39045	182	5007564	5009257	2.94843	1331	Promoter (<=1kb)	20	4855083	5009925	154843	2	NM_001346214	668	arid1b	arid1b
chr25	28591296	28591703	.	1000	.	14.3745	-1	-1	179	2.51	3.23	28591372	28591674	5.87503	84	28591296	28591703	8.49945	198	Intron (NM_001083002/arid3b, intron 4 of 8)	25	28544756	28630862	86107	2	NM_001083002	39159	arid3b	arid3b
chr5	40749941	40751239	.	102	.	5.91095	-1	-1	530	0	0.25	40750920	40751239	3.13117	72	40749941	40750933	2.77978	10	Intron (NM_001100039/arid3c, intron 2 of 7)	5	40722860	40846632	123773	1	NM_001100039	27082	arid3c	arid3c
chr5	40770356	40771153	.	405	.	8.83538	-1	-1	291	0.41	0.98	40770356	40770899	4.16068	275	40770467	40771153	4.6747	197	Intron (NM_001100039/arid3c, intron 2 of 7)	5	40722860	40846632	123773	1	NM_001100039	47497	arid3c	arid3c
chr5	40764935	40766136	.	395	.	8.77363	-1	-1	410	0.39	0.95	40765016	40766136	3.7368	547	40764935	40765677	5.03683	193	Intron (NM_001100039/arid3c, intron 2 of 7)	5	40722860	40846632	123773	1	NM_001100039	42076	arid3c	arid3c
chr8	52378024	52378510	.	102	.	5.8287	-1	-1	292	0	0.25	52378223	52378510	3.11656	194	52378024	52378374	2.71214	192	Distal Intergenic	8	52390987	52416746	25760	1	NM_001327774	-12477	arid5a	arid5a
chr18	18890801	18891473	.	102	.	5.03803	-1	-1	370	0	0.25	18891186	18891473	2.3694	227	18890801	18891415	2.66863	129	Promoter (<=1kb)	18	18890760	18911951	21192	1	NM_199758	42	arih1	arih1
chr18	18908652	18909687	.	340	.	8.89039	-1	-1	254	0.31	0.82	18908652	18909061	6.03286	211	18908658	18909687	2.85753	292	Intron (NM_199758/arih1, intron 13 of 13)	18	18890760	18911951	21192	1	NM_199758	17893	arih1	arih1
chr7	13180653	13181211	.	102	.	6.81132	-1	-1	318	0	0.25	13180653	13181211	4.15542	213	13180699	13181179	2.6559	378	Distal Intergenic	7	13238792	13259109	20318	1	NM_212923	-57581	arih1l	arih1l
chr7	13185311	13185909	.	199	.	7.04499	-1	-1	239	0.14	0.48	13185311	13185644	4.05711	203	13185458	13185909	2.98788	128	Distal Intergenic	7	13238792	13259109	20318	1	NM_212923	-52883	arih1l	arih1l
chr7	13238803	13239601	.	409	.	8.23444	-1	-1	321	0.41	0.99	13238803	13239119	2.28482	197	13238936	13239601	5.94962	313	Promoter (<=1kb)	7	13238792	13259109	20318	1	NM_212923	12	arih1l	arih1l
chr7	13275709	13276459	.	1000	.	19.2651	-1	-1	280	4.61	5	13275751	13276459	12.6785	356	13275709	13276155	6.58663	163	Distal Intergenic	7	13238792	13259109	20318	1	NM_212923	36918	arih1l	arih1l
chr8	26015585	26016180	.	282	.	8.03556	-1	-1	350	0.23	0.68	26015585	26016180	3.99844	403	26015774	26016083	4.03712	108	Promoter (<=1kb)	8	26015484	26038262	22779	1	NM_213143	102	arih2	arih2
chr4	5909192	5910691	.	332	.	8.2491	-1	-1	964	0.3	0.8	5909403	5909820	3.40005	321	5909192	5910691	4.84905	1397	Distal Intergenic	4	5901685	5904842	3158	2	NM_001002473	-4351	arl1	arl1
chr5	39742819	39743347	.	450	.	10.0554	-1	-1	230	0.48	1.09	39742819	39743347	7.06901	266	39742915	39743275	2.98638	98	Intron (NM_001100033/arl15a, intron 3 of 4)	5	39699648	39869057	169410	1	NM_001100033	43172	arl15a	arl15a
chr5	39787221	39792973	.	1000	.	22.0395	-1	-1	628	5	5	39787221	39792973	6.23794	574	39787290	39792884	15.8016	436	Intron (NM_001100033/arl15a, intron 4 of 4)	5	39699648	39869057	169410	1	NM_001100033	87574	arl15a	arl15a
chr5	39701696	39702743	.	411	.	9.32335	-1	-1	388	0.42	0.99	39701696	39702743	5.68656	311	39701977	39702557	3.63679	184	Promoter (2-3kb)	5	39699648	39869057	169410	1	NM_001100033	2049	arl15a	arl15a
chr13	11814603	11816893	.	1000	.	13.609	-1	-1	1766	2.19	2.91	11814669	11816885	6.9957	305	11814603	11816893	6.61332	632	Distal Intergenic	13	11831314	11835631	4318	2	NM_001017827	18738	arl3a	arl3a
chr13	11817640	11820880	.	256	.	7.95177	-1	-1	1924	0.2	0.62	11817640	11820262	4.65986	1494	11817856	11820880	3.29191	2139	Distal Intergenic	13	11831314	11835631	4318	2	NM_001017827	14751	arl3a	arl3a
chr21	33117658	33119650	.	596	.	10.6918	-1	-1	789	0.76	1.44	33117658	33119325	6.79274	645	33118447	33119650	3.89901	145	Distal Intergenic	21	33139052	33152410	13359	1	NM_200693	-19402	arl3l1	arl3l1
chr21	33104327	33109393	.	1000	.	34.5369	-1	-1	2885	5	5	33104430	33108847	12.5576	1018	33104327	33109393	21.9792	3963	Distal Intergenic	21	33139052	33152410	13359	1	NM_200693	-29659	arl3l1	arl3l1
chr19	31728685	31734494	.	1000	.	16.0192	-1	-1	2910	3.29	4.01	31728685	31734494	9.29987	4285	31728789	31734487	6.71935	1432	Distal Intergenic	19	31751992	31754537	2546	2	NM_200318	20043	arl4ab	arl4ab
chr19	31767196	31772886	.	1000	.	17.3135	-1	-1	3184	3.61	4.29	31767196	31772886	7.27451	1104	31767387	31772875	10.039	2051	Intron (NM_001045118/scin, intron 3 of 15)	19	31751992	31754537	2546	2	NM_200318	-12660	arl4ab	arl4ab
chr22	13977873	13978968	.	1000	.	14.362	-1	-1	582	2.49	3.21	13977873	13978964	5.73918	689	13977898	13978968	8.62278	450	Distal Intergenic	22	13953403	13954630	1228	1	NM_001017749	24471	arl4ca	arl4ca
chr22	13958018	13960667	.	1000	.	24.4119	-1	-1	1580	5	5	13958018	13960667	18.7138	430	13958323	13960534	5.69813	1402	Distal Intergenic	22	13953403	13954630	1228	1	NM_001017749	4616	arl4ca	arl4ca
chr9	23529975	23530592	.	102	.	5.21874	-1	-1	309	0	0.25	23529975	23530254	2.23086	118	23530249	23530592	2.98788	227	Distal Intergenic	9	23546125	23547612	1488	2	NM_213248	17020	arl4cb	arl4cb
chr6	43275737	43276236	.	199	.	7.03555	-1	-1	259	0.14	0.48	43275772	43276103	3.44669	175	43275737	43276236	3.58886	309	Distal Intergenic	6	43236864	43244090	7227	1	NM_001006096	38874	arl6ip5a	arl6ip5a
chr6	43276956	43277968	.	102	.	6.12354	-1	-1	366	0	0.25	43276956	43277968	2.54934	413	43277208	43277900	3.5742	68	Distal Intergenic	6	43236864	43244090	7227	1	NM_001006096	40093	arl6ip5a	arl6ip5a
chr6	13201118	13201855	.	270	.	8.11667	-1	-1	299	0.22	0.65	13201384	13201855	4.80086	60	13201118	13201476	3.31581	272	Distal Intergenic	6	13137702	13142525	4824	2	NM_001089501	-58594	arl6ip6	arl6ip6
chr6	42975234	42976721	.	102	.	6.87662	-1	-1	730	0	0.25	42976198	42976721	2.85603	330	42975234	42976487	4.02059	166	Promoter (1-2kb)	6	42954424	42973386	18963	2	NM_205566	-1849	arl8ba	arl8ba
chr11	35419598	35423659	.	1000	.	17.139	-1	-1	1693	3.34	4.05	35419598	35423659	5.30175	1871	35419803	35423538	11.8373	179	Distal Intergenic	11	35482936	35494523	11588	2	NM_001326478	70864	arl8bb	arl8bb
chr11	35406887	35407383	.	102	.	5.49269	-1	-1	224	0	0.25	35406887	35407383	2.95938	200	35406935	35407289	2.53331	201	Distal Intergenic	11	35482936	35494523	11588	2	NM_001326478	87140	arl8bb	arl8bb
chr11	35418866	35419306	.	102	.	6.52537	-1	-1	197	0	0.25	35418866	35419306	2.65088	122	35419005	35419290	3.87449	133	Distal Intergenic	11	35482936	35494523	11588	2	NM_001326478	75217	arl8bb	arl8bb
chr11	35459089	35460562	.	234	.	7.56077	-1	-1	1107	0.18	0.56	35459089	35460562	4.83318	1123	35460070	35460480	2.72759	111	Distal Intergenic	11	35482936	35494523	11588	2	NM_001326478	33961	arl8bb	arl8bb
chr11	35438957	35439428	.	413	.	8.87914	-1	-1	320	0.42	1	35438957	35439390	3.99844	320	35438990	35439428	4.8807	287	Distal Intergenic	11	35482936	35494523	11588	2	NM_001326478	55095	arl8bb	arl8bb
chr14	1176157	1176786	.	102	.	5.79668	-1	-1	292	0	0.25	1176280	1176786	2.71767	399	1176157	1176441	3.07901	62	Downstream (1-2kb)	14	1178293	1186922	8630	2	NM_001045387	10136	arl9	arl9
chr23	31986683	31987385	.	102	.	6.16345	-1	-1	205	0	0.25	31986683	31986999	3.42723	99	31986967	31987385	2.73622	27	Promoter (<=1kb)	23	31986818	31993028	6211	1	NM_199539	0	armc1l	armc1l
chr7	10557332	10557656	.	241	.	7.69111	-1	-1	139	0.19	0.58	10557345	10557646	3.99844	160	10557332	10557656	3.69267	106	Intron (NM_131674/arnt2, intron 11 of 19)	7	10460298	10631649	171352	1	NM_131674	97035	arnt2	arnt2
chr7	10543492	10544107	.	195	.	7.03748	-1	-1	383	0.13	0.47	10543545	10543940	3.91396	281	10543492	10544107	3.12352	432	Intron (NM_131674/arnt2, intron 9 of 19)	7	10460298	10631649	171352	1	NM_131674	83195	arnt2	arnt2
chr7	10525321	10525874	.	102	.	6.48614	-1	-1	189	0	0.25	10525442	10525874	3.2099	211	10525321	10525688	3.27624	47	Intron (NM_131674/arnt2, intron 7 of 19)	7	10460298	10631649	171352	1	NM_131674	65024	arnt2	arnt2
chr7	65828583	65829373	.	938	.	12.2292	-1	-1	346	1.53	2.26	65828583	65829129	4.15471	310	65828610	65829373	8.07448	356	Distal Intergenic	7	65848932	65881892	32961	1	NM_178300	-19559	arntl1b	arntl1b
chr7	65820254	65821346	.	265	.	8.03009	-1	-1	685	0.21	0.64	65820254	65821147	4.67484	609	65820798	65821346	3.35525	218	Distal Intergenic	7	65848932	65881892	32961	1	NM_178300	-27586	arntl1b	arntl1b
chr7	65832456	65833028	.	241	.	7.60392	-1	-1	273	0.19	0.58	65832456	65832922	3.60097	228	65832699	65833028	4.00295	76	Distal Intergenic	7	65848932	65881892	32961	1	NM_178300	-15904	arntl1b	arntl1b
chr18	15641338	15641876	.	102	.	6.67202	-1	-1	264	0	0.25	15641435	15641876	2.85603	304	15641338	15641875	3.81599	128	Promoter (<=1kb)	18	15602398	15641972	39575	2	NM_131578	96	arntl2	arntl2
chr9	48401319	48402966	.	619	.	10.3581	-1	-1	684	0.81	1.49	48401581	48402646	3.31098	520	48401319	48402966	7.04713	432	Distal Intergenic	9	48345767	48379639	33873	2	NM_212699	-21681	arpc2	arpc2
chr20	34261997	34262721	.	453	.	9.20914	-1	-1	369	0.49	1.09	34262151	34262721	4.72843	310	34261997	34262624	4.48071	274	Intron (NM_001190304/hmcn1, intron 100 of 106)	20	34248806	34252718	3913	1	NM_201509	13192	arpc5b	arpc5b
chr8	41435770	41441489	.	726	.	10.9124	-1	-1	1194	1.05	1.75	41435780	41441489	5.81961	1035	41435770	41441453	5.09275	1344	Distal Intergenic	8	41446119	41455101	8983	1	NM_200578	-4630	arpc5la	arpc5la
chr25	7535368	7536526	.	537	.	9.68321	-1	-1	617	0.64	1.29	7535368	7536526	3.73401	933	7535465	7536474	5.9492	176	Promoter (2-3kb)	25	7529810	7539442	9633	2	NM_200972_2	2916	arpp19b	arpp19b
chr10	22919331	22920024	.	102	.	4.59716	-1	-1	454	0	0.25	22919594	22920024	2.60805	201	22919331	22919839	1.98911	444	Promoter (1-2kb)	10	22921717	22937956	16240	1	NM_214681	-1693	arrb2a	arrb2a
chr7	25678825	25679421	.	102	.	6.58009	-1	-1	303	0	0.25	25678849	25679421	4.34986	263	25678825	25679179	2.23023	319	Intron (NM_201124/arrb2b, intron 1 of 14)	7	25649645	25732565	82921	1	NM_201124	29181	arrb2b	arrb2b
chr7	25675077	25676237	.	102	.	6.78796	-1	-1	704	0	0.25	25675492	25675963	2.84811	157	25675077	25676237	3.93985	837	Intron (NM_201124/arrb2b, intron 1 of 14)	7	25649645	25732565	82921	1	NM_201124	25433	arrb2b	arrb2b
chr5	28941227	28944080	.	1000	.	14.6686	-1	-1	1271	2.17	2.89	28941228	28944074	10.7657	631	28941227	28944080	3.90291	213	Distal Intergenic	5	28916691	28931795	15105	2	NM_001004561	-9433	arrdc1a	arrdc1a
chr5	48240799	48241423	.	578	.	10.0918	-1	-1	372	0.72	1.39	48240799	48241300	5.57853	387	48240897	48241423	4.51326	260	Intron (NM_001001845/adgrv1, intron 84 of 89)	5	48334348	48344444	10097	2	NM_001080029	103021	arrdc3a	arrdc3a
chr10	43907516	43908061	.	228	.	7.56062	-1	-1	318	0.17	0.55	43907525	43908061	4.07651	237	43907516	43908015	3.48411	390	Distal Intergenic	10	43914684	43924650	9967	2	NM_001004605	16589	arrdc3b	arrdc3b
chr18	8112309	8112988	.	1000	.	23.2477	-1	-1	393	4.87	5	8112594	8112988	18.998	137	8112309	8112760	4.24972	364	Distal Intergenic	18	8273119	8285519	12401	1	NM_001013543	-160131	arsa	arsa
chr18	8159826	8160654	.	230	.	7.63104	-1	-1	469	0.17	0.56	8159826	8160654	4.14759	505	8160171	8160646	3.48345	88	Distal Intergenic	18	8273119	8285519	12401	1	NM_001013543	-112465	arsa	arsa
chr18	8222571	8223095	.	102	.	5.44036	-1	-1	312	0	0.25	8222657	8223079	3.20058	221	8222571	8223095	2.23978	318	Distal Intergenic	18	8273119	8285519	12401	1	NM_001013543	-50024	arsa	arsa
chr18	8152591	8154531	.	290	.	7.54998	-1	-1	884	0.25	0.7	8153912	8154279	2.54608	47	8152591	8154531	5.0039	400	Distal Intergenic	18	8273119	8285519	12401	1	NM_001013543	-118588	arsa	arsa
chr3	4278903	4279934	.	102	.	6.19151	-1	-1	667	0	0.25	4279481	4279934	2.85603	182	4278903	4279643	3.33548	574	Distal Intergenic	3	3994254	3999628	5375	1	NM_001316762	284650	art4	art4
chr3	4212365	4213226	.	102	.	5.75114	-1	-1	675	0	0.25	4212799	4213226	3.42723	207	4212365	4213214	2.32391	709	Distal Intergenic	3	3994254	3999628	5375	1	NM_001316762	218112	art4	art4
chr3	4199586	4200734	.	687	.	10.5525	-1	-1	682	0.96	1.66	4199586	4200730	4.11955	602	4199620	4200734	6.43294	728	Distal Intergenic	3	3994254	3999628	5375	1	NM_001316762	205333	art4	art4
chr3	4214575	4214998	.	102	.	5.42511	-1	-1	287	0	0.25	4214713	4214998	2.85603	185	4214575	4214882	2.56908	251	Distal Intergenic	3	3994254	3999628	5375	1	NM_001316762	220322	art4	art4
chr3	4138409	4138952	.	307	.	7.91264	-1	-1	208	0.27	0.74	4138409	4138932	2.81297	144	4138519	4138952	5.09967	162	Distal Intergenic	3	3994254	3999628	5375	1	NM_001316762	144156	art4	art4
chr5	25879022	25879568	.	242	.	7.74929	-1	-1	171	0.19	0.58	25879022	25879305	4.80086	177	25879095	25879568	2.94843	93	Intron (NM_001128534/arvcfb, intron 1 of 15)	5	25668870	25893100	224231	2	NM_001128534	13532	arvcfb	arvcfb
chr1	31039491	31045189	.	1000	.	16.893	-1	-1	1060	3.46	4.16	31039543	31045189	7.3471	1389	31039491	31045183	9.54593	649	Distal Intergenic	1	30974109	30990300	16192	1	NM_001039839	65383	as3mt	as3mt
chr1	31020152	31025916	.	1000	.	12.7699	-1	-1	949	1.82	2.56	31020204	31025805	6.79418	1527	31020152	31025916	5.97577	319	Distal Intergenic	1	30974109	30990300	16192	1	NM_001039839	46044	as3mt	as3mt
chr1	31031209	31037197	.	1000	.	15.4215	-1	-1	929	2.97	3.67	31031209	31037197	9.4853	822	31031241	31037118	5.93622	1004	Distal Intergenic	1	30974109	30990300	16192	1	NM_001039839	57101	as3mt	as3mt
chr14	29916626	29917409	.	292	.	8.35388	-1	-1	292	0.25	0.71	29916626	29917409	5.08815	286	29916757	29917181	3.26573	168	Distal Intergenic	14	29932581	29937655	5075	1	NM_001006088	-15172	asah1a	asah1a
chr2	32386020	32386588	.	102	.	5.39018	-1	-1	271	0	0.25	32386020	32386588	3.15995	375	32386046	32386511	2.23023	142	Intron (NM_201003/ubtfl, intron 13 of 19)	2	32284810	32369826	85017	2	NM_001130663	-16195	asap1a	asap1a
chr17	35132946	35133565	.	267	.	8.01389	-1	-1	300	0.22	0.64	35132994	35133565	5.30175	426	35132946	35133500	2.71214	126	Distal Intergenic	17	35149078	35275536	126459	1	NM_001045207	-15513	asap2a	asap2a
chr17	35202006	35203069	.	240	.	7.63981	-1	-1	716	0.18	0.58	35202041	35202926	3.79104	694	35202006	35203069	3.84877	703	Intron (NM_001045207/asap2a, intron 2 of 27)	17	35149078	35275536	126459	1	NM_001045207	52929	asap2a	asap2a
chr17	35136885	35138356	.	191	.	6.92117	-1	-1	753	0.13	0.46	35137276	35138091	3.82401	376	35136885	35138356	3.09716	740	Distal Intergenic	17	35149078	35275536	126459	1	NM_001045207	-10722	asap2a	asap2a
chr17	35138447	35139118	.	328	.	8.70738	-1	-1	369	0.29	0.79	35138447	35139118	5.45588	222	35138680	35139060	3.2515	284	Distal Intergenic	17	35149078	35275536	126459	1	NM_001045207	-9960	asap2a	asap2a
chr17	35165102	35165605	.	282	.	7.70508	-1	-1	172	0.23	0.68	35165126	35165468	2.85603	156	35165102	35165605	4.84905	165	Intron (NM_001045207/asap2a, intron 1 of 27)	17	35149078	35275536	126459	1	NM_001045207	16025	asap2a	asap2a
chr9	45931970	45932391	.	102	.	6.29795	-1	-1	185	0	0.25	45931970	45932391	3.42723	248	45932053	45932351	2.87072	39	Distal Intergenic	9	45880323	45897160	16838	1	NM_001002736	51648	asb1	asb1
chr24	34207855	34208363	.	222	.	7.30355	-1	-1	248	0.16	0.54	34207863	34208363	3.20058	373	34207855	34208209	4.10297	115	Intron (NM_001077148/asb10, intron 1 of 4)	24	34199765	34221441	21677	1	NM_001077148	8091	asb10	asb10
chr4	4134152	4134810	.	293	.	8.0041	-1	-1	178	0.25	0.71	4134173	4134810	3.54997	130	4134152	4134446	4.45413	206	Distal Intergenic	4	4111657	4120274	8618	2	NM_001039890	-13879	asb15b	asb15b
chr4	4148185	4148814	.	102	.	6.54472	-1	-1	249	0	0.25	4148203	4148814	3.01643	392	4148185	4148713	3.52829	88	Distal Intergenic	4	4111657	4120274	8618	2	NM_001039890	-27912	asb15b	asb15b
chr12	23987609	23989176	.	308	.	8.1562	-1	-1	627	0.27	0.74	23987609	23989176	3.67887	433	23988163	23988941	4.47733	268	Distal Intergenic	12	23939763	23955922	16160	1	NM_199874	47847	asb3	asb3
chr12	23985350	23987303	.	102	.	6.07539	-1	-1	431	0	0.25	23985789	23987303	3.09095	342	23985350	23986821	2.98444	82	Distal Intergenic	12	23939763	23955922	16160	1	NM_199874	45588	asb3	asb3
chr19	41541446	41541841	.	102	.	6.53454	-1	-1	275	0	0.25	41541556	41541841	2.28482	153	41541446	41541790	4.24972	287	Distal Intergenic	19	41582876	41595131	12256	1	NM_001017628	-41035	asb4	asb4
chr7	9881916	9883318	.	1000	.	15.4491	-1	-1	500	2.84	3.56	9882188	9883318	10.1373	240	9881916	9883260	5.31179	489	Distal Intergenic	7	9599536	9628470	28935	2	NM_214730	-253447	asb7	asb7
chr7	9970200	9970705	.	102	.	6.99417	-1	-1	213	0	0.25	9970200	9970705	4.56965	305	9970297	9970582	2.42452	24	Distal Intergenic	7	9599536	9628470	28935	2	NM_214730	-341731	asb7	asb7
chr7	9664996	9665855	.	234	.	7.53634	-1	-1	475	0.18	0.56	9664996	9665855	3.66185	411	9665112	9665743	3.87449	424	Distal Intergenic	7	9599536	9628470	28935	2	NM_214730	-36527	asb7	asb7
chr7	9933105	9935546	.	1000	.	14.962	-1	-1	1499	2.66	3.39	9933105	9935546	5.7587	1400	9933532	9935463	9.20333	252	Distal Intergenic	7	9599536	9628470	28935	2	NM_214730	-304636	asb7	asb7
chr7	9788904	9789653	.	102	.	7.52747	-1	-1	392	0	0.25	9788904	9789266	2.23067	163	9789021	9789653	5.2968	505	Distal Intergenic	7	9599536	9628470	28935	2	NM_214730	-160435	asb7	asb7
chr5	17690879	17691452	.	195	.	6.93929	-1	-1	332	0.13	0.47	17690879	17691263	3.26918	309	17691010	17691452	3.67011	224	Distal Intergenic	5	17508189	17531169	22981	1	NM_200442	182691	ascc2	ascc2
chr5	17511801	17512704	.	479	.	9.32384	-1	-1	401	0.53	1.15	17511801	17512704	4.65986	447	17511900	17512467	4.66398	257	Intron (NM_200442/ascc2, intron 3 of 18)	5	17508189	17531169	22981	1	NM_200442	3613	ascc2	ascc2
chr1	55231187	55237064	.	1000	.	16.6932	-1	-1	1949	3.51	4.19	55231187	55236970	8.32981	2630	55231187	55237064	8.36337	1268	Distal Intergenic	1	55200462	55211256	10795	2	NM_214757	-19932	asf1bb	asf1bb
chr1	55292752	55293451	.	102	.	6.49738	-1	-1	267	0	0.25	55292752	55293048	3.52257	229	55293013	55293451	2.97481	45	Distal Intergenic	1	55200462	55211256	10795	2	NM_214757	-81497	asf1bb	asf1bb
chr19	9113676	9114559	.	102	.	6.16083	-1	-1	420	0	0.25	9114245	9114559	2.28482	69	9113676	9114292	3.87601	202	Promoter (<=1kb)	19	9113447	9168016	54570	1	NM_001346407	230	ash1l	ash1l
chr22	7161585	7162457	.	595	.	10.2232	-1	-1	481	0.76	1.43	7161585	7162451	5.71206	248	7161909	7162457	4.51114	390	Distal Intergenic	22	7014776	7138725	123950	2	NM_214791	-22861	asic1b	asic1b
chr3	37988096	37988628	.	102	.	5.51618	-1	-1	224	0	0.25	37988096	37988533	2.41659	105	37988328	37988628	3.09959	112	Intron (NM_214788/asic2, intron 4 of 12)	3	37682410	38484086	801677	1	NM_214788	305687	asic2	asic2
chr3	37791402	37793218	.	866	.	12.5684	-1	-1	1126	1.36	2.09	37791558	37793218	8.68955	248	37791402	37793064	3.87887	704	Intron (NM_214788/asic2, intron 4 of 12)	3	37682410	38484086	801677	1	NM_214788	108993	asic2	asic2
chr3	37755144	37757522	.	1000	.	14.382	-1	-1	1978	2.51	3.23	37756308	37757461	6.72495	903	37755144	37757522	7.65706	140	Intron (NM_214788/asic2, intron 4 of 12)	3	37682410	38484086	801677	1	NM_214788	72735	asic2	asic2
chr3	37947745	37951485	.	1000	.	17.549	-1	-1	998	3.96	4.66	37947745	37950625	9.23799	259	37948007	37951485	8.31101	1319	Intron (NM_214788/asic2, intron 4 of 12)	3	37682410	38484086	801677	1	NM_214788	265336	asic2	asic2
chr3	37795010	37795367	.	196	.	7.00735	-1	-1	191	0.13	0.47	37795052	37795345	3.38322	124	37795010	37795367	3.62413	217	Intron (NM_214788/asic2, intron 4 of 12)	3	37682410	38484086	801677	1	NM_214788	112601	asic2	asic2
chr3	37924543	37926099	.	235	.	7.56452	-1	-1	654	0.18	0.57	37924543	37924927	3.69307	112	37924891	37926099	3.87145	849	Intron (NM_214788/asic2, intron 4 of 12)	3	37682410	38484086	801677	1	NM_214788	242134	asic2	asic2
chr3	38136277	38137327	.	102	.	5.80634	-1	-1	239	0	0.25	38136277	38136595	2.73977	230	38136362	38137327	3.06657	163	Intron (NM_214788/asic2, intron 4 of 12)	3	37682410	38484086	801677	1	NM_214788	453868	asic2	asic2
chr3	37735634	37736438	.	102	.	5.99118	-1	-1	486	0	0.25	37735751	37736438	2.89403	513	37735634	37736289	3.09715	343	Intron (NM_214788/asic2, intron 4 of 12)	3	37682410	38484086	801677	1	NM_214788	53225	asic2	asic2
chr3	37944160	37945192	.	407	.	8.7025	-1	-1	419	0.41	0.98	37944519	37945192	2.71767	274	37944160	37945164	5.98483	205	Intron (NM_214788/asic2, intron 4 of 12)	3	37682410	38484086	801677	1	NM_214788	261751	asic2	asic2
chr3	37772959	37779858	.	1000	.	25.7395	-1	-1	1320	5	5	37772959	37779805	19.63	365	37773152	37779858	6.10943	1612	Intron (NM_214788/asic2, intron 4 of 12)	3	37682410	38484086	801677	1	NM_214788	90550	asic2	asic2
chr3	37743055	37747596	.	1000	.	15.9533	-1	-1	1884	3.26	3.96	37743097	37747596	9.42635	1528	37743055	37747476	6.52699	1271	Intron (NM_214788/asic2, intron 4 of 12)	3	37682410	38484086	801677	1	NM_214788	60646	asic2	asic2
chr3	38181685	38182569	.	228	.	7.41408	-1	-1	459	0.17	0.55	38182105	38182429	3.39349	230	38181685	38182569	4.02059	269	Intron (NM_214788/asic2, intron 4 of 12)	3	37682410	38484086	801677	1	NM_214788	499276	asic2	asic2
chr3	37953110	37954840	.	102	.	5.88222	-1	-1	966	0	0.25	37953600	37954840	2.54608	503	37953110	37954123	3.33614	939	Intron (NM_214788/asic2, intron 4 of 12)	3	37682410	38484086	801677	1	NM_214788	270701	asic2	asic2
chr3	37876434	37876892	.	102	.	6.71588	-1	-1	361	0	0.25	37876582	37876892	2.81297	223	37876434	37876848	3.90291	352	Intron (NM_214788/asic2, intron 4 of 12)	3	37682410	38484086	801677	1	NM_214788	194025	asic2	asic2
chr3	37751033	37753247	.	1000	.	15.6614	-1	-1	1184	3.08	3.79	37751052	37753069	8.23208	259	37751033	37753247	7.42931	350	Intron (NM_214788/asic2, intron 4 of 12)	3	37682410	38484086	801677	1	NM_214788	68624	asic2	asic2
chr3	37753634	37754931	.	627	.	10.4601	-1	-1	699	0.82	1.51	37753847	37754931	6.00295	844	37753634	37754771	4.45714	341	Intron (NM_214788/asic2, intron 4 of 12)	3	37682410	38484086	801677	1	NM_214788	71225	asic2	asic2
chr3	37955687	37957007	.	195	.	7.03842	-1	-1	173	0.13	0.47	37955687	37956849	3.69307	182	37955786	37957007	3.34535	65	Intron (NM_214788/asic2, intron 4 of 12)	3	37682410	38484086	801677	1	NM_214788	273278	asic2	asic2
chr3	37931108	37931744	.	102	.	5.59927	-1	-1	330	0	0.25	37931108	37931550	3.5345	284	37931112	37931744	2.06477	373	Intron (NM_214788/asic2, intron 4 of 12)	3	37682410	38484086	801677	1	NM_214788	248699	asic2	asic2
chr3	37736927	37742525	.	1000	.	19.6542	-1	-1	1096	4.82	5	37737031	37742364	9.97602	348	37736927	37742525	9.67819	536	Intron (NM_214788/asic2, intron 4 of 12)	3	37682410	38484086	801677	1	NM_214788	54518	asic2	asic2
chr3	37946073	37946665	.	102	.	5.24769	-1	-1	357	0	0.25	37946073	37946382	2.45872	217	37946330	37946665	2.78897	241	Intron (NM_214788/asic2, intron 4 of 12)	3	37682410	38484086	801677	1	NM_214788	263664	asic2	asic2
chr3	37764813	37768617	.	1000	.	17.5079	-1	-1	1620	3.95	4.64	37764813	37768536	10.1056	629	37765272	37768617	7.40232	2284	Intron (NM_214788/asic2, intron 4 of 12)	3	37682410	38484086	801677	1	NM_214788	82404	asic2	asic2
chr3	37757853	37762074	.	768	.	11.9239	-1	-1	3142	1.14	1.85	37757853	37761363	8.00498	754	37757924	37762074	3.91888	3569	Intron (NM_214788/asic2, intron 4 of 12)	3	37682410	38484086	801677	1	NM_214788	75444	asic2	asic2
chr3	37919435	37919978	.	196	.	7.01908	-1	-1	190	0.13	0.47	37919435	37919790	3.97632	139	37919607	37919978	3.04276	70	Intron (NM_214788/asic2, intron 4 of 12)	3	37682410	38484086	801677	1	NM_214788	237026	asic2	asic2
chr3	37769150	37770808	.	1000	.	13.0929	-1	-1	773	1.99	2.74	37769150	37770792	5.53997	713	37769163	37770808	7.5529	505	Intron (NM_214788/asic2, intron 4 of 12)	3	37682410	38484086	801677	1	NM_214788	86741	asic2	asic2
chr3	37928694	37929471	.	345	.	8.94448	-1	-1	616	0.31	0.83	37928694	37929399	6.00125	525	37929129	37929471	2.94323	272	Intron (NM_214788/asic2, intron 4 of 12)	3	37682410	38484086	801677	1	NM_214788	246285	asic2	asic2
chr3	37748398	37749901	.	485	.	9.35206	-1	-1	319	0.54	1.17	37748398	37749349	3.93204	445	37748436	37749901	5.42002	155	Intron (NM_214788/asic2, intron 4 of 12)	3	37682410	38484086	801677	1	NM_214788	65989	asic2	asic2
chr3	37963522	37965659	.	262	.	7.51821	-1	-1	1489	0.21	0.63	37965037	37965407	2.84811	49	37963522	37965659	4.6701	1414	Intron (NM_214788/asic2, intron 4 of 12)	3	37682410	38484086	801677	1	NM_214788	281113	asic2	asic2
chr3	37931829	37934977	.	1000	.	12.6605	-1	-1	1857	1.69	2.42	37931829	37934254	7.29923	645	37932045	37934977	5.3613	1530	Intron (NM_214788/asic2, intron 4 of 12)	3	37682410	38484086	801677	1	NM_214788	249420	asic2	asic2
chr3	37762283	37762809	.	211	.	7.07132	-1	-1	302	0.15	0.51	37762283	37762782	3.05738	251	37762374	37762809	4.01394	263	Intron (NM_214788/asic2, intron 4 of 12)	3	37682410	38484086	801677	1	NM_214788	79874	asic2	asic2
chr3	37782810	37790924	.	1000	.	20.8928	-1	-1	3135	4.46	5	37782810	37790625	16.1803	534	37783175	37790924	4.71253	3384	Intron (NM_214788/asic2, intron 4 of 12)	3	37682410	38484086	801677	1	NM_214788	100401	asic2	asic2
chr3	37780169	37780923	.	262	.	7.86652	-1	-1	402	0.21	0.63	37780169	37780902	3.8031	356	37780208	37780923	4.06342	409	Intron (NM_214788/asic2, intron 4 of 12)	3	37682410	38484086	801677	1	NM_214788	97760	asic2	asic2
chr3	37941687	37943867	.	102	.	5.82661	-1	-1	1147	0	0.25	37942033	37943867	3.63726	1615	37941687	37942290	2.18935	333	Intron (NM_214788/asic2, intron 4 of 12)	3	37682410	38484086	801677	1	NM_214788	259278	asic2	asic2
chr3	37763273	37764454	.	243	.	7.82909	-1	-1	390	0.19	0.59	37763273	37763826	4.5656	407	37763409	37764454	3.26349	238	Intron (NM_214788/asic2, intron 4 of 12)	3	37682410	38484086	801677	1	NM_214788	80864	asic2	asic2
chr9	11016289	11021490	.	1000	.	31.2301	-1	-1	1014	5	5	11016555	11021490	5.98097	701	11016289	11021464	25.2492	592	Distal Intergenic	9	11063764	11257160	193397	1	NM_214787	-42274	asic4a	asic4a
chr9	11206592	11212344	.	1000	.	23.849	-1	-1	4273	5	5	11206627	11212255	6.41471	3704	11206592	11212344	17.4343	1018	Intron (NM_214787/asic4a, intron 1 of 9)	9	11063764	11257160	193397	1	NM_214787	142829	asic4a	asic4a
chr9	11093924	11094441	.	225	.	7.39706	-1	-1	239	0.17	0.54	11094065	11094405	3.52257	92	11093924	11094441	3.87449	245	Intron (NM_214787/asic4a, intron 1 of 9)	9	11063764	11257160	193397	1	NM_214787	30161	asic4a	asic4a
chr6	13447335	13453201	.	1000	.	26.0007	-1	-1	2845	5	5	13447335	13453201	12.0861	2165	13447391	13453188	13.9146	535	Intron (NM_214786/asic4b, intron 7 of 9)	6	13372882	13455418	82537	1	NM_214786	74454	asic4b	asic4b
chr21	31339127	31339842	.	306	.	8.38645	-1	-1	448	0.26	0.74	31339127	31339834	4.56425	383	31339331	31339842	3.8222	309	Distal Intergenic	21	31216485	31237784	21300	1	NM_200451	122643	asl	asl
chr21	31413204	31414595	.	759	.	10.994	-1	-1	591	1.12	1.83	31413204	31414595	4.23624	818	31413382	31414559	6.75775	197	Distal Intergenic	21	31216485	31237784	21300	1	NM_200451	196720	asl	asl
chr21	31253333	31254215	.	667	.	10.4114	-1	-1	192	0.91	1.61	31253500	31254169	4.46173	57	31253333	31254215	5.94962	161	Distal Intergenic	21	31216485	31237784	21300	1	NM_200451	36849	asl	asl
chr21	31330685	31331201	.	102	.	4.67382	-1	-1	243	0	0.25	31330685	31331201	2.26232	368	31330713	31331193	2.4115	91	Distal Intergenic	21	31216485	31237784	21300	1	NM_200451	114201	asl	asl
chr21	31580928	31581487	.	102	.	4.87523	-1	-1	416	0	0.25	31580982	31581487	2.81046	427	31580928	31581283	2.06477	352	Distal Intergenic	21	31216485	31237784	21300	1	NM_200451	364444	asl	asl
chr9	56246506	56247014	.	241	.	7.63692	-1	-1	316	0.19	0.58	56246539	56246879	3.73401	220	56246506	56247014	3.90291	380	Distal Intergenic	9	56380375	56395051	14677	2	NM_001114909	148037	asmt	asmt
chr9	56401124	56402415	.	244	.	7.66397	-1	-1	786	0.19	0.59	56401124	56402328	3.69307	955	56401653	56402415	3.9709	88	Exon (NM_200682/akap17a, exon 2 of 7)	9	56380375	56395051	14677	2	NM_001114909	-6074	asmt	asmt
chr9	56270399	56270921	.	102	.	7.47894	-1	-1	258	0	0.25	56270399	56270838	5.3165	253	56270554	56270921	2.16244	109	Distal Intergenic	9	56380375	56395051	14677	2	NM_001114909	124130	asmt	asmt
chr9	56203878	56205686	.	1000	.	14.0851	-1	-1	1205	2	2.75	56204153	56205686	9.91514	1143	56203878	56205623	4.16999	993	Distal Intergenic	9	56380375	56395051	14677	2	NM_001114909	189365	asmt	asmt
chr9	56206195	56208009	.	1000	.	13.8629	-1	-1	1240	2.22	2.94	56206195	56207762	8.33673	1378	56206240	56208009	5.52622	1058	Distal Intergenic	9	56380375	56395051	14677	2	NM_001114909	187042	asmt	asmt
chr5	61678133	61679307	.	102	.	5.79886	-1	-1	500	0	0.25	61678776	61679307	2.53569	89	61678133	61679111	3.26317	269	Promoter (<=1kb)	5	61678062	61694225	16164	1	NM_001110103	72	aspa	aspa
chr3	16600227	16606144	.	1000	.	17.5384	-1	-1	2579	3.79	4.48	16600227	16606035	8.22131	2510	16600489	16606144	9.31706	769	Intron (NM_001004657/aspdh, intron 5 of 7)	3	16597520	16611123	13604	2	NM_001004657	4979	aspdh	aspdh
chr13	27599762	27600443	.	256	.	7.82319	-1	-1	524	0.2	0.62	27599762	27600443	3.99844	609	27600108	27600389	3.82475	94	Distal Intergenic	13	27638486	27652313	13828	1	NM_001013529	-38043	asrgl1	asrgl1
chr13	27560143	27561169	.	196	.	7.05156	-1	-1	248	0.13	0.47	27560212	27561169	3.91396	211	27560143	27560828	3.1376	217	Distal Intergenic	13	27638486	27652313	13828	1	NM_001013529	-77317	asrgl1	asrgl1
chrUn_KN150552v1	22634	23613	.	102	.	6.01436	-1	-1	308	0	0.25	22853	23613	2.63082	123	22634	23269	3.38354	275	Intron (NM_001004603/ass1, intron 3 of 8)	129	11230	55304	44075	1	NM_001004603	11405	ass1	ass1
chr5	16317499	16319358	.	102	.	5.3066	-1	-1	1102	0	0.25	16317499	16318784	2.24286	1185	16318311	16319358	3.06374	208	Distal Intergenic	5	16214923	16230066	15144	2	NM_001004640	-87434	atad1a	atad1a
chr5	16183040	16185811	.	989	.	12.1689	-1	-1	1420	1.65	2.38	16183716	16185811	5.3165	1411	16183040	16185779	6.85235	531	Distal Intergenic	5	16214923	16230066	15144	2	NM_001004640	44255	atad1a	atad1a
chr5	16680090	16680924	.	288	.	8.34798	-1	-1	386	0.24	0.7	16680091	16680924	5.56098	419	16680090	16680915	2.787	353	Distal Intergenic	5	16214923	16230066	15144	2	NM_001004640	-450025	atad1a	atad1a
chr5	16580736	16586213	.	1000	.	13.5833	-1	-1	1774	1.99	2.74	16580736	16585978	8.65467	1457	16580777	16586213	4.92865	2050	Distal Intergenic	5	16214923	16230066	15144	2	NM_001004640	-350671	atad1a	atad1a
chr5	16180991	16182492	.	1000	.	12.8927	-1	-1	932	1.78	2.51	16180991	16182492	4.52465	642	16181227	16182419	8.36804	218	Distal Intergenic	5	16214923	16230066	15144	2	NM_001004640	47574	atad1a	atad1a
chr20	44733567	44734184	.	202	.	7.14739	-1	-1	336	0.14	0.49	44733787	44734184	3.66185	244	44733567	44734005	3.48554	208	Intron (NM_001365966/atad2b, intron 17 of 27)	20	44684285	44890853	206569	1	NM_001365967	49283	atad2b	atad2b
chr20	44684405	44685118	.	102	.	5.76018	-1	-1	315	0	0.25	44684506	44685118	2.85603	320	44684405	44684931	2.90415	209	Promoter (<=1kb)	20	44684285	44890853	206569	1	NM_001365967	121	atad2b	atad2b
chr20	44690462	44691390	.	102	.	6.2162	-1	-1	103	0	0.25	44690462	44691390	3.42723	37	44690490	44690776	2.78897	142	Intron (NM_001365966/atad2b, intron 2 of 27)	20	44684285	44890853	206569	1	NM_001365967	6178	atad2b	atad2b
chr20	44863018	44863755	.	442	.	9.1503	-1	-1	374	0.47	1.07	44863018	44863755	4.4756	216	44863100	44863705	4.6747	451	Intron (NM_001365966/atad2b, intron 26 of 27)	20	44684285	44890853	206569	1	NM_001365967	178734	atad2b	atad2b
chr20	45186713	45187328	.	102	.	5.69295	-1	-1	225	0	0.25	45186755	45187328	2.96536	250	45186713	45187211	2.72759	158	Distal Intergenic	20	44684285	44890853	206569	1	NM_001365967	502429	atad2b	atad2b
chr19	27889121	27889727	.	102	.	4.86506	-1	-1	359	0	0.25	27889392	27889727	2.54174	150	27889121	27889420	2.32332	298	Distal Intergenic	19	27895367	27922136	26770	1	NM_001328263	-5640	atat1	atat1
chrUn_KN150046v1	140925	141688	.	263	.	8.02862	-1	-1	350	0.21	0.63	140983	141597	4.85994	252	140925	141688	3.16868	391	Distal Intergenic	78	15557	87809	72253	1	NM_001089468	125369	ate1	ate1
chrUn_KN150164v1	9057	9620	.	102	.	4.54795	-1	-1	147	0	0.25	9057	9620	2.30817	12	9165	9513	2.23978	175	Promoter (<=1kb)	89	3539	10423	6885	2	NM_001077720	803	atf6b	atf6b
chr6	39634360	39634735	.	102	.	6.04978	-1	-1	151	0	0.25	39634397	39634735	2.28482	72	39634360	39634678	3.76496	193	Promoter (1-2kb)	6	39617611	39633144	15534	2	NM_001025549	-1217	atf7b	atf7b
chr10	43234526	43235030	.	102	.	5.98837	-1	-1	36	0	0.25	43234526	43234967	3.20058	44	43234542	43235030	2.78779	13	Intron (NM_001037124/atg10, intron 4 of 6)	10	43208723	43244876	36154	1	NM_001037124	25804	atg10	atg10
chr10	43152127	43152742	.	585	.	9.91189	-1	-1	344	0.74	1.41	43152127	43152459	4.33394	254	43152151	43152742	5.57795	410	Distal Intergenic	10	43208723	43244876	36154	1	NM_001037124	-55981	atg10	atg10
chr15	45565848	45566629	.	102	.	6.6785	-1	-1	406	0	0.25	45566057	45566629	3.96955	248	45565848	45566554	2.70895	355	Intron (NM_001002446/cldn15lb, intron 2 of 5)	15	45576285	45600949	24665	1	NM_001017854	-9656	atg16l1	atg16l1
chr15	45578153	45578726	.	302	.	8.44587	-1	-1	335	0.26	0.73	45578311	45578708	5.41522	228	45578153	45578726	3.03065	285	Promoter (1-2kb)	15	45576285	45600949	24665	1	NM_001017854	1869	atg16l1	atg16l1
chr21	43565032	43566484	.	1000	.	14.5928	-1	-1	585	2.61	3.34	43565344	43566124	7.30747	267	43565032	43566484	7.28533	492	Distal Intergenic	21	43490348	43510430	20083	1	NM_001024434	74685	atg4a	atg4a
chr21	43507118	43507654	.	102	.	6.37655	-1	-1	346	0	0.25	43507162	43507654	3.04283	439	43507118	43507604	3.33372	209	Intron (NM_001024434/atg4a, intron 12 of 12)	21	43490348	43510430	20083	1	NM_001024434	16771	atg4a	atg4a
chr6	10998048	11000709	.	368	.	9.15789	-1	-1	947	0.35	0.89	10998048	10999761	6.0845	147	10998342	11000709	3.07339	1532	Distal Intergenic	6	11014616	11030141	15526	1	NM_001083031	-13907	atg9a	atg9a
chr6	10963764	10964521	.	102	.	5.86758	-1	-1	373	0	0.25	10964236	10964521	3.42723	138	10963764	10964291	2.44035	136	Distal Intergenic	6	11014616	11030141	15526	1	NM_001083031	-50095	atg9a	atg9a
chr8	29276848	29277595	.	400	.	9.07245	-1	-1	226	0.4	0.96	29276848	29277595	5.22812	199	29276861	29277583	3.84433	241	Intron (NM_001004123/grid2, intron 4 of 15)	8	29584746	29586383	1638	1	NM_131091	-307151	atoh1a	atoh1a
chr8	29332575	29338561	.	1000	.	17.3522	-1	-1	4828	3.79	4.48	29332638	29338561	8.55016	4656	29332575	29338520	8.80202	2146	Intron (NM_001004123/grid2, intron 7 of 15)	8	29584746	29586383	1638	1	NM_131091	-246185	atoh1a	atoh1a
chr8	29526667	29530079	.	1000	.	14.3954	-1	-1	1218	2.53	3.25	29526667	29530079	7.30747	1668	29526670	29529839	7.0879	765	Intron (NM_001004123/grid2, intron 13 of 15)	8	29584746	29586383	1638	1	NM_131091	-54667	atoh1a	atoh1a
chr8	29244133	29249975	.	1000	.	14.8447	-1	-1	2936	2.55	3.28	29244133	29249975	9.83728	4856	29244139	29249759	5.00745	1010	Intron (NM_001004123/grid2, intron 2 of 15)	8	29584746	29586383	1638	1	NM_131091	-334771	atoh1a	atoh1a
chr8	29487039	29492732	.	1000	.	25.1106	-1	-1	1056	5	5	29487039	29492540	9.40194	575	29487103	29492732	15.7086	630	Intron (NM_001004123/grid2, intron 13 of 15)	8	29584746	29586383	1638	1	NM_131091	-92014	atoh1a	atoh1a
chr8	29358207	29358699	.	102	.	5.6846	-1	-1	273	0	0.25	29358393	29358699	2.28482	184	29358207	29358515	3.39978	177	Intron (NM_001004123/grid2, intron 8 of 15)	8	29584746	29586383	1638	1	NM_131091	-226047	atoh1a	atoh1a
chrUn_KN150642v1	17870	18830	.	443	.	9.26894	-1	-1	545	0.47	1.07	18278	18830	5.14085	443	17870	18364	4.12809	239	Distal Intergenic	137	9441	10244	804	1	NM_001128679	8430	atoh1b	atoh1b
chrUn_KN150642v1	28731	29469	.	102	.	5.82357	-1	-1	575	0	0.25	28874	29469	3.38322	417	28731	29457	2.44035	590	Distal Intergenic	137	9441	10244	804	1	NM_001128679	19291	atoh1b	atoh1b
chr14	9198360	9199337	.	102	.	5.67365	-1	-1	533	0	0.25	9199011	9199337	3.09269	311	9198360	9199071	2.58096	105	Downstream (1-2kb)	14	9201315	9216363	15049	2	NM_001079991	17026	atoh8	atoh8
chr3	52649989	52650535	.	102	.	5.42835	-1	-1	318	0	0.25	52649989	52650535	2.63938	260	52650039	52650481	2.78897	326	Intron (NM_001001403/atp13a1, intron 3 of 24)	3	52645138	52697363	52226	1	NM_001001403	4852	atp13a1	atp13a1
chr23	24627468	24628036	.	273	.	7.44888	-1	-1	412	0.22	0.66	24627607	24628018	2.65088	385	24627468	24628036	4.798	300	Distal Intergenic	23	24584876	24616392	31517	2	NM_001080037	-11077	atp13a2	atp13a2
chr23	24636812	24638431	.	102	.	6.12437	-1	-1	650	0	0.25	24637940	24638431	2.63938	31	24636812	24638097	3.48499	141	Distal Intergenic	23	24584876	24616392	31517	2	NM_001080037	-20421	atp13a2	atp13a2
chr1	1712817	1713229	.	102	.	6.42786	-1	-1	168	0	0.25	1712892	1713229	3.01643	129	1712817	1713118	3.41143	132	Distal Intergenic	1	1690370	1702301	11932	1	NM_178099	22448	atp1a1a.5	atp1a1a.5
chr1	1704696	1705483	.	444	.	9.2791	-1	-1	314	0.47	1.07	1704696	1705302	5.09564	268	1704802	1705483	4.18346	255	Distal Intergenic	1	1690370	1702301	11932	1	NM_178099	14327	atp1a1a.5	atp1a1a.5
chr9	36272217	36275009	.	1000	.	14.769	-1	-1	1584	2.67	3.4	36272217	36274955	6.5928	1383	36273347	36275009	8.1762	393	Distal Intergenic	9	36092478	36113003	20526	1	NM_131690	179740	atp1a1b	atp1a1b
chr9	36508393	36509192	.	342	.	8.7015	-1	-1	558	0.31	0.83	36508604	36509190	5.08815	254	36508393	36509192	3.61335	651	Distal Intergenic	9	36092478	36113003	20526	1	NM_131690	415916	atp1a1b	atp1a1b
chr9	36269914	36271799	.	1000	.	13.6416	-1	-1	1137	2.1	2.84	36269914	36271667	8.12613	869	36270260	36271799	5.5155	1059	Distal Intergenic	9	36092478	36113003	20526	1	NM_131690	177437	atp1a1b	atp1a1b
chr9	36234741	36240538	.	1000	.	23.3453	-1	-1	2888	5	5	36234804	36240374	8.34741	3937	36234741	36240538	14.9979	920	Distal Intergenic	9	36092478	36113003	20526	1	NM_131690	142264	atp1a1b	atp1a1b
chr9	36543130	36545001	.	1000	.	12.5365	-1	-1	1043	1.77	2.51	36543508	36544934	5.24284	710	36543130	36545001	7.29365	290	Distal Intergenic	9	36092478	36113003	20526	1	NM_131690	450653	atp1a1b	atp1a1b
chr19	6487041	6487936	.	224	.	7.09707	-1	-1	351	0.17	0.54	6487041	6487889	2.84735	145	6487413	6487936	4.24972	185	Distal Intergenic	19	6409219	6466510	57292	2	NM_131684	-20532	atp1a3a	atp1a3a
chr23	44987965	44988458	.	204	.	7.1961	-1	-1	303	0.14	0.49	44987965	44988369	4.06873	204	44988180	44988458	3.12737	187	Distal Intergenic	23	45020817	45050137	29321	1	NM_131669	-32359	atp1b2a	atp1b2a
chr23	45086968	45087932	.	316	.	8.55174	-1	-1	463	0.28	0.76	45086968	45087585	5.3165	243	45087226	45087932	3.23524	426	Distal Intergenic	23	45020817	45050137	29321	1	NM_131669	66152	atp1b2a	atp1b2a
chr23	45071097	45071700	.	102	.	5.2917	-1	-1	339	0	0.25	45071141	45071700	2.87935	246	45071097	45071541	2.41235	388	Distal Intergenic	23	45020817	45050137	29321	1	NM_131669	50281	atp1b2a	atp1b2a
chr23	45017989	45019769	.	425	.	9.86602	-1	-1	703	0.44	1.02	45017989	45019769	7.42567	640	45018742	45019137	2.44035	14	Promoter (1-2kb)	23	45020817	45050137	29321	1	NM_131669	-1048	atp1b2a	atp1b2a
chr23	45027991	45028757	.	213	.	7.30134	-1	-1	483	0.15	0.51	45028090	45028603	3.49893	288	45027991	45028757	3.80241	579	Intron (NM_131669/atp1b2a, intron 1 of 6)	23	45020817	45050137	29321	1	NM_131669	7175	atp1b2a	atp1b2a
chr15	4445772	4450244	.	1000	.	14.8863	-1	-1	2866	2.71	3.46	4445772	4450244	6.46288	2203	4446062	4450151	8.42341	1256	Intron (NM_198208/tfdp2, intron 8 of 13)	15	4362016	4424656	62641	2	NM_131670	-21117	atp1b3b	atp1b3b
chr11	1166736	1167773	.	952	.	12.107	-1	-1	667	1.56	2.29	1166736	1167655	4.68017	659	1166848	1167773	7.42687	564	Intron (NM_001123238/atp2b2, intron 11 of 21)	11	1122113	1264424	142312	2	NM_001123238	96651	atp2b2	atp2b2
chr11	1270344	1273709	.	308	.	8.08031	-1	-1	1532	0.27	0.74	1270760	1271259	3.22479	411	1270344	1273709	4.85552	2238	Distal Intergenic	11	1122113	1264424	142312	2	NM_001123238	-5921	atp2b2	atp2b2
chr23	19972210	19972744	.	451	.	9.11416	-1	-1	225	0.48	1.09	19972295	19972700	3.66766	222	19972210	19972744	5.4465	144	Intron (NM_001128242/atp2b3b, intron 4 of 20)	23	19911787	20007282	95496	2	NM_001128242	34538	atp2b3b	atp2b3b
chr23	19974320	19975926	.	682	.	11.2063	-1	-1	389	0.95	1.64	19974461	19975603	7.00262	94	19974320	19975926	4.20371	542	Intron (NM_001128242/atp2b3b, intron 4 of 20)	23	19911787	20007282	95496	2	NM_001128242	31356	atp2b3b	atp2b3b
chr11	22863400	22864444	.	102	.	6.3593	-1	-1	334	0	0.25	22863400	22863795	3.47605	256	22863525	22864444	2.88325	288	Distal Intergenic	11	22740005	22827936	87932	2	NM_001077467	-35465	atp2b4	atp2b4
chr11	22840088	22840727	.	499	.	9.71856	-1	-1	303	0.57	1.2	22840088	22840727	5.50711	223	22840179	22840638	4.21145	292	Distal Intergenic	11	22740005	22827936	87932	2	NM_001077467	-12153	atp2b4	atp2b4
chr9	2267598	2269155	.	527	.	9.72922	-1	-1	631	0.62	1.27	2267598	2269155	5.08348	732	2267640	2268900	4.64574	488	Distal Intergenic	9	2337131	2344361	7231	1	NM_201176	-67976	atp5mc3a	atp5mc3a
chr9	2377196	2377983	.	102	.	5.02877	-1	-1	240	0	0.25	2377454	2377983	2.34838	194	2377196	2377789	2.68039	28	Distal Intergenic	9	2337131	2344361	7231	1	NM_201176	40066	atp5mc3a	atp5mc3a
chr23	19615635	19616737	.	1000	.	16.5018	-1	-1	789	3.52	4.2	19615635	19616642	9.24137	705	19615843	19616737	7.26039	666	Distal Intergenic	23	19638051	19657469	19419	1	NM_001201403	-21314	atp6ap1lb	atp6ap1lb
chr5	24087031	24090380	.	973	.	12.8915	-1	-1	1718	1.61	2.35	24087874	24090380	8.43098	166	24087031	24090336	4.46047	271	Intron (NM_001122748/si:ch211-106a19.1, intron 4 of 13)	5	24040246	24063744	23499	1	NM_001122747	46786	atp6v0a2b	atp6v0a2b
chr2	33753299	33754003	.	102	.	6.76411	-1	-1	452	0	0.25	33753674	33753992	3.97632	128	33753299	33754003	2.78779	402	Distal Intergenic	2	33697984	33703996	6013	2	NM_199561	-49304	atp6v0b	atp6v0b
chr2	33725196	33726084	.	361	.	8.53614	-1	-1	423	0.34	0.87	33725371	33726084	3.77054	243	33725196	33725978	4.7656	428	Distal Intergenic	2	33697984	33703996	6013	2	NM_199561	-21201	atp6v0b	atp6v0b
chr2	33726829	33727517	.	102	.	6.56946	-1	-1	229	0	0.25	33726829	33727517	3.53881	183	33726856	33727177	3.03065	249	Distal Intergenic	2	33697984	33703996	6013	2	NM_199561	-22834	atp6v0b	atp6v0b
chr2	33734493	33736159	.	102	.	7.07816	-1	-1	649	0	0.25	33734493	33736159	2.54608	667	33734849	33735422	4.53208	276	Distal Intergenic	2	33697984	33703996	6013	2	NM_199561	-30498	atp6v0b	atp6v0b
chr2	33754550	33755166	.	102	.	7.34358	-1	-1	284	0	0.25	33754648	33755166	5.27881	167	33754550	33754921	2.06477	303	Distal Intergenic	2	33697984	33703996	6013	2	NM_199561	-50555	atp6v0b	atp6v0b
chr3	15905111	15905846	.	102	.	7.11427	-1	-1	206	0	0.25	15905111	15905510	2.59713	147	15905276	15905846	4.51714	100	Promoter (<=1kb)	3	15894878	15905632	10755	2	NM_173255	0	atp6v0ca	atp6v0ca
chr24	39240871	39241773	.	228	.	7.24298	-1	-1	316	0.17	0.55	39240871	39241773	2.99326	519	39240917	39241395	4.24972	67	Intron (NM_001045408/zgc:153659, intron 3 of 7)	24	39266296	39283763	17468	1	NM_205554	-24523	atp6v0cb	atp6v0cb
chr10	19692204	19692890	.	233	.	7.24485	-1	-1	511	0.18	0.56	19692231	19692803	2.96536	509	19692204	19692890	4.27949	487	Distal Intergenic	10	19597170	19609041	11872	1	NM_182879	95035	atp6v1b2	atp6v1b2
chr10	19746533	19748801	.	579	.	10.0955	-1	-1	422	0.73	1.4	19746533	19748723	5.47465	243	19746636	19748801	4.62083	498	Distal Intergenic	10	19597170	19609041	11872	1	NM_182879	149364	atp6v1b2	atp6v1b2
chr10	19749631	19750454	.	102	.	6.01341	-1	-1	354	0	0.25	19749631	19750454	3.51307	349	19749780	19750323	2.50034	211	Distal Intergenic	10	19597170	19609041	11872	1	NM_182879	152462	atp6v1b2	atp6v1b2
chr10	19852578	19853177	.	102	.	5.27698	-1	-1	345	0	0.25	19852578	19853177	2.85603	511	19852625	19853047	2.42095	132	Distal Intergenic	10	19597170	19609041	11872	1	NM_182879	255409	atp6v1b2	atp6v1b2
chr10	19655132	19656079	.	207	.	7.27358	-1	-1	426	0.15	0.5	19655288	19656079	4.05711	102	19655132	19655800	3.21647	594	Distal Intergenic	10	19597170	19609041	11872	1	NM_182879	57963	atp6v1b2	atp6v1b2
chr17	21397722	21398201	.	102	.	5.67021	-1	-1	206	0	0.25	21397722	21398136	3.3463	226	21397842	21398201	2.32391	67	Promoter (<=1kb)	17	21352458	21398417	45960	2	NM_182878	216	atp6v1ba	atp6v1ba
chr20	51246517	51247256	.	102	.	6.3402	-1	-1	346	0	0.25	51246517	51246829	2.6242	280	51246652	51247256	3.716	277	Intron (NM_001177747/mpp5b, intron 12 of 13)	20	51275386	51287449	12064	2	NM_001167954	40193	atp6v1d	atp6v1d
chr5	56620385	56620871	.	102	.	6.48907	-1	-1	172	0	0.25	56620385	56620695	3.63726	147	56620429	56620871	2.85181	154	Distal Intergenic	5	56649978	56655333	5356	1	NM_199934	-29107	atp6v1g1	atp6v1g1
chr2	30803408	30803818	.	102	.	5.89879	-1	-1	155	0	0.25	30803408	30803732	2.85603	50	30803532	30803818	3.04276	137	Promoter (<=1kb)	2	30803227	30863339	60113	1	NM_173270	182	atp6v1h	atp6v1h
chr14	22059423	22060174	.	102	.	5.22895	-1	-1	540	0	0.25	22059423	22059860	2.3694	419	22059647	22060174	2.85955	437	Distal Intergenic	14	22103251	22141922	38672	1	NM_001042720	-43077	atp7a	atp7a
chr22	17143293	17146126	.	1000	.	16.9251	-1	-1	1821	3.69	4.38	17144027	17145805	10.3488	237	17143293	17146126	6.57631	660	Intron (NM_001137658/frem1b, intron 24 of 35)	22	17166499	17175125	8627	1	NM_001017907	-20373	atpaf1	atpaf1
chr22	17134092	17136402	.	723	.	12.1656	-1	-1	1728	1.05	1.74	17134503	17136402	8.96522	286	17134092	17136115	3.20043	1860	Intron (NM_001137658/frem1b, intron 24 of 35)	22	17166499	17175125	8627	1	NM_001017907	-30097	atpaf1	atpaf1
chr22	17140707	17141311	.	521	.	10.279	-1	-1	398	0.61	1.26	17140707	17141311	6.62719	451	17140923	17141252	3.65186	129	Intron (NM_001137658/frem1b, intron 24 of 35)	22	17166499	17175125	8627	1	NM_001017907	-25188	atpaf1	atpaf1
chr22	17146444	17148414	.	214	.	7.42842	-1	-1	892	0.16	0.52	17146444	17147284	3.94623	286	17146470	17148414	3.48219	1473	Intron (NM_001137658/frem1b, intron 24 of 35)	22	17166499	17175125	8627	1	NM_001017907	-18085	atpaf1	atpaf1
chr22	17133032	17133661	.	102	.	6.43223	-1	-1	475	0	0.25	17133278	17133661	3.75184	179	17133032	17133643	2.68039	526	Intron (NM_001137658/frem1b, intron 24 of 35)	22	17166499	17175125	8627	1	NM_001017907	-32838	atpaf1	atpaf1
chr22	17136641	17137876	.	654	.	10.3377	-1	-1	555	0.88	1.58	17136976	17137657	4.00381	236	17136641	17137876	6.33389	539	Intron (NM_001137658/frem1b, intron 24 of 35)	22	17166499	17175125	8627	1	NM_001017907	-28623	atpaf1	atpaf1
chr13	13875194	13875742	.	225	.	7.35072	-1	-1	151	0.17	0.54	13875194	13875511	3.23144	139	13875194	13875742	4.11928	163	Promoter (<=1kb)	13	13875141	14050773	175633	1	NM_001353962	54	atrn	atrn
chr13	13946589	13947011	.	239	.	7.70725	-1	-1	163	0.18	0.58	13946589	13947011	4.56965	149	13946614	13946964	3.1376	152	Intron (NM_001353962/atrn, intron 8 of 28)	13	13875141	14050773	175633	1	NM_001353962	71449	atrn	atrn
chr13	14094835	14095445	.	411	.	9.45811	-1	-1	270	0.42	0.99	14094835	14095400	6.11276	199	14094846	14095445	3.34535	330	Intron (NM_001123058/gfra4a, intron 5 of 9)	13	13875141	14050773	175633	1	NM_001353962	219695	atrn	atrn
chr14	10350985	10351625	.	751	.	11.2685	-1	-1	230	1.1	1.81	10351111	10351441	3.42723	84	10350985	10351625	7.84125	250	Promoter (<=1kb)	14	10350961	10430945	79985	1	NM_200653	25	atrx	atrx
chr19	32865162	32865652	.	247	.	7.83437	-1	-1	226	0.19	0.6	32865239	32865652	4.34986	165	32865162	32865553	3.48451	211	Distal Intergenic	19	32869854	32874476	4623	1	NM_001044826	-4202	atxn1a	atxn1a
chr5	41086255	41086704	.	358	.	8.67262	-1	-1	264	0.34	0.86	41086316	41086704	4.56965	253	41086255	41086690	4.10297	215	Intron (NM_001128349/atxn2, intron 8 of 22)	5	41045840	41108730	62891	2	NM_001128349	22026	atxn2	atxn2
chr5	41121826	41122826	.	231	.	7.12393	-1	-1	177	0.17	0.56	41121873	41122308	2.8081	85	41121826	41122826	4.31583	222	Distal Intergenic	5	41045840	41108730	62891	2	NM_001128349	-13097	atxn2	atxn2
chr5	41115028	41116048	.	102	.	5.74093	-1	-1	499	0	0.25	41115028	41116048	2.85603	493	41115431	41115770	2.8849	103	Distal Intergenic	5	41045840	41108730	62891	2	NM_001128349	-6299	atxn2	atxn2
chr3	15245541	15245887	.	102	.	6.15419	-1	-1	193	0	0.25	15245541	15245863	2.66715	278	15245569	15245887	3.48704	80	Promoter (<=1kb)	3	15244700	15275835	31136	1	NM_212684	842	atxn2l	atxn2l
chr17	53165440	53165900	.	102	.	6.06993	-1	-1	196	0	0.25	53165443	53165733	2.43314	207	53165440	53165900	3.63679	182	Distal Intergenic	17	53196868	53203252	6385	1	NM_001320532	-30968	atxn3	atxn3
chr10	5451488	5452780	.	245	.	7.79172	-1	-1	897	0.19	0.59	5451488	5452780	4.88247	1010	5452053	5452438	2.90925	220	Intron (NM_001003576/auh, intron 6 of 9)	10	5422241	5475673	53433	1	NM_001003576	29248	auh	auh
chr14	25623	26347	.	102	.	5.89645	-1	-1	438	0	0.25	25623	25921	2.73977	282	25874	26347	3.15668	344	Distal Intergenic	14	34043	38978	4936	2	NM_212566	12631	aurkb	aurkb
chr10	21344310	21350147	.	1000	.	17.894	-1	-1	2994	3.82	4.52	21344373	21350147	12.4772	1478	21344310	21350033	5.41681	4448	Distal Intergenic	10	21401722	21404690	2969	2	NM_001201442	54543	avd	avd
chr10	21110098	21110749	.	552	.	9.76223	-1	-1	204	0.67	1.33	21110098	21110545	3.81261	183	21110216	21110749	5.94962	108	Distal Intergenic	10	21401722	21404690	2969	2	NM_001201442	293941	avd	avd
chr20	29441023	29446930	.	1000	.	15.0576	-1	-1	1921	2.8	3.52	29441023	29446924	9.0526	1623	29441224	29446930	6.00497	2019	Distal Intergenic	20	29328653	29366483	37831	1	NM_001045292	112371	aven	aven
chr25	1332644	1333292	.	349	.	8.8984	-1	-1	260	0.32	0.84	1332712	1333227	5.57853	245	1332644	1333292	3.31987	208	Distal Intergenic	25	1469575	1477721	8147	1	NM_001301114	-136283	avpr1aa	avpr1aa
chr25	1324013	1324706	.	623	.	10.4821	-1	-1	171	0.82	1.5	1324013	1324706	6.08286	210	1324029	1324449	4.39922	116	Distal Intergenic	25	1469575	1477721	8147	1	NM_001301114	-144869	avpr1aa	avpr1aa
chr4	9233784	9235391	.	1000	.	16.9159	-1	-1	1128	3.17	3.88	9234071	9235334	12.3667	850	9233784	9235391	4.54921	1119	Distal Intergenic	4	9209795	9212502	2708	2	NM_001297676	-21283	avpr1ab	avpr1ab
chr3	42948441	42949427	.	287	.	7.90614	-1	-1	404	0.24	0.69	42948441	42948718	3.23144	97	42948573	42949427	4.6747	580	Promoter (<=1kb)	3	42878575	42949272	70698	2	NM_131503	0	axin1	axin1
chr3	42841782	42843862	.	479	.	9.82746	-1	-1	1263	0.53	1.16	42842103	42843498	6.06713	279	42841782	42843862	3.76033	973	Distal Intergenic	3	42878575	42949272	70698	2	NM_131503	105410	axin1	axin1
chr3	55543912	55544774	.	209	.	7.20032	-1	-1	135	0.15	0.5	55543937	55544774	3.37557	215	55543912	55544198	3.82475	30	Intron (NM_001327791/cep112, intron 21 of 26)	3	55379519	55399116	19598	2	NM_131561	-144797	axin2	axin2
chr3	55355138	55356258	.	950	.	11.9661	-1	-1	804	1.55	2.29	55355138	55356089	5.71206	822	55355782	55356258	6.25403	143	Distal Intergenic	3	55379519	55399116	19598	2	NM_131561	42858	axin2	axin2
chr16	55102739	55103555	.	281	.	8.1805	-1	-1	369	0.23	0.68	55102739	55103419	4.69675	420	55102839	55103555	3.48375	219	Intron (NM_213326/cmc1, intron 2 of 3)	16	55109701	55111695	1995	2	NM_214733	8140	azi2	azi2
chr8	50955793	50956163	.	299	.	8.42333	-1	-1	229	0.26	0.72	50955842	50956163	5.07798	168	50955793	50956155	3.34535	242	Promoter (2-3kb)	8	50953218	50961526	8309	1	NM_213126	2576	b2ml	b2ml
chr8	50923880	50924547	.	259	.	7.67695	-1	-1	480	0.21	0.62	50923913	50924357	3.42723	321	50923880	50924547	4.24972	606	Distal Intergenic	8	50953218	50961526	8309	1	NM_213126	-28671	b2ml	b2ml
chr13	49563260	49563998	.	102	.	6.17021	-1	-1	381	0	0.25	49563508	49563998	2.54608	90	49563260	49563953	3.62413	425	Distal Intergenic	13	49484122	49517127	33006	2	NM_001020687	-46134	b3galnt2	b3galnt2
chr13	49596583	49598547	.	1000	.	12.9695	-1	-1	937	1.95	2.7	49596804	49598520	6.46769	551	49596583	49598547	6.50183	1102	Distal Intergenic	13	49484122	49517127	33006	2	NM_001020687	-79457	b3galnt2	b3galnt2
chr13	49493547	49494142	.	102	.	6.3711	-1	-1	250	0	0.25	49493618	49493956	3.38322	218	49493547	49494142	2.98788	212	Intron (NM_001020687/b3galnt2, intron 6 of 9)	13	49484122	49517127	33006	2	NM_001020687	22985	b3galnt2	b3galnt2
chr22	24058966	24060628	.	309	.	8.24569	-1	-1	978	0.27	0.75	24058966	24060628	4.03174	1083	24059251	24060038	4.21395	589	Distal Intergenic	22	24131862	24142525	10664	1	NM_207101	-71234	b3galt2	b3galt2
chr22	24131108	24132272	.	102	.	6.36195	-1	-1	472	0	0.25	24131173	24132272	3.37557	558	24131108	24131918	2.98638	322	Promoter (<=1kb)	22	24131862	24142525	10664	1	NM_207101	0	b3galt2	b3galt2
chr22	24088841	24094558	.	1000	.	13.1329	-1	-1	2549	1.76	2.5	24088841	24094558	8.42795	2421	24089479	24094547	4.70494	2039	Distal Intergenic	22	24131862	24142525	10664	1	NM_207101	-37304	b3galt2	b3galt2
chr18	36258751	36259398	.	102	.	5.86886	-1	-1	407	0	0.25	36258997	36259398	3.40251	163	36258751	36259209	2.46635	406	Distal Intergenic	18	36124689	36154822	30134	2	NM_001015066	-103930	b3gat1a	b3gat1a
chr13	27959247	27960130	.	102	.	4.63919	-1	-1	554	0	0.25	27959727	27960130	2.48345	110	27959247	27959961	2.15574	518	Intron (NM_001077778/smap1, intron 5 of 9)	13	27821238	27879119	57882	1	NM_001003454	138010	b3gat2	b3gat2
chr15	31769005	31772200	.	1000	.	17.6498	-1	-1	1054	4.03	4.72	31769005	31772200	10.9591	940	31769044	31772187	6.6907	1129	Intron (NM_001302251/b3glcta, intron 3 of 14)	15	31709483	31874819	165337	1	NM_001302251	59523	b3glcta	b3glcta
chr10	33685396	33685997	.	246	.	7.76291	-1	-1	259	0.19	0.59	33685532	33685997	3.93816	219	33685396	33685913	3.82475	164	Promoter (2-3kb)	10	33682484	33766367	83884	1	NM_001302248	2913	b3glctb	b3glctb
chr17	24104791	24106400	.	102	.	6.72466	-1	-1	723	0	0.25	24104791	24105725	2.89991	95	24105673	24106400	3.82475	469	Distal Intergenic	17	24045613	24062520	16908	1	NM_205752	59179	b3gnt2b	b3gnt2b
chr17	24113985	24115126	.	583	.	10.0076	-1	-1	317	0.73	1.41	24114137	24114994	3.68661	232	24113985	24115126	6.32104	304	Distal Intergenic	17	24045613	24062520	16908	1	NM_205752	68373	b3gnt2b	b3gnt2b
chr17	24077234	24077957	.	688	.	10.5891	-1	-1	497	0.96	1.66	24077258	24077777	4.34986	473	24077234	24077957	6.23919	497	Distal Intergenic	17	24045613	24062520	16908	1	NM_205752	31622	b3gnt2b	b3gnt2b
chr8	13544392	13544796	.	212	.	7.34379	-1	-1	225	0.15	0.51	13544479	13544796	3.99844	187	13544392	13544759	3.34535	177	Distal Intergenic	8	13534826	13537059	2234	2	NM_001128552	-7334	b3gnt3.2	b3gnt3.2
chr8	13646436	13646789	.	102	.	5.7486	-1	-1	151	0	0.25	13646436	13646785	2.77379	48	13646477	13646789	2.97481	213	Distal Intergenic	8	13592353	13603317	10965	2	NM_001110110	-43120	b3gnt3.4	b3gnt3.4
chr8	13612484	13613307	.	365	.	8.56612	-1	-1	509	0.35	0.88	13612484	13613307	4.00098	508	13612843	13613293	4.56514	152	Distal Intergenic	8	13592353	13603317	10965	2	NM_001110110	-9168	b3gnt3.4	b3gnt3.4
chr8	13662532	13663470	.	486	.	9.3323	-1	-1	710	0.54	1.17	13662532	13663387	3.99844	704	13663009	13663470	5.33386	240	Distal Intergenic	8	13592353	13603317	10965	2	NM_001110110	-59216	b3gnt3.4	b3gnt3.4
chr11	10634825	10635297	.	102	.	5.93547	-1	-1	252	0	0.25	10634825	10635159	2.53569	193	10634971	10635297	3.39978	165	Distal Intergenic	11	10557566	10566617	9052	1	NM_198876	77260	b3gnt5a	b3gnt5a
chr11	10690619	10696638	.	1000	.	16.7081	-1	-1	2936	3.58	4.27	10690619	10696638	9.17215	5137	10690898	10696576	7.53593	456	Distal Intergenic	11	10557566	10566617	9052	1	NM_198876	133054	b3gnt5a	b3gnt5a
chr1	56707133	56707949	.	250	.	7.86743	-1	-1	610	0.2	0.6	56707133	56707948	4.80086	608	56707628	56707949	3.06657	117	Intron (NM_001113805/sc:d0284, intron 11 of 12)	1	56633695	56649965	16271	1	NM_001033742	73439	b3gntl1	b3gntl1
chr1	56661535	56662474	.	268	.	7.82959	-1	-1	405	0.22	0.65	56661880	56662474	5.34094	393	56661535	56662348	2.48865	72	Intron (NM_001113805/sc:d0284, intron 11 of 12)	1	56633695	56649965	16271	1	NM_001033742	27841	b3gntl1	b3gntl1
chr23	4110977	4111369	.	102	.	5.80442	-1	-1	148	0	0.25	4111003	4111280	2.96536	129	4110977	4111369	2.83906	142	Intron (NM_001045332/b4galt5, intron 1 of 8)	23	4083719	4132649	48931	1	NM_001045332	27259	b4galt5	b4galt5
chr20	6152837	6153472	.	333	.	8.36656	-1	-1	464	0.3	0.8	6153128	6153472	3.96243	252	6152837	6153458	4.40413	385	Promoter (<=1kb)	20	6122651	6153141	30491	2	NM_200938	0	b4galt6	b4galt6
chr3	39652477	39658313	.	1000	.	13.1071	-1	-1	3142	1.92	2.67	39652563	39658313	7.25275	4676	39652477	39658135	5.85436	1523	Distal Intergenic	3	39549675	39554200	4526	2	NM_001024373	-98278	b9d1	b9d1
chr21	21564992	21566676	.	1000	.	19.7286	-1	-1	1348	4.87	5	21564992	21566676	12.5692	1288	21565562	21566643	7.15937	838	Distal Intergenic	21	21575638	21579015	3378	1	NM_001002394	-8962	b9d2	b9d2
chr21	21584394	21585783	.	397	.	9.19909	-1	-1	828	0.4	0.96	21584566	21585783	5.71205	272	21584394	21585350	3.48704	345	Distal Intergenic	21	21575638	21579015	3378	1	NM_001002394	8757	b9d2	b9d2
chr17	41156989	41157675	.	102	.	6.18836	-1	-1	286	0	0.25	41156989	41157366	2.78858	249	41157123	41157675	3.39978	189	Intron (NM_001017777/babam2, intron 3 of 11)	17	41126686	41309449	182764	1	NM_001017777	30304	babam2	babam2
chr15	6241513	6241934	.	202	.	7.17013	-1	-1	217	0.14	0.49	6241513	6241861	3.99844	215	6241513	6241934	3.17169	219	Distal Intergenic	15	6462514	6496283	33770	1	NM_001005991	-220580	bace2	bace2
chr15	6272852	6273783	.	436	.	9.14901	-1	-1	384	0.46	1.05	6272852	6273783	4.83318	108	6273222	6273716	4.31583	291	Distal Intergenic	15	6462514	6496283	33770	1	NM_001005991	-188731	bace2	bace2
chr15	6534360	6536732	.	1000	.	13.3743	-1	-1	861	1.9	2.65	6534552	6536665	8.39445	205	6534360	6536732	4.97981	220	Distal Intergenic	15	6462514	6496283	33770	1	NM_001005991	71847	bace2	bace2
chr15	6537303	6540738	.	501	.	9.75751	-1	-1	2466	0.57	1.21	6537913	6540509	5.62092	1802	6537303	6540738	4.13659	2520	Distal Intergenic	15	6462514	6496283	33770	1	NM_001005991	74790	bace2	bace2
chr15	8241714	8242552	.	311	.	7.51626	-1	-1	440	0.27	0.75	8242016	8242429	2.41659	315	8241714	8242552	5.09967	263	Distal Intergenic	15	8194817	8201807	6991	2	NM_001040313	-39908	bach1a	bach1a
chr15	8216466	8217147	.	403	.	8.76109	-1	-1	400	0.41	0.97	8216596	8216946	3.42723	220	8216466	8217147	5.33386	450	Distal Intergenic	15	8194817	8201807	6991	2	NM_001040313	-14660	bach1a	bach1a
chr15	8113047	8118784	.	1000	.	13.3662	-1	-1	3393	2.04	2.79	8113047	8118784	7.42999	2102	8113066	8118734	5.93622	4665	Intron (NM_001113555/cadm2b, intron 5 of 9)	15	8194817	8201807	6991	2	NM_001040313	83023	bach1a	bach1a
chr10	25505278	25506128	.	102	.	6.45035	-1	-1	555	0	0.25	25505839	25506128	2.96536	111	25505278	25506038	3.48499	438	Distal Intergenic	10	25407933	25420518	12586	1	NM_001020663	97346	bach1b	bach1b
chr10	25503925	25504466	.	102	.	6.26649	-1	-1	262	0	0.25	25503968	25504466	3.09954	174	25503925	25504391	3.16695	308	Distal Intergenic	10	25407933	25420518	12586	1	NM_001020663	95993	bach1b	bach1b
chr10	25544356	25545414	.	102	.	6.75692	-1	-1	818	0	0.25	25544563	25545294	3.77054	563	25544356	25545414	2.98638	866	Distal Intergenic	10	25407933	25420518	12586	1	NM_001020663	136424	bach1b	bach1b
chr10	25545756	25547625	.	651	.	11.0368	-1	-1	1628	0.87	1.57	25547107	25547412	7.01069	241	25545756	25547625	4.02616	1664	Distal Intergenic	10	25407933	25420518	12586	1	NM_001020663	137824	bach1b	bach1b
chr10	25539834	25543940	.	1000	.	16.8472	-1	-1	2253	3.46	4.15	25540306	25543811	7.42027	1214	25539834	25543940	9.42689	653	Distal Intergenic	10	25407933	25420518	12586	1	NM_001020663	131902	bach1b	bach1b
chr10	25549133	25551841	.	1000	.	16.1225	-1	-1	1103	3.09	3.8	25549148	25551654	11.0298	631	25549133	25551841	5.09275	1778	Distal Intergenic	10	25407933	25420518	12586	1	NM_001020663	141201	bach1b	bach1b
chr10	25506467	25515707	.	1000	.	25.3029	-1	-1	2918	5	5	25506553	25515707	11.7937	1764	25506467	25515206	13.5091	1265	Distal Intergenic	10	25407933	25420518	12586	1	NM_001020663	98535	bach1b	bach1b
chr10	25538578	25539372	.	304	.	8.21924	-1	-1	378	0.26	0.73	25538584	25538886	3.97632	202	25538578	25539372	4.24292	549	Distal Intergenic	10	25407933	25420518	12586	1	NM_001020663	130646	bach1b	bach1b
chr10	25487189	25491119	.	1000	.	15.0178	-1	-1	1828	2.55	3.27	25487208	25490897	4.93278	1775	25487189	25491119	10.0851	508	Distal Intergenic	10	25407933	25420518	12586	1	NM_001020663	79257	bach1b	bach1b
chr13	1492217	1493424	.	322	.	8.63389	-1	-1	712	0.28	0.78	1492217	1493424	5.41742	893	1492625	1492978	3.21647	123	Distal Intergenic	13	1274658	1278528	3871	2	NM_201000	-213690	bag2	bag2
chr13	1475676	1476237	.	663	.	11.0541	-1	-1	247	0.9	1.6	1475676	1476237	6.92451	201	1475850	1476193	4.12954	120	Distal Intergenic	13	1274658	1278528	3871	2	NM_201000	-197149	bag2	bag2
chr13	1488974	1489746	.	102	.	5.46736	-1	-1	116	0	0.25	1489051	1489746	2.73977	89	1488974	1489310	2.72759	67	Distal Intergenic	13	1274658	1278528	3871	2	NM_201000	-210447	bag2	bag2
chr3	51432949	51433434	.	102	.	6.15611	-1	-1	289	0	0.25	51433145	51433434	3.20058	149	51432949	51433398	2.95553	234	Promoter (2-3kb)	3	51430319	51638074	207756	1	NM_001040245	2631	baiap2a	baiap2a
chr3	61271261	61272133	.	431	.	8.9834	-1	-1	539	0.45	1.04	61271481	61272133	3.29768	414	61271261	61272021	5.68572	445	Distal Intergenic	3	61168723	61258250	89528	2	NM_001017830	-13012	baiap2l1b	baiap2l1b
chr22	29173428	29174153	.	433	.	9.02445	-1	-1	333	0.45	1.04	29173428	29173882	3.37557	204	29173622	29174153	5.64888	269	Intron (NM_213097/pla2g6, intron 16 of 16)	22	29186651	29217498	30848	1	NM_001080804	-12498	baiap2l2b	baiap2l2b
chr12	23449795	23450285	.	102	.	6.7775	-1	-1	65	0	0.25	23449812	23450285	3.69307	56	23449795	23450174	3.08443	58	Distal Intergenic	12	23302914	23309133	6220	1	NM_131784	146882	bambia	bambia
chr12	23448086	23448828	.	102	.	5.7917	-1	-1	399	0	0.25	23448086	23448688	3.38899	319	23448385	23448828	2.40271	181	Distal Intergenic	12	23302914	23309133	6220	1	NM_131784	145173	bambia	bambia
chr12	23434237	23440112	.	563	.	9.98286	-1	-1	3011	0.69	1.36	23434237	23439786	5.45792	3165	23434299	23440112	4.52494	2796	Distal Intergenic	12	23302914	23309133	6220	1	NM_131784	131324	bambia	bambia
chr12	23317810	23318259	.	102	.	4.96407	-1	-1	239	0	0.25	23317810	23318211	2.30817	301	23317916	23318259	2.6559	71	Distal Intergenic	12	23302914	23309133	6220	1	NM_131784	14897	bambia	bambia
chr12	23335887	23336884	.	226	.	7.54269	-1	-1	642	0.17	0.55	23336270	23336840	3.79014	162	23335887	23336884	3.75255	740	Distal Intergenic	12	23302914	23309133	6220	1	NM_131784	32974	bambia	bambia
chr12	23402465	23403345	.	102	.	5.55691	-1	-1	438	0	0.25	23402544	23403345	3.11656	627	23402465	23403161	2.44035	170	Distal Intergenic	12	23302914	23309133	6220	1	NM_131784	99552	bambia	bambia
chr2	4601082	4601988	.	205	.	7.17628	-1	-1	383	0.14	0.49	4601082	4601988	4.26743	298	4601378	4601663	2.90885	172	Distal Intergenic	2	4562140	4568204	6065	1	NM_001002189	38943	bambib	bambib
chr21	26679719	26680528	.	322	.	8.37572	-1	-1	199	0.28	0.78	26679791	26680528	4.27275	160	26679719	26680496	4.10297	166	Promoter (1-2kb)	21	26673104	26678575	5472	2	NM_205562	-1145	banf1	banf1
chr25	30219813	30220654	.	102	.	5.77415	-1	-1	210	0	0.25	30219909	30220275	3.13117	289	30219813	30220654	2.64298	36	Distal Intergenic	25	30017321	30107293	89973	1	NM_001020632	202493	banp	banp
chr2	42900837	42901464	.	102	.	6.00243	-1	-1	485	0	0.25	42901123	42901428	2.95967	97	42900837	42901464	3.04276	587	Distal Intergenic	2	42874951	42899243	24293	1	NM_001202454	25887	basp1	basp1
chr22	29712282	29712931	.	194	.	6.97208	-1	-1	174	0.13	0.47	29712345	29712931	3.38322	94	29712282	29712840	3.58886	191	Intron (NM_198978/pdcd4b, intron 10 of 10)	22	29699659	29703161	3503	1	NM_001166123	12624	bbip1	bbip1
chr9	48617941	48619643	.	1000	.	14.4865	-1	-1	1263	2.57	3.3	48618150	48619583	7.16402	823	48617941	48619643	7.32248	447	Intron (NM_001159842/col28a2a, intron 23 of 35)	9	48587211	48599035	11825	2	NM_200299	-18907	bbs5	bbs5
chr9	48623540	48624663	.	341	.	8.42708	-1	-1	504	0.31	0.82	48623540	48624663	4.14759	327	48623571	48624433	4.27949	650	Intron (NM_001159842/col28a2a, intron 23 of 35)	9	48587211	48599035	11825	2	NM_200299	-24506	bbs5	bbs5
chr16	24172849	24174214	.	421	.	8.96096	-1	-1	737	0.43	1.01	24173331	24173856	4.21054	271	24172849	24174214	4.75042	721	Intron (NM_001365888/bcam, intron 1 of 16)	16	24105349	24220613	115265	2	NM_001365888	46399	bcam	bcam
chr16	24174579	24177363	.	1000	.	12.3891	-1	-1	745	1.71	2.43	24174668	24176626	5.25258	1135	24174579	24177363	7.13653	172	Intron (NM_001365888/bcam, intron 1 of 16)	16	24105349	24220613	115265	2	NM_001365888	43250	bcam	bcam
chr8	8961171	8961817	.	192	.	6.95713	-1	-1	193	0.13	0.46	8961171	8961684	3.63726	131	8961236	8961817	3.31987	190	Intron (NM_200092/bcap31, intron 5 of 7)	8	8934840	8990591	55752	1	NM_200092	26332	bcap31	bcap31
chr18	22524730	22525521	.	236	.	7.72482	-1	-1	467	0.18	0.57	22525114	22525521	4.50825	302	22524730	22525354	3.21657	249	Distal Intergenic	18	22617146	22699007	81862	1	NM_001135133	-91625	bcar1	bcar1
chr18	22551317	22551693	.	102	.	5.36604	-1	-1	190	0	0.25	22551321	22551693	2.55392	45	22551317	22551683	2.81212	332	Distal Intergenic	18	22617146	22699007	81862	1	NM_001135133	-65453	bcar1	bcar1
chr8	10985295	10986516	.	102	.	6.17987	-1	-1	529	0	0.25	10985295	10985840	3.23144	27	10985611	10986516	2.94843	715	Distal Intergenic	8	10971063	10979046	7984	2	NM_001007774	-6250	bcas2	bcas2
chr15	27158540	27162073	.	1000	.	17.977	-1	-1	950	3.35	4.06	27158540	27161786	4.43492	313	27158612	27162073	13.5421	266	Intron (NM_200622/bcas3, intron 22 of 24)	15	27008199	27421882	413684	1	NM_200622	150342	bcas3	bcas3
chr15	27184298	27185792	.	261	.	7.82878	-1	-1	1035	0.21	0.63	27184304	27185280	3.72108	732	27184298	27185792	4.1077	1333	Intron (NM_200622/bcas3, intron 22 of 24)	15	27008199	27421882	413684	1	NM_200622	176100	bcas3	bcas3
chr15	27068750	27069757	.	102	.	6.02921	-1	-1	706	0	0.25	27069340	27069757	3.04283	398	27068750	27069479	2.98638	424	Intron (NM_200622/bcas3, intron 13 of 24)	15	27008199	27421882	413684	1	NM_200622	60552	bcas3	bcas3
chr15	27186342	27187216	.	102	.	6.66458	-1	-1	629	0	0.25	27186342	27187216	4.00098	529	27186608	27187177	2.6636	463	Intron (NM_200622/bcas3, intron 22 of 24)	15	27008199	27421882	413684	1	NM_200622	178144	bcas3	bcas3
chr18	36098922	36099268	.	102	.	6.33726	-1	-1	239	0	0.25	36098922	36099243	2.66715	188	36098960	36099268	3.67011	252	Intron (NM_001024419/bckdha, intron 7 of 7)	18	36085395	36100342	14948	1	NM_001024419	13528	bckdha	bckdha
chr16	5142569	5143602	.	102	.	5.67958	-1	-1	704	0	0.25	5142569	5143602	3.20735	754	5142900	5143301	2.47223	323	Distal Intergenic	16	5179612	5205669	26058	2	NM_001080653	62067	bckdhb	bckdhb
chr13	26117180	26117798	.	102	.	6.29605	-1	-1	315	0	0.25	26117391	26117798	3.51615	206	26117180	26117516	2.7799	213	Distal Intergenic	13	25722757	25794774	72018	1	NM_001040391	394424	bcl11aa	bcl11aa
chr13	26119054	26120612	.	102	.	6.16571	-1	-1	470	0	0.25	26119054	26120050	2.81046	471	26119232	26120612	3.35525	292	Distal Intergenic	13	25722757	25794774	72018	1	NM_001040391	396298	bcl11aa	bcl11aa
chr13	25722858	25723719	.	102	.	5.92353	-1	-1	535	0	0.25	25723430	25723719	2.23086	162	25722858	25723436	3.69267	336	Promoter (<=1kb)	13	25722757	25794774	72018	1	NM_001040391	102	bcl11aa	bcl11aa
chr13	25839166	25839964	.	102	.	6.8279	-1	-1	232	0	0.25	25839166	25839964	3.92375	349	25839185	25839669	2.90415	96	Distal Intergenic	13	25722757	25794774	72018	1	NM_001040391	116410	bcl11aa	bcl11aa
chr13	25798003	25803967	.	1000	.	19.9833	-1	-1	1547	4.71	5	25798003	25803967	8.27786	1964	25798042	25803755	11.7055	763	Distal Intergenic	13	25722757	25794774	72018	1	NM_001040391	75247	bcl11aa	bcl11aa
chr17	18315344	18316063	.	102	.	6.50281	-1	-1	357	0	0.25	18315491	18315821	2.22974	78	18315344	18316063	4.27307	489	Distal Intergenic	17	18097193	18160911	63719	1	NM_001328407	218152	bcl11ba	bcl11ba
chr17	18214845	18216008	.	383	.	8.8661	-1	-1	364	0.37	0.92	18214845	18216008	4.69675	353	18215010	18215406	4.16935	210	Distal Intergenic	17	18097193	18160911	63719	1	NM_001328407	117653	bcl11ba	bcl11ba
chr24	28178545	28179126	.	227	.	7.4721	-1	-1	309	0.17	0.55	28178774	28179126	3.63726	101	28178545	28178941	3.83484	288	Intron (NM_001328430/prkag2a, intron 13 of 13)	24	28058051	28149758	91708	2	NM_001030253	-28788	bcl2a	bcl2a
chr13	47175906	47176371	.	262	.	7.96943	-1	-1	241	0.21	0.63	47175984	47176371	4.56965	225	47175906	47176367	3.39978	180	Distal Intergenic	13	47071279	47113329	42051	2	NM_001135791	-62578	bcl2l11	bcl2l11
chr13	47058353	47059023	.	377	.	9.30988	-1	-1	311	0.36	0.91	47058353	47059023	6.35435	299	47058634	47058927	2.95553	43	Distal Intergenic	13	47071279	47113329	42051	2	NM_001135791	54306	bcl2l11	bcl2l11
chr6	28231272	28232448	.	102	.	5.25139	-1	-1	302	0	0.25	28231272	28231696	2.26425	188	28231614	28232448	2.98714	75	Promoter (<=1kb)	6	28225926	28231977	6052	2	NM_200734	0	bcl6aa	bcl6aa
chr1	46648058	46648781	.	272	.	7.51124	-1	-1	200	0.22	0.66	46648087	46648406	2.7401	61	46648058	46648781	4.77114	310	Distal Intergenic	1	46700238	46717745	17508	1	NM_001005604	-51457	bcl9	bcl9
chr18	43712574	43715262	.	895	.	11.7117	-1	-1	1738	1.43	2.16	43712574	43715262	4.69675	1644	43712639	43715258	7.01492	475	Distal Intergenic	18	43902699	44000180	97482	2	NM_001005575	284918	bcl9l	bcl9l
chr18	43540068	43540972	.	102	.	6.61201	-1	-1	271	0	0.25	43540084	43540972	3.20058	127	43540068	43540713	3.41143	399	Distal Intergenic	18	43902699	44000180	97482	2	NM_001005575	459208	bcl9l	bcl9l
chr18	43660806	43663763	.	102	.	4.07605	-1	-1	1453	0	0.25	43663302	43663603	2.38973	75	43660806	43663763	1.68632	336	Distal Intergenic	18	43902699	44000180	97482	2	NM_001005575	336417	bcl9l	bcl9l
chr18	43851384	43851979	.	102	.	3.61298	-1	-1	165	0	0.25	43851605	43851979	1.87316	11	43851384	43851819	1.73982	99	Distal Intergenic	18	43902699	44000180	97482	2	NM_001005575	148201	bcl9l	bcl9l
chr15	21629954	21630649	.	590	.	10.1977	-1	-1	351	0.75	1.42	21629954	21630453	5.68656	255	21630220	21630649	4.51114	181	Distal Intergenic	15	21737724	21742902	5179	2	NM_001040312	112253	bco2b	bco2b
chr1	43090669	43093515	.	1000	.	14.3672	-1	-1	411	2.42	3.14	43090669	43093515	5.45588	460	43090698	43093312	8.91132	333	Distal Intergenic	1	43012986	43026391	13406	2	NM_001017809	-64279	bdh2	bdh2
chr1	43038349	43039474	.	330	.	8.30851	-1	-1	422	0.29	0.8	43038822	43039190	3.75184	112	43038349	43039474	4.55667	260	Distal Intergenic	1	43012986	43026391	13406	2	NM_001017809	-11959	bdh2	bdh2
chr17	2615800	2616449	.	102	.	6.60036	-1	-1	361	0	0.25	2616041	2616428	3.20058	114	2615800	2616449	3.39978	367	Distal Intergenic	17	2657299	2658378	1080	2	NM_183073	41929	bdkrb1	bdkrb1
chr17	2721373	2724646	.	674	.	10.4099	-1	-1	2169	0.93	1.63	2722178	2724646	4.82023	1359	2721373	2724438	5.58964	2175	Distal Intergenic	17	2657299	2658378	1080	2	NM_183073	-62996	bdkrb1	bdkrb1
chr17	2769572	2772155	.	1000	.	12.4476	-1	-1	303	1.75	2.48	2769572	2772124	5.50711	301	2769649	2772155	6.9405	272	Distal Intergenic	17	2657299	2658378	1080	2	NM_183073	-111195	bdkrb1	bdkrb1
chr17	2713600	2720496	.	1000	.	23.1801	-1	-1	708	5	5	2713600	2720496	12.3882	531	2713814	2720234	10.7919	1610	Distal Intergenic	17	2657299	2658378	1080	2	NM_183073	-55223	bdkrb1	bdkrb1
chr17	2676067	2676759	.	354	.	8.29235	-1	-1	153	0.33	0.85	2676078	2676395	2.77379	50	2676067	2676759	5.51856	245	Distal Intergenic	17	2657299	2658378	1080	2	NM_183073	-17690	bdkrb1	bdkrb1
chr17	2772548	2774255	.	928	.	12.5787	-1	-1	1214	1.5	2.24	2772629	2774255	8.08816	142	2772548	2774213	4.49055	1071	Distal Intergenic	17	2657299	2658378	1080	2	NM_183073	-114171	bdkrb1	bdkrb1
chr17	2618104	2618891	.	497	.	9.39847	-1	-1	303	0.57	1.2	2618267	2618777	3.58674	255	2618104	2618891	5.81173	188	Distal Intergenic	17	2657299	2658378	1080	2	NM_183073	39487	bdkrb1	bdkrb1
chr7	31702106	31702586	.	261	.	7.93754	-1	-1	165	0.21	0.63	31702106	31702382	4.26743	46	31702233	31702586	3.67011	157	Distal Intergenic	7	31653841	31670520	16680	2	NM_001308649	-31587	bdnf	bdnf
chr12	14503998	14505027	.	320	.	8.64401	-1	-1	481	0.28	0.77	14504188	14505027	5.4806	517	14503998	14504983	3.16341	256	Distal Intergenic	12	14517789	14665126	147338	1	NM_200872	-12762	becn1	becn1
chr12	14433797	14435148	.	208	.	7.20831	-1	-1	597	0.15	0.5	14433797	14434653	3.39349	111	14434433	14435148	3.81482	448	Distal Intergenic	12	14517789	14665126	147338	1	NM_200872	-82641	becn1	becn1
chr12	14688699	14694713	.	1000	.	15.7803	-1	-1	4348	3.12	3.83	14688699	14694492	8.14458	4284	14688765	14694713	7.6357	4346	Distal Intergenic	12	14517789	14665126	147338	1	NM_200872	170911	becn1	becn1
chr12	14463383	14469041	.	1000	.	17.3752	-1	-1	3431	3.71	4.42	14463383	14469041	8.00196	5131	14463395	14468863	9.37323	483	Distal Intergenic	12	14517789	14665126	147338	1	NM_200872	-48748	becn1	becn1
chr12	14459463	14460691	.	1000	.	15.2641	-1	-1	1022	2.66	3.38	14459463	14460691	10.6163	260	14459825	14460686	4.64782	679	Distal Intergenic	12	14517789	14665126	147338	1	NM_200872	-57098	becn1	becn1
chr12	14457078	14459190	.	840	.	12.0674	-1	-1	1917	1.29	2.02	14457078	14459190	7.6994	566	14457628	14459169	4.36799	1263	Distal Intergenic	12	14517789	14665126	147338	1	NM_200872	-58599	becn1	becn1
chr12	14342221	14404324	.	1000	.	22.4888	-1	-1	24899	4.75	5	14342243	14404284	18.1399	3107	14342221	14404324	4.34892	25458	Distal Intergenic	12	14517789	14665126	147338	1	NM_200872	-113465	becn1	becn1
chr12	14408861	14410230	.	102	.	6.55845	-1	-1	808	0	0.25	14409159	14409469	3.46251	114	14408861	14410230	3.09594	1205	Distal Intergenic	12	14517789	14665126	147338	1	NM_200872	-107559	becn1	becn1
chr13	32517430	32517980	.	195	.	7.07457	-1	-1	216	0.13	0.47	32517518	32517980	3.7922	212	32517430	32517783	3.28237	132	Promoter (<=1kb)	13	32511090	32517966	6877	2	NM_001145591	0	bend3	bend3
chr8	15446978	15452876	.	1000	.	15.7912	-1	-1	1533	3.16	3.87	15447067	15452876	8.55411	1534	15446978	15452730	7.23706	1443	Distal Intergenic	8	15465381	15483025	17645	2	NM_001327767	30149	bend5	bend5
chr8	15500294	15501274	.	102	.	6.04268	-1	-1	396	0	0.25	15500335	15500906	2.84811	537	15500294	15501274	3.19457	215	Distal Intergenic	8	15465381	15483025	17645	2	NM_001327767	-17270	bend5	bend5
chr8	15692787	15696501	.	1000	.	14.4388	-1	-1	3234	2.55	3.27	15692957	15696340	8.04964	980	15692787	15696501	6.38914	3363	Intron (NM_001017754/agbl4, intron 4 of 4)	8	15465381	15483025	17645	2	NM_001327767	-209763	bend5	bend5
chr10	37935567	37936149	.	102	.	6.27892	-1	-1	322	0	0.25	37935808	37936149	3.5345	143	37935567	37935957	2.74442	261	Distal Intergenic	10	37983342	37984367	1026	1	NM_001202415	-47193	bhlha9	bhlha9
chr10	37870950	37872158	.	397	.	9.17881	-1	-1	318	0.4	0.96	37870950	37871927	5.47228	241	37871131	37872158	3.70653	214	Distal Intergenic	10	37983342	37984367	1026	1	NM_001202415	-111184	bhlha9	bhlha9
chr10	37948832	37949310	.	102	.	5.33308	-1	-1	321	0	0.25	37948929	37949310	2.54608	245	37948832	37949229	2.787	300	Distal Intergenic	10	37983342	37984367	1026	1	NM_001202415	-34032	bhlha9	bhlha9
chr24	24375353	24376431	.	549	.	10.8505	-1	-1	338	0.67	1.32	24375353	24376431	7.73308	173	24375724	24376153	3.11737	132	Distal Intergenic	24	24316384	24318172	1789	1	NM_200955	58970	bhlhe22	bhlhe22
chr21	96354	97506	.	441	.	9.05502	-1	-1	293	0.47	1.06	96547	96872	3.28852	163	96354	97506	5.7665	231	Promoter (1-2kb)	21	94308	99400	5093	2	NM_001012480	1894	bhmt	bhmt
chr6	6877299	6877886	.	102	.	5.621	-1	-1	251	0	0.25	6877403	6877863	3.29768	276	6877299	6877886	2.32332	123	Intron (NM_001004602/bin1b, intron 1 of 13)	6	6842320	6895434	53115	2	NM_001004602	17548	bin1b	bin1b
chr23	14543808	14544435	.	268	.	8.04079	-1	-1	249	0.22	0.65	14543991	14544435	4.34986	277	14543808	14544402	3.69093	39	Intron (NM_001113646/nkain4, intron 4 of 6)	23	14461431	14474429	12999	1	NM_001098768	82378	birc7	birc7
chr15	28733563	28734335	.	102	.	7.13988	-1	-1	391	0	0.25	28733563	28733937	4.45949	123	28733847	28734335	2.68039	376	Intron (NM_200018/blmh, intron 6 of 11)	15	28701704	28744778	43075	2	NM_200018	10443	blmh	blmh
chr20	7692882	7698289	.	1000	.	18.5587	-1	-1	1372	4.03	4.72	7692882	7698245	13.2173	952	7692944	7698289	5.34132	1362	Distal Intergenic	20	7596472	7605363	8892	1	NM_001244756	96411	bloc1s2	bloc1s2
chr20	7966620	7967708	.	200	.	7.01459	-1	-1	617	0.14	0.48	7966620	7967708	4.15542	526	7967136	7967677	2.85917	192	Distal Intergenic	20	7596472	7605363	8892	1	NM_001244756	370149	bloc1s2	bloc1s2
chr20	7496152	7496643	.	102	.	5.89644	-1	-1	172	0	0.25	7496173	7496633	3.05738	226	7496152	7496643	2.83906	98	Distal Intergenic	20	7596472	7605363	8892	1	NM_001033101	-99829	bloc1s2	bloc1s2
chr24	8014883	8015306	.	596	.	10.954	-1	-1	148	0.76	1.44	8014969	8015306	7.42567	121	8014883	8015284	3.52829	90	Distal Intergenic	24	7962458	7963272	815	2	NM_001030066	-51612	bloc1s5	bloc1s5
chr2	50138620	50141736	.	465	.	10.059	-1	-1	912	0.5	1.12	50138620	50141736	7.81923	792	50139082	50141616	2.23978	620	Distal Intergenic	2	50110400	50126474	16075	2	NM_001076601	-12147	blvra	blvra
chr2	50135020	50137905	.	102	.	6.85573	-1	-1	905	0	0.25	50135020	50137905	4.06873	953	50135305	50137622	2.787	572	Distal Intergenic	2	50110400	50126474	16075	2	NM_001076601	-8547	blvra	blvra
chr20	46430032	46430751	.	102	.	4.86176	-1	-1	518	0	0.25	46430438	46430751	2.7403	143	46430032	46430597	2.12146	488	Distal Intergenic	20	46453308	46456357	3050	2	NM_001045473	25606	bmf2	bmf2
chr20	46430896	46432589	.	759	.	11.5693	-1	-1	1333	1.12	1.83	46431326	46432589	7.25342	344	46430896	46432330	4.31583	1127	Distal Intergenic	20	46453308	46456357	3050	2	NM_001045473	23768	bmf2	bmf2
chr18	48781783	48782969	.	303	.	8.34548	-1	-1	579	0.26	0.73	48781953	48782749	4.85994	592	48781783	48782969	3.48554	397	Distal Intergenic	18	48799227	48813920	14694	1	NM_001171776	-16258	bmp16	bmp16
chr17	3997061	3997917	.	102	.	6.82023	-1	-1	431	0	0.25	3997061	3997617	2.65088	381	3997347	3997917	4.16935	195	Distal Intergenic	17	4068873	4072987	4115	2	NM_131359	75070	bmp2a	bmp2a
chr20	46043011	46043836	.	102	.	6.60036	-1	-1	378	0	0.25	46043504	46043836	3.20058	109	46043011	46043720	3.39978	155	Distal Intergenic	20	45989432	45995429	5998	1	NM_131360	53580	bmp2b	bmp2b
chr17	50475357	50478545	.	542	.	10.9811	-1	-1	1370	0.65	1.31	50475357	50478545	8.20099	1049	50476164	50478472	2.78007	166	Distal Intergenic	17	50485034	50507063	22030	1	NM_131342	-6489	bmp4	bmp4
chr13	1568107	1568459	.	322	.	8.49353	-1	-1	211	0.28	0.78	1568107	1568439	4.80086	195	1568126	1568459	3.69267	209	Distal Intergenic	13	1741478	1775444	33967	1	NM_201051	-173019	bmp5	bmp5
chr13	1543497	1544248	.	409	.	8.83653	-1	-1	448	0.41	0.99	1543594	1544248	3.51307	599	1543497	1543923	5.32346	201	Distal Intergenic	13	1741478	1775444	33967	1	NM_201051	-197230	bmp5	bmp5
chr13	1711437	1711954	.	102	.	6.27132	-1	-1	104	0	0.25	1711437	1711954	3.81261	85	1711492	1711929	2.45871	69	Distal Intergenic	13	1741478	1775444	33967	1	NM_201051	-29524	bmp5	bmp5
chr24	7852254	7852808	.	102	.	6.71698	-1	-1	162	0	0.25	7852254	7852714	3.23144	74	7852396	7852808	3.48554	108	Intron (NM_001013339/bmp6, intron 1 of 6)	24	7832054	7906483	74430	1	NM_001013339	20201	bmp6	bmp6
chr11	7074182	7074530	.	102	.	5.57514	-1	-1	151	0	0.25	7074182	7074517	3.25045	142	7074223	7074530	2.32469	120	Distal Intergenic	11	7099493	7129716	30224	2	NM_131321	55186	bmp7a	bmp7a
chr19	35601855	35603214	.	889	.	11.6642	-1	-1	484	1.42	2.14	35601926	35603214	5.47955	424	35601855	35603033	6.18468	474	Distal Intergenic	19	35432184	35448737	16554	2	NM_001044971	-153119	bmp8a	bmp8a
chr16	7232150	7232698	.	102	.	5.43596	-1	-1	303	0	0.25	7232303	7232698	2.82222	57	7232150	7232617	2.61374	396	Intron (NM_001020487/bmper, intron 7 of 13)	16	7213112	7278331	65220	1	NM_001020487	19039	bmper	bmper
chr13	22438948	22439849	.	102	.	6.21955	-1	-1	721	0	0.25	22438948	22439849	3.04283	796	22439343	22439698	3.17672	252	Intron (NM_131621/bmpr1aa, intron 1 of 12)	13	22425341	22489352	64012	1	NM_131621	13608	bmpr1aa	bmpr1aa
chr12	25889329	25889813	.	222	.	7.46647	-1	-1	234	0.16	0.54	25889329	25889604	3.6665	193	25889404	25889813	3.79997	201	Intron (NM_001004585/bmpr1ab, intron 3 of 12)	12	25859474	25931303	71830	2	NM_001004585	41490	bmpr1ab	bmpr1ab
chr5	7091262	7094440	.	543	.	10.2198	-1	-1	1287	0.66	1.31	7091262	7094440	6.3169	1513	7091364	7094397	3.90291	959	Intron (NM_131457/bmpr1ba, intron 4 of 13)	5	6996909	7206866	209958	2	NM_131457	112426	bmpr1ba	bmpr1ba
chr5	7240806	7241335	.	491	.	9.56622	-1	-1	269	0.56	1.18	7240806	7241286	5.3165	341	7240869	7241335	4.24972	134	Intron (NM_001002654/pdlim5a, intron 7 of 12)	5	6996909	7206866	209958	2	NM_131457	-33941	bmpr1ba	bmpr1ba
chr5	7086601	7090988	.	1000	.	17.8458	-1	-1	1714	3.7	4.39	7086601	7090916	6.00295	2655	7086830	7090988	11.8429	840	Intron (NM_131457/bmpr1ba, intron 4 of 13)	5	6996909	7206866	209958	2	NM_131457	115878	bmpr1ba	bmpr1ba
chr10	1191931	1192547	.	586	.	9.93543	-1	-1	434	0.74	1.41	1191959	1192547	4.05711	514	1191931	1192537	5.87832	327	Downstream (<1kb)	10	1078506	1185778	107273	2	NM_001145996	-6154	bmpr1bb	bmpr1bb
chr6	12594676	12595858	.	102	.	6.61568	-1	-1	589	0	0.25	12594676	12595822	4.12703	337	12595101	12595858	2.48865	416	Intron (NM_001039817/bmpr2a, intron 1 of 12)	6	12562793	12616486	53694	2	NM_001039817	20628	bmpr2a	bmpr2a
chr6	12484663	12485098	.	306	.	8.41902	-1	-1	229	0.26	0.74	12484663	12485098	5.87503	291	12484673	12484952	2.54399	157	Distal Intergenic	6	12562793	12616486	53694	2	NM_001039817	131388	bmpr2a	bmpr2a
chr12	29203820	29204679	.	102	.	6.70537	-1	-1	349	0	0.25	29203820	29204679	3.13117	143	29204085	29204480	3.5742	290	Distal Intergenic	12	29125217	29156132	30916	1	NM_001111150	78604	bms1	bms1
chr12	29222975	29223431	.	413	.	9.56563	-1	-1	283	0.42	0.99	29222975	29223431	6.28326	334	29222983	29223329	3.28237	224	Distal Intergenic	12	29125217	29156132	30916	1	NM_001111150	97759	bms1	bms1
chr12	29260625	29261310	.	102	.	6.37603	-1	-1	472	0	0.25	29260625	29261142	3.20735	386	29260907	29261310	3.16868	276	Distal Intergenic	12	29125217	29156132	30916	1	NM_001111150	135409	bms1	bms1
chr12	29141614	29142111	.	102	.	4.76933	-1	-1	250	0	0.25	29141686	29142111	2.34838	358	29141614	29141897	2.42095	70	Intron (NM_001111150/bms1, intron 13 of 22)	12	29125217	29156132	30916	1	NM_001111150	16398	bms1	bms1
chr12	29382135	29388027	.	1000	.	14.551	-1	-1	2950	2.52	3.24	29382135	29387947	8.96376	1682	29382228	29388027	5.58719	4126	Distal Intergenic	12	29125217	29156132	30916	1	NM_001111150	256919	bms1	bms1
chr1	26563161	26564304	.	214	.	7.36264	-1	-1	556	0.15	0.52	26563161	26564302	4.4756	142	26563625	26564304	2.88704	506	Distal Intergenic	1	26418733	26515985	97253	1	NM_001327752	144429	bnc2	bnc2
chr1	26669857	26671366	.	429	.	9.20026	-1	-1	501	0.45	1.03	26669857	26670920	5.11264	277	26669934	26671366	4.08762	648	Distal Intergenic	1	26418733	26515985	97253	1	NM_001327752	251125	bnc2	bnc2
chr1	26230799	26235881	.	1000	.	27.1238	-1	-1	2876	5	5	26230799	26235729	15.563	281	26231098	26235881	11.5608	360	Distal Intergenic	1	26330354	26515985	185632	1	NM_001327751	-94473	bnc2	bnc2
chr1	26362854	26363704	.	309	.	8.1524	-1	-1	397	0.27	0.74	26363011	26363571	3.66185	190	26362854	26363704	4.49055	448	Intron (NM_001327751/bnc2, intron 1 of 5)	1	26359296	26515985	156690	1	NM_001327750	3559	bnc2	bnc2
chr1	26364156	26366967	.	545	.	10.9337	-1	-1	1310	0.66	1.31	26364156	26366653	7.98527	389	26365473	26366967	2.94843	857	Intron (NM_001327751/bnc2, intron 1 of 5)	1	26359296	26515985	156690	1	NM_001327750	4861	bnc2	bnc2
chr1	26620958	26621583	.	102	.	6.78311	-1	-1	250	0	0.25	26620958	26621583	4.73591	169	26620960	26621316	2.0472	329	Distal Intergenic	1	26418733	26515985	97253	1	NM_001327752	202226	bnc2	bnc2
chr1	26236775	26237289	.	197	.	6.97288	-1	-1	360	0.14	0.48	26236775	26237289	4.06873	253	26236828	26237277	2.90415	414	Distal Intergenic	1	26330354	26515985	185632	1	NM_001327751	-93065	bnc2	bnc2
chr18	50865673	50866492	.	102	.	4.99403	-1	-1	404	0	0.25	50865683	50866422	2.33026	393	50865673	50866492	2.66377	405	Intron (NM_001246276/reln, intron 1 of 46)	18	50858205	50858859	655	2	NM_001365726	-6815	bncr	bncr
chr25	33767634	33768126	.	102	.	5.4051	-1	-1	219	0	0.25	33767837	33768126	2.43029	24	33767634	33768073	2.97481	212	Promoter (1-2kb)	25	33766348	33782796	16449	1	NM_201218	1287	bnip2	bnip2
chr25	33906784	33907349	.	102	.	5.91597	-1	-1	266	0	0.25	33906980	33907349	2.44124	20	33906784	33907220	3.47473	316	Distal Intergenic	25	33766348	33782796	16449	1	NM_201218	140437	bnip2	bnip2
chr25	33886035	33887676	.	1000	.	20.9185	-1	-1	640	5	5	33886035	33887404	14.544	141	33886129	33887676	6.37459	1082	Distal Intergenic	25	33766348	33782796	16449	1	NM_201218	119688	bnip2	bnip2
chr12	40628787	40629196	.	277	.	8.17981	-1	-1	158	0.23	0.67	40628806	40629196	4.85994	184	40628787	40629162	3.31987	114	Intron (NM_212880/ppp2r2d, intron 9 of 9)	12	40534285	40542100	7816	1	NM_001012245	94503	bnip3	bnip3
chr12	40381145	40381689	.	102	.	5.71518	-1	-1	250	0	0.25	40381250	40381621	2.23067	236	40381145	40381689	3.48451	159	Distal Intergenic	12	40534285	40542100	7816	1	NM_001012245	-152596	bnip3	bnip3
chr12	40511031	40513377	.	815	.	11.5509	-1	-1	1190	1.23	1.97	40511031	40513336	6.54706	1466	40511747	40513377	5.0038	199	Distal Intergenic	12	40534285	40542100	7816	1	NM_001012245	-20908	bnip3	bnip3
chr12	40605104	40606309	.	102	.	5.83594	-1	-1	664	0	0.25	40605557	40606138	3.25498	121	40605104	40606309	2.58096	754	Intron (NM_212880/ppp2r2d, intron 9 of 9)	12	40534285	40542100	7816	1	NM_001012245	70820	bnip3	bnip3
chr12	40629713	40631323	.	349	.	9.01388	-1	-1	1281	0.32	0.84	40629713	40631205	6.3169	1180	40630749	40631323	2.69698	347	Intron (NM_212880/ppp2r2d, intron 9 of 9)	12	40534285	40542100	7816	1	NM_001012245	95429	bnip3	bnip3
chr12	40828392	40829007	.	198	.	7.11486	-1	-1	243	0.14	0.48	40828475	40829007	3.73401	318	40828392	40828713	3.38085	86	Intron (NM_212880/ppp2r2d, intron 9 of 9)	12	40534285	40542100	7816	1	NM_001012245	294108	bnip3	bnip3
chr12	40610243	40611314	.	102	.	6.25854	-1	-1	494	0	0.25	40610949	40611314	3.13117	121	40610243	40611286	3.12737	161	Intron (NM_212880/ppp2r2d, intron 9 of 9)	12	40534285	40542100	7816	1	NM_001012245	75959	bnip3	bnip3
chr12	39838132	39840026	.	310	.	8.50582	-1	-1	1135	0.27	0.75	39838312	39840026	5.28935	933	39838132	39839390	3.21647	1158	Distal Intergenic	12	40534285	40542100	7816	1	NM_001012245	-694259	bnip3	bnip3
chr12	40105020	40105788	.	321	.	8.6466	-1	-1	190	0.28	0.77	40105167	40105788	6.03286	172	40105020	40105744	2.61374	62	Distal Intergenic	12	40534285	40542100	7816	1	NM_001012245	-428497	bnip3	bnip3
chr12	40437973	40438889	.	102	.	4.86999	-1	-1	391	0	0.25	40438165	40438889	2.54608	548	40437973	40438315	2.32391	42	Distal Intergenic	12	40534285	40542100	7816	1	NM_001012245	-95396	bnip3	bnip3
chr12	40675200	40675895	.	102	.	6.60694	-1	-1	296	0	0.25	40675200	40675895	4.05711	296	40675252	40675759	2.54983	245	Intron (NM_212880/ppp2r2d, intron 9 of 9)	12	40534285	40542100	7816	1	NM_001012245	140916	bnip3	bnip3
chr12	40093042	40093698	.	102	.	6.56516	-1	-1	177	0	0.25	40093042	40093421	3.23144	158	40093048	40093698	3.33372	191	Distal Intergenic	12	40534285	40542100	7816	1	NM_001012245	-440587	bnip3	bnip3
chr12	39884013	39884797	.	215	.	7.39822	-1	-1	337	0.16	0.52	39884018	39884797	3.99844	595	39884013	39884481	3.39978	74	Distal Intergenic	12	40534285	40542100	7816	1	NM_001012245	-649488	bnip3	bnip3
chr8	5549631	5550352	.	102	.	6.91297	-1	-1	374	0	0.25	5549799	5550252	3.93816	237	5549631	5550352	2.97481	343	Distal Intergenic	8	5222112	5239648	17537	1	NM_001012242	327520	bnip3la	bnip3la
chr8	5728227	5728880	.	102	.	6.53607	-1	-1	199	0	0.25	5728227	5728709	4.21216	141	5728437	5728880	2.32391	48	Distal Intergenic	8	5222112	5239648	17537	1	NM_001012242	506116	bnip3la	bnip3la
chr8	5390986	5391720	.	102	.	6.73033	-1	-1	396	0	0.25	5391316	5391720	3.42723	220	5390986	5391645	3.3031	243	Distal Intergenic	8	5222112	5239648	17537	1	NM_001012242	168875	bnip3la	bnip3la
chr8	5544459	5545123	.	102	.	6.60434	-1	-1	175	0	0.25	5544459	5544773	3.20456	46	5544683	5545123	3.39978	81	Distal Intergenic	8	5222112	5239648	17537	1	NM_001012242	322348	bnip3la	bnip3la
chr8	5626447	5627392	.	504	.	9.43655	-1	-1	257	0.58	1.21	5626732	5627216	3.4802	181	5626447	5627392	5.95635	49	Distal Intergenic	8	5222112	5239648	17537	1	NM_001012242	404336	bnip3la	bnip3la
chr8	5234123	5234827	.	102	.	5.65254	-1	-1	241	0	0.25	5234245	5234529	2.63329	242	5234123	5234827	3.01925	118	Intron (NM_001012242/bnip3la, intron 4 of 5)	8	5222112	5239648	17537	1	NM_001012242	12012	bnip3la	bnip3la
chr8	5232401	5233743	.	949	.	12.5174	-1	-1	1209	1.55	2.29	5232401	5233743	7.58029	1216	5232857	5233738	4.93706	747	Intron (NM_001012242/bnip3la, intron 4 of 5)	8	5222112	5239648	17537	1	NM_001012242	10290	bnip3la	bnip3la
chr8	5765238	5765765	.	194	.	7.03711	-1	-1	441	0.13	0.47	5765238	5765749	3.73401	440	5765433	5765765	3.3031	248	Distal Intergenic	8	5222112	5239648	17537	1	NM_001012242	543127	bnip3la	bnip3la
chr8	5873314	5874337	.	102	.	6.68164	-1	-1	353	0	0.25	5873314	5873968	2.64452	75	5873331	5874337	4.03712	614	Distal Intergenic	8	5222112	5239648	17537	1	NM_001012242	651203	bnip3la	bnip3la
chr24	21153618	21154645	.	102	.	7.16364	-1	-1	626	0	0.25	21153618	21154636	4.5499	459	21154138	21154645	2.61374	274	Distal Intergenic	24	21062858	21114526	51669	2	NM_001005393	-39093	boc	boc
chr24	21090486	21090881	.	102	.	6.74063	-1	-1	39	0	0.25	21090486	21090881	3.42723	41	21090499	21090807	3.3134	25	Intron (NM_001005393/boc, intron 3 of 18)	24	21062858	21114526	51669	2	NM_001005393	23645	boc	boc
chr21	41072077	41072615	.	102	.	6.53454	-1	-1	239	0	0.25	41072145	41072615	2.28482	97	41072077	41072439	4.24972	314	Promoter (<=1kb)	21	41071981	41084096	12116	1	NM_001076712	97	bod1	bod1
chr16	46208182	46208665	.	102	.	5.65376	-1	-1	135	0	0.25	46208182	46208549	2.71767	24	46208352	46208665	2.93609	76	Distal Intergenic	16	46239417	46243139	3723	1	NM_001003557	-30752	bola1	bola1
chr16	46210849	46212533	.	1000	.	13.3484	-1	-1	1368	1.98	2.73	46211174	46212533	4.61634	1053	46210849	46212355	8.73203	305	Distal Intergenic	16	46239417	46243139	3723	1	NM_001003557	-26884	bola1	bola1
chr16	46167297	46168614	.	207	.	7.30746	-1	-1	361	0.15	0.5	46167297	46168614	3.82401	236	46167315	46168102	3.48345	469	Distal Intergenic	16	46239417	46243139	3723	1	NM_001003557	-70803	bola1	bola1
chr1	29997371	29998360	.	283	.	8.30217	-1	-1	398	0.24	0.68	29997371	29998013	5.06054	367	29997649	29998360	3.24163	152	Distal Intergenic	1	29919530	29930432	10903	1	NM_001007450	77842	bora	bora
chr1	30002865	30003345	.	231	.	7.59256	-1	-1	227	0.17	0.56	30003052	30003345	3.77054	160	30002865	30003152	3.82202	107	Distal Intergenic	1	29919530	29930432	10903	1	NM_001007450	83336	bora	bora
chr1	29992737	29993343	.	102	.	4.57417	-1	-1	303	0	0.25	29992881	29993343	2.22974	216	29992737	29993220	2.34443	247	Distal Intergenic	1	29919530	29930432	10903	1	NM_001007450	73208	bora	bora
chr1	29985220	29985799	.	102	.	5.44444	-1	-1	216	0	0.25	29985340	29985799	2.78084	223	29985220	29985621	2.6636	89	Distal Intergenic	1	29919530	29930432	10903	1	NM_001007450	65691	bora	bora
chr1	29983517	29984390	.	102	.	6.9232	-1	-1	683	0	0.25	29983890	29984235	4.13541	133	29983517	29984390	2.78779	861	Distal Intergenic	1	29919530	29930432	10903	1	NM_001007450	63988	bora	bora
chr1	30000744	30001361	.	102	.	5.79833	-1	-1	232	0	0.25	30000744	30001345	2.70117	34	30001074	30001361	3.09716	100	Distal Intergenic	1	29919530	29930432	10903	1	NM_001007450	81215	bora	bora
chr1	29973947	29974726	.	102	.	5.46185	-1	-1	304	0	0.25	29974043	29974726	2.84811	267	29973947	29974552	2.61374	245	Distal Intergenic	1	29919530	29930432	10903	1	NM_001007450	54418	bora	bora
chr1	29980484	29981180	.	214	.	7.38389	-1	-1	261	0.15	0.52	29980484	29981180	3.77054	215	29980606	29980973	3.61335	185	Distal Intergenic	1	29919530	29930432	10903	1	NM_001007450	60955	bora	bora
chr1	29959818	29960676	.	266	.	8.04686	-1	-1	545	0.22	0.64	29959818	29960676	4.458	637	29959949	29960405	3.58886	323	Distal Intergenic	1	29919530	29930432	10903	1	NM_001007450	40289	bora	bora
chr1	30017756	30018528	.	102	.	5.66638	-1	-1	228	0	0.25	30017866	30018407	2.37694	138	30017756	30018528	3.28944	208	Distal Intergenic	1	29919530	29930432	10903	1	NM_001007450	98227	bora	bora
chr1	30022401	30023362	.	191	.	6.90957	-1	-1	239	0.13	0.46	30022401	30023362	3.70914	208	30022423	30022956	3.20043	249	Distal Intergenic	1	29919530	29930432	10903	1	NM_001007450	102872	bora	bora
chr1	29989694	29991005	.	202	.	6.82268	-1	-1	325	0.14	0.49	29989715	29991005	2.91977	331	29989694	29990438	3.90291	299	Distal Intergenic	1	29919530	29930432	10903	1	NM_001007450	70165	bora	bora
chr1	30008329	30009645	.	212	.	7.34368	-1	-1	240	0.15	0.51	30008329	30009645	4.38815	197	30008468	30009063	2.95553	144	Distal Intergenic	1	29919530	29930432	10903	1	NM_001007450	88800	bora	bora
chr1	29975825	29976729	.	102	.	6.13374	-1	-1	343	0	0.25	29975825	29976729	2.86801	497	29975840	29976450	3.26573	174	Distal Intergenic	1	29919530	29930432	10903	1	NM_001007450	56296	bora	bora
chr1	30003766	30004888	.	437	.	8.98411	-1	-1	244	0.46	1.05	30003831	30004888	3.55126	195	30003766	30004398	5.43285	228	Distal Intergenic	1	29919530	29930432	10903	1	NM_001007450	84237	bora	bora
chr1	29994374	29995250	.	102	.	5.48199	-1	-1	303	0	0.25	29994374	29995250	2.91578	189	29994452	29994977	2.56621	339	Distal Intergenic	1	29919530	29930432	10903	1	NM_001007450	74845	bora	bora
chrUn_KN150137v1	14920	15497	.	732	.	10.7999	-1	-1	263	1.06	1.76	14920	15424	5.3165	233	14941	15497	5.48343	273	Promoter (2-3kb)	87	17982	35445	17464	1	NM_001281461	-2485	bphl	bphl
chr4	12102155	12103070	.	102	.	6.42167	-1	-1	433	0	0.25	12102330	12103070	2.76981	44	12102155	12102904	3.65186	648	Promoter (<=1kb)	4	12073572	12103187	29616	2	NM_001324516	117	braf	braf
chr10	3345617	3346093	.	215	.	7.39259	-1	-1	233	0.16	0.52	3345736	3346093	4.05711	253	3345617	3346073	3.33548	94	Intron (NM_001002466/brap, intron 4 of 11)	10	3336468	3358889	22422	1	NM_001002466	9150	brap	brap
chr1	10816207	10816793	.	260	.	7.49593	-1	-1	229	0.21	0.63	10816207	10816762	2.84811	158	10816215	10816793	4.64782	293	Distal Intergenic	1	10984079	11002698	18620	2	NM_001040305	185905	brat1	brat1
chr1	10989681	10990526	.	560	.	9.83488	-1	-1	251	0.68	1.35	10989747	10990428	5.09564	253	10989681	10990526	4.73924	183	Intron (NM_001040305/brat1, intron 11 of 13)	1	10984079	11002698	18620	2	NM_001040305	12172	brat1	brat1
chr1	11014962	11018421	.	956	.	11.9993	-1	-1	1706	1.57	2.3	11015600	11018421	5.23785	1000	11014962	11018393	6.76146	1775	Distal Intergenic	1	10984079	11002698	18620	2	NM_001040305	-12265	brat1	brat1
chr1	10992312	10992859	.	102	.	6.59945	-1	-1	291	0	0.25	10992341	10992795	3.94623	203	10992312	10992859	2.65322	351	Intron (NM_001040305/brat1, intron 11 of 13)	1	10984079	11002698	18620	2	NM_001040305	9839	brat1	brat1
chr1	10958882	10959690	.	228	.	7.11797	-1	-1	221	0.17	0.55	10958913	10959690	2.85603	249	10958882	10959373	4.26194	163	Distal Intergenic	1	10984079	11002698	18620	2	NM_001040305	43008	brat1	brat1
chr1	10964513	10965162	.	102	.	5.23184	-1	-1	329	0	0.25	10964788	10965162	2.65088	253	10964513	10964939	2.58096	131	Distal Intergenic	1	10984079	11002698	18620	2	NM_001040305	37536	brat1	brat1
chr15	32171457	32172783	.	456	.	9.18787	-1	-1	761	0.49	1.1	32172083	32172746	4.30717	206	32171457	32172783	4.8807	691	Distal Intergenic	15	32054007	32070540	16534	1	NM_001110394	117451	brca2	brca2
chr16	48915387	48916278	.	102	.	6.41256	-1	-1	505	0	0.25	48915941	48916278	3.09269	190	48915387	48916065	3.31987	267	Distal Intergenic	16	48772060	48783353	11294	1	NM_001110524	143328	brd2b	brd2b
chr16	48914319	48915043	.	102	.	6.5519	-1	-1	436	0	0.25	48914514	48915043	3.38322	236	48914319	48914860	3.16868	441	Distal Intergenic	16	48772060	48783353	11294	1	NM_001110524	142260	brd2b	brd2b
chr21	18203374	18204332	.	246	.	7.5969	-1	-1	477	0.19	0.59	18203667	18204332	3.42723	527	18203374	18203808	4.16967	134	Distal Intergenic	21	18228378	18238701	10324	2	NM_001123389	34369	brd3a	brd3a
chr21	18184482	18185258	.	220	.	7.50262	-1	-1	405	0.16	0.53	18184717	18185258	4.33394	249	18184482	18184936	3.16868	326	Distal Intergenic	21	18228378	18238701	10324	2	NM_001123389	53443	brd3a	brd3a
chr5	63776862	63777484	.	208	.	7.19109	-1	-1	219	0.15	0.5	63776866	63777484	4.4033	360	63776862	63777389	2.78779	74	Distal Intergenic	5	63730841	63773250	42410	2	NM_212702	-3613	brd3b	brd3b
chr5	63779241	63781152	.	569	.	9.8397	-1	-1	89	0.7	1.37	63779301	63780794	3.7706	30	63779241	63781152	6.0691	79	Distal Intergenic	5	63730841	63773250	42410	2	NM_212702	-5992	brd3b	brd3b
chr5	63774424	63774838	.	102	.	5.77184	-1	-1	218	0	0.25	63774455	63774838	2.41659	128	63774424	63774775	3.35525	277	Promoter (1-2kb)	5	63730841	63773250	42410	2	NM_212702	-1175	brd3b	brd3b
chr3	52867301	52867776	.	102	.	5.4502	-1	-1	191	0	0.25	52867483	52867776	2.76981	114	52867301	52867772	2.68039	87	Intron (NM_001111281/brd4, intron 1 of 19)	3	52861509	52968980	107472	1	NM_001111281	5793	brd4	brd4
chr3	52861627	52862250	.	200	.	7.09085	-1	-1	256	0.14	0.48	52861627	52862250	3.37557	101	52861631	52862163	3.71528	408	Promoter (<=1kb)	3	52861509	52968980	107472	1	NM_001111281	119	brd4	brd4
chr7	37492111	37493790	.	102	.	6.87929	-1	-1	361	0	0.25	37492115	37492703	4.21569	403	37492111	37493790	2.6636	315	Downstream (2-3kb)	7	37471038	37484080	13043	1	NM_213366	21074	brd7	brd7
chr14	7348199	7349239	.	102	.	5.78127	-1	-1	406	0	0.25	7348362	7349239	3.23144	311	7348199	7348738	2.54983	339	Distal Intergenic	14	7391321	7433644	42324	1	NM_212777	-42082	brd8	brd8
chr14	7334971	7340640	.	1000	.	19.0132	-1	-1	3596	4.44	5	7334971	7340640	8.87901	3975	7335005	7340584	10.1342	3184	Distal Intergenic	14	7391321	7433644	42324	1	NM_212777	-50681	brd8	brd8
chr14	7344440	7345587	.	217	.	7.45781	-1	-1	696	0.16	0.52	7344719	7345466	4.15471	212	7344440	7345587	3.3031	902	Distal Intergenic	14	7391321	7433644	42324	1	NM_212777	-45734	brd8	brd8
chr14	7369070	7369493	.	102	.	6.62954	-1	-1	217	0	0.25	7369130	7369429	3.61737	140	7369070	7369493	3.01217	235	Distal Intergenic	14	7391321	7433644	42324	1	NM_212777	-21828	brd8	brd8
chr10	41408731	41409072	.	214	.	7.38642	-1	-1	196	0.16	0.52	41408739	41409052	3.81261	165	41408731	41409072	3.57381	220	Distal Intergenic	10	41357737	41380961	23225	2	NM_001003536	-27771	brf2	brf2
chr3	61185256	61185750	.	102	.	6.40824	-1	-1	299	0	0.25	61185256	61185704	3.38899	256	61185450	61185750	3.01925	148	Intron (NM_001017830/baiap2l1b, intron 11 of 14)	3	61158992	61166348	7357	1	NM_001200039	26265	bri3	bri3
chr5	70701457	70701830	.	102	.	6.11828	-1	-1	104	0	0.25	70701457	70701829	2.63329	144	70701489	70701830	3.48499	33	Distal Intergenic	5	70480433	70688121	207689	2	NM_001328411	-13337	brinp1	brinp1
chr5	70270791	70271302	.	230	.	7.4146	-1	-1	376	0.17	0.55	70270983	70271302	4.80086	210	70270791	70271188	2.61374	350	Distal Intergenic	5	70480433	70688121	207689	2	NM_001328411	416819	brinp1	brinp1
chr5	70800830	70801268	.	205	.	7.27279	-1	-1	167	0.14	0.49	70800830	70801268	3.93907	214	70800872	70801254	3.33372	78	Distal Intergenic	5	70480433	70688121	207689	2	NM_001328411	-112710	brinp1	brinp1
chr5	70806568	70807345	.	471	.	9.13881	-1	-1	334	0.52	1.14	70806568	70806845	2.4841	196	70806629	70807345	6.65471	411	Distal Intergenic	5	70480433	70688121	207689	2	NM_001328411	-118448	brinp1	brinp1
chr5	70631873	70632847	.	199	.	7.13318	-1	-1	518	0.14	0.48	70631873	70632301	3.69307	393	70632004	70632847	3.44011	512	Intron (NM_001328411/brinp1, intron 1 of 8)	5	70480433	70688121	207689	2	NM_001328411	55274	brinp1	brinp1
chr5	70794803	70796260	.	254	.	7.74458	-1	-1	710	0.2	0.61	70795568	70796260	3.63726	147	70794803	70796098	4.10732	508	Distal Intergenic	5	70480433	70688121	207689	2	NM_001328411	-106683	brinp1	brinp1
chr5	70791641	70793810	.	1000	.	14.432	-1	-1	787	2.32	3.03	70791641	70793810	9.69272	560	70791705	70793741	4.73924	565	Distal Intergenic	5	70480433	70688121	207689	2	NM_001328411	-103521	brinp1	brinp1
chr5	70317262	70318052	.	102	.	5.83738	-1	-1	238	0	0.25	70317262	70318052	3.22479	187	70317373	70317955	2.61259	178	Distal Intergenic	5	70480433	70688121	207689	2	NM_001328411	370069	brinp1	brinp1
chr5	70711539	70711868	.	102	.	5.70713	-1	-1	175	0	0.25	70711539	70711868	3.38322	284	70711543	70711856	2.32391	63	Distal Intergenic	5	70480433	70688121	207689	2	NM_001328411	-23419	brinp1	brinp1
chr2	34545941	34546777	.	102	.	6.72857	-1	-1	623	0	0.25	34545941	34546684	3.38322	583	34546485	34546777	3.34535	119	Distal Intergenic	2	34396853	34500379	103527	2	NM_001309831	-45563	brinp2	brinp2
chr2	34529632	34529972	.	263	.	7.89348	-1	-1	133	0.21	0.63	34529656	34529972	4.06873	92	34529632	34529912	3.82475	151	Distal Intergenic	2	34396853	34500379	103527	2	NM_001309831	-29254	brinp2	brinp2
chr2	34633106	34634121	.	444	.	9.46106	-1	-1	353	0.47	1.07	34633333	34634121	5.63631	240	34633106	34633489	3.82475	240	Distal Intergenic	2	34396853	34500379	103527	2	NM_001309831	-132728	brinp2	brinp2
chr2	34660866	34662814	.	237	.	7.68658	-1	-1	790	0.18	0.57	34660866	34661969	3.86438	290	34661313	34662814	3.8222	844	Distal Intergenic	2	34396853	34500379	103527	2	NM_001309831	-160488	brinp2	brinp2
chr2	34524056	34524605	.	102	.	5.86215	-1	-1	329	0	0.25	34524156	34524605	2.76981	348	34524056	34524414	3.09234	210	Distal Intergenic	2	34396853	34500379	103527	2	NM_001309831	-23678	brinp2	brinp2
chr2	34418136	34418704	.	414	.	8.86474	-1	-1	340	0.42	1	34418328	34418701	3.63726	50	34418136	34418704	5.22748	438	Intron (NM_001309831/brinp2, intron 5 of 6)	2	34396853	34500379	103527	2	NM_001309831	81675	brinp2	brinp2
chr2	34357353	34358585	.	663	.	11.2068	-1	-1	94	0.9	1.6	34357353	34358585	7.33234	110	34357395	34358116	3.87449	82	Distal Intergenic	2	34396853	34500379	103527	2	NM_001309831	141794	brinp2	brinp2
chr6	36289861	36290459	.	216	.	7.42182	-1	-1	307	0.16	0.52	36289930	36290435	4.25314	207	36289861	36290459	3.16868	339	Distal Intergenic	6	36152823	36200744	47922	2	NM_001309829	-89118	brinp3a.2	brinp3a.2
chr6	35985590	35991466	.	1000	.	19.3203	-1	-1	2285	4.54	5	35985590	35991466	8.61072	1207	35985703	35991269	10.7095	1065	Distal Intergenic	6	36152823	36200744	47922	2	NM_001309829	209278	brinp3a.2	brinp3a.2
chr6	36047869	36048391	.	260	.	7.88186	-1	-1	239	0.21	0.63	36047869	36048357	4.05711	343	36047941	36048391	3.82475	64	Distal Intergenic	6	36152823	36200744	47922	2	NM_001309829	152353	brinp3a.2	brinp3a.2
chr15	27678148	27678769	.	224	.	7.40428	-1	-1	419	0.17	0.54	27678148	27678769	4.65986	490	27678299	27678607	2.74442	198	Distal Intergenic	15	27519442	27589929	70488	2	NM_001110296	-88220	brip1	brip1
chr7	60258686	60260673	.	355	.	8.51165	-1	-1	1502	0.33	0.86	60259075	60260041	4.15542	809	60258686	60260673	4.35623	1807	Intron (NM_131550/pcxb, intron 10 of 20)	7	60091720	60110853	19134	1	NM_200097	166967	brms1	brms1
chr7	60256036	60258321	.	353	.	9.06667	-1	-1	562	0.33	0.85	60256036	60258321	6.2075	223	60256438	60257451	2.85917	394	Intron (NM_131550/pcxb, intron 10 of 20)	7	60091720	60110853	19134	1	NM_200097	164317	brms1	brms1
chr20	51863888	51864885	.	213	.	7.3976	-1	-1	279	0.15	0.51	51863888	51864795	3.91396	406	51863907	51864885	3.48364	134	Distal Intergenic	20	51891235	51915924	24690	2	NM_001007427	51039	brox	brox
chr8	54017464	54018208	.	234	.	7.12604	-1	-1	292	0.18	0.56	54017659	54018208	2.76981	104	54017464	54018010	4.35623	286	Distal Intergenic	8	54034356	54044444	10089	1	NM_201016	-16148	brpf1	brpf1
chr21	26643980	26645802	.	1000	.	18.4178	-1	-1	1188	4.43	5	26644157	26645458	10.5677	570	26643980	26645802	7.85005	570	Downstream (<1kb)	21	26646626	26655264	8639	2	NM_001037396	9462	bscl2	bscl2
chr14	5780083	5780447	.	241	.	7.7274	-1	-1	214	0.19	0.58	5780083	5780442	4.69675	137	5780163	5780447	3.03065	212	Distal Intergenic	14	5852522	5868847	16326	1	NM_001013553	-72075	bscl2l	bscl2l
chr22	18927637	18928159	.	102	.	6.20301	-1	-1	226	0	0.25	18927706	18928159	2.89991	136	18927637	18927936	3.3031	248	Distal Intergenic	22	18904434	18921476	17043	1	NM_198142	23204	bsg	bsg
chr12	563524	564257	.	102	.	6.6258	-1	-1	397	0	0.25	563574	563950	2.9098	238	563524	564257	3.716	506	Distal Intergenic	12	540338	552260	11923	2	NM_212841	-11265	bsk146	bsk146
chr12	575016	576269	.	214	.	7.42096	-1	-1	676	0.15	0.52	575520	576269	3.94623	301	575016	576038	3.47473	548	Distal Intergenic	12	540338	552260	11923	2	NM_212841	-22757	bsk146	bsk146
chr4	11947831	11948471	.	102	.	5.7808	-1	-1	228	0	0.25	11947831	11948366	3.00081	204	11948005	11948471	2.77999	78	Intron (NM_001327842/btbd11a, intron 1 of 16)	4	11814575	12008538	193964	2	NM_001327842	60067	btbd11a	btbd11a
chr20	27281669	27282042	.	214	.	7.3761	-1	-1	183	0.15	0.52	27281669	27281941	3.97632	194	27281761	27282042	3.39978	80	Distal Intergenic	20	27215784	27253405	37622	2	NM_001025551	-28265	btbd7	btbd7
chr19	2349140	2349901	.	479	.	9.33937	-1	-1	432	0.53	1.15	2349199	2349607	4.41813	314	2349140	2349901	4.92124	492	Intron (NM_198819/ptk2aa, intron 26 of 26)	19	2310377	2314689	4313	2	NM_001045844	-34452	btd	btd
chr19	2278069	2278696	.	102	.	5.31448	-1	-1	185	0	0.25	2278069	2278485	2.65088	148	2278246	2278696	2.6636	46	Intron (NM_198819/ptk2aa, intron 26 of 26)	19	2310377	2314689	4313	2	NM_001045844	35993	btd	btd
chr5	57341068	57341616	.	226	.	7.12907	-1	-1	210	0.17	0.54	57341262	57341616	2.87935	53	57341068	57341560	4.24972	173	Distal Intergenic	5	57254394	57256474	2081	1	NM_198121	86675	btg4	btg4
chr7	15974766	15975816	.	225	.	7.39858	-1	-1	632	0.17	0.54	15974766	15975376	3.52257	464	15975097	15975816	3.87601	470	Distal Intergenic	7	15953636	15962916	9281	2	NM_001127479	-11851	btr06	btr06
chr7	24276010	24278032	.	235	.	7.6619	-1	-1	1508	0.18	0.57	24276010	24278032	4.77865	1331	24276780	24277808	2.88325	915	Distal Intergenic	7	24251860	24255873	4014	1	NM_001130628	24151	btr09	btr09
chr7	73438101	73438512	.	102	.	5.22532	-1	-1	137	0	0.25	73438101	73438512	2.81297	166	73438118	73438465	2.41235	91	Distal Intergenic	7	73448024	73463672	15649	1	NM_001076619	-9512	btr12	btr12
chr7	73425158	73425693	.	264	.	7.63812	-1	-1	234	0.21	0.64	73425158	73425646	3.05738	114	73425316	73425693	4.58074	196	Distal Intergenic	7	73448024	73463672	15649	1	NM_001076619	-22331	btr12	btr12
chr19	48531794	48532500	.	303	.	8.32022	-1	-1	324	0.26	0.73	48531879	48532270	4.83318	128	48531794	48532500	3.48704	436	Distal Intergenic	19	48480828	48484523	3696	1	NM_200422	50967	btr30	btr30
chr12	49159148	49159632	.	102	.	6.11602	-1	-1	203	0	0.25	49159212	49159632	3.01643	50	49159148	49159511	3.09959	293	Distal Intergenic	12	49193302	49196387	3086	2	NM_205709	36755	bub3	bub3
chr12	49186270	49188009	.	225	.	7.32174	-1	-1	1187	0.17	0.54	49186411	49188009	3.14271	1050	49186270	49187736	4.17903	1183	Distal Intergenic	12	49193302	49196387	3086	2	NM_205709	8378	bub3	bub3
chr15	1787160	1787725	.	102	.	6.36016	-1	-1	305	0	0.25	1787399	1787725	2.89991	152	1787160	1787494	3.46025	219	Intron (NM_001082879/bud23, intron 9 of 11)	15	1784934	1800207	15274	2	NM_001082879	12482	bud23	bud23
chr22	14438535	14439340	.	534	.	10.4698	-1	-1	274	0.63	1.29	14438535	14439340	6.98428	349	14438656	14439222	3.48554	78	Distal Intergenic	22	14092314	14101288	8975	1	NM_199708	346222	bzw1a	bzw1a
chr22	14262226	14263112	.	102	.	6.85877	-1	-1	448	0	0.25	14262226	14262912	3.7922	119	14262707	14263112	3.06657	296	Distal Intergenic	22	14092314	14101288	8975	1	NM_199708	169913	bzw1a	bzw1a
chr22	14348686	14354491	.	1000	.	22.1913	-1	-1	1804	5	5	14348686	14354290	9.73293	1624	14348820	14354491	12.4583	1324	Distal Intergenic	22	14092314	14101288	8975	1	NM_199708	256373	bzw1a	bzw1a
chr22	14331319	14333428	.	234	.	7.21574	-1	-1	809	0.18	0.56	14331319	14332421	2.89991	453	14332093	14333428	4.31583	392	Distal Intergenic	22	14092314	14101288	8975	1	NM_199708	239006	bzw1a	bzw1a
chr22	14315291	14321116	.	1000	.	20.2121	-1	-1	3793	4.54	5	14315291	14321116	6.9059	2406	14315499	14321065	13.3062	643	Distal Intergenic	22	14092314	14101288	8975	1	NM_199708	222978	bzw1a	bzw1a
chr9	419961	420570	.	102	.	5.92828	-1	-1	288	0	0.25	420026	420322	2.44124	135	419961	420570	3.48704	377	Distal Intergenic	9	426799	434279	7481	1	NM_213092	-6229	bzw1b	bzw1b
chr19	31451164	31451683	.	102	.	6.84216	-1	-1	252	0	0.25	31451296	31451683	3.79104	180	31451164	31451459	3.05112	193	Intron (NM_200918/bzw2, intron 2 of 12)	19	31422383	31455284	32902	2	NM_200918	3601	bzw2	bzw2
chr16	20313904	20314573	.	102	.	6.33123	-1	-1	353	0	0.25	20314119	20314573	3.15995	123	20313904	20314496	3.17128	368	Distal Intergenic	16	20355986	20358635	2650	1	NM_001326479	-41413	c16h2orf66	c16h2orf66
chr13	4538954	4539643	.	102	.	3.71809	-1	-1	261	0	0.25	4539062	4539361	1.38027	29	4538954	4539643	2.33782	385	Distal Intergenic	13	4528754	4535741	6988	2	NM_001007059	-3214	c1d	c1d
chr12	33148792	33150276	.	1000	.	16.3293	-1	-1	1298	3.39	4.1	33148792	33150091	8.5455	1156	33148944	33150276	7.78376	233	Distal Intergenic	12	33196589	33213911	17323	2	NM_001017875	63635	c1qtnf1	c1qtnf1
chr7	38347717	38348469	.	102	.	6.85466	-1	-1	485	0	0.25	38348064	38348469	3.82401	307	38347717	38348393	3.03065	316	Distal Intergenic	7	38330686	38340972	10287	2	NM_001017702	-6746	c1qtnf4	c1qtnf4
chr25	5727992	5728664	.	102	.	7.10459	-1	-1	417	0	0.25	5727992	5728664	4.56965	560	5728047	5728630	2.53494	219	Distal Intergenic	25	5695607	5715531	19925	1	NM_001302783	32386	c25h12orf75	c25h12orf75
chr25	32482437	32483965	.	1000	.	13.3648	-1	-1	801	1.74	2.47	32482441	32483841	9.12189	215	32482437	32483965	4.24292	1404	Distal Intergenic	25	32400712	32402688	1977	2	NM_001089422	-79750	c2cd4a	c2cd4a
chr25	32502489	32505265	.	982	.	12.2379	-1	-1	693	1.63	2.37	32502550	32505265	4.88247	297	32502489	32505053	7.35539	324	Distal Intergenic	25	32400712	32402688	1977	2	NM_001089422	-99802	c2cd4a	c2cd4a
chr1	55432050	55435360	.	903	.	11.8314	-1	-1	1544	1.45	2.18	55432050	55435360	6.24328	1024	55433852	55435189	5.58807	172	Distal Intergenic	1	55360638	55410849	50212	2	NM_001008582	-21202	c3a.6	c3a.6
chr1	55435796	55437066	.	217	.	7.41798	-1	-1	572	0.16	0.52	55435796	55436685	4.04676	105	55436638	55437066	3.37122	197	Distal Intergenic	1	55360638	55410849	50212	2	NM_001008582	-24948	c3a.6	c3a.6
chr22	26180799	26183186	.	979	.	12.1325	-1	-1	1395	1.62	2.36	26180799	26183186	5.69622	1930	26181195	26183130	6.43631	629	Intron (NM_001123306/LOC792509, intron 24 of 39)	22	26109348	26155340	45993	2	NM_001100020	-25460	c3b.2	c3b.2
chr16	16722392	16723035	.	102	.	5.87876	-1	-1	341	0	0.25	16722392	16723035	2.84811	260	16722528	16722898	3.03065	286	Distal Intergenic	16	16757226	16793803	36578	2	NM_001365137	70768	c4b	c4b
chr16	16725977	16731521	.	608	.	11.0739	-1	-1	2672	0.79	1.46	16725977	16731521	7.50202	1191	16726094	16731172	3.57192	4037	Distal Intergenic	16	16757226	16793803	36578	2	NM_001365137	62282	c4b	c4b
chr21	20851012	20851642	.	221	.	7.05338	-1	-1	283	0.16	0.53	20851050	20851495	2.81046	323	20851012	20851642	4.24292	206	Distal Intergenic	21	20878823	20895967	17145	2	NM_200638	44325	c6	c6
chr21	20840552	20841765	.	363	.	8.44413	-1	-1	456	0.34	0.88	20840552	20841765	3.05738	689	20840568	20841665	5.38675	207	Distal Intergenic	21	20878823	20895967	17145	2	NM_200638	54202	c6	c6
chr21	20817631	20819551	.	260	.	7.84208	-1	-1	922	0.21	0.63	20817631	20817966	3.83913	122	20817749	20819551	4.00295	1604	Distal Intergenic	21	20878823	20895967	17145	2	NM_200638	76416	c6	c6
chr21	20846465	20847535	.	102	.	6.77406	-1	-1	579	0	0.25	20846600	20847477	3.28852	573	20846465	20847535	3.48554	451	Distal Intergenic	21	20878823	20895967	17145	2	NM_200638	48432	c6	c6
chr21	20814922	20815782	.	246	.	7.76328	-1	-1	442	0.19	0.59	20815165	20815782	4.04435	313	20814922	20815562	3.71893	328	Distal Intergenic	21	20878823	20895967	17145	2	NM_200638	80185	c6	c6
chr21	20821776	20823191	.	340	.	8.14803	-1	-1	776	0.31	0.82	20821860	20822855	2.73478	820	20821776	20823191	5.41325	648	Distal Intergenic	21	20878823	20895967	17145	2	NM_200638	72776	c6	c6
chr21	20835196	20836208	.	462	.	9.21672	-1	-1	495	0.5	1.11	20835285	20836001	3.08527	397	20835196	20836208	6.13145	505	Distal Intergenic	21	20878823	20895967	17145	2	NM_200638	59759	c6	c6
chr21	20828299	20829484	.	317	.	8.15407	-1	-1	568	0.28	0.76	20828299	20829333	3.38899	300	20828400	20829484	4.76508	736	Distal Intergenic	21	20878823	20895967	17145	2	NM_200638	66483	c6	c6
chr21	20838195	20838924	.	290	.	8.38207	-1	-1	430	0.25	0.7	20838195	20838924	5.0622	428	20838512	20838913	3.31987	116	Distal Intergenic	21	20878823	20895967	17145	2	NM_200638	57043	c6	c6
chr7	38374532	38377166	.	1000	.	12.7519	-1	-1	814	1.89	2.64	38374539	38377166	5.87281	224	38374532	38376624	6.8791	253	Promoter (1-2kb)	7	38370869	38373302	2434	2	NM_001013526	-1231	c6ast3	c6ast3
chr7	38379627	38380391	.	838	.	13.1584	-1	-1	640	1.29	2.02	38379627	38380391	10.372	645	38380022	38380386	2.78644	240	Downstream (1-2kb)	7	38370869	38373302	2434	2	NM_001013526	-6326	c6ast3	c6ast3
chr12	21011536	21012302	.	102	.	6.20173	-1	-1	146	0	0.25	21011698	21011991	2.86801	62	21011536	21012302	3.33372	68	Distal Intergenic	12	21177464	21427917	250454	1	NM_001037121	-165162	ca10a	ca10a
chr12	21014058	21015842	.	625	.	11.0962	-1	-1	903	0.82	1.51	21014269	21015805	7.3437	161	21014058	21015842	3.75255	249	Distal Intergenic	12	21177464	21427917	250454	1	NM_001037121	-161622	ca10a	ca10a
chr12	21017191	21018364	.	227	.	7.56948	-1	-1	482	0.17	0.55	21017191	21018237	3.94838	548	21017460	21018364	3.6211	148	Distal Intergenic	12	21177464	21427917	250454	1	NM_001037121	-159100	ca10a	ca10a
chr12	21188994	21190924	.	243	.	7.76094	-1	-1	1229	0.19	0.59	21189049	21190924	4.14759	925	21188994	21190904	3.61335	1478	Intron (NM_001037121/ca10a, intron 1 of 8)	12	21177464	21427917	250454	1	NM_001037121	11531	ca10a	ca10a
chr12	21161658	21161950	.	102	.	5.87389	-1	-1	98	0	0.25	21161661	21161949	2.85251	97	21161658	21161950	3.02138	96	Distal Intergenic	12	21177464	21427917	250454	1	NM_001037121	-15514	ca10a	ca10a
chr12	21138799	21140090	.	102	.	6.01358	-1	-1	451	0	0.25	21138822	21139205	3.16177	170	21138799	21140090	2.85181	709	Distal Intergenic	12	21177464	21427917	250454	1	NM_001037121	-37374	ca10a	ca10a
chr12	21235550	21236665	.	207	.	7.22194	-1	-1	741	0.15	0.5	21235550	21236596	4.34986	532	21236184	21236665	2.87208	317	Intron (NM_001037121/ca10a, intron 2 of 8)	12	21177464	21427917	250454	1	NM_001037121	58087	ca10a	ca10a
chr12	20934821	20935850	.	558	.	9.99394	-1	-1	498	0.68	1.35	20934821	20935626	5.62595	272	20934990	20935850	4.36799	556	Distal Intergenic	12	21177464	21427917	250454	1	NM_001037121	-241614	ca10a	ca10a
chr12	20928825	20929714	.	206	.	7.27775	-1	-1	662	0.15	0.5	20928825	20929691	3.91396	693	20929315	20929714	3.36379	142	Distal Intergenic	12	21177464	21427917	250454	1	NM_001037121	-247750	ca10a	ca10a
chr24	32890803	32892042	.	279	.	8.19363	-1	-1	608	0.23	0.67	32890803	32892042	4.84828	359	32891302	32891819	3.34535	358	Distal Intergenic	24	32732136	32750026	17891	2	NM_199215	-140778	ca2	ca2
chr24	32954137	32955038	.	229	.	7.42446	-1	-1	307	0.17	0.55	32954137	32955038	3.54997	184	32954137	32954756	3.87449	431	Distal Intergenic	24	32732136	32750026	17891	2	NM_199215	-204112	ca2	ca2
chr24	32714644	32715502	.	102	.	6.42188	-1	-1	445	0	0.25	32715186	32715502	2.59713	9	32714644	32715197	3.82475	339	Distal Intergenic	24	32732136	32750026	17891	2	NM_199215	34524	ca2	ca2
chr24	32849782	32850215	.	102	.	6.22599	-1	-1	127	0	0.25	32849835	32850213	2.73977	140	32849782	32850215	3.48622	61	Distal Intergenic	24	32732136	32750026	17891	2	NM_199215	-99757	ca2	ca2
chr24	32798021	32803851	.	1000	.	17.9241	-1	-1	2388	3.84	4.54	32798021	32803851	7.28688	1409	32798075	32803723	10.6372	1164	Distal Intergenic	24	32732136	32750026	17891	2	NM_199215	-47996	ca2	ca2
chr5	1931956	1932470	.	355	.	8.58366	-1	-1	273	0.33	0.86	1931956	1932348	4.33394	289	1932081	1932470	4.24972	133	Intron (NM_200293/ddrgk1, intron 3 of 3)	5	1976002	2014044	38043	2	NM_001114407	81574	ca4a	ca4a
chr5	2139028	2139953	.	102	.	5.76249	-1	-1	707	0	0.25	2139028	2139818	2.72636	685	2139563	2139953	3.03613	195	Intron (NM_200293/ddrgk1, intron 3 of 3)	5	1976002	2014044	38043	2	NM_001114407	-124985	ca4a	ca4a
chr5	2048034	2048687	.	209	.	7.02668	-1	-1	256	0.15	0.5	2048071	2048687	3.04283	202	2048034	2048450	3.98385	274	Intron (NM_200293/ddrgk1, intron 3 of 3)	5	1976002	2014044	38043	2	NM_001114407	-33991	ca4a	ca4a
chr25	12712083	12712562	.	102	.	6.5981	-1	-1	116	0	0.25	12712186	12712546	2.34838	19	12712083	12712562	4.24972	111	Promoter (<=1kb)	25	12700089	12712858	12770	2	NM_001111201	296	ca5a	ca5a
chr15	40130483	40130903	.	102	.	5.97706	-1	-1	269	0	0.25	40130606	40130903	3.42723	176	40130483	40130851	2.54983	240	Promoter (<=1kb)	15	40130409	40155878	25470	1	NM_001002145	75	cab39	cab39
chr12	8184960	8190818	.	1000	.	13.9401	-1	-1	623	2.34	3.06	8184960	8190818	5.98205	590	8185032	8190758	7.95805	1716	Distal Intergenic	12	8040360	8070520	30161	1	NM_001177463	144601	cabcoco1	cabcoco1
chr12	8112737	8113442	.	102	.	5.70784	-1	-1	395	0	0.25	8112737	8113442	2.85603	483	8112861	8113206	2.85181	183	Distal Intergenic	12	8040360	8070520	30161	1	NM_001177463	72378	cabcoco1	cabcoco1
chr12	8090247	8090961	.	963	.	12.6716	-1	-1	345	1.58	2.32	8090362	8090961	7.99688	450	8090247	8090716	4.6747	126	Distal Intergenic	12	8040360	8070520	30161	1	NM_001177463	49888	cabcoco1	cabcoco1
chr2	4452305	4453118	.	667	.	10.4235	-1	-1	409	0.91	1.61	4452305	4452860	5.09216	278	4452588	4453118	5.33134	258	Distal Intergenic	2	4462232	4513183	50952	1	NM_001105665	-9114	cables1	cables1
chr10	41658844	41660204	.	664	.	10.3876	-1	-1	852	0.9	1.6	41658844	41660204	4.88247	555	41659779	41660199	5.50517	215	Distal Intergenic	10	41487382	41528487	41106	2	NM_001002414	-130358	cabp1b	cabp1b
chr10	41609109	41609470	.	102	.	6.16371	-1	-1	189	0	0.25	41609120	41609470	3.54997	206	41609109	41609433	2.61374	161	Distal Intergenic	10	41487382	41528487	41106	2	NM_001002414	-80623	cabp1b	cabp1b
chr10	41660489	41661040	.	588	.	10.6409	-1	-1	281	0.74	1.42	41660489	41661040	6.76645	306	41660619	41660910	3.87449	126	Distal Intergenic	10	41487382	41528487	41106	2	NM_001002414	-132003	cabp1b	cabp1b
chr8	13794210	13797052	.	1000	.	14.9009	-1	-1	1794	2.48	3.2	13794210	13796475	10.2559	497	13794282	13797052	4.64501	1566	Distal Intergenic	8	13757081	13785386	28306	2	NM_001328057	-8825	cabp4	cabp4
chr8	13781298	13781754	.	102	.	5.74906	-1	-1	160	0	0.25	13781364	13781754	2.81297	88	13781298	13781737	2.93609	167	Intron (NM_001328057/cabp4, intron 1 of 7)	8	13757081	13785386	28306	2	NM_001328057	3632	cabp4	cabp4
chr12	3753824	3754799	.	194	.	6.97325	-1	-1	725	0.13	0.47	3753824	3754799	3.99844	865	3753946	3754639	2.97481	463	Distal Intergenic	12	3811349	3824469	13121	1	NM_200698	-56550	cabp5a	cabp5a
chr11	30534143	30536500	.	451	.	9.1644	-1	-1	836	0.48	1.09	30534143	30536500	4.25868	233	30534539	30536106	4.90572	1044	Distal Intergenic	11	30570759	30777728	206970	1	NM_001328708	-34259	cacna1ab	cacna1ab
chr11	30537367	30538538	.	102	.	4.92264	-1	-1	545	0	0.25	30537883	30538538	2.89991	538	30537367	30538088	2.02273	37	Distal Intergenic	11	30570759	30777728	206970	1	NM_001328708	-32221	cacna1ab	cacna1ab
chr11	30680595	30681271	.	454	.	9.16015	-1	-1	426	0.49	1.09	30680834	30681190	4.21569	213	30680595	30681271	4.94446	401	Intron (NM_001328708/cacna1ab, intron 20 of 45)	11	30570759	30777728	206970	1	NM_001328708	109837	cacna1ab	cacna1ab
chr11	30650407	30650888	.	391	.	9.0543	-1	-1	181	0.38	0.94	30650454	30650888	5.30175	140	30650407	30650862	3.75255	175	Intron (NM_001328708/cacna1ab, intron 3 of 45)	11	30570759	30777728	206970	1	NM_001328708	79649	cacna1ab	cacna1ab
chr5	28861650	28863505	.	1000	.	13.37	-1	-1	1122	1.95	2.7	28861771	28863369	8.2078	364	28861650	28863505	5.16217	847	Intron (NM_001114548/cacna1ba, intron 3 of 47)	5	28696243	28888092	191850	2	NM_001114548	24587	cacna1ba	cacna1ba
chr5	28790285	28791457	.	102	.	5.46977	-1	-1	643	0	0.25	28790285	28790911	2.85603	564	28790828	28791457	2.61374	179	Intron (NM_001114548/cacna1ba, intron 7 of 47)	5	28696243	28888092	191850	2	NM_001114548	96635	cacna1ba	cacna1ba
chr11	36778353	36780499	.	650	.	11.235	-1	-1	733	0.87	1.57	36778535	36780204	7.41427	296	36778353	36780499	3.82072	989	Distal Intergenic	11	36531565	36696445	164881	2	NM_203484	-81909	cacna1da	cacna1da
chr11	36712941	36713696	.	102	.	6.39159	-1	-1	441	0	0.25	36713053	36713696	3.19702	537	36712941	36713494	3.19457	233	Distal Intergenic	11	36531565	36696445	164881	2	NM_203484	-16497	cacna1da	cacna1da
chr22	922986	923692	.	324	.	7.93749	-1	-1	485	0.29	0.78	923288	923626	2.63082	170	922986	923692	5.30667	499	Intron (NM_001146150/cacna1sa, intron 18 of 43)	22	895718	951586	55869	2	NM_001146150	27894	cacna1sa	cacna1sa
chr22	968551	969067	.	235	.	7.58053	-1	-1	184	0.18	0.57	968551	969067	4.06873	145	968618	968988	3.5118	156	Distal Intergenic	22	895718	951586	55869	2	NM_001146150	-16966	cacna1sa	cacna1sa
chr22	989841	990383	.	102	.	6.59956	-1	-1	422	0	0.25	990045	990383	3.94623	197	989841	990287	2.65333	444	Distal Intergenic	22	895718	951586	55869	2	NM_001146150	-38256	cacna1sa	cacna1sa
chr4	19951221	19951573	.	230	.	7.41108	-1	-1	203	0.17	0.55	19951244	19951540	3.42723	183	19951221	19951573	3.98385	200	Distal Intergenic	4	19779703	19895009	115307	2	NM_001044960	-56213	cacna2d1a	cacna2d1a
chr6	53687718	53688632	.	214	.	7.38657	-1	-1	219	0.15	0.52	53687740	53688616	3.81261	182	53687718	53688632	3.57396	235	Intron (NM_001013503/cacna2d2a, intron 3 of 38)	6	53450178	53902761	452584	2	NM_001013503	214129	cacna2d2a	cacna2d2a
chr6	53752487	53753207	.	206	.	7.22412	-1	-1	290	0.15	0.5	53752487	53753207	4.23624	158	53752614	53753174	2.98788	295	Intron (NM_001013503/cacna2d2a, intron 3 of 38)	6	53450178	53902761	452584	2	NM_001013503	149554	cacna2d2a	cacna2d2a
chr6	53961507	53962516	.	102	.	7.20978	-1	-1	717	0	0.25	53962082	53962516	4.67484	154	53961507	53962408	2.53494	705	Distal Intergenic	6	53450178	53902761	452584	2	NM_001013503	-58747	cacna2d2a	cacna2d2a
chr6	53848977	53850583	.	102	.	5.96837	-1	-1	636	0	0.25	53849051	53849639	3.11656	371	53848977	53850583	2.85181	828	Intron (NM_001013503/cacna2d2a, intron 2 of 38)	6	53450178	53902761	452584	2	NM_001013503	52178	cacna2d2a	cacna2d2a
chr6	53667362	53668275	.	590	.	10.1916	-1	-1	331	0.75	1.42	53667388	53668275	5.71206	321	53667362	53668136	4.47956	315	Intron (NM_001013503/cacna2d2a, intron 4 of 38)	6	53450178	53902761	452584	2	NM_001013503	234486	cacna2d2a	cacna2d2a
chr22	9361006	9361793	.	102	.	6.3638	-1	-1	517	0	0.25	9361006	9361792	3.38899	581	9361105	9361793	2.97481	355	Distal Intergenic	22	9443132	9483377	40246	1	NM_001089420	-81339	cacna2d2b	cacna2d2b
chr22	9220873	9222055	.	545	.	9.74111	-1	-1	459	0.66	1.31	9221039	9221798	4.73712	374	9220873	9222055	5.00399	378	Distal Intergenic	22	9443132	9483377	40246	1	NM_001089420	-221077	cacna2d2b	cacna2d2b
chr22	9054137	9057043	.	1000	.	14.1713	-1	-1	1300	2.37	3.08	9054137	9057043	5.46516	607	9054137	9056922	8.70614	664	Distal Intergenic	22	9443132	9483377	40246	1	NM_001089420	-386089	cacna2d2b	cacna2d2b
chr22	9200440	9201556	.	206	.	7.20461	-1	-1	537	0.15	0.5	9200894	9201182	3.5345	107	9200440	9201556	3.67011	513	Distal Intergenic	22	9443132	9483377	40246	1	NM_001089420	-241576	cacna2d2b	cacna2d2b
chr22	9220068	9220518	.	102	.	6.00486	-1	-1	161	0	0.25	9220068	9220471	3.25258	116	9220197	9220518	2.75228	77	Distal Intergenic	22	9443132	9483377	40246	1	NM_001089420	-222614	cacna2d2b	cacna2d2b
chr22	9217847	9218999	.	102	.	7.32233	-1	-1	335	0	0.25	9217847	9218999	5.31168	195	9218020	9218327	2.01065	302	Distal Intergenic	22	9443132	9483377	40246	1	NM_001089420	-224133	cacna2d2b	cacna2d2b
chr22	9057327	9058751	.	297	.	8.37579	-1	-1	697	0.25	0.72	9057327	9058347	5.35654	23	9057659	9058751	3.01925	328	Distal Intergenic	22	9443132	9483377	40246	1	NM_001089420	-384381	cacna2d2b	cacna2d2b
chr22	9418073	9418715	.	102	.	5.60315	-1	-1	296	0	0.25	9418073	9418402	2.70871	97	9418362	9418715	2.89444	207	Distal Intergenic	22	9443132	9483377	40246	1	NM_001089420	-24417	cacna2d2b	cacna2d2b
chr22	9059292	9060244	.	102	.	5.69992	-1	-1	660	0	0.25	9059764	9060244	2.84811	123	9059292	9060184	2.85181	725	Distal Intergenic	22	9443132	9483377	40246	1	NM_001089420	-382888	cacna2d2b	cacna2d2b
chr22	9434729	9435952	.	470	.	9.52354	-1	-1	640	0.52	1.13	9434729	9435871	5.41622	691	9434815	9435952	4.10732	503	Distal Intergenic	22	9443132	9483377	40246	1	NM_001089420	-7180	cacna2d2b	cacna2d2b
chr22	8927672	8928254	.	102	.	6.40204	-1	-1	321	0	0.25	8927672	8927956	3.42723	198	8927921	8928254	2.97481	196	Distal Intergenic	22	9443132	9483377	40246	1	NM_001089420	-514878	cacna2d2b	cacna2d2b
chr22	9203670	9205006	.	1000	.	12.5286	-1	-1	680	1.72	2.46	9203670	9205006	4.80086	1139	9203777	9204972	7.72771	179	Distal Intergenic	22	9443132	9483377	40246	1	NM_001089420	-238126	cacna2d2b	cacna2d2b
chr3	16065034	16065901	.	102	.	6.34621	-1	-1	392	0	0.25	16065034	16065616	2.96536	370	16065231	16065901	3.38085	218	Intron (NM_001002652/cacnb1, intron 2 of 12)	3	16011678	16077853	66176	2	NM_001002652	11952	cacnb1	cacnb1
chr7	71615138	71615884	.	102	.	6.12073	-1	-1	241	0	0.25	71615138	71615884	3.38322	50	71615269	71615624	2.73751	301	Intron (NM_001083568/cacnb2a, intron 8 of 13)	7	71602363	71637855	35493	2	NM_001083568	21971	cacnb2a	cacnb2a
chr7	71613395	71614631	.	418	.	9.34885	-1	-1	496	0.43	1.01	71614138	71614631	5.71206	180	71613395	71614549	3.63679	70	Intron (NM_001083568/cacnb2a, intron 8 of 13)	7	71602363	71637855	35493	2	NM_001083568	23224	cacnb2a	cacnb2a
chr23	14210283	14216039	.	1000	.	16.7202	-1	-1	3060	3.48	4.17	14210459	14215967	11.0909	458	14210283	14216039	5.62927	5285	Distal Intergenic	23	14341572	14424230	82659	1	NM_001083555	-125533	cacnb3a	cacnb3a
chr9	38262658	38263114	.	847	.	11.6505	-1	-1	216	1.31	2.04	38262658	38263114	4.00098	190	38262708	38263113	7.64951	192	Promoter (1-2kb)	9	38264289	38320292	56004	1	NM_001113519	-1175	cacnb4a	cacnb4a
chr6	14021758	14022903	.	247	.	7.30189	-1	-1	354	0.19	0.6	14021964	14022903	2.76981	262	14021758	14022142	4.53208	240	Distal Intergenic	6	13957251	14017542	60292	2	NM_001113516	-4217	cacnb4b	cacnb4b
chr6	19434845	19437052	.	740	.	11.4919	-1	-1	1774	1.08	1.78	19434845	19436699	7.2203	1609	19435411	19437052	4.27157	1374	Promoter (2-3kb)	6	19411447	19432421	20975	2	NM_214684	-2425	cacng1a	cacng1a
chr6	19418416	19424299	.	772	.	11.1236	-1	-1	4678	1.15	1.86	19418416	19424299	5.97223	4882	19418560	19424251	5.15135	4330	Intron (NM_214684/cacng1a, intron 2 of 3)	6	19411447	19432421	20975	2	NM_214684	8122	cacng1a	cacng1a
chr6	19438631	19440518	.	1000	.	18.1774	-1	-1	914	4.24	4.9	19438706	19440320	11.3799	460	19438631	19440518	6.79748	421	Distal Intergenic	6	19411447	19432421	20975	2	NM_214684	-6211	cacng1a	cacng1a
chr6	19347076	19349360	.	699	.	11.9628	-1	-1	1391	0.99	1.68	19347078	19349360	8.69703	491	19347076	19349127	3.26573	1122	Intron (NM_001326562/cacng5a, intron 1 of 6)	6	19334829	19395600	60772	1	NM_001326562	12248	cacng5a	cacng5a
chr6	19349734	19350890	.	276	.	8.138	-1	-1	831	0.23	0.67	19349734	19350890	4.52465	846	19350382	19350810	3.61335	168	Intron (NM_001326562/cacng5a, intron 1 of 6)	6	19334829	19395600	60772	1	NM_001326562	14906	cacng5a	cacng5a
chr6	19345593	19346380	.	102	.	6.80624	-1	-1	301	0	0.25	19345593	19346380	4.06873	407	19345624	19345942	2.73751	164	Intron (NM_001326562/cacng5a, intron 1 of 6)	6	19334829	19395600	60772	1	NM_001326562	10765	cacng5a	cacng5a
chr19	10056177	10062039	.	1000	.	16.8029	-1	-1	2451	3.64	4.32	10056177	10062039	10.402	3265	10056401	10061848	6.40087	1413	Distal Intergenic	19	9923096	9948076	24981	2	NM_001083084	-108102	cacng7a	cacng7a
chr19	10102409	10102935	.	204	.	7.18158	-1	-1	258	0.14	0.49	10102409	10102935	3.56759	183	10102469	10102904	3.61399	274	Distal Intergenic	19	9923096	9948076	24981	2	NM_001083084	-154334	cacng7a	cacng7a
chr19	10098213	10098838	.	198	.	6.95795	-1	-1	475	0.14	0.48	10098516	10098838	3.1732	175	10098213	10098816	3.78475	472	Distal Intergenic	19	9923096	9948076	24981	2	NM_001083084	-150138	cacng7a	cacng7a
chr21	24015219	24020426	.	1000	.	17.3836	-1	-1	4122	3.58	4.26	24015219	24020426	6.45447	3922	24015457	24020414	10.9291	863	Intron (NM_001113551/cadm1a, intron 1 of 11)	21	23916574	24375822	459249	1	NM_001113551	98646	cadm1a	cadm1a
chr21	23816549	23817688	.	479	.	9.32967	-1	-1	604	0.53	1.15	23816549	23817688	4.34986	283	23817250	23817687	4.97981	224	Distal Intergenic	21	23916574	24375822	459249	1	NM_001113551	-98886	cadm1a	cadm1a
chr21	24030956	24031730	.	102	.	5.70256	-1	-1	478	0	0.25	24031316	24031637	2.39946	73	24030956	24031730	3.3031	524	Intron (NM_001113551/cadm1a, intron 1 of 11)	21	23916574	24375822	459249	1	NM_001113551	114383	cadm1a	cadm1a
chr15	19024715	19030501	.	1000	.	28.8661	-1	-1	1374	5	5	19024715	19030456	14.629	1083	19024729	19030501	14.237	475	Intron (NM_001113552/cadm1b, intron 8 of 9)	15	18710243	19051633	341391	1	NM_001113552	314473	cadm1b	cadm1b
chr15	18676866	18682831	.	1000	.	13.3924	-1	-1	2437	1.69	2.42	18676866	18682831	9.4853	1571	18677434	18682782	3.90712	2735	Distal Intergenic	15	18710243	19051633	341391	1	NM_001113552	-27412	cadm1b	cadm1b
chr15	18843929	18849534	.	1000	.	16.0264	-1	-1	4687	3.24	3.94	18843929	18849530	8.00196	4825	18844032	18849534	8.02439	1651	Intron (NM_001113552/cadm1b, intron 1 of 9)	15	18710243	19051633	341391	1	NM_001113552	133687	cadm1b	cadm1b
chr15	18733531	18734689	.	673	.	10.5676	-1	-1	472	0.93	1.62	18733636	18734653	5.56371	476	18733531	18734689	5.0039	363	Intron (NM_001113552/cadm1b, intron 1 of 9)	15	18710243	19051633	341391	1	NM_001113552	23289	cadm1b	cadm1b
chr15	18894037	18899835	.	1000	.	13.9028	-1	-1	2871	2.33	3.03	18894037	18899835	6.67484	4584	18894221	18899665	7.22798	974	Intron (NM_001113552/cadm1b, intron 1 of 9)	15	18710243	19051633	341391	1	NM_001113552	183795	cadm1b	cadm1b
chr10	23620489	23621192	.	315	.	8.06849	-1	-1	420	0.27	0.76	23620489	23621012	3.05738	415	23620495	23621192	5.01111	420	Intron (NM_200664/cadm2a, intron 1 of 10)	10	23246431	23939660	693230	2	NM_200664	318468	cadm2a	cadm2a
chr10	23646500	23648719	.	479	.	9.59497	-1	-1	642	0.53	1.16	23646500	23647596	5.48765	266	23646606	23648719	4.10732	913	Intron (NM_200664/cadm2a, intron 1 of 10)	10	23246431	23939660	693230	2	NM_200664	290941	cadm2a	cadm2a
chr10	23644753	23646099	.	1000	.	13.0163	-1	-1	620	1.96	2.71	23644753	23646067	6.39403	392	23644904	23646099	6.62227	698	Intron (NM_200664/cadm2a, intron 1 of 10)	10	23246431	23939660	693230	2	NM_200664	293561	cadm2a	cadm2a
chr10	24126139	24127335	.	226	.	7.34217	-1	-1	810	0.17	0.55	24126139	24127335	4.72843	924	24126809	24127268	2.61374	26	Distal Intergenic	10	23246431	23939660	693230	2	NM_200664	-186480	cadm2a	cadm2a
chr15	7776708	7777849	.	757	.	11.1213	-1	-1	784	1.11	1.82	7776708	7777827	6.05469	855	7776831	7777849	5.06663	590	Intron (NM_001113555/cadm2b, intron 1 of 9)	15	7735886	8175300	439415	1	NM_001113555	40823	cadm2b	cadm2b
chr15	7821925	7827795	.	1000	.	12.4014	-1	-1	3496	1.74	2.47	7821925	7827795	6.02353	2486	7822136	7827757	6.37786	4295	Intron (NM_001113555/cadm2b, intron 1 of 9)	15	7735886	8175300	439415	1	NM_001113555	86040	cadm2b	cadm2b
chr15	7929863	7932178	.	528	.	10.5474	-1	-1	950	0.62	1.27	7929863	7932178	8.40423	503	7931027	7932047	2.14315	31	Intron (NM_001113555/cadm2b, intron 1 of 9)	15	7735886	8175300	439415	1	NM_001113555	193978	cadm2b	cadm2b
chr2	44337050	44337490	.	361	.	8.8407	-1	-1	157	0.34	0.87	44337082	44337490	5.08815	168	44337050	44337463	3.75255	114	Downstream (2-3kb)	2	44196086	44330320	134235	2	NM_001045246	-6731	cadm3	cadm3
chr2	44323482	44324434	.	255	.	7.71619	-1	-1	482	0.2	0.62	44323525	44324220	3.5345	260	44323482	44324434	4.18169	661	Intron (NM_001045246/cadm3, intron 2 of 9)	2	44196086	44330320	134235	2	NM_001045246	5886	cadm3	cadm3
chr2	44324850	44325711	.	195	.	6.97138	-1	-1	299	0.13	0.47	44325181	44325530	3.39709	184	44324850	44325711	3.57429	83	Intron (NM_001045246/cadm3, intron 2 of 9)	2	44196086	44330320	134235	2	NM_001045246	4609	cadm3	cadm3
chr2	29513829	29514860	.	102	.	6.44418	-1	-1	501	0	0.25	29513829	29514860	2.95967	751	29513861	29514815	3.48451	220	Distal Intergenic	2	29493851	29501572	7722	2	NM_131110	-12258	cahz	cahz
chr7	27325127	27325734	.	227	.	7.59792	-1	-1	220	0.17	0.55	27325212	27325606	4.50076	216	27325127	27325734	3.09716	140	Distal Intergenic	7	27409363	27414828	5466	2	NM_001002471	89094	calca	calca
chr9	42636863	42637323	.	102	.	6.75097	-1	-1	310	0	0.25	42636863	42637323	3.5345	366	42636869	42637270	3.21647	249	Intron (NM_001309803/tfpia, intron 2 of 6)	9	42558906	42616679	57774	2	NM_001004010	-20185	calcrla	calcrla
chr9	42610993	42611827	.	228	.	7.3003	-1	-1	538	0.17	0.55	42611551	42611827	3.05738	153	42610993	42611569	4.24292	366	Intron (NM_001004010/calcrla, intron 1 of 12)	9	42558906	42616679	57774	2	NM_001004010	4852	calcrla	calcrla
chr16	32260840	32261627	.	102	.	5.80046	-1	-1	608	0	0.25	32260950	32261602	2.76981	530	32260840	32261627	3.03065	577	Downstream (<1kb)	16	32262516	32267282	4767	2	NM_001089465	5655	calhm5.1	calhm5.1
chr17	26735615	26736487	.	329	.	8.11047	-1	-1	598	0.29	0.79	26735859	26736373	2.84811	401	26735615	26736487	5.26236	551	Distal Intergenic	17	26694720	26702581	7862	2	NM_213351	-33035	calm1a	calm1a
chr12	24889696	24890424	.	592	.	10.1538	-1	-1	420	0.75	1.43	24889696	24890424	5.50711	428	24889910	24890365	4.64665	198	Distal Intergenic	12	24833608	24838371	4764	1	NM_214736	56089	calm2b	calm2b
chr18	7047558	7048042	.	102	.	6.20808	-1	-1	277	0	0.25	7047617	7048014	3.9683	197	7047558	7048042	2.23978	298	Distal Intergenic	18	7056321	7072430	16110	2	NM_201082	24388	calub	calub
chr18	7045024	7046650	.	431	.	8.97485	-1	-1	1345	0.45	1.04	7045024	7046650	3.52369	1304	7045660	7046621	5.45116	67	Distal Intergenic	18	7056321	7072430	16110	2	NM_201082	25780	calub	calub
chr18	7042470	7044571	.	586	.	10.0142	-1	-1	1181	0.74	1.41	7043018	7044571	3.86315	99	7042470	7044533	6.15108	450	Distal Intergenic	18	7056321	7072430	16110	2	NM_201082	27859	calub	calub
chr4	7890233	7891681	.	567	.	10.0147	-1	-1	869	0.69	1.37	7890233	7891681	5.57853	1309	7890472	7891414	4.43615	191	Intron (NM_001123060/camk1da, intron 1 of 10)	4	7879635	7974387	94753	1	NM_001123060	10599	camk1da	camk1da
chr21	43974827	43976690	.	926	.	13.096	-1	-1	547	1.5	2.23	43974827	43976283	9.34342	526	43974990	43976690	3.75255	405	Distal Intergenic	21	43901950	43957792	55843	2	NM_001017741	-17036	camk2a	camk2a
chr21	43943214	43944150	.	200	.	7.12554	-1	-1	428	0.14	0.48	43943214	43944150	3.99844	260	43943423	43943886	3.1271	387	Intron (NM_001017741/camk2a, intron 2 of 17)	21	43901950	43957792	55843	2	NM_001017741	13642	camk2a	camk2a
chr5	20526163	20527185	.	102	.	6.73052	-1	-1	527	0	0.25	20526163	20526633	2.85603	436	20526518	20527185	3.87449	263	Promoter (<=1kb)	5	20427452	20527196	99745	2	NM_001271393	11	camk2b1	camk2b1
chr7	57406418	57407242	.	388	.	9.04508	-1	-1	537	0.38	0.93	57406614	57407242	5.29223	390	57406418	57407082	3.75285	489	Distal Intergenic	7	57423310	57577691	154382	1	NM_001003602	-16068	camk2d1	camk2d1
chr7	57394054	57394927	.	351	.	8.50382	-1	-1	316	0.32	0.85	57394054	57394452	4.14759	204	57394123	57394927	4.35623	360	Distal Intergenic	7	57423310	57577691	154382	1	NM_001003602	-28383	camk2d1	camk2d1
chr7	57449446	57452298	.	851	.	11.9263	-1	-1	1244	1.32	2.05	57449567	57451970	3.68606	1023	57449446	57452298	8.24026	477	Intron (NM_001003602/camk2d1, intron 2 of 17)	7	57423310	57577691	154382	1	NM_001114708	26137	camk2d1	camk2d1
chr7	57391839	57393271	.	251	.	7.83608	-1	-1	966	0.2	0.6	57391839	57392896	4.34986	895	57392198	57393271	3.48622	678	Distal Intergenic	7	57423310	57577691	154382	1	NM_001003602	-30039	camk2d1	camk2d1
chr7	57592658	57594223	.	402	.	9.21252	-1	-1	569	0.4	0.97	57592822	57594123	5.47955	424	57592658	57594223	3.73297	551	Intron (NM_001346207/ank2b, intron 41 of 42)	7	57423310	57577691	154382	1	NM_001114708	169349	camk2d1	camk2d1
chr7	57538425	57544344	.	1000	.	15.8994	-1	-1	3452	3.19	3.89	57538425	57544344	9.8034	4677	57538573	57544271	6.09603	2080	Intron (NM_001003602/camk2d1, intron 11 of 17)	7	57423310	57577691	154382	1	NM_001114708	115116	camk2d1	camk2d1
chr7	57453000	57454050	.	102	.	5.27308	-1	-1	264	0	0.25	57453113	57454050	2.73977	150	57453000	57453322	2.53331	265	Intron (NM_001003602/camk2d1, intron 2 of 17)	7	57423310	57577691	154382	1	NM_001114708	29691	camk2d1	camk2d1
chr7	57520763	57526318	.	1000	.	15.4473	-1	-1	3042	2.88	3.59	57520763	57526232	6.3017	1499	57521319	57526318	9.1456	1359	Intron (NM_001003602/camk2d1, intron 6 of 17)	7	57423310	57577691	154382	1	NM_001114708	97454	camk2d1	camk2d1
chr7	57407466	57408654	.	250	.	7.78056	-1	-1	476	0.2	0.6	57407744	57408654	4.11045	301	57407466	57408422	3.67011	374	Distal Intergenic	7	57423310	57577691	154382	1	NM_001003602	-14656	camk2d1	camk2d1
chr7	57402254	57403781	.	102	.	6.50712	-1	-1	1197	0	0.25	57403443	57403781	3.16177	90	57402254	57403754	3.34535	1115	Distal Intergenic	7	57423310	57577691	154382	1	NM_001003602	-19529	camk2d1	camk2d1
chr1	13562807	13563517	.	102	.	5.90919	-1	-1	468	0	0.25	13562807	13563325	3.05738	296	13563183	13563517	2.85181	264	Distal Intergenic	1	13476964	13547563	70600	2	NM_001002542	-15245	camk2d2	camk2d2
chr23	37102036	37104186	.	1000	.	16.5955	-1	-1	1480	3.51	4.19	37102036	37104186	10.5233	1667	37102121	37103987	6.07226	1208	Distal Intergenic	23	37174259	37178390	4132	2	NM_001302502	74204	camk2n1b	camk2n1b
chr24	25591932	25592787	.	222	.	7.03538	-1	-1	504	0.16	0.54	25592437	25592787	2.79246	128	25591932	25592729	4.24292	376	Distal Intergenic	24	25547851	25550106	2256	1	NM_001002642	44082	camk2n2	camk2n2
chr5	55171960	55176676	.	1000	.	17.4978	-1	-1	1894	3.97	4.67	55172517	55176676	9.75435	649	55171960	55175423	7.7435	392	Promoter (1-2kb)	5	55093060	55178142	85083	2	NM_001017607	1466	camk4	camk4
chr5	30593812	30599722	.	1000	.	16.4221	-1	-1	1917	3.4	4.12	30593825	30599722	10.5787	2302	30593812	30599675	5.84345	1519	Distal Intergenic	5	30750774	30832568	81795	1	NM_001014339	-151052	camkk1a	camkk1a
chr5	30756342	30757686	.	102	.	7.0362	-1	-1	997	0	0.25	30756342	30757686	4.56965	1075	30757171	30757466	2.46655	91	Intron (NM_001014339/camkk1a, intron 1 of 14)	5	30750774	30832568	81795	1	NM_001014339	5569	camkk1a	camkk1a
chr15	15347649	15348556	.	333	.	8.27559	-1	-1	160	0.3	0.8	15347678	15348556	3.52257	180	15347649	15348243	4.75302	112	Distal Intergenic	15	15380304	15392184	11881	1	NM_001130625	-31748	camkk1b	camkk1b
chr11	35062191	35062706	.	318	.	8.3944	-1	-1	347	0.28	0.77	35062320	35062706	4.56965	203	35062191	35062599	3.82475	362	Distal Intergenic	11	35102462	35175206	72745	1	NM_200450	-39756	camkvb	camkvb
chr11	35108937	35114851	.	1000	.	12.7416	-1	-1	2758	1.83	2.57	35108937	35114773	6.54732	1650	35108983	35114851	6.19431	3821	Intron (NM_200450/camkvb, intron 1 of 10)	11	35102462	35175206	72745	1	NM_200450	6476	camkvb	camkvb
chr21	45596111	45596753	.	206	.	7.03254	-1	-1	220	0.15	0.5	45596161	45596753	3.09269	271	45596111	45596409	3.93985	119	Promoter (<=1kb)	21	45591508	45595437	3930	2	NM_207090	-675	camlg	camlg
chr5	64865735	64867539	.	299	.	8.13583	-1	-1	540	0.26	0.72	64866257	64867318	3.8472	456	64865735	64867539	4.28863	103	Distal Intergenic	5	64934177	64983881	49705	2	NM_001100001	116342	camsap1b	camsap1b
chr5	64870110	64870822	.	102	.	6.82342	-1	-1	480	0	0.25	64870485	64870822	4.36471	131	64870110	64870770	2.45871	454	Distal Intergenic	5	64934177	64983881	49705	2	NM_001100001	113059	camsap1b	camsap1b
chr5	64860914	64862285	.	760	.	10.9194	-1	-1	311	1.12	1.83	64861017	64861547	4.68017	199	64860914	64862285	6.23919	320	Distal Intergenic	5	64934177	64983881	49705	2	NM_001100001	121596	camsap1b	camsap1b
chr22	22374371	22375196	.	102	.	5.40586	-1	-1	497	0	0.25	22374816	22375196	2.85603	327	22374371	22374901	2.54983	223	Intron (NM_001044996/camsap2a, intron 1 of 16)	22	22320221	22391359	71139	2	NM_001044996	16163	camsap2a	camsap2a
chr4	13365736	13371674	.	1000	.	14.627	-1	-1	1189	2.63	3.36	13365736	13371674	7.85063	1474	13365836	13371627	6.77637	804	Distal Intergenic	4	13413181	13426425	13245	1	NM_213485	-41507	cand1	cand1
chr11	44716853	44717744	.	102	.	6.57852	-1	-1	615	0	0.25	44716853	44717744	2.16367	863	44717041	44717405	4.41485	180	Exon (NM_001003595/cant1b, exon 3 of 4)	11	44712014	44724460	12447	2	NM_001003595	6716	cant1b	cant1b
chr22	26349102	26349746	.	102	.	5.06153	-1	-1	325	0	0.25	26349102	26349522	2.54608	317	26349209	26349746	2.51545	226	Distal Intergenic	22	26308166	26334019	25854	2	NM_001018227	-15084	capn2b	capn2b
chr22	26328841	26331675	.	1000	.	16.7522	-1	-1	445	3.29	4.01	26329045	26331666	5.74165	340	26328841	26331675	11.0105	637	Promoter (2-3kb)	22	26308166	26334019	25854	2	NM_001018227	2344	capn2b	capn2b
chr22	26358582	26359198	.	209	.	7.01502	-1	-1	288	0.15	0.51	26358753	26359096	3.01643	79	26358582	26359198	3.99859	326	Distal Intergenic	22	26308166	26334019	25854	2	NM_001018227	-24564	capn2b	capn2b
chr22	26361346	26362231	.	102	.	5.88291	-1	-1	721	0	0.25	26361937	26362231	2.75939	169	26361346	26362217	3.12352	683	Distal Intergenic	22	26308166	26334019	25854	2	NM_001018227	-27328	capn2b	capn2b
chr22	26327526	26328679	.	208	.	7.26089	-1	-1	547	0.15	0.5	26327608	26328679	4.30536	562	26327526	26328295	2.95553	451	Intron (NM_001018227/capn2b, intron 2 of 20)	22	26308166	26334019	25854	2	NM_001018227	5340	capn2b	capn2b
chr22	26344427	26345111	.	102	.	5.5532	-1	-1	428	0	0.25	26344821	26345111	2.7662	41	26344427	26344961	2.787	421	Distal Intergenic	22	26308166	26334019	25854	2	NM_001018227	-10409	capn2b	capn2b
chr17	45157389	45158835	.	221	.	7.21927	-1	-1	460	0.16	0.53	45157389	45158406	3.04974	177	45157955	45158835	4.16953	178	Distal Intergenic	17	45191880	45363385	171506	1	NM_001004571	-33045	capn3a	capn3a
chr17	45231719	45232092	.	102	.	3.9398	-1	-1	19	0	0.25	45231719	45232092	2.13607	20	45231721	45232091	1.80373	16	Intron (NM_001004571/capn3a, intron 1 of 20)	17	45191880	45363385	171506	1	NM_001004571	39840	capn3a	capn3a
chr17	45196093	45198737	.	515	.	9.69252	-1	-1	812	0.6	1.24	45196093	45198737	5.3876	824	45196116	45198737	4.30492	778	Intron (NM_001004571/capn3a, intron 1 of 20)	17	45191880	45363385	171506	1	NM_001004571	4214	capn3a	capn3a
chr17	45199290	45203290	.	635	.	10.3649	-1	-1	3479	0.84	1.53	45199319	45203281	5.71381	3452	45199290	45203290	4.65113	3478	Intron (NM_001004571/capn3a, intron 1 of 20)	17	45191880	45363385	171506	1	NM_001004571	7411	capn3a	capn3a
chr17	45236970	45237804	.	526	.	9.71758	-1	-1	571	0.62	1.27	45236970	45237734	5.31851	570	45237045	45237804	4.39907	497	Intron (NM_001004571/capn3a, intron 1 of 20)	17	45191880	45363385	171506	1	NM_001004571	45091	capn3a	capn3a
chr17	45193080	45195739	.	102	.	5.32876	-1	-1	1819	0	0.25	45193080	45195739	2.75829	1816	45194232	45195723	2.57047	670	Promoter (1-2kb)	17	45191880	45363385	171506	1	NM_001004571	1201	capn3a	capn3a
chr17	45206619	45208341	.	535	.	9.77348	-1	-1	1120	0.64	1.29	45206633	45208341	5.35069	1111	45206619	45208333	4.42279	1115	Intron (NM_001004571/capn3a, intron 1 of 20)	17	45191880	45363385	171506	1	NM_001004571	14740	capn3a	capn3a
chr17	45241326	45242990	.	102	.	6.74329	-1	-1	767	0	0.25	45241326	45242218	3.48233	771	45241349	45242990	3.26096	741	Intron (NM_001004571/capn3a, intron 1 of 20)	17	45191880	45363385	171506	1	NM_001004571	49447	capn3a	capn3a
chr17	45220234	45227314	.	429	.	9.08711	-1	-1	2090	0.45	1.04	45220234	45227314	4.5667	2092	45220335	45227122	4.52041	1988	Intron (NM_001004571/capn3a, intron 1 of 20)	17	45191880	45363385	171506	1	NM_001004571	28355	capn3a	capn3a
chr17	45227658	45228800	.	266	.	7.99428	-1	-1	937	0.21	0.64	45227658	45228800	4.48299	1096	45227665	45228796	3.51129	771	Intron (NM_001004571/capn3a, intron 1 of 20)	17	45191880	45363385	171506	1	NM_001004571	35779	capn3a	capn3a
chr17	45218680	45219465	.	358	.	8.85025	-1	-1	313	0.34	0.86	45218680	45219459	5.06751	184	45218800	45219465	3.78274	323	Intron (NM_001004571/capn3a, intron 1 of 20)	17	45191880	45363385	171506	1	NM_001004571	26801	capn3a	capn3a
chr17	45240120	45240855	.	102	.	7.00477	-1	-1	333	0	0.25	45240120	45240847	4.2973	332	45240370	45240855	2.70747	85	Intron (NM_001004571/capn3a, intron 1 of 20)	17	45191880	45363385	171506	1	NM_001004571	48241	capn3a	capn3a
chr17	45230544	45231097	.	504	.	9.55292	-1	-1	322	0.58	1.22	45230544	45231097	5.09567	325	45230585	45231094	4.45725	279	Intron (NM_001004571/capn3a, intron 1 of 20)	17	45191880	45363385	171506	1	NM_001004571	38665	capn3a	capn3a
chr17	45216415	45216834	.	102	.	4.17253	-1	-1	360	0	0.25	45216544	45216820	2.00069	229	45216415	45216834	2.17184	363	Intron (NM_001004571/capn3a, intron 1 of 20)	17	45191880	45363385	171506	1	NM_001004571	24536	capn3a	capn3a
chr17	45203842	45206012	.	1000	.	12.8924	-1	-1	1144	1.83	2.57	45203842	45206006	7.28859	1147	45204631	45206012	5.60384	352	Intron (NM_001004571/capn3a, intron 1 of 20)	17	45191880	45363385	171506	1	NM_001004571	11963	capn3a	capn3a
chr17	45229381	45230177	.	439	.	9.28956	-1	-1	219	0.46	1.06	45229381	45230177	5.04325	218	45229387	45230176	4.24631	214	Intron (NM_001004571/capn3a, intron 1 of 20)	17	45191880	45363385	171506	1	NM_001004571	37502	capn3a	capn3a
chr17	45160400	45161183	.	102	.	6.87922	-1	-1	340	0	0.25	45160400	45161183	4.23624	390	45160555	45161146	2.64298	136	Distal Intergenic	17	45191880	45363385	171506	1	NM_001004571	-30697	capn3a	capn3a
chr17	45232378	45235596	.	1000	.	12.8282	-1	-1	2673	1.76	2.5	45232378	45235596	4.53277	2663	45232410	45235515	8.2954	1018	Intron (NM_001004571/capn3a, intron 1 of 20)	17	45191880	45363385	171506	1	NM_001004571	40499	capn3a	capn3a
chr17	45217310	45218290	.	102	.	5.80766	-1	-1	237	0	0.25	45217310	45218251	2.87795	237	45217499	45218290	2.92971	49	Intron (NM_001004571/capn3a, intron 1 of 20)	17	45191880	45363385	171506	1	NM_001004571	25431	capn3a	capn3a
chr17	45211934	45216023	.	995	.	12.3768	-1	-1	179	1.67	2.4	45211934	45216023	6.49419	179	45211938	45216021	5.88263	175	Intron (NM_001004571/capn3a, intron 1 of 20)	17	45191880	45363385	171506	1	NM_001004571	20055	capn3a	capn3a
chr17	45238465	45239588	.	274	.	8.09361	-1	-1	759	0.22	0.66	45238465	45239588	4.56399	756	45238465	45239586	3.52962	763	Intron (NM_001004571/capn3a, intron 1 of 20)	17	45191880	45363385	171506	1	NM_001004571	46586	capn3a	capn3a
chr17	45210242	45211487	.	222	.	7.46821	-1	-1	363	0.16	0.54	45210242	45211487	3.7416	363	45210465	45211479	3.72661	141	Intron (NM_001004571/capn3a, intron 1 of 20)	17	45191880	45363385	171506	1	NM_001004571	18363	capn3a	capn3a
chr16	36355473	36358228	.	852	.	12.785	-1	-1	530	1.32	2.05	36355473	36358228	9.3021	241	36356007	36357955	3.48293	182	Distal Intergenic	16	36159251	36188051	28801	2	NM_001135108	-167423	capn7	capn7
chr16	36197293	36198008	.	102	.	5.91896	-1	-1	182	0	0.25	36197293	36198008	3.13117	186	36197407	36197981	2.78779	65	Distal Intergenic	16	36159251	36188051	28801	2	NM_001135108	-9243	capn7	capn7
chr16	36430792	36431674	.	231	.	7.59724	-1	-1	413	0.17	0.56	36431223	36431674	3.78563	354	36430792	36431477	3.81161	42	Distal Intergenic	16	36159251	36188051	28801	2	NM_001135108	-242742	capn7	capn7
chr16	36260749	36261373	.	102	.	6.64786	-1	-1	392	0	0.25	36260749	36261181	2.65526	393	36260832	36261373	3.9926	309	Distal Intergenic	16	36159251	36188051	28801	2	NM_001135108	-72699	capn7	capn7
chr16	36451481	36452124	.	102	.	5.19548	-1	-1	111	0	0.25	36451481	36451898	2.70683	42	36451601	36452124	2.48865	61	Distal Intergenic	16	36159251	36188051	28801	2	NM_001135108	-263431	capn7	capn7
chr16	36335597	36336786	.	102	.	5.86951	-1	-1	612	0	0.25	36335869	36336381	2.96536	99	36335597	36336786	2.90415	854	Distal Intergenic	16	36159251	36188051	28801	2	NM_001135108	-147547	capn7	capn7
chr16	36243495	36244938	.	422	.	9.2186	-1	-1	581	0.43	1.02	36243495	36244938	5.27875	484	36243665	36244731	3.93985	509	Distal Intergenic	16	36159251	36188051	28801	2	NM_001135108	-55445	capn7	capn7
chr16	36329388	36330315	.	102	.	6.61173	-1	-1	446	0	0.25	36329388	36329825	3.78884	267	36329658	36330315	2.82289	356	Distal Intergenic	16	36159251	36188051	28801	2	NM_001135108	-141338	capn7	capn7
chr16	36338327	36339840	.	277	.	8.15004	-1	-1	1116	0.23	0.67	36338988	36339494	4.53669	298	36338327	36339840	3.61335	1273	Distal Intergenic	16	36159251	36188051	28801	2	NM_001135108	-150277	capn7	capn7
chr16	36359161	36359851	.	102	.	6.76348	-1	-1	224	0	0.25	36359161	36359524	3.03051	139	36359190	36359851	3.73297	281	Distal Intergenic	16	36159251	36188051	28801	2	NM_001135108	-171111	capn7	capn7
chr16	36419834	36420292	.	244	.	7.79801	-1	-1	217	0.19	0.59	36419834	36420216	4.60393	252	36419899	36420292	3.19408	117	Distal Intergenic	16	36159251	36188051	28801	2	NM_001135108	-231784	capn7	capn7
chr16	36369671	36369987	.	102	.	4.90034	-1	-1	280	0	0.25	36369686	36369987	2.70073	262	36369671	36369969	2.19961	284	Distal Intergenic	16	36159251	36188051	28801	2	NM_001135108	-181621	capn7	capn7
chr16	36364418	36367266	.	783	.	11.6873	-1	-1	888	1.17	1.89	36364730	36366617	7.27451	1080	36364418	36367266	4.41276	385	Distal Intergenic	16	36159251	36188051	28801	2	NM_001135108	-176368	capn7	capn7
chr22	26577759	26578347	.	102	.	5.6453	-1	-1	268	0	0.25	26577759	26578261	3.42723	400	26577852	26578347	2.21807	43	Distal Intergenic	22	26587766	26612710	24945	1	NM_001244080	-9419	capn8	capn8
chr2	54069948	54070611	.	102	.	6.83489	-1	-1	442	0	0.25	54070214	54070611	4.51269	199	54069948	54070419	2.3222	420	Distal Intergenic	2	54218470	54224927	6458	1	NM_001017676	-147859	capsla	capsla
chr2	54230385	54231260	.	102	.	6.38714	-1	-1	415	0	0.25	54230385	54230894	2.77379	463	54230389	54231260	3.61335	363	Distal Intergenic	2	54218470	54224927	6458	1	NM_001017676	11916	capsla	capsla
chr8	27788900	27789720	.	102	.	6.02701	-1	-1	617	0	0.25	27789375	27789702	2.89991	44	27788900	27789720	3.1271	716	Promoter (<=1kb)	8	27788835	27798350	9516	1	NM_001006663	66	capza1b	capza1b
chr3	27686824	27687402	.	102	.	6.3711	-1	-1	309	0	0.25	27686824	27687254	3.38322	166	27686976	27687402	2.98788	300	Intron (NM_200562/carhsp1, intron 1 of 3)	3	27667252	27700226	32975	1	NM_200562	19573	carhsp1	carhsp1
chr2	38796761	38797602	.	233	.	7.62327	-1	-1	416	0.18	0.56	38796761	38797423	4.67484	172	38797315	38797602	2.94843	107	Intron (NM_001317765/carmil3, intron 2 of 39)	2	38776699	38925038	148340	1	NM_001317765	20063	carmil3	carmil3
chr2	38777391	38778536	.	102	.	7.1295	-1	-1	966	0	0.25	38778001	38778536	4.87568	464	38777391	38778380	2.25382	858	Promoter (<=1kb)	2	38776699	38925038	148340	1	NM_001317765	693	carmil3	carmil3
chrUn_KN150339v1	61211	61952	.	223	.	7.01953	-1	-1	275	0.16	0.54	61211	61952	2.76981	325	61288	61924	4.24972	149	Distal Intergenic	107	41275	49830	8556	2	NM_001013343	-11382	carnmt1	carnmt1
chr3	23275983	23277178	.	102	.	7.02245	-1	-1	189	0	0.25	23276105	23276386	2.54174	123	23275983	23277178	4.48071	133	Distal Intergenic	3	23298407	23331406	33000	2	NM_205716	54228	casc3	casc3
chr16	17574747	17575522	.	102	.	6.31914	-1	-1	233	0	0.25	17574747	17575054	2.49439	20	17575049	17575522	3.82475	144	Distal Intergenic	16	17643307	17669604	26298	2	NM_001042695	94082	casp2	casp2
chr1	16759913	16760644	.	102	.	5.67934	-1	-1	295	0	0.25	16759949	16760314	2.54174	356	16759913	16760644	3.1376	199	Intron (NM_212967/fat1a, intron 7 of 26)	1	16834441	16843370	8930	1	NM_131877	-73797	casp3a	casp3a
chr3	32893504	32894704	.	425	.	9.20276	-1	-1	353	0.44	1.03	32893504	32894704	5.08348	342	32893566	32894603	4.11928	302	Distal Intergenic	3	32837495	32841814	4320	2	NM_001039980	-51691	casp6b.2	casp6b.2
chr3	32907726	32908311	.	362	.	8.54255	-1	-1	234	0.34	0.87	32907726	32908311	3.66185	193	32907797	32908252	4.8807	205	Distal Intergenic	3	32837495	32841814	4320	2	NM_001039980	-65913	casp6b.2	casp6b.2
chr20	24047828	24048321	.	266	.	7.53073	-1	-1	274	0.21	0.64	24048020	24048320	2.85603	111	24047828	24048321	4.6747	246	Promoter (<=1kb)	20	24047892	24056914	9023	1	NM_001014334	0	casp8ap2	casp8ap2
chr16	42047351	42047879	.	349	.	8.58984	-1	-1	399	0.32	0.84	42047535	42047879	4.34986	197	42047351	42047829	4.23998	418	Intron (NM_131505/caspa, intron 5 of 6)	16	42043526	42054449	10924	2	NM_131505	6570	caspa	caspa
chr1	57394169	57394855	.	339	.	8.37294	-1	-1	372	0.31	0.82	57394353	57394855	4.05711	141	57394169	57394714	4.31583	419	Distal Intergenic	1	57370656	57376144	5489	2	NM_001145592	-18026	caspbl	caspbl
chr1	57427160	57427669	.	205	.	7.26632	-1	-1	174	0.15	0.5	57427170	57427669	3.86654	251	57427160	57427633	3.39978	88	Distal Intergenic	1	57370656	57376144	5489	2	NM_001145592	-51017	caspbl	caspbl
chr1	57447707	57448445	.	102	.	5.6846	-1	-1	542	0	0.25	57447707	57448322	2.28482	503	57447962	57448445	3.39978	327	Distal Intergenic	1	57370656	57376144	5489	2	NM_001145592	-71564	caspbl	caspbl
chr5	60692714	60693688	.	265	.	8.05064	-1	-1	436	0.21	0.64	60692714	60693227	4.567	302	60693170	60693688	3.48364	114	Intron (NM_199780/castor2, intron 2 of 8)	5	60677094	60719092	41999	1	NM_199780	15621	castor2	castor2
chr5	60469180	60470033	.	102	.	6.50712	-1	-1	487	0	0.25	60469445	60469966	3.16177	75	60469180	60470033	3.34535	635	Distal Intergenic	5	60677094	60719092	41999	1	NM_199780	-207061	castor2	castor2
chr9	24506792	24508205	.	373	.	8.90623	-1	-1	869	0.36	0.9	24507060	24508205	5.07139	858	24506792	24507700	3.83484	613	Intron (NM_001128365/tmeff2a, intron 4 of 9)	9	24412184	24431721	19538	2	NM_001277070	-75072	cavin2a	cavin2a
chr9	24502044	24503398	.	102	.	6.03603	-1	-1	1061	0	0.25	24502473	24503398	2.8081	762	24502044	24503105	3.22793	932	Intron (NM_001128365/tmeff2a, intron 4 of 9)	9	24412184	24431721	19538	2	NM_001277070	-70324	cavin2a	cavin2a
chr9	24498448	24501001	.	1000	.	13.6193	-1	-1	1199	2.08	2.82	24499018	24500921	8.19769	404	24498448	24501001	5.42163	1625	Intron (NM_001128365/tmeff2a, intron 4 of 9)	9	24412184	24431721	19538	2	NM_001277070	-66728	cavin2a	cavin2a
chr9	24462222	24468129	.	1000	.	13.0476	-1	-1	2582	1.78	2.52	24462222	24468129	8.00196	4067	24462630	24467957	5.04568	690	Intron (NM_001128365/tmeff2a, intron 4 of 9)	9	24412184	24431721	19538	2	NM_001277070	-30502	cavin2a	cavin2a
chr9	24484545	24487819	.	1000	.	16.6571	-1	-1	1329	3.34	4.05	24484545	24487819	11.3453	635	24484620	24487731	5.31179	1588	Intron (NM_001128365/tmeff2a, intron 4 of 9)	9	24412184	24431721	19538	2	NM_001277070	-52825	cavin2a	cavin2a
chr9	24488245	24491499	.	1000	.	17.168	-1	-1	2047	3.82	4.51	24488245	24491423	10.4573	1119	24488785	24491499	6.7107	1014	Intron (NM_001128365/tmeff2a, intron 4 of 9)	9	24412184	24431721	19538	2	NM_001277070	-56525	cavin2a	cavin2a
chr9	24509779	24512707	.	1000	.	14.7127	-1	-1	976	2.56	3.29	24509779	24512519	5.69622	282	24509881	24512707	9.01645	128	Intron (NM_001128365/tmeff2a, intron 4 of 9)	9	24412184	24431721	19538	2	NM_001277070	-78059	cavin2a	cavin2a
chr9	24513433	24518636	.	1000	.	19.8368	-1	-1	4102	4.8	5	24513433	24518636	13.3236	890	24513949	24518314	6.51322	1350	Intron (NM_001128365/tmeff2a, intron 4 of 9)	9	24412184	24431721	19538	2	NM_001277070	-81713	cavin2a	cavin2a
chr9	24492626	24494361	.	323	.	8.66084	-1	-1	931	0.29	0.78	24492626	24493833	5.4806	658	24493239	24494361	3.18024	592	Intron (NM_001128365/tmeff2a, intron 4 of 9)	9	24412184	24431721	19538	2	NM_001277070	-60906	cavin2a	cavin2a
chr9	24495740	24497721	.	243	.	7.58478	-1	-1	930	0.19	0.59	24495901	24497317	3.33807	875	24495740	24497721	4.24671	824	Intron (NM_001128365/tmeff2a, intron 4 of 9)	9	24412184	24431721	19538	2	NM_001277070	-64020	cavin2a	cavin2a
chr9	24503860	24506591	.	1000	.	12.4921	-1	-1	2063	1.71	2.44	24503860	24506591	4.92384	1884	24504104	24506450	7.56829	335	Intron (NM_001128365/tmeff2a, intron 4 of 9)	9	24412184	24431721	19538	2	NM_001277070	-72140	cavin2a	cavin2a
chr24	33723922	33726801	.	1000	.	12.6115	-1	-1	1784	1.81	2.55	33724011	33726801	5.69622	2538	33723922	33726483	6.91529	625	Distal Intergenic	24	33811656	33817205	5550	2	NM_001008579	90404	cavin4b	cavin4b
chr24	33780364	33780934	.	221	.	7.48334	-1	-1	330	0.16	0.53	33780440	33780918	4.11955	268	33780364	33780934	3.36379	317	Distal Intergenic	24	33811656	33817205	5550	2	NM_001008579	36271	cavin4b	cavin4b
chr6	57852626	57854124	.	1000	.	15.1776	-1	-1	1227	2.71	3.45	57852654	57854124	5.62092	1262	57852626	57854064	9.55665	330	Distal Intergenic	6	57637514	57658166	20653	2	NM_001365483	-194461	cbfa2t2	cbfa2t2
chr6	57827470	57829248	.	401	.	8.69524	-1	-1	1045	0.4	0.97	57827623	57829248	2.77007	1576	57827470	57828860	5.92517	367	Distal Intergenic	6	57637514	57658166	20653	2	NM_001365483	-169305	cbfa2t2	cbfa2t2
chr6	57806231	57810133	.	1000	.	16.7569	-1	-1	2237	3.5	4.19	57806231	57810050	7.94657	439	57806407	57810133	8.81028	1009	Distal Intergenic	6	57637514	57658166	20653	2	NM_001365483	-148066	cbfa2t2	cbfa2t2
chr6	57837310	57838534	.	307	.	8.10333	-1	-1	562	0.27	0.74	57837310	57838196	3.37653	712	57837567	57838534	4.7268	155	Distal Intergenic	6	57637514	57658166	20653	2	NM_001365483	-179145	cbfa2t2	cbfa2t2
chr6	57840039	57842777	.	1000	.	17.2819	-1	-1	1207	3.55	4.23	57840816	57842640	6.64161	509	57840039	57842777	10.6402	669	Distal Intergenic	6	57637514	57658166	20653	2	NM_001365483	-181874	cbfa2t2	cbfa2t2
chr6	57848685	57851200	.	806	.	11.5232	-1	-1	1322	1.21	1.94	57848685	57851200	3.71723	529	57849156	57851044	7.80595	579	Distal Intergenic	6	57637514	57658166	20653	2	NM_001365483	-190520	cbfa2t2	cbfa2t2
chr6	57812047	57813728	.	275	.	8.13322	-1	-1	1066	0.23	0.66	57812047	57813728	4.52916	996	57812806	57813717	3.60406	377	Distal Intergenic	6	57637514	57658166	20653	2	NM_001365483	-153882	cbfa2t2	cbfa2t2
chr6	57833263	57836743	.	1000	.	13.0266	-1	-1	1257	1.94	2.69	57834163	57836743	6.68923	360	57833263	57835928	6.33735	1254	Distal Intergenic	6	57637514	57658166	20653	2	NM_001365483	-175098	cbfa2t2	cbfa2t2
chr6	57625995	57626685	.	102	.	5.18216	-1	-1	261	0	0.25	57625995	57626367	2.76981	154	57626140	57626685	2.41235	223	Distal Intergenic	6	57637514	57658166	20653	2	NM_001365483	31481	cbfa2t2	cbfa2t2
chr6	57818619	57820270	.	498	.	9.28201	-1	-1	1160	0.57	1.2	57818788	57820270	2.34391	1168	57818619	57820033	6.9381	220	Distal Intergenic	6	57637514	57658166	20653	2	NM_001365483	-160454	cbfa2t2	cbfa2t2
chr6	57838944	57839710	.	102	.	6.3218	-1	-1	446	0	0.25	57838944	57839585	2.92833	289	57839031	57839710	3.39347	517	Distal Intergenic	6	57637514	57658166	20653	2	NM_001365483	-180779	cbfa2t2	cbfa2t2
chr6	57858966	57861294	.	102	.	5.68855	-1	-1	1585	0	0.25	57858966	57860603	3.03533	1588	57859812	57861294	2.65322	737	Distal Intergenic	6	57637514	57658166	20653	2	NM_001365483	-200801	cbfa2t2	cbfa2t2
chr6	57816286	57817351	.	102	.	6.96851	-1	-1	392	0	0.25	57816377	57817351	4.11098	381	57816286	57816831	2.85753	312	Distal Intergenic	6	57637514	57658166	20653	2	NM_001365483	-158121	cbfa2t2	cbfa2t2
chr6	57856596	57857188	.	784	.	11.7124	-1	-1	324	1.17	1.89	57856596	57857188	7.33403	419	57856650	57857027	4.37832	175	Distal Intergenic	6	57637514	57658166	20653	2	NM_001365483	-198431	cbfa2t2	cbfa2t2
chr6	57787344	57787936	.	243	.	7.60216	-1	-1	324	0.19	0.59	57787344	57787765	3.35924	223	57787574	57787936	4.24292	196	Distal Intergenic	6	57637514	57658166	20653	2	NM_001365483	-129179	cbfa2t2	cbfa2t2
chr6	57861897	57864115	.	789	.	11.0968	-1	-1	1054	1.18	1.9	57862107	57864115	5.50711	725	57861897	57864093	5.58964	1173	Distal Intergenic	6	57637514	57658166	20653	2	NM_001365483	-203732	cbfa2t2	cbfa2t2
chr6	57821673	57825527	.	1000	.	19.0057	-1	-1	920	3.45	4.15	57821673	57824569	4.02338	903	57822237	57825527	14.9824	359	Distal Intergenic	6	57637514	57658166	20653	2	NM_001365483	-163508	cbfa2t2	cbfa2t2
chr6	57802880	57804668	.	756	.	10.8958	-1	-1	656	1.11	1.82	57802900	57804598	4.75668	927	57802880	57804668	6.13915	365	Distal Intergenic	6	57637514	57658166	20653	2	NM_001365483	-144715	cbfa2t2	cbfa2t2
chr6	57843743	57845752	.	784	.	11.6339	-1	-1	735	1.17	1.89	57843743	57844716	7.06879	701	57844085	57845752	4.56514	428	Distal Intergenic	6	57637514	57658166	20653	2	NM_001365483	-185578	cbfa2t2	cbfa2t2
chr6	57830499	57831568	.	102	.	5.66988	-1	-1	328	0	0.25	57830803	57831568	2.88998	25	57830499	57831449	2.7799	328	Distal Intergenic	6	57637514	57658166	20653	2	NM_001365483	-172334	cbfa2t2	cbfa2t2
chr6	57847021	57848218	.	320	.	8.47193	-1	-1	809	0.28	0.77	57847021	57848218	4.75593	751	57847166	57848085	3.716	723	Distal Intergenic	6	57637514	57658166	20653	2	NM_001365483	-188856	cbfa2t2	cbfa2t2
chr18	22940526	22943129	.	1000	.	13.451	-1	-1	896	1.86	2.6	22940687	22943129	8.87901	779	22940526	22943101	4.57202	339	Intron (NM_200787/gnao1a, intron 4 of 7)	18	23005047	23082244	77198	1	NM_199209	-61918	cbfb	cbfb
chr18	22943543	22945366	.	209	.	7.15997	-1	-1	872	0.15	0.51	22943543	22944748	3.28852	100	22943738	22945366	3.87145	1449	Intron (NM_200787/gnao1a, intron 4 of 7)	18	23005047	23082244	77198	1	NM_199209	-59681	cbfb	cbfb
chr18	23036449	23042090	.	1000	.	15.246	-1	-1	1205	2.68	3.41	23036449	23042090	10.4563	1647	23036520	23041651	4.78974	693	Intron (NM_199209/cbfb, intron 3 of 5)	18	23005047	23082244	77198	1	NM_199209	31403	cbfb	cbfb
chr15	23298401	23299042	.	351	.	8.90483	-1	-1	411	0.32	0.85	23298401	23298958	6.50996	401	23298707	23299042	2.39487	115	Intron (NM_001007330/cbl, intron 2 of 15)	15	23272835	23330133	57299	1	NM_001007330	25567	cbl	cbl
chr16	25873699	25874890	.	102	.	6.54469	-1	-1	531	0	0.25	25873699	25874313	3.29564	168	25874216	25874890	3.24905	378	Intron (NM_001128252/cblc, intron 9 of 10)	16	25846069	25885787	39719	1	NM_001128252	27631	cblc	cblc
chr16	25831188	25833598	.	817	.	11.7513	-1	-1	2001	1.24	1.97	25831188	25833598	7.09651	239	25831689	25833479	4.65481	1446	Distal Intergenic	16	25846069	25885787	39719	1	NM_001128252	-12471	cblc	cblc
chr18	18089236	18089822	.	216	.	7.43611	-1	-1	289	0.16	0.52	18089272	18089764	4.26743	335	18089236	18089822	3.16868	208	Distal Intergenic	18	18115217	18120961	5745	1	NM_001002520	-25395	cbln1	cbln1
chr18	18149166	18151023	.	353	.	8.09219	-1	-1	670	0.33	0.85	18150219	18150606	2.54174	133	18149166	18151023	5.55045	154	Distal Intergenic	18	18115217	18120961	5745	1	NM_001002520	33950	cbln1	cbln1
chr18	18206519	18209458	.	658	.	10.3674	-1	-1	997	0.89	1.59	18206528	18209415	4.51886	947	18206519	18209458	5.84852	1039	Distal Intergenic	18	18115217	18120961	5745	1	NM_001002520	91303	cbln1	cbln1
chr7	4088257	4088637	.	102	.	5.77994	-1	-1	198	0	0.25	4088352	4088637	2.87935	228	4088257	4088585	2.90059	74	Distal Intergenic	7	4153687	4158674	4988	2	NM_001293704	70037	cbln11	cbln11
chr10	21882178	21882826	.	102	.	5.52357	-1	-1	323	0	0.25	21882519	21882826	2.53569	31	21882178	21882665	2.98788	274	Distal Intergenic	10	21909926	21913078	3153	1	NM_001326525	-27100	cbln17	cbln17
chr15	619147	619755	.	102	.	5.36502	-1	-1	340	0	0.25	619147	619681	2.41659	342	619258	619755	2.94843	227	Distal Intergenic	15	611258	615024	3767	2	NM_001326408	-4124	cbln20	cbln20
chr24	15681449	15685653	.	1000	.	16.036	-1	-1	2236	3.24	3.94	15681787	15685653	8.43861	1103	15681449	15685554	7.59739	820	Distal Intergenic	24	15501040	15503587	2548	2	NM_001098738	-177863	cbln2b	cbln2b
chr24	15777881	15780978	.	641	.	10.2231	-1	-1	2538	0.85	1.54	15777881	15780933	5.10081	2693	15778993	15780978	5.12232	1272	Distal Intergenic	24	15501040	15503587	2548	2	NM_001098738	-274295	cbln2b	cbln2b
chr24	15814404	15817863	.	1000	.	19.6419	-1	-1	1696	4.27	4.92	15814404	15817863	5.97223	490	15814442	15817858	13.6696	452	Distal Intergenic	24	15501040	15503587	2548	2	NM_001098738	-310818	cbln2b	cbln2b
chr24	15483651	15484421	.	102	.	6.55131	-1	-1	390	0	0.25	15483792	15484201	3.23144	286	15483651	15484421	3.31987	353	Distal Intergenic	24	15501040	15503587	2548	2	NM_001098738	19166	cbln2b	cbln2b
chr24	15848205	15851081	.	719	.	10.7585	-1	-1	672	1.03	1.73	15848205	15850716	4.1649	628	15848649	15851081	6.59361	293	Distal Intergenic	24	15501040	15503587	2548	2	NM_001098738	-344619	cbln2b	cbln2b
chr24	15623893	15629657	.	1000	.	29.9102	-1	-1	3260	5	5	15623893	15629657	17.3575	1319	15623951	15629654	12.5527	581	Distal Intergenic	24	15501040	15503587	2548	2	NM_001098738	-120307	cbln2b	cbln2b
chr24	15382612	15388586	.	1000	.	24.0331	-1	-1	2065	5	5	15382617	15388586	17.0092	1420	15382612	15388269	7.02388	1666	Distal Intergenic	24	15501040	15503587	2548	2	NM_001098738	115001	cbln2b	cbln2b
chr24	15937535	15938169	.	102	.	6.55767	-1	-1	399	0	0.25	15937887	15938169	3.38899	123	15937535	15937975	3.16868	324	Distal Intergenic	24	15501040	15503587	2548	2	NM_001098738	-433949	cbln2b	cbln2b
chr24	15781278	15783063	.	977	.	12.1767	-1	-1	902	1.62	2.35	15781278	15783063	6.18334	352	15781389	15782844	5.99332	260	Distal Intergenic	24	15501040	15503587	2548	2	NM_001098738	-277692	cbln2b	cbln2b
chr24	15484954	15486908	.	604	.	10.246	-1	-1	611	0.78	1.46	15485067	15486908	5.59932	782	15484954	15486085	4.64665	328	Distal Intergenic	24	15501040	15503587	2548	2	NM_001098738	16679	cbln2b	cbln2b
chr24	15929222	15930672	.	225	.	7.48466	-1	-1	453	0.17	0.54	15929222	15930672	3.99844	735	15929223	15929849	3.48622	170	Distal Intergenic	24	15501040	15503587	2548	2	NM_001098738	-425636	cbln2b	cbln2b
chr24	15846688	15847626	.	259	.	7.61251	-1	-1	566	0.21	0.63	15846688	15847598	3.09095	429	15846691	15847626	4.52156	700	Distal Intergenic	24	15501040	15503587	2548	2	NM_001098738	-343102	cbln2b	cbln2b
chr24	15789260	15789951	.	250	.	7.70879	-1	-1	291	0.2	0.6	15789497	15789951	3.66185	158	15789260	15789730	4.04694	187	Distal Intergenic	24	15501040	15503587	2548	2	NM_001098738	-285674	cbln2b	cbln2b
chr24	15908502	15909931	.	102	.	6.44261	-1	-1	1084	0	0.25	15908502	15909654	3.04283	778	15909506	15909931	3.39978	386	Distal Intergenic	24	15501040	15503587	2548	2	NM_001098738	-404916	cbln2b	cbln2b
chr24	15525424	15526502	.	102	.	6.22586	-1	-1	300	0	0.25	15525424	15526502	2.84811	246	15525453	15525989	3.37775	325	Distal Intergenic	24	15501040	15503587	2548	2	NM_001098738	-21838	cbln2b	cbln2b
chr24	15643701	15647392	.	992	.	13.7274	-1	-1	1802	1.66	2.39	15643894	15647392	10.244	397	15643701	15647250	3.48345	1807	Distal Intergenic	24	15501040	15503587	2548	2	NM_001098738	-140115	cbln2b	cbln2b
chr24	15419621	15425207	.	639	.	10.2536	-1	-1	2779	0.84	1.54	15419682	15424959	4.95682	4465	15419621	15425207	5.2968	1033	Distal Intergenic	24	15501040	15503587	2548	2	NM_001098738	78380	cbln2b	cbln2b
chr24	15312532	15313833	.	102	.	6.04351	-1	-1	744	0	0.25	15312532	15313205	3.5345	389	15312570	15313833	2.50901	1061	Distal Intergenic	24	15501040	15503587	2548	2	NM_001098738	189754	cbln2b	cbln2b
chr23	37971469	37972106	.	102	.	6.88295	-1	-1	273	0	0.25	37971469	37972106	4.31674	318	37971536	37971941	2.56621	161	Distal Intergenic	23	38023604	38042886	19283	1	NM_001110391	-51498	cbln4	cbln4
chr7	73206711	73207084	.	102	.	6.45412	-1	-1	112	0	0.25	73206711	73207084	3.54997	60	73206711	73207033	2.90415	164	Distal Intergenic	7	73225565	73226938	1374	1	NM_001327749	-18481	cbln6	cbln6
chr7	73244941	73246414	.	201	.	6.83741	-1	-1	1199	0.14	0.49	73244941	73246414	2.96536	1400	73245408	73246287	3.87205	531	Distal Intergenic	7	73231384	73233805	2422	1	NM_001110109	13558	cbln8	cbln8
chr7	73246897	73249096	.	915	.	12.113	-1	-1	1902	1.48	2.21	73246897	73248979	6.92779	1788	73247014	73249096	5.18522	1899	Distal Intergenic	7	73231384	73233805	2422	1	NM_001110109	15514	cbln8	cbln8
chr7	73285219	73286761	.	419	.	8.89951	-1	-1	659	0.43	1.01	73285219	73286761	4.07651	359	73286000	73286646	4.823	178	Distal Intergenic	7	73231384	73233805	2422	1	NM_001110109	53836	cbln8	cbln8
chr7	73292790	73295494	.	1000	.	17.123	-1	-1	1817	3.62	4.31	73293307	73295494	11.4482	834	73292790	73295193	5.67475	954	Distal Intergenic	7	73231384	73233805	2422	1	NM_001110109	61407	cbln8	cbln8
chr7	73243440	73244471	.	427	.	9.7581	-1	-1	280	0.44	1.03	73243440	73244471	7.43653	86	73243597	73243991	2.32157	317	Distal Intergenic	7	73231384	73233805	2422	1	NM_001110109	12057	cbln8	cbln8
chr7	73295756	73297184	.	644	.	10.4942	-1	-1	702	0.85	1.55	73295909	73297184	5.87094	622	73295756	73296984	4.62328	629	Distal Intergenic	7	73231384	73233805	2422	1	NM_001110109	64373	cbln8	cbln8
chr7	73249495	73250088	.	102	.	6.74772	-1	-1	309	0	0.25	73249495	73249797	3.76225	256	73249709	73250088	2.98547	148	Distal Intergenic	7	73231384	73233805	2422	1	NM_001110109	18112	cbln8	cbln8
chr7	73287442	73292355	.	1000	.	21.6162	-1	-1	1830	5	5	73287442	73292355	12.6388	681	73287541	73292229	8.97735	939	Distal Intergenic	7	73231384	73233805	2422	1	NM_001110109	56059	cbln8	cbln8
chr20	23693844	23694361	.	723	.	11.8535	-1	-1	306	1.05	1.74	23693878	23694283	8.13745	212	23693844	23694361	3.716	366	Distal Intergenic	20	23751732	23758204	6473	2	NM_205656	63843	cbr4	cbr4
chr3	10230751	10231622	.	674	.	10.4941	-1	-1	409	0.93	1.62	10230834	10231622	5.26658	602	10230751	10231507	5.2275	133	Distal Intergenic	3	10182822	10195443	12622	1	NM_194373	47930	cbx2	cbx2
chr3	10256350	10257347	.	190	.	6.82701	-1	-1	586	0.13	0.46	10256350	10257150	3.42723	228	10257011	10257347	3.39978	283	Distal Intergenic	3	10182822	10195443	12622	1	NM_194373	73529	cbx2	cbx2
chr3	10154669	10160559	.	1000	.	14.5793	-1	-1	4235	2.61	3.34	10154669	10160559	7.72876	5143	10154678	10160366	6.85055	3319	Distal Intergenic	3	10182822	10195443	12622	1	NM_194373	-22263	cbx2	cbx2
chr3	10057091	10058171	.	676	.	11.2874	-1	-1	508	0.93	1.63	10057091	10058171	7.32371	341	10057270	10058031	3.96369	496	Distal Intergenic	3	10182822	10195443	12622	1	NM_194373	-124651	cbx2	cbx2
chr3	10058693	10063051	.	1000	.	15.3235	-1	-1	1800	2.78	3.51	10058693	10063051	5.73602	212	10058722	10062924	9.58744	1054	Distal Intergenic	3	10182822	10195443	12622	1	NM_194373	-119771	cbx2	cbx2
chr23	36206360	36207081	.	102	.	6.7744	-1	-1	309	0	0.25	36206756	36207077	2.89991	153	36206360	36207081	3.87449	70	Promoter (<=1kb)	23	36199356	36207203	7848	2	NM_001080184	122	cbx5	cbx5
chr22	29034235	29034732	.	229	.	7.63041	-1	-1	269	0.17	0.55	29034453	29034732	4.37891	187	29034235	29034679	3.2515	133	Distal Intergenic	22	29128511	29133860	5350	2	NM_001003768	99128	cbx6a	cbx6a
chr22	29078364	29079048	.	102	.	6.82424	-1	-1	293	0	0.25	29078432	29079048	3.98094	403	29078364	29078682	2.8433	115	Distal Intergenic	22	29128511	29133860	5350	2	NM_001003768	54812	cbx6a	cbx6a
chr22	29107873	29109192	.	202	.	7.22099	-1	-1	626	0.14	0.49	29107873	29109192	3.9683	285	29108111	29109038	3.25269	730	Distal Intergenic	22	29128511	29133860	5350	2	NM_001003768	24668	cbx6a	cbx6a
chr22	29046753	29047930	.	203	.	6.96557	-1	-1	600	0.14	0.49	29047229	29047930	3.09352	512	29046753	29047335	3.87205	213	Distal Intergenic	22	29128511	29133860	5350	2	NM_001003768	85930	cbx6a	cbx6a
chr22	29040123	29041153	.	360	.	8.50517	-1	-1	652	0.34	0.87	29040720	29041153	3.69387	293	29040123	29041127	4.8113	414	Distal Intergenic	22	29128511	29133860	5350	2	NM_001003768	92707	cbx6a	cbx6a
chr22	29060846	29061566	.	190	.	6.8725	-1	-1	366	0.12	0.46	29061204	29061483	3.63726	175	29060846	29061566	3.23524	200	Distal Intergenic	22	29128511	29133860	5350	2	NM_001003768	72294	cbx6a	cbx6a
chr3	24855803	24856642	.	284	.	7.73421	-1	-1	462	0.24	0.69	24855803	24856360	2.81297	482	24856164	24856642	4.92124	81	Promoter (<=1kb)	3	24855597	24864068	8472	1	NM_001017853	207	cbx7a	cbx7a
chr6	21866747	21868268	.	102	.	6.7981	-1	-1	859	0	0.25	21866747	21867471	4.4756	271	21866955	21868268	2.3225	1240	Distal Intergenic	6	21888011	21891310	3300	1	NM_001024415	-19743	cbx8b	cbx8b
chr6	21869837	21871171	.	467	.	9.38806	-1	-1	958	0.51	1.13	21869953	21871161	5.07223	153	21869837	21871171	4.31583	1036	Distal Intergenic	6	21888011	21891310	3300	1	NM_001024415	-16840	cbx8b	cbx8b
chr6	21868984	21869659	.	194	.	7.01405	-1	-1	331	0.13	0.47	21869186	21869659	3.87645	125	21868984	21869492	3.1376	336	Distal Intergenic	6	21888011	21891310	3300	1	NM_001024415	-18352	cbx8b	cbx8b
chr13	18255388	18256843	.	1000	.	14.1356	-1	-1	914	2.28	2.99	18255388	18256843	8.82385	156	18255495	18256689	5.31179	941	Intron (NM_001145599/ccar1, intron 7 of 24)	13	18235307	18304094	68788	1	NM_001145599	20082	ccar1	ccar1
chr21	10561939	10563044	.	1000	.	13.205	-1	-1	801	1.77	2.5	10561976	10563044	8.60372	115	10561939	10562903	4.60132	751	Intron (NM_001163923/ccbe1, intron 8 of 10)	21	10485046	10584300	99255	1	NM_001163923	76894	ccbe1	ccbe1
chr21	10465340	10467803	.	1000	.	14.474	-1	-1	1497	2.55	3.28	10465950	10467647	7.80286	286	10465340	10467803	6.67111	730	Distal Intergenic	21	10485046	10584300	99255	1	NM_001163923	-17243	ccbe1	ccbe1
chr21	10464122	10465006	.	102	.	4.99622	-1	-1	253	0	0.25	10464122	10464691	2.33262	99	10464145	10465006	2.6636	384	Distal Intergenic	21	10485046	10584300	99255	1	NM_001163923	-20040	ccbe1	ccbe1
chr21	10407974	10413998	.	1000	.	16.8285	-1	-1	2386	3.6	4.29	10408033	10413998	10.7709	3215	10407974	10413849	6.05756	1499	Distal Intergenic	21	10485046	10584300	99255	1	NM_001163923	-71048	ccbe1	ccbe1
chr21	10431903	10432790	.	453	.	9.08528	-1	-1	389	0.49	1.09	10432059	10432634	3.52602	346	10431903	10432790	5.55926	276	Distal Intergenic	21	10485046	10584300	99255	1	NM_001163923	-52256	ccbe1	ccbe1
chr25	13561823	13562781	.	267	.	7.90361	-1	-1	378	0.22	0.64	13561823	13562248	3.79104	286	13562009	13562781	4.11257	284	Distal Intergenic	25	13566210	13571823	5614	1	NM_001006061	-3429	ccdc113	ccdc113
chr16	16605041	16605802	.	362	.	8.59401	-1	-1	314	0.34	0.87	16605263	16605802	4.21569	155	16605041	16605701	4.37832	252	Distal Intergenic	16	16621807	16646153	24347	1	NM_001003589	-16005	ccdc12	ccdc12
chr11	25344422	25345058	.	289	.	8.32482	-1	-1	252	0.24	0.7	25344422	25345058	5.27311	151	25344453	25345009	3.05171	322	Distal Intergenic	11	25358420	25380967	22548	1	NM_001077451	-13362	ccdc120	ccdc120
chr5	25585775	25586355	.	102	.	6.00158	-1	-1	234	0	0.25	25586006	25586355	3.38899	181	25585775	25586307	2.61259	57	Downstream (2-3kb)	5	25571411	25581710	10300	2	NM_001098182	-4066	ccdc125	ccdc125
chr19	7402707	7403858	.	102	.	5.96217	-1	-1	211	0	0.25	7402737	7403144	3.42723	115	7402707	7403858	2.53494	277	Intron (NM_001045203/oxr1b, intron 8 of 13)	19	7373560	7377059	3500	1	NM_001082883	29148	ccdc127b	ccdc127b
chr22	26223829	26224600	.	102	.	5.33193	-1	-1	433	0	0.25	26223829	26224344	2.84328	324	26224092	26224600	2.48865	280	Intron (NM_205595/ccdc130, intron 8 of 9)	22	26219528	26231666	12139	2	NM_205595	7066	ccdc130	ccdc130
chr7	71150773	71151162	.	334	.	8.74271	-1	-1	212	0.3	0.8	71150773	71151112	5.71206	202	71150855	71151162	3.03065	140	Distal Intergenic	7	71111414	71143491	32078	2	NM_001006020	-7283	ccdc149a	ccdc149a
chr7	71125843	71126841	.	404	.	8.91101	-1	-1	433	0.41	0.97	71125843	71126762	4.43145	122	71126299	71126841	4.47956	288	Intron (NM_001006020/ccdc149a, intron 10 of 11)	7	71111414	71143491	32078	2	NM_001006020	16650	ccdc149a	ccdc149a
chr7	71137420	71138192	.	336	.	8.2831	-1	-1	375	0.3	0.81	71137770	71138192	3.4024	43	71137420	71137856	4.8807	358	Exon (NM_001006020/ccdc149a, exon 8 of 12)	7	71111414	71143491	32078	2	NM_001006020	5299	ccdc149a	ccdc149a
chr7	71166869	71168265	.	399	.	9.03135	-1	-1	892	0.4	0.96	71166869	71167845	5.09564	770	71167255	71168265	3.93571	628	Distal Intergenic	7	71111414	71143491	32078	2	NM_001006020	-23379	ccdc149a	ccdc149a
chr6	8012761	8013840	.	259	.	7.52541	-1	-1	427	0.21	0.63	8012824	8013283	2.94116	292	8012761	8013840	4.58425	499	Downstream (1-2kb)	6	8014843	8029211	14369	2	NM_001077369	15371	ccdc151	ccdc151
chr15	23179217	23180067	.	102	.	6.34643	-1	-1	401	0	0.25	23179696	23180012	3.09269	79	23179217	23180067	3.25374	244	Distal Intergenic	15	23264952	23271297	6346	2	NM_001111210	91230	ccdc153	ccdc153
chr15	23045013	23045565	.	102	.	6.36332	-1	-1	328	0	0.25	23045146	23045565	3.42723	205	23045013	23045470	2.93609	318	Distal Intergenic	15	23264952	23271297	6346	2	NM_001111210	225732	ccdc153	ccdc153
chr15	23180652	23181557	.	102	.	5.61922	-1	-1	533	0	0.25	23180652	23181557	3.38899	707	23180984	23181320	2.23023	28	Distal Intergenic	15	23264952	23271297	6346	2	NM_001111210	89740	ccdc153	ccdc153
chr15	23182054	23183896	.	102	.	6.07654	-1	-1	1028	0	0.25	23182228	23183896	3.98629	1548	23182054	23183426	2.09025	335	Distal Intergenic	15	23264952	23271297	6346	2	NM_001111210	87401	ccdc153	ccdc153
chr2	10809302	10810530	.	102	.	6.40148	-1	-1	809	0	0.25	10809302	10810530	3.86654	974	10809841	10810125	2.53494	106	Distal Intergenic	2	10684763	10780447	95685	2	NM_001365136	-28856	ccdc18	ccdc18
chr11	4277627	4278398	.	102	.	6.8336	-1	-1	301	0	0.25	4277935	4278333	3.73401	133	4277627	4278398	3.09959	162	Distal Intergenic	11	4129421	4156386	26966	2	NM_001020570	-121242	ccdc3b	ccdc3b
chr11	4303557	4304373	.	200	.	7.05174	-1	-1	171	0.14	0.48	4303649	4304373	4.14759	163	4303557	4304339	2.90415	88	Distal Intergenic	11	4129421	4156386	26966	2	NM_001020570	-147172	ccdc3b	ccdc3b
chr11	4232433	4233077	.	102	.	5.3151	-1	-1	225	0	0.25	4232634	4233077	2.73977	22	4232433	4232834	2.57533	228	Distal Intergenic	11	4129421	4156386	26966	2	NM_001020570	-76048	ccdc3b	ccdc3b
chr11	4207286	4207920	.	197	.	6.99246	-1	-1	260	0.14	0.48	4207286	4207631	3.27353	40	4207626	4207920	3.71893	141	Distal Intergenic	11	4129421	4156386	26966	2	NM_001020570	-50901	ccdc3b	ccdc3b
chr6	21807448	21808194	.	335	.	8.16298	-1	-1	478	0.3	0.81	21807448	21808194	3.00081	663	21807457	21808042	5.16217	285	Intron (NM_001271813/ccdc40, intron 17 of 19)	6	21779808	21821089	41282	1	NM_001271813	27641	ccdc40	ccdc40
chr6	21788324	21789020	.	102	.	6.12608	-1	-1	414	0	0.25	21788569	21789020	3.3463	402	21788324	21788608	2.77978	182	Intron (NM_001271813/ccdc40, intron 2 of 19)	6	21779808	21821089	41282	1	NM_001271813	8517	ccdc40	ccdc40
chr3	31325436	31325849	.	102	.	5.88734	-1	-1	163	0	0.25	31325493	31325825	3.23144	72	31325436	31325849	2.6559	198	Distal Intergenic	3	31468890	31473614	4725	1	NM_200658	-143041	ccdc43	ccdc43
chr21	21237748	21238433	.	102	.	5.97764	-1	-1	333	0	0.25	21237748	21238433	3.86654	384	21238020	21238301	2.1111	11	Intron (NM_001077166/ccdc61, intron 10 of 12)	21	21227352	21241197	13846	1	NM_001077166	10397	ccdc61	ccdc61
chr17	20715854	20721534	.	1000	.	14.5265	-1	-1	3089	2.58	3.31	20715854	20721534	7.85907	3109	20715889	20721429	6.66744	3035	Distal Intergenic	17	20654129	20676062	21934	2	NM_199985	-39793	ccdc6a	ccdc6a
chr12	7638524	7639218	.	102	.	7.46907	-1	-1	269	0	0.25	7638696	7639218	2.3694	40	7638524	7638990	5.09967	327	Distal Intergenic	12	7575806	7604997	29192	2	NM_200241	-33528	ccdc6b	ccdc6b
chr12	7763204	7764469	.	859	.	11.872	-1	-1	366	1.34	2.07	7763217	7764059	6.85396	393	7763204	7764469	5.01802	326	Distal Intergenic	12	7575806	7604997	29192	2	NM_200241	-158208	ccdc6b	ccdc6b
chr12	7768453	7769583	.	680	.	11.2621	-1	-1	659	0.95	1.64	7768453	7769361	7.15916	407	7769281	7769583	4.10297	84	Distal Intergenic	12	7575806	7604997	29192	2	NM_200241	-163457	ccdc6b	ccdc6b
chr21	40656861	40658991	.	578	.	9.90147	-1	-1	568	0.72	1.39	40656861	40658512	4.4756	567	40656899	40658991	5.42587	532	Distal Intergenic	21	40662848	40686036	23189	1	NM_199822	-3857	ccdc82	ccdc82
chr5	58089950	58090495	.	208	.	7.04298	-1	-1	123	0.15	0.5	58089950	58090495	3.09269	142	58089972	58090471	3.95029	83	Distal Intergenic	5	58017832	58026429	8598	1	NM_001327927	72119	ccdc84	ccdc84
chr5	58058570	58059546	.	211	.	7.33603	-1	-1	291	0.15	0.51	58058574	58059501	4.25868	218	58058570	58059546	3.07735	361	Distal Intergenic	5	58017832	58026429	8598	1	NM_001327927	40739	ccdc84	ccdc84
chr6	6599044	6599896	.	102	.	6.84295	-1	-1	170	0	0.25	6599044	6599896	4.33394	119	6599175	6599596	2.50901	90	Intron (NM_001004570/ccdc85al, intron 4 of 6)	6	6579756	6618652	38897	2	NM_001004570	18756	ccdc85al	ccdc85al
chr20	5141611	5142665	.	380	.	9.44099	-1	-1	794	0.37	0.92	5141611	5142665	6.66109	822	5142335	5142613	2.7799	43	Intron (NM_001002628/ccdc85cb, intron 1 of 6)	20	5114012	5184750	70739	2	NM_001002628	42085	ccdc85cb	ccdc85cb
chr15	26902760	26903494	.	102	.	6.96228	-1	-1	474	0	0.25	26902760	26903494	4.40753	537	26902762	26903273	2.55475	410	Distal Intergenic	15	26971251	26998678	27428	2	NM_001075106	95184	ccdc9	ccdc9
chr9	38537040	38537481	.	974	.	12.0635	-1	-1	218	1.61	2.35	38537093	38537444	5.33429	248	38537040	38537481	6.72917	136	Intron (NM_001003411/ddx18, intron 7 of 13)	9	38543657	38558332	14676	2	NM_001040324	20851	ccdc93	ccdc93
chr9	38534840	38536279	.	1000	.	13.9783	-1	-1	437	2.3	3.01	38534840	38536279	8.07127	176	38534858	38536278	5.90703	583	Intron (NM_001003411/ddx18, intron 7 of 13)	9	38543657	38558332	14676	2	NM_001040324	22053	ccdc93	ccdc93
chr9	38531305	38532800	.	201	.	7.18752	-1	-1	229	0.14	0.48	38531305	38531664	3.99344	243	38531361	38532800	3.19408	159	Intron (NM_001003411/ddx18, intron 7 of 13)	9	38543657	38558332	14676	2	NM_001040324	25532	ccdc93	ccdc93
chr7	39454451	39455538	.	357	.	8.5681	-1	-1	303	0.33	0.86	39454625	39455111	3.96678	196	39454451	39455538	4.60132	237	Distal Intergenic	7	39460311	39467443	7133	2	NM_001128698	11905	ccdc96	ccdc96
chr7	39461651	39464605	.	970	.	12.1146	-1	-1	1610	1.61	2.34	39462510	39464605	5.86024	1139	39461651	39464499	6.25437	1222	Promoter (2-3kb)	7	39460311	39467443	7133	2	NM_001128698	2838	ccdc96	ccdc96
chr10	17854981	17860220	.	1000	.	23.1658	-1	-1	2854	5	5	17854981	17860220	17.2793	452	17855449	17860074	5.88646	335	Distal Intergenic	10	17819547	17822667	3121	1	NM_001302701	35435	ccl19b	ccl19b
chr10	17816755	17817794	.	435	.	9.0247	-1	-1	473	0.46	1.05	17816755	17817770	3.81261	251	17816872	17817794	5.21209	578	Promoter (1-2kb)	10	17819547	17822667	3121	1	NM_001302701	-1753	ccl19b	ccl19b
chr24	25767768	25768643	.	446	.	9.06846	-1	-1	562	0.48	1.07	25767899	25768483	3.09269	457	25767768	25768643	5.97577	537	Distal Intergenic	24	25861877	25864089	2213	1	NM_001113595	-93234	ccl20b	ccl20b
chr24	25801239	25802017	.	102	.	5.78707	-1	-1	346	0	0.25	25801447	25802017	3.13117	263	25801239	25801673	2.6559	222	Distal Intergenic	24	25861877	25864089	2213	1	NM_001113595	-59860	ccl20b	ccl20b
chr11	6240122	6243548	.	1000	.	16.6722	-1	-1	1529	3.6	4.29	6240612	6242877	9.66753	710	6240122	6243548	7.00468	252	Distal Intergenic	11	6264424	6268462	4039	2	NM_001200035	24914	ccl25b	ccl25b
chr8	1120808	1121218	.	102	.	6.02036	-1	-1	264	0	0.25	1120926	1121218	3.48542	223	1120808	1121143	2.53494	188	Distal Intergenic	8	1104272	1118205	13934	1	NM_131062	16537	ccl27a	ccl27a
chr10	2611044	2612296	.	398	.	8.67575	-1	-1	208	0.4	0.96	2611234	2611557	2.73977	6	2611044	2612296	5.93598	220	Distal Intergenic	10	2641806	2644104	2299	1	NM_001128268	-29510	ccl27b	ccl27b
chr2	40248774	40254561	.	1000	.	13.8133	-1	-1	858	2.21	2.94	40248774	40254543	8.04675	924	40248904	40254561	5.7665	662	Distal Intergenic	2	40233363	40234141	779	2	NM_001130655	-14634	ccl34a.4	ccl34a.4
chr2	40355851	40361616	.	1000	.	12.7813	-1	-1	1274	1.85	2.6	40355908	40361616	6.45447	1483	40355851	40361538	6.32682	1009	Distal Intergenic	2	40326926	40327704	779	2	NM_001130655_2	-28148	ccl34a.4	ccl34a.4
chr24	27324338	27325534	.	102	.	6.56706	-1	-1	128	0	0.25	27324339	27325534	4.15471	136	27324338	27324751	2.41235	120	Distal Intergenic	24	27318197	27320858	2662	2	NM_001115054	-3481	ccl34b.1	ccl34b.1
chr25	25067018	25067896	.	293	.	8.39368	-1	-1	532	0.25	0.71	25067018	25067896	5.26658	748	25067251	25067565	3.1271	84	Distal Intergenic	25	25078273	25080270	1998	1	NM_001129894	-10377	ccl35.2	ccl35.2
chr6	56445354	56445929	.	102	.	5.24057	-1	-1	282	0	0.25	56445354	56445916	2.78186	265	56445636	56445929	2.45871	18	Distal Intergenic	6	56688611	56689172	562	2	NM_001115103_2	243243	ccl39.3	ccl39.3
chr6	56528432	56530604	.	354	.	9.09439	-1	-1	1401	0.33	0.85	56528731	56530604	6.56108	467	56528432	56530516	2.53331	795	Distal Intergenic	6	56688611	56689172	562	2	NM_001115103_2	158568	ccl39.3	ccl39.3
chr6	56511689	56512481	.	198	.	6.96418	-1	-1	479	0.14	0.48	56511777	56512313	3.16177	382	56511689	56512481	3.80241	488	Distal Intergenic	6	56688611	56689172	562	2	NM_001115103_2	176691	ccl39.3	ccl39.3
chr25	12867985	12868494	.	202	.	7.19705	-1	-1	306	0.14	0.49	12867985	12868460	3.7368	285	12868080	12868494	3.46025	233	Distal Intergenic	25	12901136	12901697	562	2	NM_001115103	33203	ccl39.3	ccl39.3
chr6	56678844	56679731	.	102	.	5.90397	-1	-1	454	0	0.25	56679067	56679444	2.2113	151	56678844	56679731	3.69267	535	Distal Intergenic	6	56688611	56689172	562	2	NM_001115103_2	9441	ccl39.3	ccl39.3
chr25	12855945	12858260	.	338	.	8.20925	-1	-1	1276	0.3	0.81	12856634	12858260	3.02932	1026	12855945	12858121	5.17993	424	Distal Intergenic	25	12901136	12901697	562	2	NM_001115103	43437	ccl39.3	ccl39.3
chr6	56713895	56714365	.	102	.	6.96126	-1	-1	269	0	0.25	56713895	56714365	4.05711	275	56713928	56714232	2.90415	230	Distal Intergenic	6	56688611	56689172	562	2	NM_001115103_2	-24724	ccl39.3	ccl39.3
chr6	56692665	56693563	.	102	.	6.22738	-1	-1	425	0	0.25	56692665	56693153	3.37557	342	56692794	56693563	2.85181	379	Distal Intergenic	6	56688611	56689172	562	2	NM_001115103_2	-3494	ccl39.3	ccl39.3
chr6	56819922	56820264	.	102	.	6.84265	-1	-1	191	0	0.25	56819953	56820262	4.41813	79	56819922	56820264	2.42452	273	Distal Intergenic	6	56688611	56689172	562	2	NM_001115103_2	-130751	ccl39.3	ccl39.3
chr6	56705311	56705858	.	102	.	6.78466	-1	-1	295	0	0.25	56705311	56705858	2.54174	350	56705393	56705851	4.24292	158	Distal Intergenic	6	56688611	56689172	562	2	NM_001115103_2	-16140	ccl39.3	ccl39.3
chr25	12907614	12908006	.	242	.	7.70031	-1	-1	181	0.19	0.58	12907637	12907988	4.21327	166	12907614	12908006	3.48704	173	Distal Intergenic	25	12901136	12901697	562	2	NM_001115103	-5918	ccl39.3	ccl39.3
chr6	56531147	56531844	.	102	.	5.20656	-1	-1	302	0	0.25	56531291	56531844	2.88369	459	56531147	56531603	2.32287	2	Distal Intergenic	6	56688611	56689172	562	2	NM_001115103_2	157328	ccl39.3	ccl39.3
chr8	52599490	52599973	.	283	.	8.03556	-1	-1	303	0.24	0.68	52599490	52599780	3.99844	230	52599524	52599973	4.03712	343	Distal Intergenic	8	52633037	52644769	11733	1	NM_001080987	-33064	ccn1l2	ccn1l2
chr20	25418358	25419198	.	102	.	4.79031	-1	-1	423	0	0.25	25418358	25418808	2.37796	88	25418568	25419198	2.41235	549	Distal Intergenic	20	25441724	25444399	2676	1	NM_001015041	-22526	ccn2a	ccn2a
chr20	25420379	25420921	.	102	.	6.48598	-1	-1	277	0	0.25	25420379	25420896	3.61015	138	25420595	25420921	2.87583	201	Distal Intergenic	20	25441724	25444399	2676	1	NM_001015041	-20803	ccn2a	ccn2a
chr19	13838432	13844101	.	1000	.	15.7758	-1	-1	2879	3.08	3.78	13838488	13844101	7.32371	4593	13838432	13844035	8.45212	1110	Distal Intergenic	19	13940958	13946437	5480	2	NM_001102573	102336	ccn2b	ccn2b
chr19	13785205	13786044	.	102	.	5.24812	-1	-1	454	0	0.25	13785205	13786044	2.45915	184	13785715	13786026	2.78897	214	Distal Intergenic	19	13940958	13946437	5480	2	NM_001102573	160393	ccn2b	ccn2b
chr19	13849876	13850626	.	102	.	5.83534	-1	-1	537	0	0.25	13850181	13850626	3.81261	222	13849876	13850542	2.02273	548	Distal Intergenic	19	13940958	13946437	5480	2	NM_001102573	95811	ccn2b	ccn2b
chr19	13996898	13997756	.	199	.	7.15371	-1	-1	443	0.14	0.48	13997131	13997641	3.83281	224	13996898	13997756	3.3209	429	Distal Intergenic	19	13940958	13946437	5480	2	NM_001102573	-50462	ccn2b	ccn2b
chr19	13999935	14001243	.	1000	.	13.6136	-1	-1	1014	2.19	2.91	13999994	14001243	7.18061	924	13999935	14001187	6.43294	1045	Distal Intergenic	19	13940958	13946437	5480	2	NM_001102573	-53499	ccn2b	ccn2b
chr20	302361	302777	.	102	.	6.51253	-1	-1	341	0	0.25	302390	302777	4.27275	283	302361	302752	2.23978	370	Distal Intergenic	20	288623	296230	7608	2	NM_001166231	-6132	ccn6	ccn6
chr7	30355314	30356056	.	102	.	6.52905	-1	-1	324	0	0.25	30355656	30356056	3.04283	146	30355314	30355667	3.48622	161	Promoter (<=1kb)	7	30355348	30359966	4619	1	NM_199430	0	ccnb2	ccnb2
chr7	22806074	22807622	.	102	.	6.64861	-1	-1	462	0	0.25	22806342	22807019	3.57522	507	22806074	22807622	3.07339	149	Distal Intergenic	7	22710805	22733543	22739	1	NM_001076719	95270	ccnb3	ccnb3
chr7	22840217	22840790	.	102	.	4.76997	-1	-1	321	0	0.25	22840495	22840790	2.63938	218	22840217	22840509	2.13059	147	Distal Intergenic	7	22710805	22733543	22739	1	NM_001076719	129413	ccnb3	ccnb3
chr7	22797680	22802740	.	1000	.	19.3432	-1	-1	1617	4.67	5	22798072	22802079	12.6339	578	22797680	22802740	6.70933	1043	Distal Intergenic	7	22710805	22733543	22739	1	NM_001076719	86876	ccnb3	ccnb3
chr7	22803164	22805427	.	585	.	9.93177	-1	-1	1627	0.74	1.41	22803608	22805427	4.64978	1172	22803164	22805100	5.28199	1639	Distal Intergenic	7	22710805	22733543	22739	1	NM_001076719	92360	ccnb3	ccnb3
chr7	22807999	22813358	.	1000	.	18.9553	-1	-1	2294	4.55	5	22808120	22813358	9.84841	1307	22807999	22813222	9.10688	729	Distal Intergenic	7	22710805	22733543	22739	1	NM_001076719	97195	ccnb3	ccnb3
chr7	22846720	22851666	.	1000	.	22.3701	-1	-1	295	5	5	22846782	22851666	13.2307	424	22846720	22851425	9.13934	1167	Distal Intergenic	7	22710805	22733543	22739	1	NM_001076719	135916	ccnb3	ccnb3
chr7	22842657	22846036	.	1000	.	15.3206	-1	-1	2490	2.86	3.58	22843019	22845005	6.63795	552	22842657	22846036	8.68266	836	Distal Intergenic	7	22710805	22733543	22739	1	NM_001076719	131853	ccnb3	ccnb3
chr7	22839550	22840158	.	102	.	5.11547	-1	-1	201	0	0.25	22839759	22840158	2.37796	85	22839550	22839921	2.73751	108	Distal Intergenic	7	22710805	22733543	22739	1	NM_001076719	128746	ccnb3	ccnb3
chr7	22746981	22747595	.	102	.	5.12815	-1	-1	326	0	0.25	22746981	22747459	2.73977	263	22747231	22747595	2.38838	139	Distal Intergenic	7	22710805	22733543	22739	1	NM_001076719	36177	ccnb3	ccnb3
chr7	22821495	22828514	.	1000	.	21.6679	-1	-1	6230	5	5	22822196	22828514	16.1322	1057	22821495	22828070	5.53573	6195	Distal Intergenic	7	22710805	22733543	22739	1	NM_001076719	110691	ccnb3	ccnb3
chr7	22828580	22833472	.	1000	.	22.26	-1	-1	1106	5	5	22828845	22833350	16.9632	367	22828580	22833472	5.2968	669	Distal Intergenic	7	22710805	22733543	22739	1	NM_001076719	117776	ccnb3	ccnb3
chr7	22852444	22854516	.	668	.	10.4167	-1	-1	493	0.92	1.61	22852468	22854516	4.94163	621	22852444	22853853	5.47502	341	Distal Intergenic	7	22710805	22733543	22739	1	NM_001076719	141640	ccnb3	ccnb3
chr7	54519302	54519843	.	102	.	5.56025	-1	-1	68	0	0.25	54519302	54519632	2.84811	20	54519377	54519843	2.71214	42	Distal Intergenic	7	54400402	54407770	7369	2	NM_131025	-111533	ccnd1	ccnd1
chr25	16889393	16890662	.	102	.	6.87111	-1	-1	575	0	0.25	16889393	16889822	2.28482	262	16889593	16890662	4.58629	689	Promoter (<=1kb)	25	16877545	16890604	13060	2	NM_001089445	0	ccnd2a	ccnd2a
chr4	5124070	5124700	.	205	.	7.20032	-1	-1	256	0.15	0.5	5124275	5124700	3.37557	95	5124070	5124493	3.82475	212	Promoter (<=1kb)	4	5124444	5140190	15747	1	NM_001045068	0	ccnd2b	ccnd2b
chr16	40763791	40769678	.	1000	.	17.108	-1	-1	3159	3.53	4.21	40763903	40769678	7.20194	1184	40763791	40769665	9.90605	2064	Distal Intergenic	16	40625710	40635748	10039	1	NM_001002075	138082	ccne2	ccne2
chr3	12380260	12381129	.	249	.	7.69192	-1	-1	520	0.19	0.6	12380260	12381129	3.52257	442	12380460	12381111	4.16935	399	Distal Intergenic	3	12401858	12433671	31814	1	NM_207048	-20729	ccnf	ccnf
chr3	12359455	12360196	.	240	.	7.67144	-1	-1	506	0.18	0.58	12359455	12360196	4.88247	493	12359766	12360064	2.78897	209	Distal Intergenic	3	12401858	12433671	31814	1	NM_207048	-41662	ccnf	ccnf
chr5	47259393	47259937	.	102	.	5.92418	-1	-1	226	0	0.25	47259436	47259748	2.70761	214	47259393	47259937	3.21657	195	Distal Intergenic	5	47312429	47323929	11501	2	NM_001013453	63992	ccnh	ccnh
chr18	41521920	41523099	.	102	.	6.77905	-1	-1	468	0	0.25	41521920	41522200	2.9543	116	41522154	41523099	3.82475	587	Promoter (<=1kb)	18	41521952	41536295	14344	1	NM_001089363	0	ccnl1a	ccnl1a
chr23	20031685	20033103	.	194	.	6.91345	-1	-1	409	0.13	0.47	20031685	20032172	3.42723	218	20032022	20033103	3.48622	264	Distal Intergenic	23	20042481	20050672	8192	2	NM_001020623	17569	ccnq	ccnq
chr22	12109335	12109828	.	518	.	9.67894	-1	-1	314	0.6	1.25	12109460	12109809	5.31095	239	12109335	12109828	4.36799	265	Distal Intergenic	22	12132788	12147000	14213	1	NM_212586	-22960	ccnt2b	ccnt2b
chr24	36818977	36820002	.	258	.	7.97503	-1	-1	422	0.21	0.62	36818977	36819667	4.69675	159	36819323	36820002	3.27828	339	Distal Intergenic	24	36785933	36792505	6573	2	NM_001002675	-26473	ccr10	ccr10
chr24	36783027	36783648	.	102	.	5.6882	-1	-1	413	0	0.25	36783369	36783648	2.73977	119	36783027	36783508	2.94843	366	Downstream (2-3kb)	24	36785933	36792505	6573	2	NM_001002675	8857	ccr10	ccr10
chr24	36820906	36823795	.	681	.	11.7066	-1	-1	2213	0.95	1.64	36821106	36823795	8.2862	633	36820906	36822890	3.42036	1785	Distal Intergenic	24	36785933	36792505	6573	2	NM_001002675	-28402	ccr10	ccr10
chr24	36757570	36758128	.	201	.	7.20587	-1	-1	346	0.14	0.48	36757570	36758128	3.91396	323	36757688	36758050	3.29191	251	Distal Intergenic	24	36785933	36792505	6573	2	NM_001002675	34377	ccr10	ccr10
chr2	50278141	50279373	.	289	.	8.27158	-1	-1	967	0.24	0.7	50278141	50279308	4.78707	905	50278396	50279373	3.48451	775	Intron (NM_001045014/si:ch211-106n13.3, intron 14 of 23)	2	50249929	50251121	1193	2	NM_001045027	-27021	ccr12a	ccr12a
chr2	32829835	32830782	.	102	.	6.86418	-1	-1	195	0	0.25	32829835	32830782	2.6242	193	32829888	32830219	4.23998	145	Distal Intergenic	2	32813678	32815862	2185	1	NM_001244716	16158	ccr9a	ccr9a
chr7	6762629	6766787	.	906	.	11.7039	-1	-1	1573	1.46	2.18	6762629	6766355	5.7137	967	6762729	6766787	5.9902	2080	Intron (NM_001204222/ccs, intron 3 of 7)	7	6757131	6777343	20213	1	NM_001204222	5499	ccs	ccs
chr16	30427878	30429182	.	102	.	6.13587	-1	-1	1089	0	0.25	30428854	30429152	2.65088	138	30427878	30429182	3.48499	1064	Distal Intergenic	16	30450860	30463273	12414	2	NM_173250	34091	cct3	cct3
chr16	30435868	30436336	.	208	.	7.03269	-1	-1	230	0.15	0.5	30435868	30436169	3.07435	94	30435928	30436336	3.95834	307	Distal Intergenic	16	30450860	30463273	12414	2	NM_173250	26937	cct3	cct3
chr24	16584974	16590883	.	1000	.	14.6134	-1	-1	3499	2.58	3.31	16585067	16590883	8.70235	4249	16584974	16590853	5.91107	2657	Distal Intergenic	24	16760799	16768474	7676	1	NM_212613	-169916	cct5	cct5
chr24	16626108	16629034	.	1000	.	13.0797	-1	-1	1956	1.92	2.67	16626108	16629034	7.16402	1957	16626168	16628836	5.91563	701	Distal Intergenic	24	16760799	16768474	7676	1	NM_212613	-131765	cct5	cct5
chr24	16623644	16625815	.	1000	.	13.6771	-1	-1	1044	1.83	2.58	16623644	16625815	9.61132	385	16624399	16625815	4.06582	893	Distal Intergenic	24	16760799	16768474	7676	1	NM_212613	-134984	cct5	cct5
chr24	16691018	16695491	.	1000	.	17.6833	-1	-1	2011	3.82	4.52	16691018	16695491	8.00706	916	16691170	16695368	9.67628	934	Distal Intergenic	24	16760799	16768474	7676	1	NM_212613	-65308	cct5	cct5
chr24	16684405	16685311	.	102	.	6.63666	-1	-1	526	0	0.25	16684405	16685311	3.66185	497	16684819	16685176	2.97481	142	Distal Intergenic	24	16760799	16768474	7676	1	NM_212613	-75488	cct5	cct5
chr21	41787240	41787895	.	102	.	6.7386	-1	-1	228	0	0.25	41787544	41787895	3.44669	136	41787240	41787643	3.29191	17	Distal Intergenic	21	41807150	41825055	17906	2	NM_201290	37160	cct6a	cct6a
chr21	41795850	41796389	.	192	.	6.99617	-1	-1	180	0.13	0.46	41795850	41796171	3.69307	199	41795859	41796389	3.3031	153	Distal Intergenic	21	41807150	41825055	17906	2	NM_201290	28666	cct6a	cct6a
chr25	3701807	3702342	.	102	.	5.46135	-1	-1	425	0	0.25	3701807	3702342	3.18668	466	3701939	3702222	2.27467	253	Promoter (2-3kb)	25	3684074	3704613	20540	2	NM_001006041	2271	cd151	cd151
chr18	31009924	31011564	.	958	.	12.0349	-1	-1	956	1.57	2.31	31009988	31011096	5.08348	347	31009924	31011564	6.95138	399	Distal Intergenic	18	31020424	31036087	15664	1	NM_205650	-8860	cd151l	cd151l
chr20	32181717	32184121	.	1000	.	14.1203	-1	-1	1694	2.13	2.86	32181717	32184121	9.65978	186	32181882	32183577	4.46047	1315	Distal Intergenic	20	32215707	32234181	18475	1	NM_001044791	-31586	cd164	cd164
chr5	54262119	54263345	.	457	.	9.16201	-1	-1	536	0.49	1.1	54262142	54263345	3.25498	388	54262119	54263308	5.90703	661	Distal Intergenic	5	54315794	54318142	2349	1	NM_001310490	-52449	cd180	cd180
chr10	24956152	24958133	.	581	.	9.89946	-1	-1	1140	0.73	1.4	24956152	24958133	4.6324	1007	24956591	24957896	5.26706	835	Distal Intergenic	10	25001977	25059066	57090	2	NM_001199373	100933	cd209	cd209
chr10	24983754	24984847	.	102	.	6.3024	-1	-1	494	0	0.25	24983754	24984044	2.77379	140	24984025	24984847	3.52861	578	Distal Intergenic	10	25001977	25059066	57090	2	NM_001199373	74219	cd209	cd209
chr10	24953796	24954300	.	102	.	5.85175	-1	-1	321	0	0.25	24953796	24954282	3.42723	306	24953957	24954300	2.42452	175	Distal Intergenic	10	25001977	25059066	57090	2	NM_001199373	104766	cd209	cd209
chr10	24985291	24987386	.	199	.	7.06623	-1	-1	1425	0.14	0.48	24985980	24986817	3.49214	679	24985291	24987386	3.57409	1482	Distal Intergenic	10	25001977	25059066	57090	2	NM_001199373	71680	cd209	cd209
chr10	24958837	24961352	.	545	.	9.73275	-1	-1	1448	0.66	1.31	24958837	24961017	4.41622	1239	24959606	24961352	5.31653	888	Distal Intergenic	10	25001977	25059066	57090	2	NM_001199373	97714	cd209	cd209
chr10	24976912	24982739	.	946	.	12.703	-1	-1	4362	1.55	2.28	24976986	24982739	8.20809	4290	24976912	24982560	4.49496	4361	Distal Intergenic	10	25001977	25059066	57090	2	NM_001199373	76327	cd209	cd209
chr16	44942839	44944038	.	809	.	11.6201	-1	-1	433	1.22	1.95	44942839	44944038	6.85447	513	44942864	44943477	4.7656	329	Intron (NM_001083823/cd22, intron 2 of 7)	16	44939823	44951032	11210	1	NM_001083823	3017	cd22	cd22
chr24	15155921	15157897	.	102	.	6.77784	-1	-1	744	0	0.25	15155921	15157897	3.61737	828	15156390	15157838	3.16047	191	Distal Intergenic	24	14969795	14987414	17620	2	NM_001080646	-168508	cd226	cd226
chr24	15198995	15203769	.	1000	.	12.8587	-1	-1	2083	1.76	2.5	15199257	15203645	4.52465	1690	15198995	15203769	8.33404	1247	Distal Intergenic	24	14969795	14987414	17620	2	NM_001080646	-211582	cd226	cd226
chr24	15217408	15220414	.	647	.	10.4001	-1	-1	1569	0.86	1.56	15217408	15220414	5.5183	2294	15217649	15220376	4.88179	604	Distal Intergenic	24	14969795	14987414	17620	2	NM_001080646	-229995	cd226	cd226
chr24	14998618	14999558	.	203	.	7.21239	-1	-1	686	0.14	0.49	14998618	14999532	3.81261	612	14998914	14999558	3.39978	465	Distal Intergenic	24	14969795	14987414	17620	2	NM_001080646	-11205	cd226	cd226
chr24	15158286	15159972	.	517	.	9.53508	-1	-1	805	0.6	1.25	15158286	15159738	3.79051	873	15158456	15159972	5.74457	372	Distal Intergenic	24	14969795	14987414	17620	2	NM_001080646	-170873	cd226	cd226
chr7	17983380	17984985	.	662	.	10.8797	-1	-1	1176	0.9	1.6	17983380	17984953	6.60948	1132	17984285	17984985	4.27021	315	Distal Intergenic	7	18111923	18115006	3084	1	NM_001099228	-126938	cd248a	cd248a
chr7	17985300	17988281	.	766	.	11.0189	-1	-1	1965	1.13	1.85	17985300	17988281	5.56371	1942	17985350	17988240	5.45518	1939	Distal Intergenic	7	18111923	18115006	3084	1	NM_001099228	-123642	cd248a	cd248a
chr7	18152099	18153242	.	548	.	9.83449	-1	-1	577	0.67	1.32	18152741	18153242	5.06335	369	18152099	18152992	4.77114	143	Distal Intergenic	7	18111923	18115006	3084	1	NM_001099228	40177	cd248a	cd248a
chr7	18092803	18093968	.	412	.	8.88078	-1	-1	396	0.42	0.99	18092803	18093968	4.14759	342	18092845	18093445	4.73319	408	Distal Intergenic	7	18111923	18115006	3084	1	NM_001099228	-17955	cd248a	cd248a
chr7	18040865	18041566	.	280	.	8.03336	-1	-1	221	0.23	0.68	18041048	18041372	3.99844	28	18040865	18041566	4.03492	232	Distal Intergenic	7	18111923	18115006	3084	1	NM_001099228	-70357	cd248a	cd248a
chr7	18166311	18167635	.	102	.	6.93538	-1	-1	930	0	0.25	18167125	18167635	4.14759	136	18166311	18167304	2.78779	910	Distal Intergenic	7	18111923	18115006	3084	1	NM_001099228	54389	cd248a	cd248a
chr7	18044346	18049030	.	1000	.	24.356	-1	-1	330	5	5	18044346	18048965	11.3925	631	18044360	18049030	12.9636	710	Distal Intergenic	7	18111923	18115006	3084	1	NM_001099228	-62893	cd248a	cd248a
chr20	35986644	35987737	.	102	.	5.98322	-1	-1	423	0	0.25	35986644	35987665	2.23067	18	35986986	35987737	3.75255	487	Intron (NM_001008583/cd2ap, intron 1 of 18)	20	35954507	36076553	122047	1	NM_001008583	32138	cd2ap	cd2ap
chr20	35973991	35975189	.	102	.	5.34449	-1	-1	438	0	0.25	35973991	35975189	3.25498	594	35974062	35974534	2.08951	212	Intron (NM_001008583/cd2ap, intron 1 of 18)	20	35954507	36076553	122047	1	NM_001008583	19485	cd2ap	cd2ap
chr20	35982464	35984123	.	201	.	6.86807	-1	-1	954	0.14	0.48	35983478	35984123	3.00914	218	35982464	35983611	3.85893	676	Intron (NM_001008583/cd2ap, intron 1 of 18)	20	35954507	36076553	122047	1	NM_001008583	27958	cd2ap	cd2ap
chr20	35979827	35980819	.	284	.	8.23769	-1	-1	680	0.24	0.69	35979827	35980819	4.85994	662	35980314	35980818	3.37775	212	Intron (NM_001008583/cd2ap, intron 1 of 18)	20	35954507	36076553	122047	1	NM_001008583	25321	cd2ap	cd2ap
chr20	35971319	35972377	.	239	.	7.62689	-1	-1	482	0.18	0.58	35971462	35972377	4.88247	392	35971319	35972013	2.74442	429	Intron (NM_001008583/cd2ap, intron 1 of 18)	20	35954507	36076553	122047	1	NM_001008583	16813	cd2ap	cd2ap
chr20	35985105	35986314	.	102	.	6.7079	-1	-1	199	0	0.25	35985147	35985435	2.65088	236	35985105	35986314	4.05702	120	Intron (NM_001008583/cd2ap, intron 1 of 18)	20	35954507	36076553	122047	1	NM_001008583	30599	cd2ap	cd2ap
chr20	35969969	35970524	.	102	.	6.07611	-1	-1	172	0	0.25	35969969	35970424	4.08579	185	35970106	35970524	1.99032	23	Intron (NM_001008583/cd2ap, intron 1 of 18)	20	35954507	36076553	122047	1	NM_001008583	15463	cd2ap	cd2ap
chr23	32142052	32143123	.	322	.	8.29228	-1	-1	434	0.28	0.78	32142076	32143123	3.91396	122	32142052	32143047	4.37832	722	Promoter (2-3kb)	23	32139763	32159408	19646	1	NM_199543	2290	cd63	cd63
chr23	32136111	32137405	.	236	.	7.54607	-1	-1	677	0.18	0.57	32136111	32137405	4.88247	1056	32136122	32136682	2.6636	287	Promoter (2-3kb)	23	32139763	32159408	19646	1	NM_199543	-2358	cd63	cd63
chr21	33435622	33436152	.	102	.	6.51655	-1	-1	176	0	0.25	33435628	33436152	3.77054	101	33435622	33435997	2.74601	245	Distal Intergenic	21	33424063	33429514	5452	1	NM_131372	11560	cd74b	cd74b
chr21	33538749	33539439	.	102	.	5.82692	-1	-1	564	0	0.25	33538749	33539283	3.4024	487	33539085	33539439	2.42452	305	Distal Intergenic	21	33424063	33429514	5452	1	NM_131372	114687	cd74b	cd74b
chr21	33649902	33650724	.	217	.	7.29395	-1	-1	563	0.16	0.52	33649902	33650313	4.56717	335	33650288	33650724	2.72678	406	Distal Intergenic	21	33424063	33429514	5452	1	NM_131372	225840	cd74b	cd74b
chr21	33539615	33541361	.	342	.	8.57272	-1	-1	919	0.31	0.82	33539615	33540038	4.73788	202	33539820	33541361	3.83484	1431	Distal Intergenic	21	33424063	33429514	5452	1	NM_131372	115553	cd74b	cd74b
chr21	33653210	33653821	.	102	.	6.73839	-1	-1	324	0	0.25	33653210	33653506	3.52192	107	33653357	33653821	3.21647	394	Distal Intergenic	21	33424063	33429514	5452	1	NM_131372	229148	cd74b	cd74b
chr21	33558897	33560126	.	102	.	5.79303	-1	-1	565	0	0.25	33558897	33559509	2.55521	45	33559467	33560126	3.23782	516	Distal Intergenic	21	33424063	33429514	5452	1	NM_131372	134835	cd74b	cd74b
chr21	33567118	33568031	.	231	.	7.59553	-1	-1	491	0.17	0.56	33567118	33567470	4.15542	280	33567396	33568031	3.44011	425	Distal Intergenic	21	33424063	33429514	5452	1	NM_131372	143056	cd74b	cd74b
chr16	26288783	26291784	.	1000	.	20.7136	-1	-1	1646	4.78	5	26289219	26291410	7.32371	1337	26288783	26291784	13.3899	1519	Intron (NM_001044848/arhgef1b, intron 14 of 30)	16	26259238	26267326	8089	2	NM_001326470	-21458	cd79a	cd79a
chr16	26280037	26280352	.	197	.	7.01916	-1	-1	108	0.14	0.48	26280037	26280352	4.04435	42	26280055	26280342	2.97481	157	Exon (NM_001044848/arhgef1b, exon 13 of 31)	16	26259238	26267326	8089	2	NM_001326470	-12712	cd79a	cd79a
chr18	27353752	27354926	.	603	.	10.4351	-1	-1	363	0.78	1.45	27353752	27354620	6.18538	138	27354214	27354926	4.24972	127	3' UTR	18	27336263	27353776	17514	1	NM_001003735	17490	cd81b	cd81b
chr18	27552898	27555669	.	364	.	8.55611	-1	-1	1560	0.34	0.88	27553316	27555617	3.79051	1233	27552898	27555669	4.7656	1470	Intron (NM_001077249/tp53i11b, intron 3 of 7)	18	27593226	27648151	54926	1	NM_212663	-37557	cd82b	cd82b
chr18	27658670	27659413	.	102	.	6.7471	-1	-1	318	0	0.25	27658688	27659413	3.42723	465	27658670	27659173	3.31987	153	Distal Intergenic	18	27593226	27648151	54926	1	NM_212663	65445	cd82b	cd82b
chr18	27545158	27545892	.	102	.	6.79011	-1	-1	379	0	0.25	27545364	27545892	2.96536	371	27545158	27545510	3.82475	182	Intron (NM_001077249/tp53i11b, intron 3 of 7)	18	27593226	27648151	54926	1	NM_212663	-47334	cd82b	cd82b
chr16	38473209	38479130	.	1000	.	14.5589	-1	-1	4421	2.5	3.22	38473209	38479130	9.16494	3760	38473320	38478975	5.39395	4971	Distal Intergenic	16	38444338	38447783	3446	1	NM_001098249	28872	cd83	cd83
chr21	11488703	11489665	.	102	.	7.81097	-1	-1	500	0	0.25	11488703	11489665	5.48765	435	11489248	11489541	2.32332	21	Intron (NM_001130591/cast, intron 16 of 29)	21	11467554	11470778	3225	1	NM_001040049	21150	cd8a	cd8a
chr21	11494186	11495878	.	573	.	9.91401	-1	-1	997	0.71	1.38	11494909	11495532	4.85994	267	11494186	11495878	5.05407	1004	Intron (NM_001130591/cast, intron 16 of 29)	21	11467554	11470778	3225	1	NM_001040049	26633	cd8a	cd8a
chr21	11507566	11508436	.	102	.	4.721	-1	-1	402	0	0.25	11507716	11508436	2.33262	354	11507566	11508218	2.38838	301	Intron (NM_001130591/cast, intron 16 of 29)	21	11467554	11470778	3225	1	NM_001040049	40013	cd8a	cd8a
chr21	11505497	11507307	.	806	.	12.2195	-1	-1	1383	1.21	1.94	11505497	11507307	8.38468	135	11505861	11507236	3.83484	881	Intron (NM_001130591/cast, intron 16 of 29)	21	11467554	11470778	3225	1	NM_001040049	37944	cd8a	cd8a
chr21	11490642	11491448	.	265	.	7.87894	-1	-1	282	0.21	0.64	11490780	11491308	3.77597	345	11490642	11491448	4.10297	81	Intron (NM_001130591/cast, intron 16 of 29)	21	11467554	11470778	3225	1	NM_001040049	23089	cd8a	cd8a
chr21	11496366	11504661	.	1000	.	26.3236	-1	-1	3430	5	5	11497942	11504661	17.3042	929	11496366	11504631	9.0194	2139	Intron (NM_001130591/cast, intron 16 of 29)	21	11467554	11470778	3225	1	NM_001040049	28813	cd8a	cd8a
chr8	1186288	1187050	.	467	.	9.29672	-1	-1	506	0.51	1.13	1186300	1187023	4.86057	489	1186288	1187050	4.43615	512	Intron (NM_200179/cdc14b, intron 12 of 15)	8	1156389	1201439	45051	2	NM_200179	14389	cdc14b	cdc14b
chr13	14797234	14798109	.	336	.	8.40443	-1	-1	601	0.3	0.81	14797465	14797940	4.15471	364	14797234	14798109	4.24972	607	Promoter (<=1kb)	13	14784340	14798169	13830	2	NM_001115095	60	cdc25b	cdc25b
chr5	56690674	56691538	.	102	.	5.6846	-1	-1	536	0	0.25	56691048	56691538	2.28482	286	56690674	56691339	3.39978	413	Promoter (<=1kb)	5	56689323	56691377	2055	2	NM_001004005	0	cdc26	cdc26
chr5	56713944	56715098	.	102	.	5.33247	-1	-1	400	0	0.25	56713944	56715098	3.09269	480	56713997	56714334	2.23978	268	Distal Intergenic	5	56689323	56691377	2055	2	NM_001004005	-22568	cdc26	cdc26
chr5	56703333	56704538	.	102	.	6.83556	-1	-1	340	0	0.25	56703623	56704538	4.51269	104	56703333	56703779	2.32287	287	Distal Intergenic	5	56689323	56691377	2055	2	NM_001004005	-11957	cdc26	cdc26
chr5	56709130	56709558	.	376	.	8.6485	-1	-1	179	0.36	0.91	56709209	56709558	3.68661	107	56709130	56709547	4.96189	172	Distal Intergenic	5	56689323	56691377	2055	2	NM_001004005	-17754	cdc26	cdc26
chr5	56724462	56725919	.	102	.	6.86916	-1	-1	826	0	0.25	56724462	56725714	3.99844	481	56725486	56725919	2.87072	147	Distal Intergenic	5	56689323	56691377	2055	2	NM_001004005	-33086	cdc26	cdc26
chr22	22075983	22077461	.	219	.	7.25004	-1	-1	304	0.16	0.53	22075983	22077461	4.56965	220	22076001	22076471	2.68039	371	Distal Intergenic	22	22116062	22139360	23299	2	NM_200958	61899	cdc34a	cdc34a
chr22	22097113	22098089	.	194	.	6.91345	-1	-1	354	0.13	0.47	22097113	22097996	3.42723	96	22097620	22098089	3.48622	106	Distal Intergenic	22	22116062	22139360	23299	2	NM_200958	41271	cdc34a	cdc34a
chr2	49057050	49057680	.	252	.	7.64516	-1	-1	347	0.2	0.61	49057050	49057680	3.38322	521	49057068	49057581	4.26194	156	Distal Intergenic	2	49273362	49297581	24220	2	NM_001002688	239901	cdc34b	cdc34b
chr2	49224934	49225688	.	399	.	8.87828	-1	-1	523	0.4	0.96	49224934	49225688	4.61634	606	49224954	49225513	4.26194	421	Distal Intergenic	2	49273362	49297581	24220	2	NM_001002688	71893	cdc34b	cdc34b
chrUn_KN149781v1	6700	7256	.	102	.	6.17363	-1	-1	338	0	0.25	6747	7256	3.39349	352	6700	7019	2.78014	278	Promoter (1-2kb)	37	4916	8634	3719	1	NM_201038	1785	cdc37	cdc37
chrUn_KN149781v1	257	1508	.	430	.	9.24954	-1	-1	569	0.45	1.04	280	1508	5.34663	712	257	766	3.90291	404	Distal Intergenic	37	4916	8634	3719	1	NM_201038	-3408	cdc37	cdc37
chr10	10983634	10984024	.	213	.	7.33196	-1	-1	146	0.15	0.51	10983634	10984024	3.66185	171	10983656	10984002	3.67011	100	Distal Intergenic	10	11014557	11039326	24770	1	NM_001109826	-30533	cdc37l1	cdc37l1
chr20	53442672	53443900	.	102	.	6.73267	-1	-1	366	0	0.25	53442881	53443578	3.94623	332	53442672	53443900	2.78644	191	Distal Intergenic	20	53563208	53596582	33375	1	NM_001009990	-119308	cdc40	cdc40
chr20	53406730	53407130	.	102	.	6.61028	-1	-1	161	0	0.25	53406730	53407093	3.66185	156	53406738	53407130	2.94843	159	Distal Intergenic	20	53563208	53596582	33375	1	NM_001009990	-156078	cdc40	cdc40
chr20	53524859	53525446	.	318	.	7.65302	-1	-1	384	0.28	0.77	53525090	53525426	2.44124	208	53524859	53525446	5.21178	329	Distal Intergenic	20	53563208	53596582	33375	1	NM_001009990	-37762	cdc40	cdc40
chr20	53601342	53601969	.	291	.	8.14234	-1	-1	385	0.25	0.7	53601547	53601969	3.91396	216	53601342	53601816	4.22838	350	Distal Intergenic	20	53563208	53596582	33375	1	NM_001009990	38135	cdc40	cdc40
chr11	38858922	38859570	.	102	.	7.11948	-1	-1	218	0	0.25	38859115	38859570	4.56965	30	38858922	38859222	2.54983	213	Promoter (<=1kb)	11	38858345	38886249	27905	1	NM_200632	578	cdc42	cdc42
chr20	35220388	35221329	.	945	.	12.6792	-1	-1	610	1.54	2.28	35220388	35221094	8.13745	605	35220408	35221329	4.5418	595	Intron (NM_001045094/cdc42bpab, intron 1 of 36)	20	35183714	35302134	118421	1	NM_001045094	36675	cdc42bpab	cdc42bpab
chr20	18632311	18632894	.	102	.	4.97749	-1	-1	412	0	0.25	18632311	18632894	2.85603	507	18632346	18632637	2.12146	283	Intron (NM_001045125/cdc42bpb, intron 1 of 35)	20	18493701	18635941	142241	2	NM_001045125	3047	cdc42bpb	cdc42bpb
chr3	3819035	3819586	.	102	.	5.97706	-1	-1	230	0	0.25	3819168	3819586	3.42723	222	3819035	3819444	2.54983	106	Distal Intergenic	3	3832745	3841396	8652	1	NM_001326372	-13159	cdc42ep1b	cdc42ep1b
chr3	3772294	3774513	.	643	.	10.3333	-1	-1	307	0.85	1.55	3772560	3774513	3.82401	89	3772294	3774311	6.50933	285	Distal Intergenic	3	3832745	3841396	8652	1	NM_001326372	-58232	cdc42ep1b	cdc42ep1b
chr3	3761467	3762167	.	102	.	6.40521	-1	-1	240	0	0.25	3761678	3762167	3.69307	186	3761467	3761844	2.71214	84	Distal Intergenic	3	3832745	3841396	8652	1	NM_001326372	-70578	cdc42ep1b	cdc42ep1b
chr3	3771033	3772088	.	372	.	9.33184	-1	-1	761	0.36	0.9	3771033	3772088	6.58233	177	3771045	3771807	2.74951	599	Distal Intergenic	3	3832745	3841396	8652	1	NM_001326372	-60657	cdc42ep1b	cdc42ep1b
chr3	49884378	49887495	.	1000	.	21.4047	-1	-1	696	4.73	5	49884558	49887187	5.41438	506	49884378	49887495	15.9904	612	Distal Intergenic	3	49911234	49914590	3357	2	NM_001002183	27095	cdc42ep4a	cdc42ep4a
chr3	49871045	49877020	.	1000	.	21.446	-1	-1	3468	5	5	49871045	49877020	10.8905	2598	49871156	49876999	10.5555	1634	Distal Intergenic	3	49911234	49914590	3357	2	NM_001002183	37570	cdc42ep4a	cdc42ep4a
chr3	50102422	50104041	.	780	.	11.9971	-1	-1	850	1.17	1.88	50102936	50104041	8.04885	254	50102422	50103940	3.94826	932	Distal Intergenic	3	49911234	49914590	3357	2	NM_001002183	-187833	cdc42ep4a	cdc42ep4a
chr3	49887628	49888332	.	102	.	6.24417	-1	-1	428	0	0.25	49887628	49888317	2.63082	391	49887841	49888332	3.61335	252	Distal Intergenic	3	49911234	49914590	3357	2	NM_001002183	26258	cdc42ep4a	cdc42ep4a
chr3	49963026	49964609	.	1000	.	18	-1	-1	1230	3.73	4.43	49963068	49964424	5.84617	1264	49963026	49964609	12.1538	388	Distal Intergenic	3	49911234	49914590	3357	2	NM_001002183	-48437	cdc42ep4a	cdc42ep4a
chr3	50039003	50044625	.	1000	.	18.4237	-1	-1	2291	4	4.69	50039003	50044625	7.16402	744	50039033	50044222	11.2597	1409	Distal Intergenic	3	49911234	49914590	3357	2	NM_001002183	-124414	cdc42ep4a	cdc42ep4a
chr23	17027765	17028799	.	305	.	8.28122	-1	-1	490	0.26	0.74	17027765	17028799	4.34986	742	17027797	17028603	3.93136	207	Downstream (1-2kb)	23	17029842	17034629	4788	2	NM_001039923	5830	cdc42l2	cdc42l2
chr23	17039083	17039626	.	257	.	7.65185	-1	-1	250	0.2	0.62	17039083	17039600	3.27353	311	17039132	17039626	4.37832	140	Intron (NM_001020479/dnmt3bb.3, intron 18 of 24)	23	17029842	17034629	4788	2	NM_001039923	-4455	cdc42l2	cdc42l2
chr17	5012344	5012962	.	270	.	8.01568	-1	-1	465	0.22	0.65	5012344	5012962	4.21327	506	5012554	5012943	3.80241	214	Intron (NM_001002625/supt3h, intron 11 of 11)	17	4903020	4947810	44791	1	NM_201084	109325	cdc5l	cdc5l
chr17	4875026	4875882	.	846	.	11.8534	-1	-1	225	1.3	2.04	4875026	4875603	7.08225	279	4875119	4875882	4.77114	78	Distal Intergenic	17	4903020	4947810	44791	1	NM_201084	-27138	cdc5l	cdc5l
chr17	4909584	4910341	.	102	.	6.42296	-1	-1	244	0	0.25	4909584	4909904	3.99844	146	4909875	4910341	2.42452	52	Intron (NM_201084/cdc5l, intron 1 of 15)	17	4903020	4947810	44791	1	NM_201084	6565	cdc5l	cdc5l
chr17	4735437	4735777	.	195	.	7.04832	-1	-1	171	0.13	0.47	4735494	4735777	3.69307	117	4735437	4735769	3.35525	168	Distal Intergenic	17	4903020	4947810	44791	1	NM_201084	-167243	cdc5l	cdc5l
chr11	11833230	11834131	.	102	.	6.16841	-1	-1	505	0	0.25	11833230	11833681	2.88949	167	11833455	11834131	3.27892	618	Distal Intergenic	11	11799849	11809075	9227	2	NM_001127333	-24156	cdc6	cdc6
chr2	12203458	12203976	.	102	.	5.54603	-1	-1	199	0	0.25	12203458	12203976	3.05738	202	12203549	12203873	2.48865	105	Intron (NM_200348/cdc73, intron 11 of 15)	2	12162945	12219565	56621	1	NM_001291396	40514	cdc73	cdc73
chr2	12205518	12206020	.	102	.	6.57416	-1	-1	230	0	0.25	12205637	12206020	3.44669	173	12205518	12206012	3.12747	168	Intron (NM_200348/cdc73, intron 11 of 15)	2	12162945	12219565	56621	1	NM_001291396	42574	cdc73	cdc73
chr2	12182464	12183346	.	254	.	7.95553	-1	-1	498	0.2	0.61	12182464	12183283	5.01944	180	12183051	12183346	2.93609	230	Intron (NM_200348/cdc73, intron 7 of 15)	2	12162945	12219565	56621	1	NM_001291396	19520	cdc73	cdc73
chr2	12273501	12274123	.	102	.	6.87161	-1	-1	130	0	0.25	12273501	12274123	3.73401	44	12273529	12273830	3.1376	188	Distal Intergenic	2	12162945	12219565	56621	1	NM_001291396	110557	cdc73	cdc73
chr19	48193637	48194141	.	102	.	6.79763	-1	-1	131	0	0.25	48193637	48194087	2.53569	54	48193646	48194141	4.26194	199	Distal Intergenic	19	48144995	48154856	9862	1	NM_001007456	48643	cdca8	cdca8
chr12	22577655	22578724	.	266	.	8.07326	-1	-1	559	0.22	0.64	22577655	22578724	4.9761	455	22577796	22578682	3.09716	522	Distal Intergenic	12	22552868	22557332	4465	1	NM_001202427	24788	cdca9	cdca9
chr12	22572812	22573545	.	438	.	9.84453	-1	-1	315	0.46	1.06	22572812	22573545	6.59303	183	22572873	22573436	3.2515	387	Distal Intergenic	12	22552868	22557332	4465	1	NM_001202427	19945	cdca9	cdca9
chr12	22573867	22575637	.	745	.	10.8953	-1	-1	733	1.09	1.79	22573972	22575422	4.36471	924	22573867	22575637	6.53055	295	Distal Intergenic	12	22552868	22557332	4465	1	NM_001202427	21000	cdca9	cdca9
chr16	2615521	2616073	.	237	.	7.33226	-1	-1	220	0.18	0.57	2615521	2616023	3.01643	156	2615644	2616073	4.31583	162	Intron (NM_001014333/cdcp1a, intron 6 of 8)	16	2609902	2632837	22936	2	NM_001014333	16764	cdcp1a	cdcp1a
chr7	52891705	52892400	.	205	.	7.14191	-1	-1	375	0.15	0.5	52891705	52892157	3.31716	334	52891927	52892400	3.82475	194	Distal Intergenic	7	52826603	52847585	20983	2	NM_131820	-44121	cdh1	cdh1
chr2	28819735	28821308	.	1000	.	12.9583	-1	-1	509	1.93	2.68	28820202	28820970	5.09216	137	28819735	28821308	7.86618	415	Distal Intergenic	2	28906403	28950751	44349	1	NM_001039633	-85095	cdh10a	cdh10a
chr7	43275399	43276435	.	102	.	6.83857	-1	-1	482	0	0.25	43275950	43276435	3.66185	217	43275399	43276124	3.17672	197	Distal Intergenic	7	43421964	43448236	26273	2	NM_131214	171801	cdh11	cdh11
chr7	43770703	43771920	.	634	.	10.3442	-1	-1	596	0.84	1.53	43770703	43771920	5.47955	623	43770712	43771506	4.86462	560	Distal Intergenic	7	43421964	43448236	26273	2	NM_131214	-322468	cdh11	cdh11
chr7	43611225	43611971	.	238	.	7.78673	-1	-1	348	0.18	0.57	43611490	43611971	4.4756	194	43611225	43611618	3.31113	237	Distal Intergenic	7	43421964	43448236	26273	2	NM_131214	-162990	cdh11	cdh11
chr7	42711978	42712843	.	102	.	5.25333	-1	-1	465	0	0.25	42712065	42712551	2.79462	460	42711978	42712843	2.45871	384	Distal Intergenic	7	43421964	43448236	26273	2	NM_131214	735393	cdh11	cdh11
chr7	43639809	43645266	.	1000	.	13.3501	-1	-1	2314	2.01	2.76	43639809	43645250	7.57626	1998	43639846	43645266	5.77385	2593	Distal Intergenic	7	43421964	43448236	26273	2	NM_131214	-191574	cdh11	cdh11
chr7	43593276	43593761	.	102	.	5.78428	-1	-1	408	0	0.25	43593458	43593761	2.96536	219	43593276	43593744	2.81892	415	Distal Intergenic	7	43421964	43448236	26273	2	NM_131214	-145041	cdh11	cdh11
chr7	43340581	43341166	.	102	.	6.95843	-1	-1	268	0	0.25	43340581	43340862	2.70871	100	43340799	43341166	4.24972	218	Distal Intergenic	7	43421964	43448236	26273	2	NM_131214	107070	cdh11	cdh11
chr7	42775971	42777315	.	665	.	10.4217	-1	-1	567	0.91	1.6	42775971	42776934	5.26961	518	42776019	42777315	5.15211	568	Distal Intergenic	7	43421964	43448236	26273	2	NM_131214	670921	cdh11	cdh11
chr7	43491181	43493554	.	365	.	8.4321	-1	-1	1602	0.34	0.88	43491181	43493299	2.95967	1591	43491560	43493554	5.47243	1234	Distal Intergenic	7	43421964	43448236	26273	2	NM_131214	-42946	cdh11	cdh11
chr7	42603506	42604737	.	303	.	7.63536	-1	-1	909	0.26	0.73	42604344	42604693	2.53569	71	42603506	42604737	5.09967	910	Distal Intergenic	7	43421964	43448236	26273	2	NM_131214	843499	cdh11	cdh11
chr7	42779273	42785086	.	1000	.	21.6289	-1	-1	2816	5	5	42779376	42785086	12.3345	1165	42779273	42784645	9.29447	1435	Distal Intergenic	7	43421964	43448236	26273	2	NM_131214	663150	cdh11	cdh11
chr7	43615934	43616437	.	335	.	8.28798	-1	-1	270	0.3	0.81	43615934	43616333	3.24581	284	43615977	43616437	5.04217	213	Distal Intergenic	7	43421964	43448236	26273	2	NM_131214	-167699	cdh11	cdh11
chr7	43594027	43594440	.	276	.	8.20899	-1	-1	271	0.23	0.66	43594099	43594440	5.07139	224	43594027	43594346	3.1376	247	Distal Intergenic	7	43421964	43448236	26273	2	NM_131214	-145792	cdh11	cdh11
chr2	29079148	29082319	.	1000	.	16.0112	-1	-1	1468	3.28	3.99	29079935	29082234	9.62379	764	29079148	29082319	6.38744	486	Intron (NM_001159830/cdh12a, intron 6 of 11)	2	29012243	29133359	121117	1	NM_001159830	66906	cdh12a	cdh12a
chr2	29086168	29089069	.	360	.	8.56308	-1	-1	1794	0.34	0.87	29086516	29087972	4.15471	1248	29086168	29089069	4.40837	1993	Intron (NM_001159830/cdh12a, intron 6 of 11)	2	29012243	29133359	121117	1	NM_001159830	73926	cdh12a	cdh12a
chr2	29085005	29085550	.	102	.	5.28081	-1	-1	241	0	0.25	29085005	29085433	3.09269	239	29085119	29085550	2.18812	129	Intron (NM_001159830/cdh12a, intron 6 of 11)	2	29012243	29133359	121117	1	NM_001159830	72763	cdh12a	cdh12a
chr2	29044053	29045137	.	378	.	9.00515	-1	-1	345	0.37	0.91	29044053	29044647	5.26658	109	29044421	29045137	3.73857	213	Intron (NM_001159830/cdh12a, intron 2 of 11)	2	29012243	29133359	121117	1	NM_001159830	31811	cdh12a	cdh12a
chr2	29043033	29043697	.	658	.	10.5015	-1	-1	340	0.89	1.59	29043213	29043697	5.62776	290	29043033	29043689	4.87376	211	Intron (NM_001159830/cdh12a, intron 2 of 11)	2	29012243	29133359	121117	1	NM_001159830	30791	cdh12a	cdh12a
chr2	29082651	29083290	.	102	.	7.44064	-1	-1	337	0	0.25	29082651	29083166	5.19316	298	29082973	29083290	2.24748	54	Intron (NM_001159830/cdh12a, intron 6 of 11)	2	29012243	29133359	121117	1	NM_001159830	70409	cdh12a	cdh12a
chr2	29097355	29098232	.	202	.	7.2361	-1	-1	564	0.14	0.49	29097355	29098232	3.933	670	29097456	29097867	3.3031	358	Intron (NM_001159830/cdh12a, intron 6 of 11)	2	29012243	29133359	121117	1	NM_001159830	85113	cdh12a	cdh12a
chr2	29093794	29096987	.	1000	.	14.647	-1	-1	1249	2.61	3.33	29094042	29096833	8.2993	123	29093794	29096987	6.34768	2120	Intron (NM_001159830/cdh12a, intron 6 of 11)	2	29012243	29133359	121117	1	NM_001159830	81552	cdh12a	cdh12a
chr2	29072544	29078447	.	1000	.	25.3987	-1	-1	2863	5	5	29072851	29078447	13.1465	1105	29072544	29078392	12.2522	938	Intron (NM_001159830/cdh12a, intron 6 of 11)	2	29012243	29133359	121117	1	NM_001159830	60302	cdh12a	cdh12a
chr2	29070241	29072102	.	508	.	9.45696	-1	-1	963	0.59	1.22	29070241	29072102	3.91396	1210	29070540	29071825	5.543	418	Intron (NM_001159830/cdh12a, intron 6 of 11)	2	29012243	29133359	121117	1	NM_001159830	57999	cdh12a	cdh12a
chr2	29090440	29093443	.	841	.	11.7041	-1	-1	1605	1.29	2.03	29090629	29093310	6.6113	1046	29090440	29093443	5.09275	1975	Intron (NM_001159830/cdh12a, intron 6 of 11)	2	29012243	29133359	121117	1	NM_001159830	78198	cdh12a	cdh12a
chr2	29114033	29114753	.	102	.	6.57664	-1	-1	306	0	0.25	29114033	29114676	3.83913	218	29114227	29114753	2.73751	201	Intron (NM_001159830/cdh12a, intron 7 of 11)	2	29012243	29133359	121117	1	NM_001159830	101791	cdh12a	cdh12a
chr2	29083676	29084665	.	255	.	7.90462	-1	-1	353	0.2	0.62	29083676	29084511	4.33042	315	29083826	29084665	3.5742	242	Intron (NM_001159830/cdh12a, intron 6 of 11)	2	29012243	29133359	121117	1	NM_001159830	71434	cdh12a	cdh12a
chr2	29041624	29042575	.	271	.	8.05492	-1	-1	360	0.22	0.65	29041887	29042575	4.41813	195	29041624	29042261	3.63679	262	Intron (NM_001159830/cdh12a, intron 2 of 11)	2	29012243	29133359	121117	1	NM_001159830	29382	cdh12a	cdh12a
chr7	55760329	55760860	.	102	.	7.03109	-1	-1	191	0	0.25	55760329	55760860	4.80086	282	55760386	55760704	2.23023	44	Distal Intergenic	7	55797111	55844321	47211	1	NM_212606	-36251	cdh15	cdh15
chr7	55916409	55917371	.	102	.	5.12924	-1	-1	726	0	0.25	55916409	55917304	2.26232	858	55916966	55917371	2.86692	37	Distal Intergenic	7	55797111	55844321	47211	1	NM_212606	119299	cdh15	cdh15
chr20	17795282	17798107	.	956	.	13.5322	-1	-1	1196	1.56	2.3	17795562	17798049	10.0683	269	17795282	17798107	3.46389	1907	Distal Intergenic	20	17840521	17919654	79134	1	NM_131081	-42414	cdh2	cdh2
chr20	17424558	17425463	.	252	.	7.7629	-1	-1	572	0.2	0.61	17424558	17425463	3.81261	423	17424717	17425403	3.95029	562	Distal Intergenic	20	17840521	17919654	79134	1	NM_131081	-415058	cdh2	cdh2
chr20	17657631	17658946	.	1000	.	13.6248	-1	-1	774	2.21	2.93	17657753	17658946	6.65374	636	17657631	17658859	6.97109	790	Distal Intergenic	20	17840521	17919654	79134	1	NM_131081	-181575	cdh2	cdh2
chr20	17661884	17662283	.	349	.	8.51458	-1	-1	137	0.32	0.84	17661884	17662283	4.25473	104	17661896	17662259	4.25985	158	Distal Intergenic	20	17840521	17919654	79134	1	NM_131081	-178238	cdh2	cdh2
chr20	17976349	17982170	.	1000	.	13.3137	-1	-1	3062	1.7	2.43	17976349	17982170	9.13399	4209	17976428	17982156	4.17966	1837	Distal Intergenic	20	17840521	17919654	79134	1	NM_131081	135829	cdh2	cdh2
chr20	17515218	17515969	.	493	.	9.77254	-1	-1	548	0.56	1.19	17515218	17515969	5.83269	569	17515502	17515874	3.93985	243	Distal Intergenic	20	17840521	17919654	79134	1	NM_131081	-324552	cdh2	cdh2
chr20	17492475	17493461	.	102	.	6.58582	-1	-1	556	0	0.25	17492475	17493217	3.73401	290	17492993	17493461	2.85181	305	Distal Intergenic	20	17840521	17919654	79134	1	NM_131081	-347060	cdh2	cdh2
chr20	17793659	17794180	.	341	.	8.52589	-1	-1	198	0.31	0.82	17793659	17794180	4.62298	194	17793731	17794136	3.90291	131	Distal Intergenic	20	17840521	17919654	79134	1	NM_131081	-46341	cdh2	cdh2
chr13	42767228	42767805	.	102	.	6.21025	-1	-1	156	0	0.25	42767230	42767673	3.28852	165	42767228	42767805	2.92173	145	Intron (NM_214809/cdh23, intron 8 of 68)	13	42636134	43091249	455116	1	NM_214809	131095	cdh23	cdh23
chr13	42693124	42694144	.	286	.	8.27723	-1	-1	464	0.24	0.69	42693124	42694144	5.28935	718	42693180	42693742	2.98788	155	Intron (NM_214809/cdh23, intron 5 of 68)	13	42636134	43091249	455116	1	NM_214809	56991	cdh23	cdh23
chr13	42830664	42831922	.	317	.	8.59083	-1	-1	569	0.28	0.76	42830674	42831482	6.00987	550	42830664	42831922	2.58096	578	Intron (NM_214809/cdh23, intron 11 of 68)	13	42636134	43091249	455116	1	NM_214809	194531	cdh23	cdh23
chr11	20254776	20255331	.	102	.	6.21275	-1	-1	349	0	0.25	20254776	20255331	2.81297	357	20254931	20255306	3.39978	186	Distal Intergenic	11	20269870	20273474	3605	1	NM_001045273	-14539	cdh4	cdh4
chr11	20337268	20343032	.	1000	.	15.9599	-1	-1	3671	3.25	3.95	20337365	20343032	9.36117	1577	20337268	20342549	6.59877	1777	Intron (NM_131086/cdh4, intron 2 of 16)	11	20269926	20725438	455513	1	NM_131086	67343	cdh4	cdh4
chr11	20323041	20323588	.	437	.	9.26517	-1	-1	283	0.46	1.05	20323138	20323515	5.08348	167	20323041	20323588	4.18169	303	Intron (NM_131086/cdh4, intron 2 of 16)	11	20269926	20725438	455513	1	NM_131086	53116	cdh4	cdh4
chr11	20169557	20169967	.	447	.	9.05521	-1	-1	205	0.48	1.08	20169657	20169967	2.85603	134	20169557	20169859	6.19918	176	Distal Intergenic	11	20269870	20273474	3605	1	NM_001045273	-99903	cdh4	cdh4
chr7	44165633	44167134	.	439	.	9.19155	-1	-1	353	0.46	1.06	44165633	44166320	4.93278	262	44165760	44167134	4.25877	317	Distal Intergenic	7	44106370	44128657	22288	1	NM_001003983	59264	cdh5	cdh5
chr7	43987137	43987839	.	102	.	6.251	-1	-1	387	0	0.25	43987137	43987414	3.63726	175	43987411	43987839	2.61374	326	Distal Intergenic	7	44106370	44128657	22288	1	NM_001003983	-118531	cdh5	cdh5
chr7	44167470	44168526	.	326	.	7.85646	-1	-1	409	0.29	0.79	44167602	44168013	2.54174	364	44167470	44168526	5.31472	323	Distal Intergenic	7	44106370	44128657	22288	1	NM_001003983	61101	cdh5	cdh5
chr2	28545992	28547242	.	228	.	7.11797	-1	-1	387	0.17	0.55	28545992	28546291	2.85603	158	28546019	28547242	4.26194	590	Distal Intergenic	2	28393416	28446628	53213	2	NM_001013520	-99365	cdh6	cdh6
chr2	28497771	28498579	.	334	.	8.58224	-1	-1	496	0.3	0.8	28497771	28498579	4.80684	660	28497872	28498447	3.7754	231	Distal Intergenic	2	28393416	28446628	53213	2	NM_001013520	-51144	cdh6	cdh6
chr2	27315822	27321598	.	1000	.	19.5533	-1	-1	985	4.28	4.94	27315822	27321598	6.67484	1479	27315931	27321069	12.8784	2024	Distal Intergenic	2	27354781	27439111	84331	1	NM_001077448	-33183	cdh7a	cdh7a
chr2	27451701	27454995	.	779	.	12.1847	-1	-1	1948	1.16	1.88	27451701	27454995	8.40266	409	27452239	27454649	3.78203	344	Distal Intergenic	2	27354781	27439111	84331	1	NM_001077448	96921	cdh7a	cdh7a
chr8	53645836	53646809	.	293	.	8.37751	-1	-1	484	0.25	0.71	53645836	53646809	5.08807	178	53646357	53646798	3.28944	270	Intron (NM_001317756/parapinopsina, intron 1 of 3)	8	53615204	53627361	12158	2	NM_001008646	-18476	cdk11b	cdk11b
chr16	54280113	54280594	.	102	.	6.20296	-1	-1	176	0	0.25	54280205	54280594	3.52257	55	54280113	54280556	2.68039	205	Distal Intergenic	16	54137951	54213085	75135	2	NM_001128260	-67029	cdk14	cdk14
chr6	9577810	9578467	.	102	.	7.43037	-1	-1	329	0	0.25	9577810	9578130	2.39354	150	9578053	9578467	5.03683	266	Distal Intergenic	6	9511585	9556421	44837	2	NM_001040308	-21390	cdk15	cdk15
chr12	28303505	28304990	.	102	.	6.21471	-1	-1	704	0	0.25	28303505	28304990	3.60097	213	28304571	28304905	2.61374	129	Distal Intergenic	12	28252682	28259141	6460	1	NM_001002515	50824	cdk5r1b	cdk5r1b
chr12	28295272	28297517	.	579	.	9.88808	-1	-1	566	0.73	1.39	28295363	28297118	4.19028	153	28295272	28297517	5.6978	888	Distal Intergenic	12	28252682	28259141	6460	1	NM_001002515	42591	cdk5r1b	cdk5r1b
chr12	28309131	28318328	.	1000	.	25.0236	-1	-1	1505	5	5	28309155	28318328	14.8402	1361	28309131	28318298	10.1835	780	Distal Intergenic	12	28252682	28259141	6460	1	NM_001002515	56450	cdk5r1b	cdk5r1b
chr12	28289364	28294365	.	1000	.	18.3513	-1	-1	1763	4.11	4.79	28289433	28294325	12.4969	550	28289364	28294365	5.85436	1163	Distal Intergenic	12	28252682	28259141	6460	1	NM_001002515	36683	cdk5r1b	cdk5r1b
chr12	28318754	28321813	.	720	.	10.797	-1	-1	1506	1.04	1.74	28319431	28321444	5.62776	1311	28318754	28321813	5.16921	1024	Distal Intergenic	12	28252682	28259141	6460	1	NM_001002515	66073	cdk5r1b	cdk5r1b
chr12	28324299	28325448	.	1000	.	13.0968	-1	-1	766	1.92	2.67	28324299	28325448	7.19991	791	28324383	28325327	5.89687	657	Distal Intergenic	12	28252682	28259141	6460	1	NM_001002515	71618	cdk5r1b	cdk5r1b
chr12	28306751	28308206	.	699	.	11.1897	-1	-1	549	0.99	1.68	28306786	28308206	6.90105	371	28306751	28307863	4.28863	887	Distal Intergenic	12	28252682	28259141	6460	1	NM_001002515	54070	cdk5r1b	cdk5r1b
chr12	28322442	28323992	.	714	.	10.7401	-1	-1	743	1.02	1.72	28322442	28323924	4.20113	161	28322540	28323992	6.539	138	Distal Intergenic	12	28252682	28259141	6460	1	NM_001002515	69761	cdk5r1b	cdk5r1b
chr12	28300487	28302743	.	734	.	11.1126	-1	-1	752	1.07	1.77	28300758	28301926	6.41413	303	28300487	28302743	4.6985	238	Distal Intergenic	12	28252682	28259141	6460	1	NM_001002515	47806	cdk5r1b	cdk5r1b
chr12	28297580	28299036	.	272	.	7.797	-1	-1	899	0.22	0.66	28297580	28298946	3.31744	1222	28297845	28299036	4.47956	312	Distal Intergenic	12	28252682	28259141	6460	1	NM_001002515	44899	cdk5r1b	cdk5r1b
chr12	28325742	28326753	.	573	.	9.83232	-1	-1	375	0.71	1.38	28325743	28326437	4.68455	478	28325742	28326753	5.14777	272	Distal Intergenic	12	28252682	28259141	6460	1	NM_001002515	73061	cdk5r1b	cdk5r1b
chr6	13551589	13557484	.	1000	.	22.4826	-1	-1	2157	5	5	13551589	13557484	16.0935	1680	13551700	13557364	6.38914	1994	Distal Intergenic	6	13613522	13615244	1723	1	NM_001017569	-56038	cdk5r2a	cdk5r2a
chr11	15409156	15409808	.	102	.	5.14526	-1	-1	317	0	0.25	15409156	15409447	2.78186	117	15409336	15409808	2.3634	338	Intron (NM_001110379/cdk5rap1, intron 8 of 12)	11	15346060	15452335	106276	1	NM_001110379	63097	cdk5rap1	cdk5rap1
chr11	15407721	15408672	.	102	.	6.9104	-1	-1	548	0	0.25	15407986	15408672	4.68017	362	15407721	15408247	2.23023	470	Intron (NM_001110379/cdk5rap1, intron 8 of 12)	11	15346060	15452335	106276	1	NM_001110379	61662	cdk5rap1	cdk5rap1
chr5	51392344	51393091	.	102	.	6.34578	-1	-1	375	0	0.25	51392450	51393091	3.42723	314	51392344	51392770	2.91855	331	Distal Intergenic	5	51353576	51363551	9976	2	NM_212961	-28794	cdk7	cdk7
chr24	21369205	21369879	.	324	.	8.29821	-1	-1	285	0.29	0.78	21369205	21369879	3.99844	218	21369224	21369832	4.29977	333	Promoter (<=1kb)	24	21369112	21394162	25051	1	NM_194408	94	cdk8	cdk8
chr21	6075008	6076400	.	102	.	6.15832	-1	-1	605	0	0.25	6075871	6076251	2.81297	279	6075008	6076400	3.34535	69	Distal Intergenic	21	6031522	6045056	13535	1	NM_212591	43487	cdk9	cdk9
chr21	6383931	6387037	.	1000	.	15.0922	-1	-1	1691	2.6	3.32	6384187	6386959	10.3529	399	6383931	6387037	4.73924	1764	Distal Intergenic	21	6031522	6045056	13535	1	NM_212591	352410	cdk9	cdk9
chr21	6389375	6390438	.	544	.	9.8437	-1	-1	418	0.66	1.31	6389451	6390400	5.29772	360	6389375	6390438	4.54598	401	Distal Intergenic	21	6031522	6045056	13535	1	NM_212591	357854	cdk9	cdk9
chr21	6198724	6199272	.	102	.	6.25581	-1	-1	393	0	0.25	6198724	6199089	2.85603	321	6198951	6199272	3.39978	238	Distal Intergenic	21	6031522	6045056	13535	1	NM_212591	167203	cdk9	cdk9
chr21	6206649	6207690	.	358	.	8.53286	-1	-1	676	0.34	0.86	6207071	6207690	4.09913	346	6206649	6207474	4.43373	584	Distal Intergenic	21	6031522	6045056	13535	1	NM_212591	175128	cdk9	cdk9
chr21	6382488	6383633	.	1000	.	13.4037	-1	-1	628	1.82	2.56	6382593	6383633	8.89609	400	6382488	6383509	4.50764	752	Distal Intergenic	21	6031522	6045056	13535	1	NM_212591	350967	cdk9	cdk9
chr4	18605547	18606486	.	102	.	7.28314	-1	-1	228	0	0.25	18605547	18606105	2.44124	65	18605731	18606486	4.8419	208	Promoter (<=1kb)	4	18603767	18606575	2809	2	NM_001013268	89	cdkn1ba	cdkn1ba
chr8	16372449	16373487	.	102	.	5.40373	-1	-1	559	0	0.25	16372449	16373175	2.41659	375	16373139	16373487	2.98714	54	Promoter (<=1kb)	8	16372172	16376417	4246	1	NM_001199994	278	cdkn2c	cdkn2c
chr18	44195675	44196516	.	102	.	6.07907	-1	-1	162	0	0.25	44195675	44195957	3.09269	112	44195796	44196516	2.98638	91	Distal Intergenic	18	44059559	44135574	76016	2	NM_001081628	-60102	cdon	cdon
chr18	44139287	44140449	.	637	.	10.4653	-1	-1	452	0.84	1.53	44139415	44140449	5.90861	205	44139287	44140390	4.55667	571	Distal Intergenic	18	44059559	44135574	76016	2	NM_001081628	-3714	cdon	cdon
chr3	59696217	59696677	.	102	.	7.24213	-1	-1	146	0	0.25	59696329	59696677	2.26232	33	59696217	59696588	4.97981	148	Distal Intergenic	3	59659908	59690375	30468	2	NM_205564	-5843	cdr2l	cdr2l
chr24	9659171	9660325	.	352	.	8.78729	-1	-1	210	0.33	0.85	9659288	9660325	5.30175	119	9659171	9659580	3.48554	185	Distal Intergenic	24	9740908	9753409	12502	1	NM_212721	-80583	cdv3	cdv3
chr16	11839701	11844901	.	1000	.	24.5235	-1	-1	1650	5	5	11839831	11844834	5.5408	2069	11839701	11844901	18.9827	593	Intron (NM_001113794/ceacam1, intron 2 of 12)	16	11833398	11869124	35727	1	NM_001113794	6304	ceacam1	ceacam1
chr16	11849152	11851005	.	695	.	10.7793	-1	-1	1139	0.98	1.67	11849511	11851005	3.69307	569	11849152	11851004	7.08621	431	Intron (NM_001113794/ceacam1, intron 2 of 12)	16	11833398	11869124	35727	1	NM_001113794	15755	ceacam1	ceacam1
chr16	11845331	11846333	.	212	.	7.32295	-1	-1	322	0.15	0.51	11845331	11846333	4.37452	183	11845397	11846063	2.94843	396	Intron (NM_001113794/ceacam1, intron 2 of 12)	16	11833398	11869124	35727	1	NM_001113794	11934	ceacam1	ceacam1
chr16	11836786	11837575	.	218	.	7.12009	-1	-1	539	0.16	0.53	11837061	11837575	3.00081	310	11836786	11837566	4.11928	494	Intron (NM_001113794/ceacam1, intron 2 of 12)	16	11833398	11869124	35727	1	NM_001113794	3389	ceacam1	ceacam1
chr16	11838041	11839336	.	428	.	9.19948	-1	-1	295	0.45	1.03	11838041	11839336	5.09216	401	11838084	11839282	4.10732	146	Intron (NM_001113794/ceacam1, intron 2 of 12)	16	11833398	11869124	35727	1	NM_001113794	4644	ceacam1	ceacam1
chr16	11851281	11852549	.	479	.	9.32864	-1	-1	967	0.53	1.16	11851281	11852549	4.65986	965	11852161	11852497	4.66878	89	Intron (NM_001113794/ceacam1, intron 2 of 12)	16	11833398	11869124	35727	1	NM_001113794	17884	ceacam1	ceacam1
chr24	41120853	41121267	.	238	.	7.67248	-1	-1	156	0.18	0.58	41120853	41121266	4.07651	97	41120881	41121267	3.59597	187	5' UTR	24	41120147	41130697	10551	2	NM_131837	9430	cebp1	cebp1
chr7	37765714	37766260	.	102	.	5.15452	-1	-1	318	0	0.25	37765978	37766260	2.96536	205	37765714	37766018	2.18916	168	Distal Intergenic	7	37813729	37816607	2879	2	NM_131885	50347	cebpa	cebpa
chr7	37814806	37816554	.	601	.	10.1312	-1	-1	1520	0.77	1.45	37815835	37816529	5.26658	410	37814806	37816554	4.86462	1602	Promoter (<=1kb)	7	37813729	37816607	2879	2	NM_131885	53	cebpa	cebpa
chr7	37851834	37857383	.	1000	.	16.0879	-1	-1	2367	3.28	3.99	37851834	37857383	8.61072	1690	37852032	37857271	7.47715	2847	Distal Intergenic	7	37818446	37823921	5476	1	NM_131886	33389	cebpg	cebpg
chr22	7437831	7438612	.	217	.	7.44945	-1	-1	345	0.16	0.52	7437831	7438398	4.34986	160	7438178	7438612	3.09959	183	Intron (NM_001025474/cela1.1, intron 4 of 7)	22	7442591	7446506	3916	1	NM_001320402	-3979	cela1.2	cela1.2
chr22	7543348	7544186	.	102	.	6.83396	-1	-1	220	0	0.25	7543348	7544186	3.7368	177	7543419	7543933	3.09716	192	Distal Intergenic	22	7467494	7479048	11555	1	NM_001003450	75855	cela1.5	cela1.5
chr22	7681821	7682686	.	348	.	8.43274	-1	-1	412	0.32	0.84	7681991	7682686	4.07651	304	7681821	7682383	4.35623	350	Distal Intergenic	22	7467494	7479048	11555	1	NM_001003450	214328	cela1.5	cela1.5
chr22	7462405	7463095	.	102	.	5.07668	-1	-1	376	0	0.25	7462405	7462982	2.54174	269	7462484	7463095	2.53494	404	3' UTR	22	7467494	7479048	11555	1	NM_001003450	-4399	cela1.5	cela1.5
chr22	7463582	7464451	.	261	.	7.71397	-1	-1	447	0.21	0.63	7463754	7464451	5.26658	531	7463582	7463976	2.44739	192	Distal Intergenic	22	7467494	7479048	11555	1	NM_001003450	-3043	cela1.5	cela1.5
chr4	24395440	24396043	.	692	.	10.7052	-1	-1	241	0.97	1.67	24395442	24395974	5.63532	242	24395440	24396043	5.06988	238	Distal Intergenic	4	24167574	24242844	75271	2	NM_194401	-152597	celf2	celf2
chr4	24435015	24436613	.	613	.	10.2233	-1	-1	923	0.8	1.48	24435015	24436462	3.40461	610	24435297	24436613	6.81871	250	Distal Intergenic	4	24167574	24242844	75271	2	NM_194401	-192172	celf2	celf2
chr4	24437814	24438910	.	102	.	6.57067	-1	-1	525	0	0.25	24437990	24438813	2.63082	527	24437814	24438910	3.93985	347	Distal Intergenic	4	24167574	24242844	75271	2	NM_194401	-194971	celf2	celf2
chr4	24418943	24419735	.	203	.	7.1168	-1	-1	255	0.14	0.49	24419055	24419735	3.44669	145	24418943	24419730	3.67011	253	Distal Intergenic	4	24167574	24242844	75271	2	NM_194401	-176100	celf2	celf2
chr4	24488251	24488867	.	364	.	8.59086	-1	-1	495	0.34	0.88	24488251	24488766	4.15471	478	24488391	24488867	4.43615	372	Distal Intergenic	4	24167574	24242844	75271	2	NM_194401	-245408	celf2	celf2
chr21	12412405	12418290	.	1000	.	16.4638	-1	-1	798	3.43	4.14	12412443	12418290	10.4911	966	12412405	12418265	5.97275	592	Distal Intergenic	21	11987267	12179915	192649	2	NM_001002562	-232491	celf4	celf4
chr21	12444500	12450018	.	872	.	11.8293	-1	-1	4387	1.37	2.1	12444584	12450018	6.60178	4246	12444500	12450015	5.22748	4444	Distal Intergenic	21	11987267	12179915	192649	2	NM_001002562	-264586	celf4	celf4
chr22	19962147	19962679	.	102	.	5.11505	-1	-1	125	0	0.25	19962182	19962679	2.45915	123	19962147	19962443	2.6559	93	Intron (NM_001130788/celf5a, intron 2 of 10)	22	19640639	19986626	345988	2	NM_001130788	23947	celf5a	celf5a
chr22	19995666	19996770	.	418	.	9.58636	-1	-1	444	0.43	1.01	19995666	19996770	6.28326	294	19995749	19996531	3.3031	511	Distal Intergenic	22	19640639	19986626	345988	2	NM_001130788	-9041	celf5a	celf5a
chr8	7245090	7246186	.	343	.	8.41603	-1	-1	859	0.31	0.83	7245270	7246056	4.06873	702	7245090	7246186	4.3473	836	Distal Intergenic	8	7296994	7298698	1705	1	NM_001164240	-50808	cenpa	cenpa
chr8	7260661	7261404	.	213	.	7.37825	-1	-1	238	0.15	0.51	7260661	7261057	4.25473	109	7260815	7261404	3.12352	214	Distal Intergenic	8	7296994	7298698	1705	1	NM_001164240	-35590	cenpa	cenpa
chr8	7271637	7272398	.	102	.	6.55448	-1	-1	408	0	0.25	7271637	7272099	3.42723	127	7272018	7272398	3.12725	309	Distal Intergenic	8	7296994	7298698	1705	1	NM_001164240	-24596	cenpa	cenpa
chr1	30649154	30649887	.	102	.	5.97891	-1	-1	567	0	0.25	30649181	30649887	3.77054	480	30649154	30649865	2.20837	627	Distal Intergenic	1	30776171	30783580	7410	2	NM_001256665	133693	cenpk	cenpk
chr1	30599130	30600941	.	510	.	9.47101	-1	-1	844	0.59	1.23	30599130	30600830	2.45915	1092	30599165	30600941	7.01186	378	Distal Intergenic	1	30776171	30783580	7410	2	NM_001256665	182639	cenpk	cenpk
chr1	30646834	30648858	.	836	.	12.4897	-1	-1	1705	1.28	2.01	30646834	30648858	8.71069	193	30647054	30648845	3.77903	1516	Distal Intergenic	1	30776171	30783580	7410	2	NM_001256665	134722	cenpk	cenpk
chr1	30623488	30625272	.	551	.	10.5712	-1	-1	694	0.67	1.33	30623560	30625269	6.94704	256	30623488	30625272	3.62413	908	Distal Intergenic	1	30776171	30783580	7410	2	NM_001256665	158308	cenpk	cenpk
chr1	30584332	30585004	.	1000	.	14.0244	-1	-1	297	1.94	2.68	30584466	30584809	3.79014	107	30584332	30585004	10.2343	354	Distal Intergenic	1	30776171	30783580	7410	2	NM_001256665	198576	cenpk	cenpk
chr1	30625988	30627482	.	208	.	7.25258	-1	-1	755	0.15	0.5	30625988	30627067	4.15542	669	30626754	30627482	3.09716	76	Distal Intergenic	1	30776171	30783580	7410	2	NM_001256665	156098	cenpk	cenpk
chr1	30673649	30679351	.	1000	.	17.3666	-1	-1	4478	3.61	4.3	30673659	30679351	6.91079	4431	30673649	30679319	10.4558	1730	Distal Intergenic	1	30776171	30783580	7410	2	NM_001256665	104229	cenpk	cenpk
chr2	34239828	34240420	.	102	.	5.72251	-1	-1	416	0	0.25	34240089	34240420	2.87935	277	34239828	34240178	2.84316	294	Distal Intergenic	2	34145518	34154909	9392	2	NM_001003878	-84920	cenpl	cenpl
chr18	29933127	29934647	.	468	.	9.74156	-1	-1	699	0.51	1.13	29933127	29934647	6.04889	348	29933552	29934433	3.69267	634	Distal Intergenic	18	29920735	29927577	6843	1	NM_001002341	12393	cenpn	cenpn
chr22	10419695	10420177	.	238	.	7.6085	-1	-1	207	0.18	0.57	10419792	10420172	3.73401	120	10419695	10420177	3.87449	197	Intron (NM_001003555/cenpp, intron 5 of 8)	22	10411292	10484300	73009	1	NM_001003555	8404	cenpp	cenpp
chr1	534199	534800	.	215	.	6.98729	-1	-1	420	0.16	0.52	534326	534800	2.86801	404	534199	534798	4.11928	310	Promoter (2-3kb)	1	537587	554342	16756	1	NM_001328008	-2787	cenpq	cenpq
chr16	40215234	40215663	.	102	.	5.20556	-1	-1	185	0	0.25	40215234	40215579	2.41659	103	40215341	40215663	2.78897	161	Distal Intergenic	16	40181441	40203651	22211	1	NM_001326438	33794	cenpw	cenpw
chr3	57807731	57808938	.	212	.	7.34603	-1	-1	568	0.15	0.51	57807731	57808938	4.41813	331	57808363	57808857	2.9279	173	Distal Intergenic	3	57755414	57759502	4089	1	NM_001303055	52318	cenpx	cenpx
chr3	55656631	55657391	.	227	.	7.42611	-1	-1	389	0.17	0.55	55656631	55657364	3.38899	270	55656875	55657391	4.03712	264	Intron (NM_001327791/cep112, intron 16 of 26)	3	55433161	55774248	341088	2	NM_001327791	116857	cep112	cep112
chr3	55761868	55762347	.	217	.	7.42373	-1	-1	159	0.16	0.52	55761868	55762185	4.03174	178	55761876	55762347	3.39199	133	Intron (NM_001327791/cep112, intron 4 of 26)	3	55433161	55774248	341088	2	NM_001327791	11901	cep112	cep112
chr3	55729980	55730667	.	102	.	4.81178	-1	-1	448	0	0.25	55729980	55730667	2.41083	396	55730172	55730658	2.40095	309	Intron (NM_001327791/cep112, intron 6 of 26)	3	55433161	55774248	341088	2	NM_001327791	43581	cep112	cep112
chr3	55777158	55778221	.	759	.	11.5517	-1	-1	599	1.12	1.83	55777158	55778204	7.16402	602	55777583	55778221	4.38764	172	Promoter (2-3kb)	3	55433161	55774248	341088	2	NM_001327791	-2911	cep112	cep112
chr3	55751904	55757889	.	993	.	13.5509	-1	-1	2663	1.66	2.39	55751904	55757889	9.83661	1568	55751917	55757635	3.71426	3746	Intron (NM_001327791/cep112, intron 4 of 26)	3	55433161	55774248	341088	2	NM_001327791	16359	cep112	cep112
chr16	37888115	37889323	.	102	.	5.28185	-1	-1	877	0	0.25	37888115	37889289	3.09269	804	37889033	37889323	2.18916	32	Distal Intergenic	16	37941750	37994448	52699	1	NM_001353863	-52427	cep162	cep162
chr16	38009004	38009502	.	102	.	5.64575	-1	-1	226	0	0.25	38009188	38009486	2.96536	150	38009004	38009502	2.68039	119	Distal Intergenic	16	37941750	37994448	52699	1	NM_001353863	67255	cep162	cep162
chr16	37853962	37854399	.	552	.	10.2634	-1	-1	183	0.67	1.33	37853962	37854399	6.32353	223	37854007	37854342	3.93985	98	Distal Intergenic	16	37941750	37994448	52699	1	NM_001353863	-87351	cep162	cep162
chr16	37741687	37743113	.	102	.	6.20988	-1	-1	1057	0	0.25	37741687	37743074	2.5843	1302	37742371	37743113	3.62558	128	Distal Intergenic	16	37941750	37994448	52699	1	NM_001353863	-198637	cep162	cep162
chr16	37744967	37746087	.	241	.	7.68131	-1	-1	434	0.19	0.58	37745342	37745988	4.95372	142	37744967	37746087	2.72759	351	Distal Intergenic	16	37941750	37994448	52699	1	NM_001353863	-195663	cep162	cep162
chr16	37780666	37781109	.	391	.	9.15296	-1	-1	208	0.38	0.94	37780666	37781103	5.53961	243	37780717	37781109	3.61335	122	Distal Intergenic	16	37941750	37994448	52699	1	NM_001353863	-160641	cep162	cep162
chr15	47607787	47608125	.	102	.	6.0724	-1	-1	166	0	0.25	47607787	47608125	3.52257	172	47607790	47608083	2.54983	157	Distal Intergenic	15	47633923	47643352	9430	1	NM_001080683	-25798	cep57	cep57
chr16	52948954	52949568	.	209	.	7.17243	-1	-1	190	0.15	0.51	52948954	52949428	4.43492	120	52949134	52949568	2.73751	80	Distal Intergenic	16	52961246	52978952	17707	1	NM_001319132	-11678	cep72	cep72
chr16	10168982	10170439	.	878	.	11.5883	-1	-1	369	1.39	2.12	10168982	10170357	5.72979	403	10169033	10170439	5.85846	164	Intron (NM_200466/ptpn2a, intron 7 of 8)	16	10134991	10162108	27118	2	NM_001103119	-6875	cep76	cep76
chr8	12905679	12907296	.	239	.	7.61439	-1	-1	1244	0.18	0.58	12905679	12907296	4.90544	1246	12905997	12906970	2.70895	925	Intron (NM_001004664/zgc:103670, intron 17 of 19)	8	12913450	12931532	18083	1	NM_001144792	-6154	cept1a	cept1a
chr4	28012230	28012749	.	102	.	5.80503	-1	-1	399	0	0.25	28012230	28012688	2.44124	334	28012370	28012749	3.36379	325	Distal Intergenic	4	27909545	27964490	54946	1	NM_001105586	102686	cerk	cerk
chr4	27970835	27974488	.	1000	.	21.237	-1	-1	2352	5	5	27970922	27974398	10.4018	855	27970835	27974488	10.8351	505	Distal Intergenic	4	27909545	27964490	54946	1	NM_001105586	61291	cerk	cerk
chr4	27974859	27975470	.	102	.	5.30306	-1	-1	290	0	0.25	27974859	27975256	2.47276	329	27975012	27975470	2.8303	98	Distal Intergenic	4	27909545	27964490	54946	1	NM_001105586	65315	cerk	cerk
chr9	44372925	44373519	.	199	.	7.1486	-1	-1	344	0.14	0.48	44372925	44373519	3.81261	282	44373131	44373439	3.33599	200	Intron (NM_001089474/cerkl, intron 5 of 12)	9	44292571	44487894	195324	2	NM_001089474	114375	cerkl	cerkl
chr9	44378664	44379955	.	102	.	6.1471	-1	-1	834	0	0.25	44379301	44379955	3.28018	246	44378664	44379915	2.86692	785	Intron (NM_001089474/cerkl, intron 5 of 12)	9	44292571	44487894	195324	2	NM_001089474	107939	cerkl	cerkl
chr9	44326243	44326595	.	102	.	6.1759	-1	-1	132	0	0.25	44326243	44326518	2.85603	101	44326293	44326595	3.31987	114	Intron (NM_001089474/cerkl, intron 5 of 12)	9	44292571	44487894	195324	2	NM_001089474	161299	cerkl	cerkl
chr9	44338390	44339109	.	102	.	5.517	-1	-1	417	0	0.25	44338808	44339109	3.09248	124	44338390	44339040	2.42452	292	Intron (NM_001089474/cerkl, intron 5 of 12)	9	44292571	44487894	195324	2	NM_001089474	148785	cerkl	cerkl
chr22	5778547	5779228	.	102	.	5.75055	-1	-1	366	0	0.25	5778547	5778988	3.42723	348	5778894	5779228	2.32332	37	Intron (NM_199628/cers5, intron 1 of 9)	22	5728248	5791887	63640	2	NM_199628	12659	cers5	cers5
chr10	43858282	43858861	.	102	.	5.07415	-1	-1	240	0	0.25	43858520	43858861	2.76981	29	43858282	43858560	2.30434	213	Distal Intergenic	10	43862118	43874693	12576	2	NM_001020499	15832	cetn3	cetn3
chr18	7121258	7123675	.	1000	.	15.1119	-1	-1	1073	2.23	2.96	7121258	7123675	11.3095	374	7121393	7123624	3.80241	1690	Distal Intergenic	18	7131958	7138441	6484	2	NM_001017774	14766	cfap161	cfap161
chr19	1110776	1111450	.	374	.	8.45147	-1	-1	341	0.36	0.9	1110776	1111325	2.9098	281	1111011	1111450	5.54167	166	Intron (NM_200811/cfap20, intron 1 of 5)	19	1107055	1118335	11281	1	NM_200811	3722	cfap20	cfap20
chr19	1111729	1112881	.	842	.	11.5818	-1	-1	297	1.3	2.03	1111729	1112881	6.35435	303	1111748	1112788	5.22748	272	Intron (NM_200811/cfap20, intron 1 of 5)	19	1107055	1118335	11281	1	NM_200811	4675	cfap20	cfap20
chr19	1107864	1108728	.	1000	.	13.0358	-1	-1	368	1.76	2.5	1107864	1108728	8.05596	390	1107928	1108649	4.97981	283	Promoter (<=1kb)	19	1107055	1118335	11281	1	NM_200811	810	cfap20	cfap20
chr18	34948608	34949412	.	102	.	5.65659	-1	-1	261	0	0.25	34948608	34949090	2.76981	48	34948939	34949412	2.88678	143	Distal Intergenic	18	35198986	35221122	22137	1	NM_001082996	-249574	cfap45	cfap45
chr18	35040442	35041200	.	102	.	5.7995	-1	-1	419	0	0.25	35040479	35040980	2.63082	194	35040442	35041200	3.16868	608	Distal Intergenic	18	35198986	35221122	22137	1	NM_001082996	-157786	cfap45	cfap45
chr18	35074967	35077240	.	102	.	5.98747	-1	-1	1528	0	0.25	35075457	35076519	3.11897	1012	35074967	35077240	2.8685	1555	Distal Intergenic	18	35198986	35221122	22137	1	NM_001082996	-121746	cfap45	cfap45
chr18	35073073	35073968	.	102	.	5.82597	-1	-1	334	0	0.25	35073136	35073916	3.29241	144	35073073	35073968	2.53356	462	Distal Intergenic	18	35198986	35221122	22137	1	NM_001082996	-125018	cfap45	cfap45
chr18	35088025	35089076	.	102	.	5.70713	-1	-1	330	0	0.25	35088025	35088535	3.38322	144	35088490	35089076	2.32391	52	Distal Intergenic	18	35198986	35221122	22137	1	NM_001082996	-109910	cfap45	cfap45
chr1	47524827	47526384	.	102	.	7.21321	-1	-1	538	0	0.25	47524827	47526384	4.80086	54	47525754	47526118	2.41235	96	Distal Intergenic	1	47140387	47321023	180637	1	NM_001077556	384441	cfap58	cfap58
chr1	47724273	47724796	.	384	.	8.71576	-1	-1	344	0.37	0.93	47724436	47724758	3.7922	240	47724273	47724796	4.92356	285	Distal Intergenic	1	47140387	47321023	180637	1	NM_001077556	583887	cfap58	cfap58
chr1	47526892	47527840	.	287	.	7.80872	-1	-1	509	0.24	0.69	47527321	47527658	2.95967	99	47526892	47527840	4.84905	490	Distal Intergenic	1	47140387	47321023	180637	1	NM_001077556	386506	cfap58	cfap58
chr13	13532691	13533724	.	193	.	6.90552	-1	-1	387	0.13	0.47	13532691	13533717	3.41998	184	13533033	13533724	3.48554	248	Distal Intergenic	13	13550687	13553341	2655	1	NM_001020532	-16963	cfd	cfd
chr18	22474082	22478073	.	1000	.	14.3823	-1	-1	2088	2.52	3.23	22474082	22478073	6.92779	3445	22474234	22477914	7.45451	832	Intron (NM_001100035/cfdp1, intron 5 of 6)	18	22426985	22497701	70717	1	NM_001100035	47098	cfdp1	cfdp1
chr22	23647264	23648243	.	102	.	6.31926	-1	-1	336	0	0.25	23647264	23647870	3.4802	314	23647279	23648243	2.83906	343	Distal Intergenic	22	23615431	23641771	26341	2	NM_001199190	-5494	cfh	cfh
chr22	23643515	23644184	.	200	.	7.09814	-1	-1	457	0.14	0.48	23643515	23644184	4.00098	496	23643522	23644046	3.09716	411	Promoter (1-2kb)	22	23615431	23641771	26341	2	NM_001199190	-1745	cfh	cfh
chr22	23644437	23645350	.	223	.	7.38452	-1	-1	453	0.16	0.54	23644749	23645340	3.51307	149	23644437	23645350	3.87145	446	Promoter (2-3kb)	22	23615431	23641771	26341	2	NM_001199190	-2667	cfh	cfh
chr22	23693682	23695806	.	668	.	11.5442	-1	-1	810	0.92	1.61	23693682	23695806	8.05916	133	23694618	23695332	3.48499	505	Distal Intergenic	22	23666631	23680207	13577	2	NM_001037703	-13476	cfhl1	cfhl1
chr22	23684362	23687835	.	1000	.	23.5915	-1	-1	1478	5	5	23684362	23687556	13.0844	413	23684609	23687835	10.507	924	Distal Intergenic	22	23666631	23680207	13577	2	NM_001037703	-4156	cfhl1	cfhl1
chr22	23690634	23693400	.	929	.	12.8114	-1	-1	1612	1.51	2.24	23690634	23693112	8.5892	521	23691920	23693400	4.22219	1051	Distal Intergenic	22	23666631	23680207	13577	2	NM_001037703	-10428	cfhl1	cfhl1
chr22	23732579	23738446	.	1000	.	15.7212	-1	-1	1383	3.13	3.84	23732579	23738446	8.9512	1444	23732589	23738261	6.76998	1313	Distal Intergenic	22	23707437	23721720	14284	2	NM_001007418	-10860	cfhl2	cfhl2
chr22	23803749	23804767	.	1000	.	14.8298	-1	-1	711	2.49	3.2	23804164	23804705	5.05544	298	23803749	23804767	9.77437	709	Distal Intergenic	22	23741762	23754554	12793	2	NM_001199191	-49196	cfhl3	cfhl3
chr22	23805231	23805858	.	1000	.	13.3937	-1	-1	317	1.82	2.56	23805375	23805843	4.04435	129	23805231	23805858	9.34939	362	Distal Intergenic	22	23741762	23754554	12793	2	NM_001199191	-50678	cfhl3	cfhl3
chr22	23869281	23869965	.	751	.	11.8162	-1	-1	287	1.1	1.81	23869440	23869965	7.87633	254	23869281	23869757	3.93985	161	Distal Intergenic	22	23741762	23754554	12793	2	NM_001199191	-114728	cfhl3	cfhl3
chr20	28367831	28368704	.	210	.	7.21041	-1	-1	173	0.15	0.51	28367881	28368298	3.37557	141	28367831	28368704	3.83484	156	Promoter (<=1kb)	20	28367845	28370374	2530	1	NM_001110126	0	chac1	chac1
chr20	28388652	28389049	.	102	.	6.27823	-1	-1	196	0	0.25	28388652	28388927	3.4024	120	28388735	28389049	2.87583	189	Intron (NM_001045119/ino80, intron 27 of 35)	20	28367845	28370374	2530	1	NM_001110126	20808	chac1	chac1
chr4	15582293	15582722	.	102	.	6.37118	-1	-1	245	0	0.25	15582420	15582722	3.39637	98	15582293	15582630	2.97481	265	Intron (NM_001309796/chchd3a, intron 3 of 7)	4	15491460	15604833	113374	2	NM_001309796	22111	chchd3a	chchd3a
chr25	3268856	3269309	.	102	.	5.37023	-1	-1	252	0	0.25	3268953	3269309	3.04283	192	3268856	3269151	2.3274	216	Distal Intergenic	25	3232957	3243584	10628	1	NM_001089331	35900	chchd3b	chchd3b
chr23	34426776	34429569	.	375	.	8.55216	-1	-1	1392	0.36	0.9	34426776	34429569	3.40005	1229	34427022	34428735	5.15211	1309	Distal Intergenic	23	34120919	34258488	137570	1	NM_001005584	305858	chchd6a	chchd6a
chr23	34262742	34263224	.	102	.	6.45084	-1	-1	254	0	0.25	34262742	34263083	3.56759	250	34262932	34263224	2.88325	68	Distal Intergenic	23	34120919	34258488	137570	1	NM_001005584	141824	chchd6a	chchd6a
chr23	34280759	34283362	.	1000	.	18.6144	-1	-1	1050	4.51	5	34280948	34283246	10.7726	160	34280759	34283362	7.84177	527	Distal Intergenic	23	34120919	34258488	137570	1	NM_001005584	159841	chchd6a	chchd6a
chr23	34312521	34313460	.	102	.	5.98932	-1	-1	447	0	0.25	34312809	34313460	3.37557	419	34312521	34312817	2.61375	187	Distal Intergenic	23	34120919	34258488	137570	1	NM_001005584	191603	chchd6a	chchd6a
chr23	34283802	34284745	.	102	.	7.34858	-1	-1	224	0	0.25	34283905	34284745	4.81364	256	34283802	34284098	2.53494	89	Distal Intergenic	23	34120919	34258488	137570	1	NM_001005584	162884	chchd6a	chchd6a
chr23	34222447	34225124	.	963	.	12.3054	-1	-1	1911	1.58	2.32	34222706	34225111	4.4756	2224	34222447	34225124	7.82978	279	Intron (NM_001005584/chchd6a, intron 7 of 7)	23	34120919	34258488	137570	1	NM_001005584	101529	chchd6a	chchd6a
chr23	34315197	34315604	.	102	.	5.42069	-1	-1	239	0	0.25	34315276	34315604	2.7403	82	34315197	34315592	2.68039	318	Distal Intergenic	23	34120919	34258488	137570	1	NM_001005584	194279	chchd6a	chchd6a
chr23	34311920	34312476	.	201	.	7.11715	-1	-1	267	0.14	0.49	34311961	34312476	3.38322	399	34311920	34312221	3.73393	95	Distal Intergenic	23	34120919	34258488	137570	1	NM_001005584	191002	chchd6a	chchd6a
chr23	34225493	34227031	.	221	.	7.49505	-1	-1	699	0.16	0.53	34225493	34227031	3.92109	434	34226107	34226997	3.57396	351	Intron (NM_001005584/chchd6a, intron 7 of 7)	23	34120919	34258488	137570	1	NM_001005584	104575	chchd6a	chchd6a
chr10	6629126	6629556	.	102	.	6.4919	-1	-1	263	0	0.25	6629255	6629528	2.66715	82	6629126	6629556	3.82475	315	Distal Intergenic	10	6520167	6587584	67418	2	NM_001128298	-41543	chd1	chd1
chr10	6544027	6544573	.	304	.	8.25128	-1	-1	216	0.26	0.73	6544194	6544573	4.26743	86	6544027	6544475	3.98385	180	Intron (NM_001128298/chd1, intron 27 of 36)	10	6520167	6587584	67418	2	NM_001128298	43011	chd1	chd1
chr10	6602477	6604753	.	102	.	6.41783	-1	-1	1016	0	0.25	6602495	6604597	3.68509	277	6602477	6604753	2.73274	1793	Distal Intergenic	10	6520167	6587584	67418	2	NM_001128298	-14894	chd1	chd1
chr5	9560338	9561573	.	195	.	6.86255	-1	-1	580	0.13	0.47	9560437	9560928	3.09269	217	9560338	9561573	3.76986	844	Intron (NM_200045/chek2, intron 8 of 14)	5	9551355	9577588	26234	2	NM_200045	16015	chek2	chek2
chr20	16632974	16636174	.	1000	.	21.3209	-1	-1	1377	5	5	16632974	16636174	8.29997	1745	16633019	16636160	13.0209	875	Distal Intergenic	20	16578579	16599408	20830	2	NM_001122745	-33567	ches1	ches1
chr5	17097396	17098266	.	203	.	6.96718	-1	-1	685	0.14	0.49	17097396	17098266	3.09269	701	17097703	17098211	3.87449	363	Distal Intergenic	5	17276479	17309303	32825	1	NM_001100015	-178213	chfr	chfr
chr5	17290297	17291020	.	496	.	9.69057	-1	-1	406	0.56	1.2	17290492	17291020	5.50711	202	17290297	17291019	4.18346	415	Intron (NM_001100015/chfr, intron 5 of 17)	5	17276479	17309303	32825	1	NM_001100015	13819	chfr	chfr
chr5	16944761	16946227	.	277	.	7.98617	-1	-1	924	0.23	0.67	16945124	16945538	3.86689	245	16944761	16946227	4.11928	1240	Distal Intergenic	5	17276479	17309303	32825	1	NM_001100015	-330252	chfr	chfr
chr5	17176486	17177658	.	199	.	7.13445	-1	-1	431	0.14	0.48	17177000	17177658	3.7368	80	17176486	17177390	3.39765	268	Distal Intergenic	5	17276479	17309303	32825	1	NM_001100015	-98821	chfr	chfr
chr5	17174518	17176456	.	943	.	12.2216	-1	-1	1263	1.54	2.27	17174518	17176456	6.76645	1399	17175389	17175866	5.45518	256	Distal Intergenic	5	17276479	17309303	32825	1	NM_001100015	-100023	chfr	chfr
chr5	16941097	16942074	.	102	.	6.64	-1	-1	515	0	0.25	16941116	16942074	2.77007	544	16941097	16941887	3.86993	467	Distal Intergenic	5	17276479	17309303	32825	1	NM_001100015	-334405	chfr	chfr
chr5	16925271	16931073	.	1000	.	12.6091	-1	-1	3119	1.79	2.53	16925296	16931073	6.35435	2833	16925271	16930830	6.25475	3380	Distal Intergenic	5	17276479	17309303	32825	1	NM_001100015	-345406	chfr	chfr
chr5	17096002	17096965	.	315	.	8.43356	-1	-1	343	0.28	0.76	17096096	17096965	4.94652	493	17096002	17096343	3.48704	100	Distal Intergenic	5	17276479	17309303	32825	1	NM_001100015	-179514	chfr	chfr
chr5	16762944	16764599	.	457	.	9.22193	-1	-1	328	0.49	1.1	16763082	16764599	4.48269	284	16762944	16763889	4.73924	234	Distal Intergenic	5	17276479	17309303	32825	1	NM_001100015	-511880	chfr	chfr
chr5	16943352	16944264	.	102	.	6.08517	-1	-1	422	0	0.25	16943352	16943735	2.33262	341	16943457	16944264	3.75255	399	Distal Intergenic	5	17276479	17309303	32825	1	NM_001100015	-332215	chfr	chfr
chr5	17074765	17076038	.	201	.	7.22053	-1	-1	658	0.14	0.49	17075118	17076038	3.93816	811	17074765	17075846	3.28237	153	Distal Intergenic	5	17276479	17309303	32825	1	NM_001100015	-200441	chfr	chfr
chr25	3662384	3663241	.	102	.	4.88676	-1	-1	520	0	0.25	3662956	3663238	2.23086	83	3662384	3663241	2.6559	386	Promoter (<=1kb)	25	3662788	3675230	12443	1	NM_200057	0	chid1	chid1
chr23	11382093	11382989	.	102	.	6.45961	-1	-1	493	0	0.25	11382665	11382989	3.42723	230	11382093	11382719	3.03238	184	Distal Intergenic	23	11439198	11513772	74575	1	NM_001163106	-56209	chl1a	chl1a
chr23	11256343	11262205	.	1000	.	22.1417	-1	-1	3277	5	5	11256343	11262205	15.4911	672	11256414	11261860	6.65059	2130	Distal Intergenic	23	11439198	11513772	74575	1	NM_001163106	-176993	chl1a	chl1a
chr23	11580047	11580782	.	102	.	6.57923	-1	-1	159	0	0.25	11580164	11580452	2.63938	54	11580047	11580782	3.93985	148	Distal Intergenic	23	11439198	11513772	74575	1	NM_001163106	140850	chl1a	chl1a
chr23	11538623	11540875	.	102	.	6.58103	-1	-1	783	0	0.25	11538623	11540875	3.05738	1020	11538894	11539301	3.52365	275	Distal Intergenic	23	11439198	11513772	74575	1	NM_001163106	99426	chl1a	chl1a
chr23	11545291	11545778	.	282	.	7.79634	-1	-1	246	0.23	0.68	11545333	11545733	3.12164	207	11545291	11545778	4.6747	243	Distal Intergenic	23	11439198	11513772	74575	1	NM_001163106	106094	chl1a	chl1a
chr23	11682510	11683062	.	102	.	5.22278	-1	-1	264	0	0.25	11682537	11683062	2.89991	285	11682510	11682872	2.32287	216	Distal Intergenic	23	11439198	11513772	74575	1	NM_001163106	243313	chl1a	chl1a
chr23	11272234	11278025	.	1000	.	17.5219	-1	-1	1179	3.65	4.34	11272234	11278025	6.80503	1208	11272326	11277631	10.7169	1191	Distal Intergenic	23	11439198	11513772	74575	1	NM_001163106	-161173	chl1a	chl1a
chr23	11532676	11533115	.	319	.	8.09247	-1	-1	258	0.28	0.77	11532833	11533109	3.01643	189	11532676	11533115	5.07604	171	Distal Intergenic	23	11439198	11513772	74575	1	NM_001163106	93479	chl1a	chl1a
chr23	11197335	11198719	.	408	.	9.10851	-1	-1	723	0.41	0.98	11197489	11198719	5.07139	1035	11197335	11198097	4.03712	258	Distal Intergenic	23	11439198	11513772	74575	1	NM_001163106	-240479	chl1a	chl1a
chr5	22503339	22509866	.	1000	.	17.8544	-1	-1	4591	4.03	4.72	22503339	22509866	9.00211	4358	22503459	22509809	8.85229	1504	Distal Intergenic	5	22520239	22524417	4179	1	NM_200014	-10373	chmp1b	chmp1b
chr9	18990753	18992621	.	257	.	7.63882	-1	-1	311	0.2	0.62	18990772	18991840	3.23969	239	18990753	18992621	4.39913	365	Distal Intergenic	9	19031896	19050245	18350	1	NM_001123297	-39275	chmp2ba	chmp2ba
chr9	18993138	18995772	.	645	.	11.5313	-1	-1	1541	0.85	1.55	18993138	18995516	8.25306	630	18993709	18995772	3.27828	1599	Distal Intergenic	9	19031896	19050245	18350	1	NM_001123297	-36124	chmp2ba	chmp2ba
chr6	49907671	49908199	.	102	.	6.03588	-1	-1	359	0	0.25	49907671	49908034	3.05738	314	49907779	49908199	2.9785	297	Intron (NM_200195/chmp4ba, intron 1 of 4)	6	49902860	49921667	18808	1	NM_200195	4812	chmp4ba	chmp4ba
chr7	58752247	58753468	.	535	.	10.4595	-1	-1	554	0.64	1.29	58752247	58753468	6.84617	161	58752476	58753442	3.61335	179	Promoter (<=1kb)	7	58744094	58751831	7738	2	NM_200380	-417	chmp5b	chmp5b
chr7	58780843	58781317	.	102	.	5.74419	-1	-1	121	0	0.25	58781031	58781317	2.52772	6	58780843	58781155	3.21647	48	Distal Intergenic	7	58744094	58751831	7738	2	NM_200380	-29013	chmp5b	chmp5b
chr12	35519856	35520378	.	102	.	6.01594	-1	-1	335	0	0.25	35519930	35520378	3.69307	260	35519856	35520226	2.32287	336	Intron (NM_001003874/chmp6b, intron 7 of 7)	12	35487001	35900607	413607	1	NM_001003874	32856	chmp6b	chmp6b
chr15	43970187	43970598	.	102	.	5.3657	-1	-1	82	0	0.25	43970189	43970498	3.04283	48	43970187	43970598	2.32287	114	Distal Intergenic	15	43938384	43954537	16154	2	NM_001025175	-15651	chordc1a	chordc1a
chr13	44964849	44965370	.	386	.	8.70943	-1	-1	319	0.38	0.93	44964994	44965370	3.37557	328	44964849	44965360	5.33386	165	Intron (NM_131604/runx3, intron 5 of 5)	13	44898886	44926706	27821	2	NM_199715	-38144	chp1	chp1
chr15	46662897	46663960	.	102	.	7.43312	-1	-1	779	0	0.25	46662897	46663960	4.93278	786	46663416	46663960	2.50034	254	Distal Intergenic	15	46557486	46594810	37325	2	NM_130973	-68088	chrd	chrd
chr15	46618378	46618970	.	809	.	11.9098	-1	-1	400	1.22	1.95	46618391	46618970	7.60708	441	46618378	46618941	4.30275	346	Distal Intergenic	15	46557486	46594810	37325	2	NM_130973	-23569	chrd	chrd
chr15	46604808	46605231	.	102	.	6.12334	-1	-1	91	0	0.25	46604808	46605140	3.09269	93	46604813	46605231	3.03065	84	Distal Intergenic	15	46557486	46594810	37325	2	NM_130973	-9999	chrd	chrd
chr15	46628944	46629269	.	102	.	4.50289	-1	-1	116	0	0.25	46628945	46629249	2.28482	148	46628944	46629269	2.21807	83	Distal Intergenic	15	46557486	46594810	37325	2	NM_130973	-34135	chrd	chrd
chr17	502231	503147	.	102	.	6.45767	-1	-1	611	0	0.25	502642	503147	2.40065	397	502231	503036	4.05702	415	Distal Intergenic	17	456405	457877	1473	2	NM_001020803	-44355	chrm5a	chrm5a
chr17	545840	546627	.	192	.	6.86897	-1	-1	310	0.13	0.46	546090	546536	3.25498	79	545840	546627	3.61399	291	Distal Intergenic	17	456405	457877	1473	2	NM_001020803	-87964	chrm5a	chrm5a
chr17	504429	505019	.	102	.	5.84518	-1	-1	197	0	0.25	504429	505019	3.23144	181	504476	504779	2.61374	167	Distal Intergenic	17	456405	457877	1473	2	NM_001020803	-46553	chrm5a	chrm5a
chr17	528174	528755	.	221	.	7.31874	-1	-1	238	0.16	0.53	528174	528490	3.44669	195	528336	528755	3.87205	119	Distal Intergenic	17	456405	457877	1473	2	NM_001020803	-70298	chrm5a	chrm5a
chr6	10573326	10574422	.	102	.	6.23705	-1	-1	586	0	0.25	10573326	10573897	2.75206	424	10573756	10574422	3.48499	318	Downstream (2-3kb)	6	10576910	10593496	16587	2	NM_131445	19074	chrna1	chrna1
chr17	5953367	5954192	.	226	.	7.10575	-1	-1	587	0.17	0.55	5953367	5954063	2.85603	613	5953754	5954192	4.24972	175	Distal Intergenic	17	5922651	5944589	21939	1	NM_001040327	30717	chrna2a	chrna2a
chr17	6018905	6019980	.	302	.	8.34448	-1	-1	539	0.26	0.73	6018905	6019980	4.52849	719	6018956	6019400	3.81599	309	Distal Intergenic	17	5922651	5944589	21939	1	NM_001040327	96255	chrna2a	chrna2a
chr17	6008174	6013950	.	1000	.	21.0511	-1	-1	4641	5	5	6008590	6013950	8.14458	3792	6008174	6013946	12.9065	1702	Distal Intergenic	17	5922651	5944589	21939	1	NM_001040327	85524	chrna2a	chrna2a
chr11	12874068	12879160	.	1000	.	13.1618	-1	-1	870	1.83	2.58	12874068	12879160	8.06905	1044	12874281	12879137	5.09275	484	Distal Intergenic	11	12924601	12940741	16141	2	NM_001048063	61581	chrna4b	chrna4b
chr1	21886391	21886858	.	102	.	6.93717	-1	-1	239	0	0.25	21886391	21886837	4.22503	325	21886409	21886858	2.71214	135	Distal Intergenic	1	21793826	21821324	27499	2	NM_001042684	-65068	chrna6	chrna6
chr7	53338497	53344154	.	1000	.	23.5499	-1	-1	4191	5	5	53338497	53344154	15.7098	451	53338655	53343720	7.84009	2012	Distal Intergenic	7	53371605	53400001	28397	2	NM_201219	55847	chrna7	chrna7
chr7	53286468	53291319	.	1000	.	23.3564	-1	-1	1927	5	5	53286510	53291319	8.47577	218	53286468	53291250	14.8807	387	Distal Intergenic	7	53371605	53400001	28397	2	NM_201219	108682	chrna7	chrna7
chr7	22311892	22313629	.	408	.	9.22179	-1	-1	908	0.41	0.98	22311892	22313029	5.41438	822	22312051	22313629	3.80741	835	Promoter (2-3kb)	7	22315643	22336098	20456	1	NM_001246320	-2014	chrnb1l	chrnb1l
chr1	21540353	21541604	.	729	.	11.9391	-1	-1	363	1.06	1.76	21540353	21541604	8.31337	158	21540449	21541270	3.62574	468	Distal Intergenic	1	21698061	21721303	23243	2	NM_201220	179699	chrnb3a	chrnb3a
chr1	21602788	21603628	.	102	.	6.59914	-1	-1	269	0	0.25	21602788	21603178	2.65088	206	21602825	21603628	3.94826	296	Distal Intergenic	1	21698061	21721303	23243	2	NM_201220	117675	chrnb3a	chrnb3a
chr1	21548697	21549106	.	202	.	7.09734	-1	-1	194	0.14	0.49	21548697	21549060	3.42723	159	21548785	21549106	3.67011	142	Distal Intergenic	1	21698061	21721303	23243	2	NM_201220	172197	chrnb3a	chrnb3a
chr1	21659475	21665319	.	1000	.	14.4882	-1	-1	4628	2.53	3.25	21659475	21665319	8.34251	4830	21659742	21665214	6.14565	4160	Distal Intergenic	1	21698061	21721303	23243	2	NM_201220	55984	chrnb3a	chrnb3a
chr1	21560952	21566775	.	1000	.	20.6209	-1	-1	2519	4.81	5	21560952	21566775	7.64803	2646	21560956	21566678	12.9729	2389	Distal Intergenic	1	21698061	21721303	23243	2	NM_201220	154528	chrnb3a	chrnb3a
chr1	21749390	21749792	.	102	.	6.00294	-1	-1	282	0	0.25	21749427	21749792	2.73977	236	21749390	21749751	3.26317	292	Distal Intergenic	1	21698061	21721303	23243	2	NM_201220	-28088	chrnb3a	chrnb3a
chr5	37853150	37853929	.	983	.	12.8642	-1	-1	509	1.64	2.37	37853150	37853929	8.2164	465	37853393	37853890	4.64782	311	Promoter (2-3kb)	5	37839949	37850962	11014	2	NM_001327883	-2189	chrne	chrne
chr2	45212373	45212870	.	287	.	8.33241	-1	-1	196	0.24	0.69	45212373	45212870	5.4806	224	45212403	45212826	2.85181	138	Distal Intergenic	2	45228491	45244745	16255	1	NM_001254950	-15621	chrng	chrng
chr25	13903740	13909695	.	1000	.	14.8257	-1	-1	4189	2.7	3.44	13903740	13909577	7.64803	4131	13903938	13909695	7.17772	4049	Distal Intergenic	25	13921209	13924710	3502	1	NM_001003518	-11514	chst1	chst1
chr25	13853047	13853846	.	527	.	10.0167	-1	-1	368	0.62	1.27	13853299	13853846	6.00125	353	13853047	13853364	4.01541	131	Distal Intergenic	25	13921209	13924710	3502	1	NM_001003518	-67363	chst1	chst1
chr1	27364258	27364881	.	198	.	7.03192	-1	-1	409	0.14	0.48	27364258	27364881	4.05711	303	27364510	27364837	2.97481	264	Distal Intergenic	1	27338007	27353054	15048	1	NM_001003779	26252	chst10	chst10
chr1	27361943	27362515	.	102	.	5.836	-1	-1	321	0	0.25	27361943	27362386	2.89991	254	27362021	27362515	2.93609	311	Distal Intergenic	1	27338007	27353054	15048	1	NM_001003779	23937	chst10	chst10
chr4	9131171	9132449	.	357	.	8.68422	-1	-1	346	0.33	0.86	9131171	9132449	4.50076	266	9131277	9132371	4.18346	321	Intron (NM_212824/chst11, intron 1 of 2)	4	9102269	9172580	70312	2	NM_212824	40131	chst11	chst11
chr20	25877103	25878547	.	218	.	7.39822	-1	-1	760	0.16	0.53	25877103	25878547	3.99844	357	25878012	25878299	3.39978	255	Distal Intergenic	20	25840889	25849221	8333	2	NM_212829	-27883	chst14	chst14
chr20	25848756	25849175	.	102	.	6.0195	-1	-1	126	0	0.25	25848849	25849175	3.20058	98	25848756	25849143	2.81892	62	Promoter (<=1kb)	20	25840889	25849221	8333	2	NM_212829	46	chst14	chst14
chr20	25852434	25853480	.	251	.	7.8354	-1	-1	499	0.2	0.61	25852857	25853480	4.34986	309	25852434	25853411	3.48554	266	Distal Intergenic	20	25840889	25849221	8333	2	NM_212829	-3214	chst14	chst14
chr20	25902770	25903718	.	102	.	5.25963	-1	-1	544	0	0.25	25903263	25903718	2.28482	112	25902770	25903710	2.97481	483	Distal Intergenic	20	25840889	25849221	8333	2	NM_212829	-53550	chst14	chst14
chr12	48971722	48973115	.	577	.	11.243	-1	-1	657	0.72	1.39	48971722	48973115	8.88653	116	48971846	48973072	2.35644	1040	Distal Intergenic	12	48984887	48989620	4734	1	NM_001110376	-11772	chst3b	chst3b
chr7	9192842	9194204	.	682	.	10.4798	-1	-1	923	0.95	1.64	9193485	9194043	4.59332	322	9192842	9194204	5.88646	882	Intron (NM_212678/chsy1, intron 2 of 2)	7	9080747	9265811	185065	1	NM_212678	112096	chsy1	chsy1
chr7	9200609	9201048	.	102	.	5.65357	-1	-1	130	0	0.25	9200609	9201048	3.63726	114	9200704	9201046	2.01631	52	Intron (NM_212678/chsy1, intron 2 of 2)	7	9080747	9265811	185065	1	NM_212678	119863	chsy1	chsy1
chr7	9080849	9081308	.	392	.	9.30452	-1	-1	179	0.39	0.95	9080891	9081194	5.95917	182	9080849	9081308	3.34535	134	Promoter (<=1kb)	7	9080747	9265811	185065	1	NM_212678	103	chsy1	chsy1
chr7	9243879	9245192	.	640	.	11.3409	-1	-1	663	0.85	1.54	9243879	9245192	7.85678	567	9243912	9244764	3.48411	727	Intron (NM_212678/chsy1, intron 2 of 2)	7	9080747	9265811	185065	1	NM_212678	163133	chsy1	chsy1
chr10	16744690	16746061	.	102	.	6.68429	-1	-1	335	0	0.25	16744690	16745399	2.96536	318	16744757	16746061	3.71893	286	3' UTR	10	16634732	16745638	110907	1	NM_001089348	109959	chsy3	chsy3
chr10	16657799	16663677	.	1000	.	17.8035	-1	-1	3372	3.83	4.52	16657882	16663441	7.43653	3668	16657799	16663677	10.3669	1661	Intron (NM_001077386/slc27a6, intron 8 of 8)	10	16634732	16745638	110907	1	NM_001089348	23068	chsy3	chsy3
chr10	16740898	16742845	.	569	.	10.413	-1	-1	263	0.7	1.37	16740898	16741390	6.4731	152	16740921	16742845	3.93985	351	3' UTR	10	16634732	16745638	110907	1	NM_001089348	106167	chsy3	chsy3
chr10	16723692	16724660	.	273	.	7.92671	-1	-1	623	0.22	0.66	16723744	16724660	3.69307	740	16723692	16724622	4.23364	454	Intron (NM_001089348/chsy3, intron 2 of 5)	10	16634732	16745638	110907	1	NM_001089348	88961	chsy3	chsy3
chr10	16719405	16723468	.	1000	.	23.0069	-1	-1	1230	5	5	16719456	16723468	12.3997	423	16719405	16723401	10.6072	619	Intron (NM_001089348/chsy3, intron 2 of 5)	10	16634732	16745638	110907	1	NM_001089348	84674	chsy3	chsy3
chr10	16705110	16710972	.	1000	.	13.4015	-1	-1	1275	1.82	2.56	16705110	16710972	8.89386	1406	16705250	16710761	4.50764	1005	Intron (NM_001089348/chsy3, intron 2 of 5)	10	16634732	16745638	110907	1	NM_001089348	70379	chsy3	chsy3
chr10	16749573	16750724	.	485	.	9.37973	-1	-1	327	0.54	1.17	16749573	16750576	3.35924	300	16749640	16750724	6.02049	287	Distal Intergenic	10	16634732	16745638	110907	1	NM_001089348	114842	chsy3	chsy3
chr19	24121469	24121876	.	352	.	9.05773	-1	-1	271	0.33	0.85	24121472	24121873	6.1819	264	24121469	24121876	2.87583	275	Distal Intergenic	19	24313443	24333896	20454	2	NM_199546	212020	chtopa	chtopa
chr19	24243240	24245024	.	313	.	8.22102	-1	-1	1182	0.27	0.75	24244028	24244315	3.83913	172	24243240	24245024	4.38189	1404	Distal Intergenic	19	24313443	24333896	20454	2	NM_199546	88872	chtopa	chtopa
chr19	24127465	24133259	.	1000	.	13.1803	-1	-1	4151	2.06	2.8	24127480	24133259	6.08903	5100	24127465	24133139	7.09123	1623	Distal Intergenic	19	24313443	24333896	20454	2	NM_199546	200637	chtopa	chtopa
chr19	24144570	24146525	.	810	.	11.8925	-1	-1	1679	1.22	1.95	24144570	24146525	7.55218	650	24144875	24146505	4.3403	1270	Distal Intergenic	19	24313443	24333896	20454	2	NM_199546	187371	chtopa	chtopa
chr19	24333166	24333812	.	102	.	6.38585	-1	-1	335	0	0.25	24333166	24333461	2.28482	154	24333254	24333812	4.10103	428	Promoter (<=1kb)	19	24313443	24333896	20454	2	NM_199546	84	chtopa	chtopa
chr19	24240582	24242289	.	813	.	11.2367	-1	-1	502	1.23	1.96	24241195	24241760	5.71206	146	24240582	24242289	5.52464	245	Distal Intergenic	19	24313443	24333896	20454	2	NM_199546	91607	chtopa	chtopa
chr13	25225861	25227461	.	397	.	8.84343	-1	-1	1044	0.4	0.96	25226605	25227156	4.2226	281	25225861	25227461	4.62083	1063	Distal Intergenic	13	25234619	25249190	14572	1	NM_200317	-7158	chuk	chuk
chr13	25210941	25211559	.	192	.	6.85627	-1	-1	497	0.13	0.46	25211164	25211476	3.23214	258	25210941	25211559	3.62413	513	Distal Intergenic	13	25234619	25249190	14572	1	NM_200317	-23060	chuk	chuk
chr13	25215611	25218307	.	637	.	10.5176	-1	-1	2062	0.84	1.54	25216832	25217966	3.33192	698	25215611	25218307	7.18567	393	Distal Intergenic	13	25234619	25249190	14572	1	NM_200317	-16312	chuk	chuk
chr13	25211838	25214739	.	414	.	8.87721	-1	-1	498	0.42	1	25212288	25212876	3.61015	322	25211838	25214739	5.26706	224	Distal Intergenic	13	25234619	25249190	14572	1	NM_200317	-19880	chuk	chuk
chr13	25220290	25222677	.	593	.	10.8375	-1	-1	1107	0.75	1.43	25220290	25222248	7.08467	201	25220654	25222677	3.75285	634	Distal Intergenic	13	25234619	25249190	14572	1	NM_200317	-11942	chuk	chuk
chr13	25230619	25231967	.	322	.	8.18985	-1	-1	1005	0.28	0.78	25230770	25231967	3.24781	830	25230619	25231934	4.94204	1029	Promoter (2-3kb)	13	25234619	25249190	14572	1	NM_200317	-2652	chuk	chuk
chr13	25206909	25209009	.	1000	.	13.5334	-1	-1	565	1.79	2.53	25207484	25208291	3.81261	71	25206909	25209009	9.72075	319	Distal Intergenic	13	25234619	25249190	14572	1	NM_200317	-25610	chuk	chuk
chr25	1165358	1165914	.	223	.	7.42882	-1	-1	157	0.16	0.54	1165358	1165914	4.56965	84	1165481	1165859	2.85917	107	Distal Intergenic	25	1046368	1053519	7152	1	NM_213027	118991	ciao2a	ciao2a
chr25	1114946	1115333	.	102	.	5.75619	-1	-1	137	0	0.25	1115020	1115333	2.76981	53	1114946	1115317	2.98638	148	Distal Intergenic	25	1046368	1053519	7152	1	NM_213027	68579	ciao2a	ciao2a
chr25	1228269	1228592	.	276	.	8.00971	-1	-1	142	0.23	0.67	1228284	1228584	3.84729	135	1228269	1228592	4.16242	135	Distal Intergenic	25	1046368	1053519	7152	1	NM_213027	181902	ciao2a	ciao2a
chr7	44680998	44681630	.	102	.	5.73777	-1	-1	305	0	0.25	44681258	44681630	3.05738	17	44680998	44681508	2.68039	333	Distal Intergenic	7	44627219	44631714	4496	2	NM_001002449	-49285	ciao2b	ciao2b
chrUn_KN150506v1	10327	11204	.	102	.	6.01679	-1	-1	369	0	0.25	10327	11204	2.84811	404	10337	10734	3.16868	324	Promoter (2-3kb)	123	7573	14010	6438	2	NM_001017681	2806	cib1	cib1
chr25	25592346	25593075	.	102	.	6.72447	-1	-1	357	0	0.25	25592722	25593075	3.38899	134	25592346	25592891	3.33548	205	Intron (NM_200706/cib2, intron 3 of 5)	25	25571314	25641880	70567	2	NM_200706	48805	cib2	cib2
chr17	31621915	31622769	.	234	.	7.66676	-1	-1	262	0.18	0.57	31622109	31622635	4.56717	245	31621915	31622769	3.09959	86	Distal Intergenic	17	31604829	31606381	1553	1	NM_001202484	17087	cinp	cinp
chr2	58693650	58695052	.	102	.	5.07828	-1	-1	1255	0	0.25	58693650	58695052	2.72108	1262	58694588	58694941	2.3572	311	Distal Intergenic	2	58654657	58662362	7706	1	NM_001017797	38994	cirbpa	cirbpa
chr2	58675633	58676405	.	542	.	9.89168	-1	-1	419	0.65	1.31	58675633	58676037	2.66715	361	58675833	58676405	7.22453	278	Distal Intergenic	2	58654657	58662362	7706	1	NM_001017797	20977	cirbpa	cirbpa
chr11	17756277	17757004	.	102	.	6.5768	-1	-1	314	0	0.25	17756277	17757004	3.09269	378	17756418	17756991	3.48411	109	Distal Intergenic	11	17824873	17829890	5018	2	NM_001114554	72886	cishb	cishb
chr11	17775311	17775673	.	102	.	6.28858	-1	-1	284	0	0.25	17775328	17775628	3.42723	233	17775311	17775673	2.86135	318	Distal Intergenic	11	17824873	17829890	5018	2	NM_001114554	54217	cishb	cishb
chr7	51396407	51398060	.	312	.	8.25657	-1	-1	918	0.27	0.75	51397413	51397806	4.0865	277	51396407	51398060	4.17007	554	Intron (NM_213431/hdac8, intron 10 of 10)	7	51368501	51373679	5179	2	NM_001114891	-22729	cited1	cited1
chr19	15828152	15834040	.	1000	.	25.0713	-1	-1	2925	5	5	15828152	15834040	15.5703	1314	15828604	15833517	9.50095	1699	Distal Intergenic	19	15946876	15951049	4174	2	NM_001044982	117009	cited4a	cited4a
chr19	15914608	15915026	.	246	.	7.72096	-1	-1	155	0.19	0.59	15914608	15915026	5.07798	197	15914614	15914895	2.64298	107	Distal Intergenic	19	15946876	15951049	4174	2	NM_001044982	36023	cited4a	cited4a
chr16	35579940	35580758	.	102	.	6.12004	-1	-1	590	0	0.25	35580228	35580674	2.54608	223	35579940	35580758	3.57396	670	Promoter (1-2kb)	16	35582330	35584616	2287	1	NM_200078	-1572	cited4b	cited4b
chr16	35582244	35582971	.	224	.	7.5637	-1	-1	425	0.17	0.54	35582509	35582971	4.47492	189	35582244	35582692	3.08878	396	Promoter (<=1kb)	16	35582330	35584616	2287	1	NM_200078	0	cited4b	cited4b
chr5	1219571	1220201	.	274	.	7.81094	-1	-1	259	0.22	0.66	1219571	1219878	3.29768	271	1219628	1220201	4.51326	191	Promoter (<=1kb)	5	1185243	1220354	35112	2	NM_001324513	153	ciz1a	ciz1a
chr25	13692946	13693707	.	102	.	6.26629	-1	-1	377	0	0.25	13692946	13693384	3.42723	198	13693282	13693707	2.83906	221	Promoter (<=1kb)	25	13648656	13693664	45009	2	NM_001037667	0	ckap5	ckap5
chr20	20875828	20878220	.	649	.	10.2678	-1	-1	923	0.87	1.57	20875828	20878003	5.10592	1219	20875832	20878220	5.16193	624	Intron (NM_001044824/ppp1r13bb, intron 5 of 17)	20	20917074	20922085	5012	2	NM_173222	43865	ckbb	ckbb
chr20	20901558	20901979	.	102	.	5.5579	-1	-1	131	0	0.25	20901563	20901871	2.83031	147	20901558	20901979	2.72759	110	Intron (NM_001044824/ppp1r13bb, intron 10 of 17)	20	20917074	20922085	5012	2	NM_173222	20106	ckbb	ckbb
chr5	36213792	36215933	.	1000	.	12.3732	-1	-1	1104	1.69	2.42	36213942	36215933	6.26234	1801	36213792	36215777	6.11084	545	Distal Intergenic	5	36231930	36237688	5759	2	NM_130932	21755	ckma	ckma
chr15	23651097	23651461	.	102	.	6.07155	-1	-1	232	0	0.25	23651097	23651408	3.34651	132	23651172	23651461	2.72504	257	Distal Intergenic	15	23708457	23710545	2089	2	NM_001105683	59084	ckmb	ckmb
chr10	3093857	3094544	.	102	.	6.34775	-1	-1	542	0	0.25	3093857	3094539	3.73401	508	3094066	3094544	2.61374	368	Distal Intergenic	10	3061254	3079528	18275	2	NM_001308609	-14330	ckmt2a	ckmt2a
chr5	50892942	50898746	.	1000	.	13.5235	-1	-1	2560	2.15	2.88	50892942	50898746	7.0711	2515	50892989	50898704	6.45241	2558	Intron (NM_001128233/rasgrf2b, intron 13 of 26)	5	50951091	50962165	11075	1	NM_200697	-52345	ckmt2b	ckmt2b
chr9	38361835	38362275	.	102	.	5.65016	-1	-1	226	0	0.25	38361835	38362145	2.25038	143	38361902	38362275	3.39978	242	Intron (NM_001115139/clasp1a, intron 1 of 38)	9	38358217	38481661	123445	1	NM_001115139	3619	clasp1a	clasp1a
chr19	43180645	43181759	.	102	.	5.74287	-1	-1	263	0	0.25	43180753	43181396	3.5345	372	43180645	43181759	2.20837	47	Intron (NM_001328259/clasp2, intron 17 of 42)	19	43147105	43232864	85760	1	NM_207072	33541	clasp2	clasp2
chr18	36624606	36625472	.	102	.	6.85292	-1	-1	395	0	0.25	36624606	36624988	3.86654	189	36624613	36625472	2.98638	595	Intron (NM_001044329/clasrp, intron 1 of 20)	18	36620548	36650286	29739	1	NM_001044329	4059	clasrp	clasrp
chr18	36634489	36635307	.	102	.	4.86123	-1	-1	211	0	0.25	36634489	36634916	2.73977	153	36634639	36635307	2.12146	119	Intron (NM_001044329/clasrp, intron 6 of 20)	18	36620548	36650286	29739	1	NM_001044329	13942	clasrp	clasrp
chr2	17287687	17288309	.	741	.	11.3456	-1	-1	295	1.08	1.79	17287833	17288136	3.36902	109	17287687	17288309	7.97663	336	Intron (NM_001328709/clcn2a, intron 2 of 24)	2	17216708	17373790	157083	2	NM_001328709	85481	clcn2a	clcn2a
chrUn_KN150171v1	38046	38582	.	102	.	6.37796	-1	-1	341	0	0.25	38134	38582	2.20165	185	38046	38485	4.17631	410	Intron (NM_001316315/clcn2b, intron 20 of 23)	91	30898	130220	99323	2	NM_001316315	91638	clcn2b	clcn2b
chrUn_KN150171v1	140180	140578	.	1000	.	13.9691	-1	-1	233	2.34	3.05	140248	140574	7.24977	158	140180	140578	6.71935	240	Distal Intergenic	91	30898	130220	99323	2	NM_001316315	-9961	clcn2b	clcn2b
chr15	46526996	46528126	.	274	.	8.1396	-1	-1	371	0.22	0.66	46526996	46527701	5.28935	163	46527013	46528126	2.85025	563	Intron (NM_001319271/clcn2c, intron 9 of 22)	15	46502637	46545603	42967	2	NM_001319271	17477	clcn2c	clcn2c
chr11	43766490	43767868	.	189	.	6.85216	-1	-1	438	0.12	0.46	43766650	43767868	3.66766	406	43766490	43767637	3.1845	311	Distal Intergenic	11	43841952	43860928	18977	2	NM_001077318	93060	clcn4	clcn4
chr11	43762680	43764046	.	227	.	7.57036	-1	-1	919	0.17	0.55	43763140	43764046	3.94623	683	43762680	43763892	3.62413	695	Distal Intergenic	11	43841952	43860928	18977	2	NM_001077318	96882	clcn4	clcn4
chr11	43813794	43814254	.	271	.	8.01468	-1	-1	198	0.22	0.65	43813794	43814245	5.33429	160	43813932	43814254	2.68039	99	Distal Intergenic	11	43841952	43860928	18977	2	NM_001077318	46674	clcn4	clcn4
chr11	43771067	43773472	.	1000	.	14.9619	-1	-1	2002	2.76	3.49	43771122	43773376	7.15908	591	43771067	43773472	7.80281	313	Distal Intergenic	11	43841952	43860928	18977	2	NM_001077318	87456	clcn4	clcn4
[truncated: 16,990 more rows]
