# Supplementary material for: Shigella induces epigenetic reprogramming of zebrafish neutrophils
Source: Sci Adv. 2023 Sep 6;9(36):eadf9706. doi: 10.1126/sciadv.adf9706 (PMC10482349; doi:10.1126/sciadv.adf9706)
Supplement: Supplementary file 2 — Data files S1 to S3 [file sciadv.adf9706_data_files_s1_to_s3.zip › adf9706_Data_file_S2.xlsx]

## Sheet: IDR_ChIPseeker
Chrom	Start	End	.	X1000	..1	X74.63833	X.1	X.1.1	X36642	X5.00	X5.00.1	X38871328	X38909492	X61.16189	X683	X38870578.1	X38909850.1	X13.47644	X11996	annotation	geneChr	geneStart	geneEnd	geneLength	geneStrand	transcriptId	distanceToTSS	geneName	geneId
chr5	18393398	18393860	.	89	.	5.31154	-1	-1	206	0	0.22	18393402	18393860	2.6673	198	18393398	18393799	2.64424	211	Promoter (<=1kb)	5	18323526	18393690	70165	2	NM_201009	0	aacs	aacs
chr5	18160004	18161039	.	242	.	7.61735	-1	-1	682	0.25	0.58	18160589	18160915	3.18304	132	18160004	18161039	4.43431	648	Distal Intergenic	5	18323526	18393690	70165	2	NM_201009	232651	aacs	aacs
chr11	28450363	28451189	.	89	.	6.56233	-1	-1	498	0	0.22	28450419	28451189	2.90802	627	28450363	28451002	3.65431	314	Intron (NM_001034184/igsf21a, intron 5 of 9)	11	28370390	28372625	2236	1	NM_001172642	79974	aadacl4	aadacl4
chr6	59955133	59956663	.	241	.	7.43991	-1	-1	706	0.25	0.58	59955240	59956663	3.83254	976	59955133	59955724	3.60737	330	Intron (NM_001080193/kdm6al, intron 19 of 28)	6	59981913	59990102	8190	1	NM_212938	-25250	aamp	aamp
chr6	18412566	18413492	.	89	.	6.25608	-1	-1	266	0	0.22	18412566	18413034	2.65036	288	18412626	18413492	3.60572	185	Distal Intergenic	6	18518971	18521494	2524	2	NM_200704	108002	aanat1	aanat1
chr6	18508872	18509557	.	252	.	7.62363	-1	-1	367	0.26	0.61	18509124	18509557	4.14913	177	18508872	18509329	3.4745	305	Distal Intergenic	6	18518971	18521494	2524	2	NM_200704	11937	aanat1	aanat1
chr6	18457739	18458245	.	89	.	6.35942	-1	-1	329	0	0.22	18457739	18458245	3.87736	324	18457910	18458193	2.48206	164	Distal Intergenic	6	18518971	18521494	2524	2	NM_200704	63249	aanat1	aanat1
chr6	18308965	18309359	.	209	.	7.14348	-1	-1	202	0.21	0.5	18309044	18309359	3.08719	123	18308965	18309299	4.05629	203	Distal Intergenic	6	18518971	18521494	2524	2	NM_200704	212135	aanat1	aanat1
chr6	18619676	18620305	.	231	.	7.67565	-1	-1	384	0.24	0.56	18619706	18620305	2.77222	392	18619676	18620290	4.90343	346	Distal Intergenic	6	18518971	18521494	2524	2	NM_200704	-98183	aanat1	aanat1
chr6	18276210	18278218	.	210	.	7.25426	-1	-1	732	0.21	0.51	18276210	18278218	4.36774	896	18276505	18277181	2.88652	273	Distal Intergenic	6	18518971	18521494	2524	2	NM_200704	243276	aanat1	aanat1
chr6	18327669	18328609	.	89	.	4.31631	-1	-1	448	0	0.22	18327824	18328609	2.00427	680	18327669	18328178	2.31204	61	Distal Intergenic	6	18518971	18521494	2524	2	NM_200704	192885	aanat1	aanat1
chr6	18449108	18454462	.	1000	.	16.1603	-1	-1	2825	2.86	3.43	18449108	18454462	6.55695	1082	18449455	18453994	9.6033	781	Distal Intergenic	6	18518971	18521494	2524	2	NM_200704	67032	aanat1	aanat1
chr6	18620768	18624879	.	705	.	12.5501	-1	-1	2053	1.13	1.7	18620768	18624436	8.42091	1204	18620843	18624879	4.12914	1991	Distal Intergenic	6	18518971	18521494	2524	2	NM_200704	-99275	aanat1	aanat1
chr6	18493962	18495471	.	202	.	7.21108	-1	-1	289	0.2	0.49	18493962	18494432	2.84587	14	18493962	18495471	4.36521	564	Distal Intergenic	6	18518971	18521494	2524	2	NM_200704	26023	aanat1	aanat1
chr6	18325465	18326008	.	89	.	4.87988	-1	-1	170	0	0.22	18325465	18326008	2.73067	79	18325514	18325992	2.14921	213	Distal Intergenic	6	18518971	18521494	2524	2	NM_200704	195486	aanat1	aanat1
chr6	18383528	18383940	.	693	.	10.8974	-1	-1	206	1.11	1.67	18383576	18383910	4.24588	112	18383528	18383940	6.65157	253	Distal Intergenic	6	18518971	18521494	2524	2	NM_200704	137554	aanat1	aanat1
chr18	18692243	18693437	.	267	.	8.0244	-1	-1	361	0.28	0.64	18692243	18692558	2.96547	235	18692371	18693437	5.05893	359	Distal Intergenic	18	18667344	18678385	11042	2	NM_001040035	-13859	aars1	aars1
chr18	18690574	18691869	.	89	.	5.8669	-1	-1	1014	0	0.22	18690850	18691649	3.3055	695	18690574	18691869	2.5614	1057	Distal Intergenic	18	18667344	18678385	11042	2	NM_001040035	-12190	aars1	aars1
chr18	18734151	18734558	.	89	.	4.8747	-1	-1	179	0	0.22	18734197	18734469	2.13667	222	18734151	18734558	2.73803	90	Distal Intergenic	18	18667344	18678385	11042	2	NM_001040035	-55767	aars1	aars1
chr15	44365424	44365897	.	89	.	6.15533	-1	-1	260	0	0.22	44365486	44365897	3.38384	139	44365424	44365796	2.77149	319	Distal Intergenic	15	44416693	44442230	25538	2	NM_001033729	76333	aasdhppt	aasdhppt
chr15	44374839	44375356	.	89	.	5.6566	-1	-1	257	0	0.22	44374839	44375356	2.89437	274	44374961	44375322	2.76223	119	Distal Intergenic	15	44416693	44442230	25538	2	NM_001033729	66874	aasdhppt	aasdhppt
chr25	27957304	27963098	.	920	.	13.4096	-1	-1	4233	1.61	2.22	27957453	27962823	8.3758	1462	27957304	27963098	5.03384	3353	Distal Intergenic	25	27839083	27889790	50708	1	NM_001173985	118222	aass	aass
chr25	27859167	27860173	.	189	.	6.80037	-1	-1	496	0.19	0.46	27859859	27860173	3.51743	113	27859167	27860001	3.28294	187	Intron (NM_001173985/aass, intron 12 of 22)	25	27839083	27889790	50708	1	NM_001173985	20085	aass	aass
chr25	27836225	27836949	.	89	.	5.39068	-1	-1	331	0	0.22	27836225	27836949	2.36869	204	27836566	27836896	3.02199	117	Promoter (2-3kb)	25	27839083	27889790	50708	1	NM_001173985	-2134	aass	aass
chr3	27748723	27749553	.	236	.	7.48972	-1	-1	619	0.24	0.57	27748723	27749553	4.26202	623	27748997	27749520	3.2277	342	Promoter (<=1kb)	3	27705233	27749461	44229	2	NM_201498	0	abat	abat
chr1	51925831	51926926	.	284	.	7.84672	-1	-1	534	0.3	0.69	51925831	51926822	3.8121	65	51926306	51926926	4.03462	529	Promoter (<=1kb)	1	51925811	51993669	67859	1	NM_001309465	21	abca1a	abca1a
chr14	6095629	6096385	.	500	.	9.64629	-1	-1	235	0.69	1.21	6095678	6096385	4.84671	198	6095629	6096152	4.79958	224	Distal Intergenic	14	6122672	6212349	89678	1	NM_001114586	-26287	abca1b	abca1b
chr14	6140808	6142280	.	363	.	8.599	-1	-1	724	0.43	0.88	6140819	6142031	4.49196	352	6140808	6142280	4.10704	1086	Intron (NM_001114586/abca1b, intron 4 of 45)	14	6122672	6212349	89678	1	NM_001114586	18137	abca1b	abca1b
chr24	28504992	28505530	.	255	.	8.23963	-1	-1	388	0.26	0.62	28505057	28505525	2.59116	351	28504992	28505530	5.64847	361	Distal Intergenic	24	28481879	28496239	14361	1	NM_001002206	23114	abca4a	abca4a
chr12	38920261	38920698	.	191	.	6.88743	-1	-1	232	0.19	0.46	38920268	38920685	3.2845	232	38920261	38920698	3.60293	226	Distal Intergenic	12	38633144	38680464	47321	1	NM_001099246	287118	abca5	abca5
chr12	39551144	39551828	.	89	.	6.88346	-1	-1	355	0	0.22	39551390	39551687	2.44908	71	39551144	39551828	4.43438	393	Distal Intergenic	12	38633144	38680464	47321	1	NM_001099246	918001	abca5	abca5
chr12	38934886	38935398	.	89	.	5.25195	-1	-1	168	0	0.22	38934886	38935398	2.52768	159	38934898	38935329	2.72427	166	Distal Intergenic	12	38633144	38680464	47321	1	NM_001099246	301743	abca5	abca5
chr12	39285128	39285912	.	89	.	5.99954	-1	-1	372	0	0.22	39285441	39285912	3.10413	133	39285128	39285567	2.89541	298	Distal Intergenic	12	38633144	38680464	47321	1	NM_001099246	651985	abca5	abca5
chr12	38861643	38865410	.	1000	.	15.2937	-1	-1	2068	2.31	2.92	38861643	38864925	9.37343	593	38861758	38865410	5.92024	2034	Distal Intergenic	12	38633144	38680464	47321	1	NM_001099246	228500	abca5	abca5
chr12	38633157	38633545	.	182	.	6.8093	-1	-1	160	0.18	0.44	38633227	38633545	2.70707	90	38633157	38633504	4.10223	161	Promoter (<=1kb)	12	38633144	38680464	47321	1	NM_001099246	14	abca5	abca5
chr12	39070292	39074201	.	1000	.	17.9628	-1	-1	740	3.47	4.03	39070292	39073904	8.48242	628	39070337	39074201	9.48038	666	Distal Intergenic	12	38633144	38680464	47321	1	NM_001099246	437149	abca5	abca5
chr12	38827090	38831998	.	1000	.	18.3356	-1	-1	2791	3.58	4.13	38827528	38831956	8.7899	408	38827090	38831998	9.54567	1690	Distal Intergenic	12	38633144	38680464	47321	1	NM_001099246	193947	abca5	abca5
chr12	39074346	39075996	.	300	.	8.24108	-1	-1	383	0.33	0.72	39074346	39075484	3.16825	188	39074570	39075996	5.07283	355	Distal Intergenic	12	38633144	38680464	47321	1	NM_001099246	441203	abca5	abca5
chr12	39076904	39077943	.	89	.	6.35195	-1	-1	557	0	0.22	39077014	39077943	3.41505	625	39076904	39077835	2.9369	380	Distal Intergenic	12	38633144	38680464	47321	1	NM_001099246	443761	abca5	abca5
chr12	38860634	38861157	.	89	.	6.15544	-1	-1	217	0	0.22	38860647	38861078	2.623	167	38860634	38861157	3.53244	255	Distal Intergenic	12	38633144	38680464	47321	1	NM_001099246	227491	abca5	abca5
chr12	39532975	39533635	.	89	.	4.96733	-1	-1	167	0	0.22	39533132	39533635	2.55984	18	39532975	39533268	2.40749	160	Distal Intergenic	12	38633144	38680464	47321	1	NM_001099246	899832	abca5	abca5
chr5	27428525	27429754	.	89	.	6.92207	-1	-1	683	0	0.22	27428525	27429754	4.61719	633	27429092	27429623	2.30488	167	Promoter (<=1kb)	5	27418093	27429405	11313	2	NM_001126434	0	abcb9	abcb9
chr13	558155	560092	.	89	.	7.6566	-1	-1	299	0	0.22	558383	559535	2.0681	31	558155	560092	5.5885	340	Intron (NM_200589/abcc2, intron 8 of 30)	13	551336	581297	29962	1	NM_200589	6820	abcc2	abcc2
chr18	45808039	45808976	.	89	.	6.06606	-1	-1	259	0	0.22	45808039	45808825	3.13046	115	45808401	45808976	2.9356	41	Intron (NM_001195613/abcc5, intron 1 of 27)	18	45799270	45855529	56260	1	NM_001195613	8770	abcc5	abcc5
chr18	45795258	45796277	.	209	.	7.12668	-1	-1	596	0.21	0.51	45795606	45796150	3.36334	424	45795258	45796277	3.76334	421	Promoter (2-3kb)	18	45799270	45855529	56260	1	NM_001195613	-2993	abcc5	abcc5
chr8	8153482	8154284	.	89	.	5.31312	-1	-1	171	0	0.22	8153482	8154284	3.04663	255	8153519	8153846	2.26649	51	Distal Intergenic	8	8007501	8040035	32535	1	NM_001111186	145982	abcd1	abcd1
chr24	35983997	35984735	.	89	.	6.29534	-1	-1	206	0	0.22	35984112	35984735	2.2618	3	35983997	35984501	4.03354	294	Distal Intergenic	24	36022867	36041915	19049	1	NM_001076717	-38132	abcd4	abcd4
chr2	32529305	32530221	.	89	.	6.53168	-1	-1	342	0	0.22	32529305	32530221	3.83192	293	32529374	32530189	2.69976	323	Promoter (<=1kb)	2	32522336	32530327	7992	2	NM_201315	106	abcf2a	abcf2a
chr7	41141481	41142013	.	300	.	8.03366	-1	-1	277	0.33	0.72	41141523	41141934	3.78402	264	41141481	41142013	4.24964	249	Promoter (1-2kb)	7	41124270	41140046	15777	2	NM_001201361	-1436	abcf2b	abcf2b
chr15	5046860	5047317	.	89	.	5.99523	-1	-1	251	0	0.22	5046860	5047302	2.94659	279	5046889	5047317	3.04864	194	Intron (NM_001110454/abcg1, intron 2 of 14)	15	5037578	5083830	46253	1	NM_001110454	9283	abcg1	abcg1
chr23	46048929	46050276	.	89	.	6.94008	-1	-1	591	0	0.22	46048929	46049280	2.44908	207	46048944	46050276	4.491	961	Distal Intergenic	23	46065242	46091925	26684	1	NM_001042775	-14966	abcg2a	abcg2a
chr23	46077379	46080284	.	184	.	6.7665	-1	-1	1595	0.18	0.44	46079099	46080004	3.20927	214	46077379	46080284	3.55723	1256	Intron (NM_001042775/abcg2a, intron 5 of 12)	23	46065242	46091925	26684	1	NM_001042775	12138	abcg2a	abcg2a
chr15	23545440	23545791	.	242	.	7.50171	-1	-1	205	0.25	0.58	23545473	23545786	4.01911	163	23545440	23545791	3.4826	215	Distal Intergenic	15	23552465	23572877	20413	2	NM_001111212	27086	abcg4b	abcg4b
chr9	5551151	5551597	.	209	.	7.32994	-1	-1	113	0.21	0.51	5551153	5551597	2.79696	67	5551151	5551591	4.53298	158	Distal Intergenic	9	5496810	5502588	5779	2	NM_001037685	-48564	abhd13	abhd13
chr22	10668862	10669451	.	279	.	7.86503	-1	-1	351	0.3	0.67	10668862	10669451	4.11075	365	10668915	10669377	3.75428	284	Promoter (<=1kb)	22	10668913	10677191	8279	1	NM_207066	0	abhd14a	abhd14a
chr16	10585928	10586276	.	89	.	5.81127	-1	-1	126	0	0.22	10585989	10586276	2.58357	48	10585928	10586250	3.2277	144	Downstream (<1kb)	16	10586632	10626064	39433	2	NM_001111178	39788	abhd16a	abhd16a
chr16	10600573	10601940	.	89	.	6.51391	-1	-1	877	0	0.22	10601245	10601547	2.59116	128	10600573	10601940	3.92275	955	Intron (NM_001111178/abhd16a, intron 11 of 19)	16	10586632	10626064	39433	2	NM_001111178	24124	abhd16a	abhd16a
chr7	10669839	10670506	.	240	.	7.43764	-1	-1	443	0.25	0.58	10670010	10670486	3.83192	326	10669839	10670506	3.60572	390	Promoter (<=1kb)	7	10669777	10764278	94502	1	NM_200157	63	abhd17c	abhd17c
chr14	44786865	44790125	.	1000	.	15.9952	-1	-1	1693	2.82	3.37	44786865	44788763	8.32938	649	44787345	44790125	7.66578	1125	Distal Intergenic	14	44848714	44880185	31472	2	NM_001013347	90060	abhd18	abhd18
chr14	45225936	45226472	.	89	.	6.4127	-1	-1	260	0	0.22	45225936	45226320	3.03773	258	45226173	45226472	3.37497	25	Distal Intergenic	14	44848714	44880185	31472	2	NM_001013347	-345752	abhd18	abhd18
chr14	44777714	44778370	.	378	.	8.79346	-1	-1	318	0.46	0.91	44777808	44778207	3.52982	201	44777714	44778370	5.26364	342	Distal Intergenic	14	44848714	44880185	31472	2	NM_001013347	101815	abhd18	abhd18
chr14	45025104	45025544	.	89	.	6.70719	-1	-1	186	0	0.22	45025104	45025428	4.19331	130	45025207	45025544	2.51388	139	Distal Intergenic	14	44848714	44880185	31472	2	NM_001013347	-144920	abhd18	abhd18
chr14	44743692	44745296	.	470	.	10.858	-1	-1	260	0.63	1.13	44743909	44744842	2.75747	122	44743692	44745296	8.1005	393	Distal Intergenic	14	44848714	44880185	31472	2	NM_001013347	134889	abhd18	abhd18
chr14	44642465	44643711	.	732	.	11.0778	-1	-1	965	1.19	1.76	44642465	44643711	4.55651	969	44643031	44643581	6.52132	396	Distal Intergenic	14	44848714	44880185	31472	2	NM_001013347	236474	abhd18	abhd18
chr14	44775054	44776583	.	209	.	7.13175	-1	-1	975	0.21	0.5	44775245	44776583	3.37747	727	44775054	44776194	3.75428	1033	Distal Intergenic	14	44848714	44880185	31472	2	NM_001013347	103602	abhd18	abhd18
chr14	44852905	44853594	.	89	.	5.44213	-1	-1	472	0	0.22	44852999	44853538	2.77222	337	44852905	44853594	2.66991	513	Intron (NM_001013347/abhd18, intron 12 of 13)	14	44848714	44880185	31472	2	NM_001013347	26591	abhd18	abhd18
chr14	44663319	44663704	.	89	.	6.33122	-1	-1	212	0	0.22	44663328	44663676	2.94659	249	44663319	44663704	3.38463	167	Distal Intergenic	14	44848714	44880185	31472	2	NM_001013347	216481	abhd18	abhd18
chr14	44801084	44801511	.	89	.	6.02356	-1	-1	259	0	0.22	44801169	44801511	2.79586	240	44801084	44801401	3.2277	194	Distal Intergenic	14	44848714	44880185	31472	2	NM_001013347	78674	abhd18	abhd18
chr7	13599555	13602050	.	616	.	10.4503	-1	-1	514	0.93	1.48	13599700	13602050	5.22001	222	13599555	13601760	5.23033	775	Intron (NM_200914/abhd2a, intron 6 of 10)	7	13573176	13611473	38298	1	NM_200914	26380	abhd2a	abhd2a
chr2	12084222	12089921	.	743	.	11.2003	-1	-1	2309	1.2	1.79	12085274	12089818	4.40728	1762	12084222	12089921	6.79304	1805	Intron (NM_001004569/abhd3, intron 3 of 8)	2	12071841	12128747	56907	2	NM_001004569	38826	abhd3	abhd3
chr2	12128297	12128774	.	240	.	7.62417	-1	-1	213	0.25	0.58	12128297	12128652	3.04968	193	12128307	12128774	4.57449	224	Promoter (<=1kb)	2	12071841	12128747	56907	2	NM_001004569	0	abhd3	abhd3
chr2	10117218	10117974	.	89	.	6.54577	-1	-1	462	0	0.22	10117318	10117818	3.16357	192	10117218	10117974	3.3822	633	Promoter (<=1kb)	2	10070790	10117994	47205	2	NM_001076707	20	abi1b	abi1b
chr9	13778249	13779096	.	204	.	7.04207	-1	-1	501	0.21	0.49	13778713	13779096	3.27728	306	13778249	13778897	3.76479	233	Intron (NM_001076586/abi2a, intron 1 of 9)	9	13762389	13828173	65785	1	NM_001076586	15861	abi2a	abi2a
chr3	33285479	33285925	.	89	.	6.5296	-1	-1	213	0	0.22	33285646	33285925	3.43089	174	33285479	33285915	3.09871	85	Promoter (<=1kb)	3	33264228	33286112	21885	2	NM_001076774	187	abi3a	abi3a
chr22	28468823	28474763	.	1000	.	17.5675	-1	-1	1046	3.09	3.67	28468823	28474257	11.0422	996	28468892	28474763	6.52531	1604	Distal Intergenic	22	28496436	28532676	36241	1	NM_199859	-21673	abi3bpb	abi3bpb
chr5	61923549	61924133	.	201	.	7.23989	-1	-1	339	0.2	0.49	61923815	61924133	2.70104	55	61923549	61924122	4.53885	358	Promoter (2-3kb)	5	61926674	61957992	31319	1	NM_001100016	-2541	abr	abr
chr5	61711728	61712497	.	350	.	8.44301	-1	-1	507	0.41	0.84	61711728	61712497	4.11075	665	61711809	61712352	4.33226	268	Promoter (<=1kb)	5	61711581	61959767	248187	1	NM_001368694	148	abr	abr
chr19	47169622	47171133	.	212	.	7.19217	-1	-1	877	0.21	0.51	47170210	47171091	3.24178	582	47169622	47171133	3.95039	584	Distal Intergenic	19	47180422	47186367	5946	2	NM_001003986	15234	abrab	abrab
chr19	47134199	47134764	.	427	.	9.0184	-1	-1	131	0.54	1.03	47134199	47134764	4.0606	49	47134230	47134630	4.9578	183	Distal Intergenic	19	47180422	47186367	5946	2	NM_001003986	51603	abrab	abrab
chr17	32035322	32037744	.	745	.	11.5478	-1	-1	782	1.21	1.8	32035345	32037744	3.83192	1361	32035322	32036853	7.71589	184	Distal Intergenic	17	31788812	31802835	14024	2	NM_213295	-232488	abraxas2	abraxas2
chr17	31784176	31784882	.	89	.	6.43106	-1	-1	222	0	0.22	31784176	31784635	2.98964	259	31784296	31784882	3.44142	66	Distal Intergenic	17	31788812	31802835	14024	2	NM_213295	17953	abraxas2	abraxas2
chr17	31772270	31772779	.	89	.	4.84164	-1	-1	221	0	0.22	31772479	31772779	2.5131	143	31772270	31772668	2.32854	91	Distal Intergenic	17	31788812	31802835	14024	2	NM_213295	30056	abraxas2	abraxas2
chr17	31801797	31802853	.	203	.	7.03541	-1	-1	399	0.21	0.49	31802075	31802853	3.90685	209	31801797	31802373	3.12856	311	Promoter (<=1kb)	17	31788812	31802835	14024	2	NM_213295	0	abraxas2	abraxas2
chr17	32038631	32040614	.	1000	.	13.5559	-1	-1	1593	2.02	2.62	32038631	32040594	6.62717	526	32038948	32040614	6.92872	1259	Distal Intergenic	17	31788812	31802835	14024	2	NM_213295	-235797	abraxas2	abraxas2
chr5	55745437	55746023	.	299	.	8.20025	-1	-1	341	0.33	0.72	55745437	55746008	4.6044	313	55745597	55746023	3.59585	209	Distal Intergenic	5	55638406	55742045	103640	2	NM_001271308	-3393	acaca	acaca
chr11	26527724	26533561	.	1000	.	14.2711	-1	-1	2445	2.19	2.79	26527724	26533561	7.6836	1168	26527759	26533462	6.58745	1487	Distal Intergenic	11	26448366	26463995	15630	2	NM_001045307	-63730	acad9	acad9
chr11	26658377	26658849	.	89	.	4.49443	-1	-1	205	0	0.22	26658421	26658849	2.377	232	26658377	26658838	2.11743	135	Distal Intergenic	11	26448366	26463995	15630	2	NM_001045307	-194383	acad9	acad9
chr10	44165271	44165909	.	89	.	6.19752	-1	-1	305	0	0.22	44165278	44165909	3.70995	285	44165271	44165607	2.48757	319	Intron (NM_001003743/acads, intron 2 of 9)	10	44152470	44170855	18386	2	NM_001003743	4946	acads	acads
chr10	44170261	44170837	.	558	.	10.4759	-1	-1	281	0.81	1.34	44170263	44170837	6.03786	188	44170261	44170797	4.43808	372	Promoter (<=1kb)	10	44152470	44170855	18386	2	NM_001003743	18	acads	acads
chr10	44171419	44172749	.	89	.	6.06838	-1	-1	449	0	0.22	44171541	44171993	2.68375	248	44171419	44172749	3.38463	528	Promoter (<=1kb)	10	44152470	44170855	18386	2	NM_001003743	-565	acads	acads
chr7	19781514	19787223	.	1000	.	15.4381	-1	-1	3976	2.24	2.85	19781597	19786706	9.96656	1719	19781514	19787223	5.47157	3769	Distal Intergenic	7	19806889	19851364	44476	2	NM_001080579	64141	acap1	acap1
chr7	19850729	19851128	.	262	.	7.73852	-1	-1	196	0.27	0.63	19850779	19851128	4.13884	163	19850729	19851119	3.59968	179	Promoter (<=1kb)	7	19806889	19851364	44476	2	NM_001080579	236	acap1	acap1
chr22	37866227	37866975	.	89	.	5.66899	-1	-1	313	0	0.22	37866227	37866975	2.77567	240	37866227	37866894	2.89332	387	Downstream (2-3kb)	22	37822920	37861995	39076	2	NM_001102639	-4233	acap2	acap2
chr10	38731002	38731811	.	89	.	6.35403	-1	-1	215	0	0.22	38731029	38731811	4.2181	255	38731002	38731311	2.13593	149	Intron (NM_001003746/acat1, intron 3 of 11)	10	38720567	38752668	32102	1	NM_001003746	10436	acat1	acat1
chr10	38737048	38737526	.	330	.	8.28455	-1	-1	259	0.37	0.79	38737053	38737526	3.78495	250	38737048	38737444	4.4996	264	Intron (NM_001003746/acat1, intron 3 of 11)	10	38720567	38752668	32102	1	NM_001003746	16482	acat1	acat1
chr10	38724830	38726372	.	290	.	8.04849	-1	-1	442	0.31	0.7	38725028	38725661	3.4126	210	38724830	38726372	4.63589	476	Intron (NM_001003746/acat1, intron 3 of 11)	10	38720567	38752668	32102	1	NM_001003746	4264	acat1	acat1
chr10	38726722	38729406	.	314	.	8.21175	-1	-1	1777	0.35	0.76	38728891	38729406	3.44894	99	38726722	38729088	4.76281	1287	Intron (NM_001003746/acat1, intron 3 of 11)	10	38720567	38752668	32102	1	NM_001003746	6156	acat1	acat1
chr20	30777276	30777838	.	89	.	5.82098	-1	-1	341	0	0.22	30777538	30777838	3.04949	242	30777276	30777790	2.77149	178	Distal Intergenic	20	30799649	30818983	19335	1	NM_001328207	-21811	acbd3	acbd3
chr20	30787532	30788100	.	89	.	5.81737	-1	-1	307	0	0.22	30787801	30788100	2.73709	44	30787532	30787886	3.08028	301	Distal Intergenic	20	30799649	30818983	19335	1	NM_001328207	-11549	acbd3	acbd3
chr20	30822591	30823677	.	231	.	7.59651	-1	-1	302	0.24	0.56	30822591	30823677	4.57452	166	30822767	30823086	3.02199	263	Distal Intergenic	20	30799649	30818983	19335	1	NM_001328207	22943	acbd3	acbd3
chr20	30799730	30800385	.	89	.	7.05759	-1	-1	400	0	0.22	30799884	30800289	2.2767	292	30799730	30800385	4.78089	355	Promoter (<=1kb)	20	30799649	30818983	19335	1	NM_001328207	82	acbd3	acbd3
chr12	15559528	15561831	.	772	.	12.9282	-1	-1	1162	1.27	1.86	15559715	15561831	8.5595	218	15559528	15561679	4.36873	1942	Intron (NM_213095/acbd4, intron 1 of 12)	12	15526454	15577783	51330	2	NM_213095	15952	acbd4	acbd4
chr12	15561975	15565122	.	295	.	8.11988	-1	-1	1733	0.32	0.71	15562481	15565018	4.51173	651	15561975	15565122	3.60815	2310	Intron (NM_213095/acbd4, intron 1 of 12)	12	15526454	15577783	51330	2	NM_213095	12661	acbd4	acbd4
chr24	5903255	5904116	.	306	.	9.04312	-1	-1	359	0.34	0.74	5903255	5904090	6.02113	267	5903664	5904116	3.02199	42	Promoter (<=1kb)	24	5886566	5903753	17188	2	NM_001020647	0	acbd5a	acbd5a
chr25	8844542	8845234	.	227	.	7.387	-1	-1	365	0.23	0.55	8844542	8845225	3.23114	486	8844667	8845234	4.15586	119	Distal Intergenic	25	8848866	8872559	23694	1	NM_001014323	-3632	accs	accs
chr7	28801583	28802980	.	89	.	4.90922	-1	-1	254	0	0.22	28801652	28802072	2.06401	217	28801583	28802980	2.84521	223	Intron (NM_001013568/vrk3, intron 11 of 15)	7	28809534	28822820	13287	1	NM_001130793	-6554	acd	acd
chr8	20197777	20198650	.	187	.	6.76288	-1	-1	586	0.19	0.45	20197777	20198517	3.5623	472	20198327	20198650	3.20058	151	Downstream (1-2kb)	8	20200336	20213807	13472	2	NM_001017603	15157	acer1	acer1
chr7	25832514	25833791	.	183	.	6.71399	-1	-1	651	0.18	0.44	25832888	25833791	3.3055	649	25832514	25833063	3.40849	279	Distal Intergenic	7	25805961	25816624	10664	2	NM_131846	-15891	ache	ache
chr7	23798323	23798953	.	222	.	8.38764	-1	-1	442	0.23	0.54	23798323	23798855	6.09937	296	23798615	23798953	2.28827	296	Promoter (<=1kb)	7	23798263	23825102	26840	1	NM_001305582	61	acin1b	acin1b
chr9	24254920	24255686	.	89	.	5.78583	-1	-1	414	0	0.22	24255015	24255631	2.55813	511	24254920	24255686	3.2277	222	Distal Intergenic	9	24233836	24235418	1583	2	NM_001144814	-19503	ackr3a	ackr3a
chr3	17802051	17802765	.	263	.	7.68507	-1	-1	137	0.27	0.63	17802084	17802529	3.65045	98	17802051	17802765	4.03462	143	Promoter (<=1kb)	3	17801988	17859013	57026	1	NM_001002649	64	aclya	aclya
chr3	17783303	17784357	.	453	.	9.52715	-1	-1	384	0.6	1.09	17783396	17784357	5.32752	299	17783303	17784317	4.19963	377	Distal Intergenic	3	17801988	17859013	57026	1	NM_001002649	-17631	aclya	aclya
chr4	25638492	25640503	.	390	.	8.8037	-1	-1	1205	0.48	0.94	25639058	25640305	4.41852	622	25638492	25640503	4.38518	1222	Promoter (<=1kb)	4	25637949	25658789	20841	1	NM_001025487	544	acot15	acot15
chr8	46828642	46830089	.	89	.	6.41228	-1	-1	1121	0	0.22	46829236	46830007	3.4272	504	46828642	46830089	2.98508	1144	Intron (NM_001004617/acot7, intron 6 of 8)	8	46767794	46903890	136097	2	NM_001004617	73801	acot7	acot7
chr8	46904264	46904804	.	438	.	9.04202	-1	-1	239	0.56	1.06	46904264	46904804	4.20048	301	46904303	46904769	4.84154	138	Promoter (<=1kb)	8	46767794	46903890	136097	2	NM_001004617	-375	acot7	acot7
chr8	46825160	46826515	.	680	.	10.943	-1	-1	823	1.08	1.64	46825160	46826049	4.03555	642	46825217	46826515	6.90745	230	Intron (NM_001004617/acot7, intron 6 of 8)	8	46767794	46903890	136097	2	NM_001004617	77375	acot7	acot7
chr11	1486119	1486748	.	89	.	6.27738	-1	-1	389	0	0.22	1486163	1486645	3.04968	390	1486119	1486748	3.2277	345	Promoter (<=1kb)	11	1485995	1494358	8364	1	NM_001006072	125	acot8	acot8
chr6	18117716	18118124	.	89	.	5.4114	-1	-1	192	0	0.22	18117716	18118114	2.41166	200	18117800	18118124	2.99974	101	Distal Intergenic	6	18024805	18040340	15536	1	NM_001005933	92912	acox1	acox1
chr6	18193164	18197214	.	1000	.	18.7876	-1	-1	1400	3.75	4.29	18193572	18196663	9.58357	696	18193164	18197214	9.20401	1320	Distal Intergenic	6	18024805	18040340	15536	1	NM_001005933	168360	acox1	acox1
chr6	18226129	18231601	.	1000	.	15.7266	-1	-1	447	2.75	3.32	18226129	18231597	6.71509	442	18226237	18231601	9.01147	345	Distal Intergenic	6	18024805	18040340	15536	1	NM_001005933	201325	acox1	acox1
chr6	18250127	18252241	.	89	.	6.47515	-1	-1	1049	0	0.22	18250127	18252241	3.35833	1871	18250240	18250571	3.11682	115	Distal Intergenic	6	18024805	18040340	15536	1	NM_001005933	225323	acox1	acox1
chr6	18249060	18249653	.	89	.	5.55547	-1	-1	367	0	0.22	18249060	18249505	2.52768	254	18249372	18249653	3.02779	168	Distal Intergenic	6	18024805	18040340	15536	1	NM_001005933	224256	acox1	acox1
chr6	18198902	18199785	.	89	.	4.76587	-1	-1	500	0	0.22	18198902	18199319	2.13952	406	18199283	18199785	2.62635	213	Distal Intergenic	6	18024805	18040340	15536	1	NM_001005933	174098	acox1	acox1
chr7	61444648	61445444	.	89	.	5.12403	-1	-1	486	0	0.22	61444648	61445172	2.64389	204	61445122	61445444	2.48014	295	Distal Intergenic	7	61453878	61495905	42028	1	NM_213147	-8434	acox3	acox3
chr7	61379809	61380811	.	89	.	5.82787	-1	-1	787	0	0.22	61380507	61380811	2.89453	100	61379809	61380685	2.93334	777	Distal Intergenic	7	61453878	61495905	42028	1	NM_213147	-73067	acox3	acox3
chr7	61288616	61289092	.	89	.	4.92282	-1	-1	150	0	0.22	61288616	61288920	2.79213	99	61288657	61289092	2.13069	160	Distal Intergenic	7	61453878	61495905	42028	1	NM_213147	-164786	acox3	acox3
chr7	61289696	61290907	.	459	.	9.60961	-1	-1	996	0.61	1.11	61289696	61290821	5.47416	243	61289747	61290907	4.13545	884	Distal Intergenic	7	61453878	61495905	42028	1	NM_213147	-162971	acox3	acox3
chr7	61372654	61373582	.	692	.	11.2801	-1	-1	566	1.11	1.67	61372862	61373582	6.27439	394	61372654	61373455	5.0057	530	Distal Intergenic	7	61453878	61495905	42028	1	NM_213147	-80296	acox3	acox3
chr23	35474737	35480592	.	968	.	12.848	-1	-1	1647	1.74	2.33	35474909	35480328	6.42535	403	35474737	35480592	6.42263	1680	Distal Intergenic	23	35405910	35438822	32913	1	NM_001244782	68828	acp1	acp1
chr9	30702439	30704604	.	760	.	11.7222	-1	-1	1911	1.25	1.83	30702904	30704524	6.47718	144	30702439	30704604	5.245	1911	Distal Intergenic	9	30668022	30679668	11647	1	NM_001110380	34418	acp6	acp6
chrUn_KN150131v1	5663	6156	.	89	.	5.41957	-1	-1	291	0	0.22	5876	6156	2.37093	98	5663	6012	3.04864	271	Intron (NM_001099250/acp7, intron 6 of 12)	86	525	15746	15222	1	NM_001099250	5139	acp7	acp7
chr8	20115804	20116256	.	89	.	5.67143	-1	-1	113	0	0.22	20115804	20116256	2.89994	123	20115887	20116227	2.77149	20	Distal Intergenic	8	20125769	20160078	34310	1	NM_001126379	-9513	acsbg2	acsbg2
chr12	26445071	26445705	.	190	.	6.94264	-1	-1	405	0.19	0.46	26445216	26445705	2.90802	418	26445071	26445603	4.03462	248	Promoter (<=1kb)	12	26405806	26445812	40007	2	NM_001139438	107	acsf2	acsf2
chr14	989017	990224	.	89	.	5.50352	-1	-1	603	0	0.22	989080	989742	2.98964	88	989017	990224	2.51388	1056	Distal Intergenic	14	924016	952586	28571	2	NM_001003569	-36432	acsl1b	acsl1b
chr14	1010316	1010798	.	257	.	7.72738	-1	-1	271	0.27	0.62	1010428	1010798	4.32772	251	1010316	1010674	3.39966	179	Distal Intergenic	14	924016	952586	28571	2	NM_001003569	-57731	acsl1b	acsl1b
chr14	951563	952349	.	89	.	5.23523	-1	-1	530	0	0.22	951899	952275	2.44638	43	951563	952349	2.78885	681	Promoter (<=1kb)	14	924016	952586	28571	2	NM_001003569	237	acsl1b	acsl1b
chr15	43085920	43087118	.	89	.	5.93415	-1	-1	325	0	0.22	43085920	43086597	2.80709	368	43086106	43087118	3.12706	97	Intron (NM_001045128/acsl3a, intron 2 of 13)	15	43052023	43122110	70088	1	NM_001045128	33898	acsl3a	acsl3a
chr15	43088178	43088680	.	89	.	5.4076	-1	-1	371	0	0.22	43088178	43088655	2.74369	346	43088285	43088680	2.66391	289	Intron (NM_001045128/acsl3a, intron 2 of 13)	15	43052023	43122110	70088	1	NM_001045128	36156	acsl3a	acsl3a
chr15	43064672	43065266	.	89	.	5.98448	-1	-1	414	0	0.22	43064933	43065266	2.63631	185	43064672	43065238	3.34817	383	Intron (NM_001045128/acsl3a, intron 2 of 13)	15	43052023	43122110	70088	1	NM_001045128	12650	acsl3a	acsl3a
chr14	28132937	28133549	.	89	.	6.3739	-1	-1	299	0	0.22	28132937	28133443	2.66847	334	28133057	28133549	3.70543	145	Promoter (<=1kb)	14	28132989	28153487	20499	1	NM_200649	0	acsl4a	acsl4a
chr5	23048943	23050644	.	225	.	7.79791	-1	-1	265	0.23	0.54	23048961	23050049	2.59116	181	23048943	23050644	5.20675	332	Intron (NM_001099739/acsl4b, intron 6 of 14)	5	23014491	23070425	55935	2	NM_001099739	19781	acsl4b	acsl4b
chr5	23053905	23055253	.	89	.	5.95979	-1	-1	448	0	0.22	23053905	23055253	3.26003	559	23054217	23055031	2.69976	25	Intron (NM_001099739/acsl4b, intron 6 of 14)	5	23014491	23070425	55935	2	NM_001099739	15172	acsl4b	acsl4b
chr5	23044592	23045930	.	309	.	8.54448	-1	-1	236	0.34	0.75	23044639	23044919	2.98726	184	23044592	23045930	5.55722	242	Intron (NM_001099739/acsl4b, intron 6 of 14)	5	23014491	23070425	55935	2	NM_001099739	24495	acsl4b	acsl4b
chr5	23057519	23058153	.	384	.	8.73756	-1	-1	360	0.47	0.93	23057557	23058153	4.02603	324	23057519	23058058	4.71153	359	Intron (NM_001099739/acsl4b, intron 6 of 14)	5	23014491	23070425	55935	2	NM_001099739	12272	acsl4b	acsl4b
chr5	23050941	23053895	.	813	.	12.707	-1	-1	1323	1.35	1.96	23050964	23052342	3.55821	189	23050941	23053895	9.14876	827	Intron (NM_001099739/acsl4b, intron 6 of 14)	5	23014491	23070425	55935	2	NM_001099739	16530	acsl4b	acsl4b
chr5	23060231	23060934	.	191	.	6.96684	-1	-1	414	0.19	0.46	23060472	23060894	2.98673	280	23060231	23060934	3.98011	307	Intron (NM_001099739/acsl4b, intron 6 of 14)	5	23014491	23070425	55935	2	NM_001099739	9491	acsl4b	acsl4b
chr5	23040981	23044071	.	313	.	8.22278	-1	-1	1194	0.35	0.75	23042886	23043333	3.53892	125	23040981	23044071	4.68386	358	Intron (NM_001099739/acsl4b, intron 6 of 14)	5	23014491	23070425	55935	2	NM_001099739	26354	acsl4b	acsl4b
chr5	23058547	23059901	.	89	.	6.72893	-1	-1	784	0	0.22	23059478	23059901	2.47929	276	23058547	23059628	4.24964	362	Intron (NM_001099739/acsl4b, intron 6 of 14)	5	23014491	23070425	55935	2	NM_001099739	10524	acsl4b	acsl4b
chr17	25815478	25816184	.	89	.	5.32365	-1	-1	259	0	0.22	25815478	25815960	2.73709	77	25815856	25816184	2.58656	64	Promoter (<=1kb)	17	25815556	25835524	19969	1	NM_001080656	0	acss1	acss1
chr17	26183201	26183716	.	310	.	9.07132	-1	-1	285	0.34	0.75	26183206	26183605	2.61593	238	26183201	26183716	6.45539	328	Distal Intergenic	17	25815556	25835524	19969	1	NM_001080656	367646	acss1	acss1
chr23	9307612	9308441	.	89	.	7.03992	-1	-1	242	0	0.22	9307694	9307977	2.46338	47	9307612	9308441	4.57654	356	Intron (NM_001328353/acss2, intron 2 of 18)	23	9295570	9353478	57909	1	NM_001328353	12043	acss2	acss2
chr23	9295586	9296581	.	257	.	7.79081	-1	-1	706	0.27	0.62	9295586	9296581	4.52186	649	9295749	9296560	3.26895	600	Promoter (<=1kb)	23	9295570	9353478	57909	1	NM_001328353	17	acss2	acss2
chr23	9417563	9417908	.	89	.	6.63211	-1	-1	164	0	0.22	9417563	9417888	2.70707	79	9417573	9417908	3.92504	239	Distal Intergenic	23	9295570	9353478	57909	1	NM_001328353	121994	acss2	acss2
chr2	54863792	54864643	.	89	.	6.19326	-1	-1	347	0	0.22	54863979	54864643	3.13046	350	54863792	54864178	3.0628	158	Intron (NM_001277117/acss2l, intron 11 of 15)	2	54855920	54909308	53389	2	NM_001277117	44665	acss2l	acss2l
chr2	54860007	54861035	.	188	.	6.77714	-1	-1	440	0.19	0.45	54860167	54861035	3.88674	297	54860007	54860646	2.8904	424	Intron (NM_001277117/acss2l, intron 11 of 15)	2	54855920	54909308	53389	2	NM_001277117	48273	acss2l	acss2l
chr2	54861906	54863247	.	89	.	6.32532	-1	-1	207	0	0.22	54861906	54862186	2.56128	143	54862065	54863247	3.76404	112	Intron (NM_001277117/acss2l, intron 11 of 15)	2	54855920	54909308	53389	2	NM_001277117	46061	acss2l	acss2l
chr1	7968700	7969639	.	564	.	10.1021	-1	-1	386	0.82	1.36	7968700	7969592	3.87736	359	7968713	7969639	6.22473	400	Promoter (<=1kb)	1	7964991	7968566	3576	2	NM_131031	-135	actb1	actb1
chr3	40386941	40387762	.	89	.	6.47496	-1	-1	187	0	0.22	40386941	40387762	3.33966	194	40386965	40387318	3.1353	157	Promoter (1-2kb)	3	40384186	40389162	4977	2	NM_181601	1400	actb2	actb2
chr13	36264464	36265754	.	724	.	12.0794	-1	-1	635	1.17	1.74	36264740	36265754	7.53774	519	36264464	36265343	4.54168	475	Promoter (<=1kb)	13	36195256	36265675	70420	2	NM_001168286	0	actn1	actn1
chr7	6952439	6953310	.	89	.	6.36602	-1	-1	494	0	0.22	6952837	6953310	2.83348	366	6952439	6952909	3.53254	225	Distal Intergenic	7	6814866	6898486	83621	1	NM_205544	137574	actn3b	actn3b
chr15	43192780	43193829	.	229	.	7.53206	-1	-1	245	0.23	0.55	43192780	43193512	4.44144	252	43192913	43193829	3.09062	106	Promoter (<=1kb)	15	43192879	43242964	50086	1	NM_199586	0	actn4	actn4
chr10	42693595	42694265	.	257	.	7.70139	-1	-1	268	0.27	0.62	42693595	42694223	3.38384	172	42693677	42694265	4.31755	283	Promoter (<=1kb)	10	42693590	42712459	18870	1	NM_213372	6	actr1	actr1
chr20	54363791	54364710	.	211	.	7.10321	-1	-1	550	0.21	0.51	54363791	54364710	3.8121	523	54364170	54364534	3.29111	199	Distal Intergenic	20	54404860	54417289	12430	1	NM_200170	-40150	actr10	actr10
chr1	50742915	50743796	.	89	.	6.7759	-1	-1	491	0	0.22	50742915	50743673	4.26202	189	50743517	50743796	2.51388	191	Distal Intergenic	1	50763721	50781200	17480	1	NM_213499	-19925	actr2a	actr2a
chr13	5848997	5849897	.	529	.	10.9973	-1	-1	564	0.75	1.28	5849221	5849880	7.243	309	5848997	5849897	3.75428	595	Promoter (<=1kb)	13	5818131	5849956	31826	2	NM_001017542	59	actr2b	actr2b
chr9	56883045	56883473	.	89	.	5.24468	-1	-1	269	0	0.22	56883117	56883473	2.8489	133	56883045	56883463	2.39578	333	Promoter (1-2kb)	9	56881105	56885119	4015	1	NM_001003944	1941	actr3	actr3
chr9	56881066	56882021	.	213	.	7.39308	-1	-1	503	0.22	0.51	56881245	56881914	2.79696	542	56881066	56882021	4.59612	285	Promoter (<=1kb)	9	56881105	56885119	4015	1	NM_001003944	0	actr3	actr3
chr24	7307564	7308506	.	254	.	8.45448	-1	-1	515	0.26	0.61	7307718	7308506	5.71815	349	7307564	7308466	2.73633	528	Distal Intergenic	24	7276702	7292609	15908	2	NM_001089556	-14956	actr3b	actr3b
chr24	7209135	7209771	.	202	.	7.05766	-1	-1	354	0.2	0.49	7209135	7209520	3.19766	221	7209368	7209771	3.86	254	Distal Intergenic	24	7276702	7292609	15908	2	NM_001089556	82838	actr3b	actr3b
chr24	7320729	7321445	.	260	.	7.75038	-1	-1	465	0.27	0.63	7321047	7321445	3.36096	227	7320729	7321341	4.38942	386	Distal Intergenic	24	7276702	7292609	15908	2	NM_001089556	-28121	actr3b	actr3b
chr9	331774	332329	.	182	.	6.73014	-1	-1	299	0.18	0.44	331774	332329	3.13046	341	331888	332320	3.59968	144	Promoter (<=1kb)	9	331854	340661	8808	1	NM_213488	0	actr5	actr5
chr8	53535828	53536429	.	246	.	7.56852	-1	-1	254	0.25	0.59	53535828	53536301	4.26881	208	53535871	53536429	3.29971	257	Downstream (<1kb)	8	53536644	53553869	17226	2	NM_001001400	17440	actr8	actr8
chr8	53495345	53496535	.	324	.	9.63272	-1	-1	567	0.36	0.78	53495894	53496535	2.4555	27	53495345	53496489	7.17722	559	Distal Intergenic	8	53536644	53553869	17226	2	NM_001001400	57334	actr8	actr8
chr8	53478036	53478602	.	212	.	7.15406	-1	-1	430	0.22	0.51	53478300	53478602	3.55821	197	53478036	53478546	3.59585	400	Distal Intergenic	8	53536644	53553869	17226	2	NM_001001400	75267	actr8	actr8
chr9	25755834	25756499	.	89	.	6.54175	-1	-1	302	0	0.22	25756028	25756499	2.377	126	25755834	25756255	4.16475	284	Distal Intergenic	9	25572321	25633222	60902	2	NM_001110278	-122613	acvr2aa	acvr2aa
chr9	25791630	25792656	.	353	.	8.75964	-1	-1	575	0.41	0.85	25791742	25792162	3.25836	306	25791630	25792656	5.50128	733	Distal Intergenic	9	25572321	25633222	60902	2	NM_001110278	-158409	acvr2aa	acvr2aa
chr9	25631915	25632819	.	89	.	6.62425	-1	-1	560	0	0.22	25631915	25632819	3.85276	569	25631980	25632505	2.77149	486	Promoter (<=1kb)	9	25572321	25633222	60902	2	NM_001110278	403	acvr2aa	acvr2aa
chr24	41356237	41357349	.	328	.	8.69955	-1	-1	742	0.37	0.79	41356237	41357349	5.24223	948	41356680	41357036	3.45732	94	Promoter (<=1kb)	24	41301445	41357193	55749	2	NM_131210	0	acvr2ba	acvr2ba
chr17	50140445	50140928	.	89	.	5.83563	-1	-1	204	0	0.22	50140445	50140900	2.70707	41	50140527	50140928	3.12856	285	Distal Intergenic	17	50166295	50168909	2615	2	NM_001122849	27981	acyp1	acyp1
chr23	26009695	26012484	.	333	.	8.62106	-1	-1	1765	0.38	0.8	26009695	26011702	3.13031	1889	26011015	26012484	5.49075	321	Intron (NM_001166156/pkig, intron 2 of 2)	23	26019907	26050115	30209	2	NM_001002646	37631	ada	ada
chr23	26012615	26013179	.	89	.	6.18743	-1	-1	229	0	0.22	26012615	26012958	2.70483	62	26012846	26013179	3.4826	166	Intron (NM_001166156/pkig, intron 2 of 2)	23	26019907	26050115	30209	2	NM_001002646	36936	ada	ada
chr23	26034172	26034764	.	278	.	7.80418	-1	-1	352	0.3	0.67	26034266	26034764	3.73705	294	26034172	26034750	4.06713	316	Intron (NM_001002646/ada, intron 5 of 10)	23	26019907	26050115	30209	2	NM_001002646	15351	ada	ada
chr25	16575870	16576621	.	206	.	7.12887	-1	-1	325	0.21	0.5	16575870	16576367	3.21705	374	16575908	16576621	3.91182	239	Distal Intergenic	25	16593238	16604521	11284	1	NM_001033717	-16617	ada2a	ada2a
chr25	16560041	16560470	.	89	.	5.89657	-1	-1	293	0	0.22	16560041	16560470	2.28842	371	16560093	16560468	3.60815	163	Distal Intergenic	25	16593238	16604521	11284	1	NM_001033717	-32768	ada2a	ada2a
chr25	20440066	20440892	.	245	.	7.54283	-1	-1	465	0.25	0.59	20440066	20440892	4.07705	343	20440349	20440759	3.46578	304	Distal Intergenic	25	20470150	20477157	7008	2	NM_001033744	36265	adal	adal
chr25	20446415	20447263	.	89	.	6.00868	-1	-1	400	0	0.22	20446415	20446878	3.08523	322	20446862	20447263	2.92345	31	Distal Intergenic	25	20470150	20477157	7008	2	NM_001033744	29894	adal	adal
chr25	20403251	20405861	.	580	.	10.2622	-1	-1	1770	0.86	1.4	20403439	20405855	3.83976	1628	20403251	20405861	6.42241	1725	Distal Intergenic	25	20470150	20477157	7008	2	NM_001033744	71296	adal	adal
chr17	35330322	35331196	.	504	.	9.5802	-1	-1	372	0.7	1.22	35330563	35331196	4.19331	253	35330322	35331037	5.38689	250	Promoter (<=1kb)	17	35299551	35330817	31267	2	NM_199673	0	adam17a	adam17a
chr13	24541202	24542296	.	195	.	6.90659	-1	-1	300	0.2	0.47	24541202	24542258	3.90685	173	24541434	24542296	2.99974	196	Promoter (<=1kb)	13	24541031	24549184	8154	1	NM_200637	172	adam8a	adam8a
chr8	20320079	20324189	.	832	.	13.9041	-1	-1	1665	1.4	2	20320229	20324189	9.81491	480	20320079	20324120	4.08923	660	Intron (NM_001123274/adamts10, intron 8 of 23)	8	20266284	20348665	82382	2	NM_001123274	24476	adamts10	adamts10
chr5	44835640	44837052	.	365	.	8.63477	-1	-1	745	0.43	0.88	44835640	44836932	3.55821	761	44836057	44837052	5.07656	312	Intron (NM_001287096/adamts3, intron 7 of 21)	5	44722581	44932695	210115	1	NM_001287096	113060	adamts3	adamts3
chr5	44810780	44816481	.	699	.	11.11	-1	-1	706	1.12	1.68	44810923	44816206	4.02261	890	44810780	44816481	7.08743	380	Intron (NM_001287096/adamts3, intron 6 of 21)	5	44722581	44932695	210115	1	NM_001287096	88200	adamts3	adamts3
chr5	44827805	44830862	.	276	.	7.76853	-1	-1	702	0.29	0.67	44828441	44829238	3.59382	584	44827805	44830862	4.17471	185	Intron (NM_001287096/adamts3, intron 7 of 21)	5	44722581	44932695	210115	1	NM_001287096	105225	adamts3	adamts3
chr5	44832458	44834452	.	255	.	8.24726	-1	-1	799	0.26	0.61	44832950	44833595	2.60372	109	44832458	44834452	5.64354	997	Intron (NM_001287096/adamts3, intron 7 of 21)	5	44722581	44932695	210115	1	NM_001287096	109878	adamts3	adamts3
chr1	708205	708698	.	89	.	6.82907	-1	-1	297	0	0.22	708388	708698	2.44908	165	708205	708596	4.37999	247	Intron (NM_001302231/adamts5, intron 1 of 7)	1	696559	719447	22889	2	NM_001302231	10749	adamts5	adamts5
chr11	19077178	19078000	.	89	.	5.58756	-1	-1	582	0	0.22	19077635	19077916	2.70104	183	19077178	19078000	2.88652	524	Distal Intergenic	11	18996744	19065460	68717	1	NM_001257196	80435	adamts9	adamts9
chr11	19059063	19060130	.	288	.	7.88738	-1	-1	392	0.31	0.69	19059120	19060031	3.85276	696	19059063	19060130	4.03462	32	Intron (NM_001257196/adamts9, intron 27 of 29)	11	18996744	19065460	68717	1	NM_001257196	62320	adamts9	adamts9
chr22	12638642	12639270	.	183	.	6.71954	-1	-1	190	0.18	0.44	12638644	12639270	3.39375	251	12638642	12639004	3.32579	127	Intron (NM_131610/adarb1a, intron 3 of 11)	22	12616803	12669068	52266	2	NM_131610	29798	adarb1a	adarb1a
chr20	37841321	37842959	.	532	.	9.73247	-1	-1	880	0.75	1.28	37841596	37842498	4.2181	283	37841321	37842959	5.51437	408	Intron (NM_001083097/adat2, intron 5 of 5)	20	37830874	37857533	26660	2	NM_001083097	14574	adat2	adat2
chr17	17653125	17653721	.	89	.	5.21322	-1	-1	127	0	0.22	17653125	17653467	2.31781	116	17653199	17653721	2.89541	64	Intron (NM_001123049/adck1, intron 2 of 9)	17	17472359	17736442	264084	2	NM_001123049	82721	adck1	adck1
chr2	157168	158033	.	89	.	5.56523	-1	-1	296	0	0.22	157168	157468	2.43667	105	157393	158033	3.12856	262	Exon (NM_001168350/adcy1b, exon 12 of 17)	2	147297	167818	20522	2	NM_001168350	9785	adcy1b	adcy1b
chr19	28177831	28178326	.	89	.	5.23883	-1	-1	383	0	0.22	28177831	28178257	2.84587	309	28177956	28178326	2.39296	332	Intron (NM_001099987/adcy2b, intron 1 of 24)	19	28025703	28192426	166724	2	NM_001099987	14100	adcy2b	adcy2b
chr19	28106331	28107039	.	284	.	8.45208	-1	-1	396	0.3	0.69	28106664	28106990	2.73067	97	28106331	28107039	5.72141	362	Intron (NM_001099987/adcy2b, intron 4 of 24)	19	28025703	28192426	166724	2	NM_001099987	85387	adcy2b	adcy2b
chr19	28180735	28181949	.	288	.	8.40528	-1	-1	390	0.31	0.7	28180783	28181949	5.19397	672	28180735	28181738	3.21131	60	Intron (NM_001099987/adcy2b, intron 1 of 24)	19	28025703	28192426	166724	2	NM_001099987	10477	adcy2b	adcy2b
chr19	28203749	28206746	.	1000	.	14.6535	-1	-1	2254	2.07	2.67	28204208	28206746	9.01247	734	28203749	28206621	5.64105	1931	Distal Intergenic	19	28025703	28192426	166724	2	NM_001099987	-11324	adcy2b	adcy2b
chr19	28122818	28128569	.	591	.	10.2719	-1	-1	4360	0.88	1.43	28122854	28128378	5.12081	4249	28122818	28128569	5.15104	4436	Intron (NM_001099987/adcy2b, intron 3 of 24)	19	28025703	28192426	166724	2	NM_001099987	63857	adcy2b	adcy2b
chr19	28178701	28180449	.	89	.	6.01563	-1	-1	786	0	0.22	28178701	28180449	3.41505	940	28179169	28179582	2.60058	164	Intron (NM_001099987/adcy2b, intron 1 of 24)	19	28025703	28192426	166724	2	NM_001099987	11977	adcy2b	adcy2b
chr16	2138881	2140715	.	516	.	10.1819	-1	-1	988	0.72	1.24	2138881	2140245	5.87847	104	2139194	2140715	4.3034	444	Distal Intergenic	16	2277532	2320987	43456	2	NM_001162542	180272	adcy3a	adcy3a
chr16	1908112	1908781	.	89	.	5.3162	-1	-1	305	0	0.22	1908286	1908781	2.70104	102	1908112	1908602	2.61516	334	Distal Intergenic	16	2277532	2320987	43456	2	NM_001162542	412206	adcy3a	adcy3a
chr16	2279937	2280686	.	188	.	6.91318	-1	-1	269	0.19	0.46	2279937	2280381	3.04545	118	2280100	2280686	3.86773	258	Intron (NM_001162542/adcy3a, intron 18 of 19)	16	2277532	2320987	43456	2	NM_001162542	40301	adcy3a	adcy3a
chr16	2268462	2269141	.	691	.	10.9593	-1	-1	295	1.11	1.67	2268503	2269141	5.40209	269	2268462	2269037	5.55722	280	Distal Intergenic	16	2277532	2320987	43456	2	NM_001162542	51846	adcy3a	adcy3a
chr9	38213269	38213801	.	231	.	7.57224	-1	-1	229	0.24	0.56	38213461	38213801	4.49196	178	38213269	38213680	3.08028	89	Promoter (1-2kb)	9	38062782	38212197	149416	2	NM_001171585	-1073	adcy5	adcy5
chr9	38154140	38154645	.	285	.	7.88142	-1	-1	257	0.3	0.69	38154179	38154629	3.55977	215	38154140	38154645	4.32165	260	Intron (NM_001171585/adcy5, intron 1 of 20)	9	38062782	38212197	149416	2	NM_001171585	57552	adcy5	adcy5
chr9	38145719	38146407	.	289	.	8.03672	-1	-1	221	0.31	0.7	38145750	38146026	3.40079	153	38145719	38146407	4.63593	259	Intron (NM_001171585/adcy5, intron 1 of 20)	9	38062782	38212197	149416	2	NM_001171585	65790	adcy5	adcy5
chr9	38211482	38211920	.	89	.	4.559	-1	-1	278	0	0.22	38211645	38211920	2.23836	220	38211482	38211790	2.32064	173	Promoter (<=1kb)	9	38062782	38212197	149416	2	NM_001171585	277	adcy5	adcy5
chr7	71345200	71345699	.	89	.	6.52201	-1	-1	182	0	0.22	71345200	71345683	3.90685	247	71345200	71345699	2.61516	118	Distal Intergenic	7	71306606	71315590	8985	1	NM_001328496	38595	adcyap1a	adcyap1a
chr7	71394641	71395301	.	89	.	6.25286	-1	-1	386	0	0.22	71394882	71395262	2.87789	160	71394641	71395301	3.37497	372	Distal Intergenic	7	71306606	71315590	8985	1	NM_001328496	88036	adcyap1a	adcyap1a
chr2	31210387	31210831	.	352	.	8.51579	-1	-1	209	0.41	0.85	31210395	31210789	3.70995	177	31210387	31210831	4.80584	234	Distal Intergenic	2	31313932	31319443	5512	2	NM_001272081	108612	adcyap1b	adcyap1b
chr2	31254766	31260654	.	1000	.	14.1382	-1	-1	1634	2.1	2.69	31254767	31259873	7.76376	537	31254766	31260654	6.37442	1536	Distal Intergenic	2	31313932	31319443	5512	2	NM_001272081	58789	adcyap1b	adcyap1b
chr2	31216116	31218705	.	1000	.	15.4165	-1	-1	1944	2.66	3.22	31216285	31218485	6.60059	746	31216116	31218705	8.81592	289	Distal Intergenic	2	31313932	31319443	5512	2	NM_001272081	100738	adcyap1b	adcyap1b
chr2	51017558	51018529	.	89	.	5.99079	-1	-1	410	0	0.22	51018207	51018529	2.0681	11	51017558	51018398	3.92269	161	Distal Intergenic	2	51087620	51157717	70098	1	NM_001013444	-69091	adcyap1r1a	adcyap1r1a
chr2	51091196	51092281	.	246	.	7.66447	-1	-1	359	0.25	0.59	51091457	51091758	3.05471	175	51091196	51092281	4.60976	283	Intron (NM_001013444/adcyap1r1a, intron 1 of 11)	2	51087620	51157717	70098	1	NM_001142926	3577	adcyap1r1a	adcyap1r1a
chr2	51148876	51149234	.	89	.	5.31614	-1	-1	239	0	0.22	51148924	51149234	2.37408	213	51148876	51149180	2.94206	217	Intron (NM_001013444/adcyap1r1a, intron 10 of 11)	2	51087620	51157717	70098	1	NM_001142926	61257	adcyap1r1a	adcyap1r1a
chr21	2031580	2032221	.	259	.	7.6144	-1	-1	247	0.27	0.62	2031668	2032221	3.96031	221	2031580	2031940	3.65409	185	Intron (NM_001079958/add1, intron 1 of 14)	21	1964469	2042137	77669	2	NM_001079958	9916	add1	add1
chr21	2041513	2042194	.	284	.	8.45383	-1	-1	335	0.3	0.69	2041593	2042194	5.33694	454	2041513	2042079	3.11689	136	Promoter (<=1kb)	21	1964469	2042137	77669	2	NM_001079958	0	add1	add1
chr21	1929735	1930195	.	206	.	7.08919	-1	-1	239	0.21	0.5	1929735	1930195	3.94916	173	1929901	1930190	3.14003	140	Distal Intergenic	21	1964469	2042137	77669	2	NM_001079958	111942	add1	add1
chr22	30216209	30218470	.	761	.	12.2735	-1	-1	1750	1.25	1.83	30216626	30218338	3.55406	1493	30216209	30218470	8.71947	573	Intron (NM_199663/add3a, intron 4 of 17)	22	30098081	30320486	222406	1	NM_199663	118129	add3a	add3a
chr22	30234782	30235497	.	222	.	7.27863	-1	-1	409	0.23	0.54	30234823	30235476	3.54184	429	30234782	30235497	3.73679	348	Intron (NM_199663/add3a, intron 4 of 17)	22	30098081	30320486	222406	1	NM_199663	136702	add3a	add3a
chr8	38172421	38173259	.	301	.	8.44796	-1	-1	403	0.33	0.73	38172440	38173151	2.97531	226	38172421	38173259	5.47265	561	Intron (NM_001326402/pdlim2, intron 6 of 9)	8	37993744	38126192	132449	2	NM_001318071	-46230	adgra2	adgra2
chr8	38175516	38176336	.	89	.	6.38174	-1	-1	580	0	0.22	38175909	38176199	2.63631	265	38175516	38176336	3.74543	502	Intron (NM_001326402/pdlim2, intron 6 of 9)	8	37993744	38126192	132449	2	NM_001318071	-49325	adgra2	adgra2
chr8	38134261	38135814	.	313	.	8.12773	-1	-1	388	0.35	0.76	38134309	38135814	4.0606	287	38134261	38134919	4.06713	442	Distal Intergenic	8	37993744	38126192	132449	2	NM_001318071	-8070	adgra2	adgra2
chr8	38173887	38175189	.	89	.	6.18043	-1	-1	672	0	0.22	38173887	38174945	2.94659	182	38174466	38175189	3.23384	583	Intron (NM_001326402/pdlim2, intron 6 of 9)	8	37993744	38126192	132449	2	NM_001318071	-47696	adgra2	adgra2
chr2	1416029	1416497	.	89	.	5.12106	-1	-1	297	0	0.22	1416173	1416497	2.58109	212	1416029	1416433	2.53997	238	Intron (NM_001366847/adgrl2b.1, intron 2 of 19)	2	1371958	1561835	189878	1	NM_001366848	44072	adgrl2b.1	adgrl2b.1
chr2	1478367	1484191	.	932	.	14.328	-1	-1	3538	1.63	2.25	1479470	1483999	9.8504	1239	1478367	1484191	4.47763	1751	Intron (NM_001366847/adgrl2b.1, intron 5 of 19)	2	1371958	1561835	189878	1	NM_001366848	106410	adgrl2b.1	adgrl2b.1
chr2	1465960	1471837	.	1000	.	20.5042	-1	-1	3635	4.3	4.89	1465960	1471837	11.2742	867	1466199	1471775	9.23001	4228	Intron (NM_001366847/adgrl2b.1, intron 4 of 19)	2	1371958	1561835	189878	1	NM_001366848	94003	adgrl2b.1	adgrl2b.1
chr17	51135421	51135961	.	89	.	6.14387	-1	-1	119	0	0.22	51135421	51135785	3.04968	163	51135464	51135961	3.09419	32	Promoter (<=1kb)	17	51135386	51140700	5315	1	NM_199668	36	adi1	adi1
chr11	24562523	24563159	.	252	.	7.66698	-1	-1	244	0.26	0.61	24562706	24563103	3.2845	178	24562523	24563159	4.38248	128	Promoter (<=1kb)	11	24562454	24576923	14470	1	NM_001327754	70	adipor1a	adipor1a
chr13	25040119	25040499	.	524	.	11.8601	-1	-1	180	0.74	1.26	25040134	25040416	2.70707	125	25040119	25040499	9.15307	221	Intron (NM_001272084/adka, intron 3 of 10)	13	24788144	25067652	279509	2	NM_001272084	27153	adka	adka
chr13	25067796	25068909	.	509	.	9.60228	-1	-1	787	0.71	1.23	25067883	25068909	4.57452	676	25067796	25068739	5.02776	811	Promoter (<=1kb)	13	24788144	25068829	280686	2	NM_212791	0	adka	adka
chr12	46830199	46831149	.	89	.	5.20835	-1	-1	564	0	0.22	46830199	46830536	2.84587	222	46830208	46831149	2.36248	898	Intron (NM_198802/adkb, intron 1 of 10)	12	46826210	46851818	25609	1	NM_198802	3990	adkb	adkb
chr7	66717310	66718460	.	601	.	10.382	-1	-1	376	0.91	1.45	66717445	66717832	4.00759	224	66717310	66718460	6.37442	393	Distal Intergenic	7	66651115	66653311	2197	2	NM_001326709	-64000	adma	adma
chr7	66674170	66674698	.	301	.	8.2287	-1	-1	184	0.33	0.73	66674253	66674617	4.63744	153	66674170	66674698	3.59126	133	Distal Intergenic	7	66651115	66653311	2197	2	NM_001326709	-20860	adma	adma
chr7	66660874	66661701	.	89	.	5.61733	-1	-1	387	0	0.22	66660874	66661449	2.98673	123	66660928	66661701	2.6306	597	Distal Intergenic	7	66651115	66653311	2197	2	NM_001326709	-7564	adma	adma
chr2	53687419	53688029	.	189	.	6.86296	-1	-1	165	0.19	0.46	53687434	53687889	3.26003	175	53687419	53688029	3.60293	141	Distal Intergenic	2	53756681	53772703	16023	2	NM_131876	84674	admp	admp
chr2	53679819	53682290	.	940	.	12.5319	-1	-1	1220	1.66	2.26	53679819	53682082	4.59821	466	53679859	53682290	7.93372	1934	Distal Intergenic	2	53756681	53772703	16023	2	NM_131876	90413	admp	admp
chr19	21201435	21202258	.	436	.	9.10058	-1	-1	423	0.56	1.05	21201435	21202258	3.8121	401	21201626	21202101	5.28848	255	Promoter (<=1kb)	19	21201399	21207757	6359	1	NM_001080013	37	adnp2b	adnp2b
chr11	25163655	25164557	.	317	.	8.30111	-1	-1	573	0.35	0.76	25163865	25164557	3.37377	311	25163655	25164388	4.92734	625	Promoter (1-2kb)	11	25165924	25171020	5097	1	NM_001080015	-1367	adnpa	adnpa
chr23	20592109	20593105	.	569	.	11.2841	-1	-1	289	0.84	1.37	20592109	20593105	7.33566	168	20592202	20593023	3.94844	335	Promoter (<=1kb)	23	20592073	20602190	10118	1	NM_001347570	37	adnpb	adnpb
chr12	8437010	8437684	.	89	.	6.38087	-1	-1	212	0	0.22	8437180	8437551	3.36096	114	8437010	8437684	3.01991	141	Promoter (<=1kb)	12	8437025	8438670	1646	1	NM_001008634	0	adoa	adoa
chr12	8239792	8240678	.	274	.	7.80072	-1	-1	360	0.29	0.66	8239866	8240678	3.47521	411	8239792	8240139	4.32551	236	Distal Intergenic	12	8437025	8438670	1646	1	NM_001008634	-196347	adoa	adoa
chr12	8394319	8397107	.	978	.	14.2219	-1	-1	757	1.75	2.36	8394346	8397107	9.32842	274	8394319	8396826	4.89348	985	Distal Intergenic	12	8437025	8438670	1646	1	NM_001008634	-39918	adoa	adoa
chr12	8397527	8398020	.	185	.	6.70713	-1	-1	200	0.19	0.45	8397527	8397936	3.83412	159	8397674	8398020	2.87301	95	Distal Intergenic	12	8437025	8438670	1646	1	NM_001008634	-39005	adoa	adoa
chr17	43669437	43670223	.	471	.	9.39808	-1	-1	217	0.63	1.14	43669519	43670223	4.61719	189	43669437	43669922	4.78089	163	Promoter (<=1kb)	17	43669402	43671207	1806	1	NM_213193	36	adob	adob
chr17	13043240	13044061	.	565	.	10.1785	-1	-1	558	0.83	1.36	13043240	13044005	5.33694	469	13043602	13044061	4.84154	285	Promoter (<=1kb)	17	13042318	13044123	1806	2	NM_213193_2	62	adob	adob
chr5	62115915	62117000	.	287	.	7.93521	-1	-1	689	0.31	0.69	62115915	62116897	4.03555	582	62116536	62117000	3.89966	176	Promoter (<=1kb)	5	62096852	62116667	19816	2	NM_001039813	0	adora2b	adora2b
chr25	2645779	2646400	.	89	.	6.33428	-1	-1	348	0	0.22	2645779	2646400	3.20927	354	2645905	2646265	3.12501	217	Distal Intergenic	25	2554000	2570358	16359	2	NM_001079965	-75422	adpgk	adpgk
chr25	2569766	2570296	.	211	.	7.17859	-1	-1	247	0.21	0.51	2569941	2570296	3.31859	238	2569766	2570213	3.86	82	Promoter (<=1kb)	25	2554000	2570358	16359	2	NM_001079965	62	adpgk	adpgk
chr12	15070160	15070831	.	257	.	8.02729	-1	-1	482	0.27	0.62	15070524	15070819	2.79696	115	15070160	15070831	5.23033	486	Distal Intergenic	12	15110322	15157920	47599	1	NM_001003453	-39491	adprh	adprh
chr12	15074411	15075201	.	89	.	4.9522	-1	-1	489	0	0.22	15074411	15074683	2.4733	234	15074568	15075201	2.4789	587	Distal Intergenic	12	15110322	15157920	47599	1	NM_001003453	-35121	adprh	adprh
chr12	15110964	15111376	.	210	.	7.06205	-1	-1	195	0.21	0.51	15111031	15111376	3.43089	132	15110964	15111338	3.63116	191	Promoter (<=1kb)	12	15110322	15157920	47599	1	NM_001003453	643	adprh	adprh
chr12	15051773	15054620	.	525	.	10.3518	-1	-1	1621	0.74	1.27	15051832	15054620	6.19455	973	15051773	15054604	4.15723	647	Distal Intergenic	12	15110322	15157920	47599	1	NM_001003453	-55702	adprh	adprh
chr12	15079863	15080407	.	89	.	6.19427	-1	-1	286	0	0.22	15079863	15080407	3.7067	270	15080041	15080392	2.48757	124	Distal Intergenic	12	15110322	15157920	47599	1	NM_001003453	-29915	adprh	adprh
chr12	15050792	15051471	.	244	.	7.94308	-1	-1	287	0.25	0.59	15050792	15051326	2.69808	154	15050920	15051471	5.245	293	Distal Intergenic	12	15110322	15157920	47599	1	NM_001003453	-58851	adprh	adprh
chr12	15088130	15088533	.	89	.	5.89617	-1	-1	91	0	0.22	15088130	15088533	2.66847	75	15088135	15088526	3.2277	102	Distal Intergenic	12	15110322	15157920	47599	1	NM_001003453	-21789	adprh	adprh
chr12	92309	92947	.	811	.	11.5408	-1	-1	305	1.35	1.95	92321	92947	5.08538	272	92309	92890	6.45539	326	Promoter (<=1kb)	12	90491	93167	2677	2	NM_200421	220	adprm	adprm
chr12	96834	97512	.	89	.	4.78135	-1	-1	130	0	0.22	96834	97344	2.46338	71	96909	97512	2.31797	114	Distal Intergenic	12	90491	93167	2677	2	NM_200421	-3668	adprm	adprm
chr12	112088	112861	.	287	.	7.94759	-1	-1	342	0.31	0.69	112097	112861	4.19331	528	112088	112484	3.75428	147	Downstream (1-2kb)	12	90491	93167	2677	2	NM_200421	-18922	adprm	adprm
chr17	31594900	31595911	.	89	.	6.51639	-1	-1	304	0	0.22	31594900	31595911	2.63631	301	31594968	31595553	3.88008	239	Promoter (<=1kb)	17	31594900	31602311	7412	1	NM_001004565	1	adprs	adprs
chr14	42976202	42976755	.	89	.	6.60276	-1	-1	306	0	0.22	42976454	42976755	2.65237	26	42976202	42976698	3.95039	335	Distal Intergenic	14	43142817	43161091	18275	1	NM_001007358	-166062	adra1bb	adra1bb
chr22	29652998	29656593	.	619	.	10.3596	-1	-1	1353	0.94	1.49	29652998	29655210	4.35634	1266	29653446	29656593	6.00328	993	Intron (NM_001044786/shoc2, intron 7 of 8)	22	29634393	29637414	3022	2	NM_207637	-15585	adra2a	adra2a
chr22	29652098	29652659	.	89	.	6.38865	-1	-1	321	0	0.22	29652280	29652659	2.48933	196	29652098	29652515	3.89932	265	Intron (NM_001044786/shoc2, intron 7 of 8)	22	29634393	29637414	3022	2	NM_207637	-14685	adra2a	adra2a
chr22	29537164	29541816	.	1000	.	19.2413	-1	-1	3007	3.87	4.4	29537703	29541816	9.16959	1353	29537164	29541519	10.0717	1062	Distal Intergenic	22	29634393	29637414	3022	2	NM_207637	95598	adra2a	adra2a
chr22	29536442	29537008	.	89	.	6.21564	-1	-1	344	0	0.22	29536725	29537008	2.2615	247	29536442	29536865	3.95414	158	Distal Intergenic	22	29634393	29637414	3022	2	NM_207637	100406	adra2a	adra2a
chr22	29656877	29658499	.	89	.	6.19118	-1	-1	1076	0	0.22	29656959	29658467	2.25165	951	29656877	29658499	3.93953	1119	Intron (NM_001044786/shoc2, intron 7 of 8)	22	29634393	29637414	3022	2	NM_207637	-19464	adra2a	adra2a
chr8	40696853	40698226	.	211	.	7.33245	-1	-1	647	0.21	0.51	40697160	40698226	2.89437	832	40696853	40698082	4.43808	156	Distal Intergenic	8	40605306	40606835	1530	1	NM_207638	91548	adra2b	adra2b
chr21	32800459	32806270	.	1000	.	17.082	-1	-1	1234	3.01	3.58	32800896	32806270	10.3293	208	32800459	32806165	6.75277	1567	Distal Intergenic	21	32786917	32788164	1248	1	NM_194365	13543	adra2db	adra2db
chr21	32826982	32828586	.	89	.	5.05821	-1	-1	268	0	0.22	32827059	32827468	2.1323	75	32826982	32828586	2.92591	384	Distal Intergenic	21	32786917	32788164	1248	1	NM_194365	40066	adra2db	adra2db
chr21	32823541	32824862	.	89	.	5.24476	-1	-1	504	0	0.22	32823729	32824862	2.2777	70	32823541	32824752	2.96706	751	Distal Intergenic	21	32786917	32788164	1248	1	NM_194365	36625	adra2db	adra2db
chr12	30319330	30320187	.	89	.	5.1062	-1	-1	493	0	0.22	30319330	30319903	2.16414	285	30319812	30320187	2.94206	219	Distal Intergenic	12	30327440	30328660	1221	2	NM_001128689	8473	adrb1	adrb1
chr14	34521955	34527584	.	921	.	12.7795	-1	-1	1442	1.61	2.22	34522027	34527010	7.18802	424	34521955	34527584	5.59144	2023	Distal Intergenic	14	34488734	34489951	1218	2	NM_001102652	-32005	adrb2a	adrb2a
chr14	34513827	34515032	.	193	.	6.90237	-1	-1	458	0.2	0.47	34514121	34515032	3.13564	427	34513827	34514366	3.76673	195	Distal Intergenic	14	34488734	34489951	1218	2	NM_001102652	-23877	adrb2a	adrb2a
chr14	34489560	34490179	.	234	.	7.84777	-1	-1	197	0.24	0.56	34489569	34489925	2.66847	70	34489560	34490179	5.1793	316	Promoter (<=1kb)	14	34488734	34489951	1218	2	NM_001102652	0	adrb2a	adrb2a
chr14	34511619	34513402	.	89	.	6.01018	-1	-1	444	0	0.22	34511682	34513402	3.46043	743	34511619	34511988	2.54975	82	Distal Intergenic	14	34488734	34489951	1218	2	NM_001102652	-21669	adrb2a	adrb2a
chr8	37624819	37625444	.	89	.	4.73249	-1	-1	287	0	0.22	37624819	37625251	2.5153	99	37625169	37625444	2.21719	126	Distal Intergenic	8	37667755	37706317	38563	1	NM_001128335	-42311	adrb3a	adrb3a
chr8	37620540	37624572	.	908	.	12.3011	-1	-1	2392	1.58	2.19	37620592	37623120	5.90929	683	37620540	37624572	6.39186	1575	Distal Intergenic	8	37667755	37706317	38563	1	NM_001128335	-43183	adrb3a	adrb3a
chr8	37605612	37606074	.	89	.	5.8619	-1	-1	145	0	0.22	37605669	37606074	2.3057	90	37605612	37605943	3.5562	144	Distal Intergenic	8	37667755	37706317	38563	1	NM_001128335	-61681	adrb3a	adrb3a
chr8	37606372	37611237	.	1000	.	14.801	-1	-1	2765	2.39	2.99	37606372	37610461	7.83575	1045	37606806	37611237	6.9652	2052	Distal Intergenic	8	37667755	37706317	38563	1	NM_001128335	-56518	adrb3a	adrb3a
chr23	9707090	9711626	.	1000	.	14.9185	-1	-1	2108	1.98	2.58	9707090	9711117	9.82948	555	9707439	9711626	5.08907	3019	Intron (NM_001039171/lama5, intron 29 of 79)	23	9626005	9632336	6332	1	NM_201013	81086	adrm1	adrm1
chr17	657086	658408	.	89	.	5.95651	-1	-1	725	0	0.22	657086	658320	3.49565	722	657601	658408	2.46086	213	Distal Intergenic	17	663433	695526	32094	1	NM_214820	-5025	adss1	adss1
chr17	610141	610784	.	210	.	7.46688	-1	-1	426	0.21	0.51	610141	610670	2.6673	472	610218	610784	4.79958	303	Distal Intergenic	17	663433	695526	32094	1	NM_214820	-52649	adss1	adss1
chr17	595889	597370	.	478	.	10.0554	-1	-1	368	0.64	1.15	596094	596436	3.19651	277	595889	597370	6.85885	255	Distal Intergenic	17	663433	695526	32094	1	NM_214820	-66063	adss1	adss1
chr17	612171	612763	.	300	.	8.10061	-1	-1	267	0.33	0.72	612279	612758	4.36925	237	612171	612763	3.73136	190	Distal Intergenic	17	663433	695526	32094	1	NM_214820	-50670	adss1	adss1
chr13	11403752	11404470	.	260	.	7.89122	-1	-1	306	0.27	0.63	11403756	11404173	3.04968	276	11403752	11404470	4.84154	333	Promoter (<=1kb)	13	11357481	11404417	46937	2	NM_001017804	0	adss2	adss2
chr21	26485808	26486671	.	222	.	7.57785	-1	-1	250	0.23	0.54	26485808	26486516	2.79696	233	26485877	26486671	4.78089	198	Promoter (<=1kb)	21	26485817	26494841	9025	1	NM_173237	0	adssl	adssl
chr4	3014612	3015282	.	377	.	9.30054	-1	-1	288	0.46	0.91	3014612	3015282	5.69595	267	3014835	3015197	3.60459	86	Promoter (<=1kb)	4	2997159	3015216	18058	2	NM_213494	0	aebp2	aebp2
chr4	3053935	3054526	.	89	.	5.91958	-1	-1	316	0	0.22	3053935	3054365	2.28842	210	3054110	3054526	3.63116	248	Intron (NM_001327786/plekha5, intron 10 of 25)	4	2997159	3015216	18058	2	NM_213494	-38720	aebp2	aebp2
chr14	34309730	34310847	.	373	.	9.72436	-1	-1	479	0.45	0.9	34309730	34310847	6.45541	206	34310341	34310754	3.26895	142	Intron (NM_001080598/ablim3, intron 16 of 22)	14	34222534	34293646	71113	2	NM_001030213	-16085	afap1l1a	afap1l1a
chr14	34312878	34314563	.	377	.	8.7341	-1	-1	371	0.46	0.91	34312878	34314563	4.48446	198	34313146	34314530	4.24964	277	Intron (NM_001080598/ablim3, intron 16 of 22)	14	34222534	34293646	71113	2	NM_001030213	-19233	afap1l1a	afap1l1a
chr14	34311252	34312552	.	182	.	6.70815	-1	-1	532	0.18	0.44	34311651	34312552	3.27728	328	34311252	34312308	3.43087	338	Intron (NM_001080598/ablim3, intron 16 of 22)	14	34222534	34293646	71113	2	NM_001030213	-17607	afap1l1a	afap1l1a
chr14	34308868	34309388	.	269	.	7.94446	-1	-1	245	0.28	0.65	34308868	34309388	3.16357	199	34309019	34309362	4.78089	140	Intron (NM_001080598/ablim3, intron 16 of 22)	14	34222534	34293646	71113	2	NM_001030213	-15223	afap1l1a	afap1l1a
chr21	30418269	30418886	.	89	.	6.82769	-1	-1	331	0	0.22	30418312	30418886	2.63631	363	30418269	30418803	4.19138	257	Intron (NM_001077287/afap1l1b, intron 1 of 18)	21	30381987	30431212	49226	2	NM_001077287	12326	afap1l1b	afap1l1b
chr17	6606470	6606926	.	89	.	4.92946	-1	-1	223	0	0.22	6606470	6606802	2.61149	246	6606543	6606926	2.31797	127	Promoter (1-2kb)	17	6608399	6632306	23908	1	NM_001199767	-1473	afg1la	afg1la
chr20	32466100	32467504	.	196	.	6.99263	-1	-1	762	0.2	0.47	32466441	32466985	3.06994	327	32466100	32467504	3.92269	857	Intron (NM_001025482/afg1lb, intron 7 of 12)	20	32434643	32502549	67907	2	NM_001025482	35045	afg1lb	afg1lb
chr2	21794774	21795151	.	89	.	5.50101	-1	-1	111	0	0.22	21794793	21795101	2.90802	51	21794774	21795151	2.59299	153	Promoter (<=1kb)	2	21794760	21811838	17079	1	NM_001111197	15	afg3l2	afg3l2
chr1	54417627	54418107	.	236	.	7.46033	-1	-1	273	0.24	0.57	54417774	54418107	4.0606	130	54417627	54418014	3.39973	269	Promoter (<=1kb)	1	54417663	54432221	14559	1	NM_001145561	0	aftpha	aftpha
chr8	15867078	15868071	.	288	.	7.92984	-1	-1	401	0.31	0.69	15867205	15867784	3.434	267	15867078	15868071	4.49584	409	Intron (NM_001017754/agbl4, intron 3 of 4)	8	15595450	15955761	360312	2	NM_001017754	87690	agbl4	agbl4
chr15	35353582	35354615	.	557	.	10.8365	-1	-1	727	0.81	1.34	35353582	35354615	6.7295	655	35354230	35354540	4.10704	152	Promoter (<=1kb)	15	35298446	35354442	55997	2	NM_199835	0	agfg1a	agfg1a
chr2	16791796	16792204	.	254	.	7.69811	-1	-1	191	0.26	0.61	16791860	16792158	3.26003	136	16791796	16792204	4.43808	182	Promoter (<=1kb)	2	16791810	16810701	18892	1	NM_200588	0	agfg1b	agfg1b
chr21	8035593	8036377	.	186	.	6.86734	-1	-1	420	0.19	0.45	8035779	8036377	2.98726	314	8035593	8036210	3.88008	340	Distal Intergenic	21	8004112	8031214	27103	2	NM_001079982	-4380	aggf1	aggf1
chr21	8000050	8000641	.	89	.	5.47593	-1	-1	399	0	0.22	8000050	8000358	3.18766	261	8000217	8000641	2.28827	371	Distal Intergenic	21	8004112	8031214	27103	2	NM_001079982	30573	aggf1	aggf1
chr21	8032649	8033393	.	89	.	5.83084	-1	-1	246	0	0.22	8032649	8033300	3.16825	71	8033033	8033393	2.66259	37	Promoter (1-2kb)	21	8004112	8031214	27103	2	NM_001079982	-1436	aggf1	aggf1
chr2	20814107	20815425	.	276	.	7.98627	-1	-1	322	0.29	0.67	20814107	20815425	4.61719	269	20814235	20814667	3.36908	248	Promoter (<=1kb)	2	20814178	20868861	54684	1	NM_001172653	0	agla	agla
chr2	20799320	20799773	.	257	.	8.45418	-1	-1	165	0.27	0.62	20799320	20799637	5.68269	158	20799403	20799773	2.77149	90	Distal Intergenic	2	20814178	20868861	54684	1	NM_001172653	-14405	agla	agla
chr2	20904605	20904913	.	89	.	6.4827	-1	-1	214	0	0.22	20904637	20904913	3.32371	171	20904605	20904882	3.15899	226	Distal Intergenic	2	20814178	20868861	54684	1	NM_001172653	90428	agla	agla
chr2	20887545	20888058	.	89	.	5.40028	-1	-1	272	0	0.22	20887555	20888058	2.46338	276	20887545	20888032	2.9369	259	Distal Intergenic	2	20814178	20868861	54684	1	NM_001172653	73368	agla	agla
chr15	34502155	34503351	.	89	.	5.97542	-1	-1	611	0	0.22	34502155	34502762	3.13046	163	34502696	34503351	2.84496	518	Intron (NM_212883/agmo, intron 9 of 12)	15	34476752	34560556	83805	2	NM_212883	57205	agmo	agmo
chr19	41894875	41895821	.	191	.	6.86561	-1	-1	489	0.19	0.46	41894875	41895542	3.73705	463	41895297	41895821	3.12856	94	Promoter (<=1kb)	19	41894932	41914562	19631	1	NM_001302222	0	ago2	ago2
chr19	10742584	10743753	.	205	.	7.03676	-1	-1	499	0.21	0.5	10742584	10743753	3.73705	444	10742765	10743242	3.29971	373	Promoter (<=1kb)	19	10742667	10766554	23888	1	NM_001160028	0	ago3b	ago3b
chr19	48100661	48102174	.	210	.	7.19044	-1	-1	246	0.21	0.51	48100661	48102174	4.21573	295	48100745	48101915	2.97471	113	Promoter (2-3kb)	19	48104215	48127173	22959	1	NM_001252559	-2041	ago4	ago4
chr21	7627281	7628267	.	386	.	9.54695	-1	-1	308	0.47	0.93	7627281	7628267	6.03786	213	7627527	7627849	3.50909	158	Promoter (<=1kb)	21	7627452	7661679	34228	1	NM_001077732	0	agpat2	agpat2
chr1	46183170	46184371	.	301	.	8.29623	-1	-1	900	0.33	0.73	46183823	46184211	3.05123	278	46183170	46184371	5.245	869	Promoter (<=1kb)	1	46146515	46184229	37715	2	NM_213425	0	agpat3	agpat3
chr13	6150393	6151245	.	221	.	7.25044	-1	-1	390	0.22	0.53	6150393	6150874	3.83192	290	6150667	6151245	3.41852	216	Promoter (<=1kb)	13	6129006	6151012	22007	2	NM_001076745	0	agpat5	agpat5
chr9	1625921	1626747	.	339	.	8.95187	-1	-1	530	0.39	0.82	1626167	1626747	2.89994	232	1625921	1626724	6.05193	583	Intron (NM_200113/agps, intron 2 of 19)	9	1587384	1637817	50434	2	NM_200113	11070	agps	agps
chr9	45552368	45553794	.	279	.	8.14801	-1	-1	567	0.3	0.67	45552368	45553246	3.04545	450	45552491	45553794	5.10256	562	Distal Intergenic	9	45790750	45802527	11778	2	NM_001099232	248733	agr1	agr1
chr9	45759797	45764331	.	982	.	12.7343	-1	-1	1078	1.76	2.37	45759883	45764331	4.96079	1070	45759797	45764325	7.77354	635	Distal Intergenic	9	45790750	45802527	11778	2	NM_001099232	38196	agr1	agr1
chr9	45653750	45654464	.	89	.	6.64582	-1	-1	394	0	0.22	45653750	45654197	3.03767	390	45654073	45654464	3.60815	76	Distal Intergenic	9	45790750	45802527	11778	2	NM_001099232	148063	agr1	agr1
chr9	45504003	45504571	.	89	.	6.51845	-1	-1	212	0	0.22	45504003	45504332	4.20048	149	45504131	45504571	2.31797	148	Distal Intergenic	9	45790750	45802527	11778	2	NM_001099232	297956	agr1	agr1
chr9	45623985	45624678	.	428	.	9.37156	-1	-1	411	0.54	1.03	45623985	45624313	5.33694	152	45624146	45624678	4.03462	510	Distal Intergenic	9	45790750	45802527	11778	2	NM_001099232	177849	agr1	agr1
chr23	23680200	23683370	.	594	.	10.8188	-1	-1	2099	0.89	1.43	23680200	23683208	6.34122	817	23680243	23683370	4.47763	2580	Intron (NM_001177452/agrn, intron 2 of 35)	23	23559307	23985928	426622	1	NM_001177452	120894	agrn	agrn
chr23	23678866	23679543	.	89	.	5.701	-1	-1	312	0	0.22	23678866	23679180	2.4733	78	23679152	23679543	3.2277	260	Intron (NM_001177452/agrn, intron 2 of 35)	23	23559307	23985928	426622	1	NM_001177452	119560	agrn	agrn
chr8	49946147	49946708	.	282	.	7.84474	-1	-1	290	0.3	0.68	49946147	49946708	4.20048	326	49946165	49946693	3.64426	237	Promoter (<=1kb)	8	49896871	49946589	49719	2	NM_001024445	0	agtpbp1	agtpbp1
chr11	15906089	15906835	.	89	.	6.47703	-1	-1	416	0	0.22	15906089	15906727	2.84587	264	15906364	15906835	3.63116	293	Promoter (<=1kb)	11	15905918	15928125	22208	1	NM_001201345	172	agtrap	agtrap
chr6	27141514	27141997	.	89	.	6.85329	-1	-1	424	0	0.22	27141678	27141980	2.4733	289	27141514	27141997	4.37999	396	Intron (NM_001008599/zgc:103559, intron 8 of 11)	6	27122323	27132746	10424	2	NM_001002331	-8769	agxta	agxta
chr8	24990944	24992034	.	89	.	6.13917	-1	-1	734	0	0.22	24991024	24992034	3.64483	814	24990944	24991782	2.49434	574	Promoter (<=1kb)	8	24952751	24991967	39217	2	NM_201293	0	ahcyl1	ahcyl1
chr4	5082694	5083590	.	276	.	7.7963	-1	-1	616	0.29	0.67	5082694	5083590	3.98422	696	5083157	5083513	3.81208	73	Promoter (<=1kb)	4	5017445	5083621	66177	2	NM_201340	31	ahcyl2b	ahcyl2b
chr17	8117093	8117817	.	201	.	6.99567	-1	-1	250	0.2	0.49	8117120	8117702	3.55425	365	8117093	8117817	3.44142	109	Distal Intergenic	17	8072690	8111228	38539	2	NM_001319989	-5866	ahi1	ahi1
chr16	20265349	20268121	.	273	.	8.6561	-1	-1	1021	0.29	0.66	20266399	20266709	2.5153	143	20265349	20268121	6.1408	849	Distal Intergenic	16	20206371	20232444	26074	2	NM_131028	-32906	ahr1a	ahr1a
chr16	20250004	20250631	.	274	.	7.81912	-1	-1	201	0.29	0.66	20250094	20250631	3.55168	64	20250004	20250434	4.26744	248	Distal Intergenic	16	20206371	20232444	26074	2	NM_131028	-17561	ahr1a	ahr1a
chr16	20279590	20282727	.	1000	.	14.6465	-1	-1	1787	2.36	2.95	20280430	20282283	5.5048	168	20279590	20282727	9.14168	1065	Distal Intergenic	16	20206371	20232444	26074	2	NM_131028	-47147	ahr1a	ahr1a
chr16	20273101	20276062	.	418	.	9.50961	-1	-1	992	0.53	1.01	20273475	20275566	5.71946	319	20273101	20276062	3.79015	1105	Distal Intergenic	16	20206371	20232444	26074	2	NM_131028	-40658	ahr1a	ahr1a
chr16	20282998	20283929	.	89	.	6.33815	-1	-1	235	0	0.22	20282998	20283740	3.14046	251	20283068	20283929	3.19769	150	Distal Intergenic	16	20206371	20232444	26074	2	NM_131028	-50555	ahr1a	ahr1a
chr16	20284927	20287106	.	375	.	9.51802	-1	-1	807	0.45	0.9	20285413	20286507	6.0766	125	20284927	20287106	3.44142	921	Distal Intergenic	16	20206371	20232444	26074	2	NM_131028	-52484	ahr1a	ahr1a
chr16	20261234	20261951	.	89	.	7.31999	-1	-1	377	0	0.22	20261425	20261951	2.09609	360	20261234	20261721	5.2239	203	Distal Intergenic	16	20206371	20232444	26074	2	NM_131028	-28791	ahr1a	ahr1a
chr16	20262362	20264980	.	378	.	8.70243	-1	-1	1105	0.46	0.91	20262867	20263953	3.75043	156	20262362	20264980	4.952	1550	Distal Intergenic	16	20206371	20232444	26074	2	NM_131028	-29919	ahr1a	ahr1a
chr16	20277717	20279048	.	187	.	6.88744	-1	-1	487	0.19	0.45	20277717	20278372	2.91858	178	20278087	20279048	3.96886	426	Distal Intergenic	16	20206371	20232444	26074	2	NM_131028	-45274	ahr1a	ahr1a
chr22	13071940	13072675	.	89	.	6.12126	-1	-1	584	0	0.22	13071940	13072632	2.61149	608	13072397	13072675	3.50977	104	Intron (NM_131264/ahr2, intron 2 of 11)	22	12954436	13018215	63780	2	NM_001024816	-53726	ahr1b	ahr1b
chr22	13089363	13090556	.	89	.	6.31571	-1	-1	558	0	0.22	13089363	13089658	2.30036	163	13089424	13090556	4.01535	893	Intron (NM_131264/ahr2, intron 2 of 11)	22	13021493	13139953	118461	2	NM_131264	49397	ahr2	ahr2
chr22	13261090	13264036	.	608	.	11.4441	-1	-1	756	0.92	1.47	13261090	13264036	7.37697	329	13261359	13263863	4.06713	762	Distal Intergenic	22	13021493	13139953	118461	2	NM_131264	-121138	ahr2	ahr2
chr22	13079761	13080538	.	279	.	8.41153	-1	-1	330	0.3	0.67	13079761	13080538	5.29483	327	13079875	13080342	3.1167	220	Intron (NM_131264/ahr2, intron 2 of 11)	22	13021493	13139953	118461	2	NM_131264	59415	ahr2	ahr2
chr24	42164768	42165311	.	418	.	9.36347	-1	-1	275	0.53	1.01	42164768	42165311	5.41414	268	42164837	42165212	3.94933	214	Intron (NM_199918/vapa, intron 3 of 3)	24	42176203	42180516	4314	1	NM_001035265	-10892	ahrra	ahrra
chr17	43724525	43725008	.	199	.	7.06632	-1	-1	279	0.2	0.48	43724525	43724976	4.19331	232	43724624	43725008	2.87301	227	Distal Intergenic	17	43736751	43749935	13185	2	NM_212602	24927	ahsa1b	ahsa1b
chr2	10340473	10341839	.	232	.	7.39796	-1	-1	682	0.24	0.56	10340577	10340906	3.36334	108	10340473	10341839	4.03462	1152	Intron (NM_001100029/ahsg2, intron 6 of 6)	2	10336525	10343921	7397	1	NM_001100029	3949	ahsg2	ahsg2
chr20	51918720	51919321	.	191	.	7.10538	-1	-1	300	0.19	0.46	51918880	51919321	2.6673	321	51918720	51919269	4.43808	119	Promoter (<=1kb)	20	51918722	51942788	24067	1	NM_200790	0	aida	aida
chr5	33949299	33949795	.	89	.	5.54563	-1	-1	105	0	0.22	33949320	33949644	2.84587	64	33949299	33949795	2.69976	126	Promoter (<=1kb)	5	33949264	33975349	26086	1	NM_198870	36	aif1l	aif1l
chr5	22069302	22069903	.	270	.	7.75899	-1	-1	456	0.28	0.65	22069409	22069903	3.79394	428	22069302	22069843	3.96505	377	Promoter (<=1kb)	5	22046814	22069873	23060	2	NM_200102	0	aifm1	aifm1
chr13	6861513	6866381	.	718	.	10.984	-1	-1	3494	1.16	1.73	6861744	6866166	4.69695	2191	6861513	6866381	6.28707	4566	Distal Intergenic	13	6908864	6926848	17985	1	NM_001200010	-42483	aifm2	aifm2
chr1	49698472	49699206	.	89	.	6.3607	-1	-1	302	0	0.22	49698472	49698829	3.36096	194	49698659	49699206	2.99974	223	Distal Intergenic	1	49650153	49675828	25676	1	NM_001045851	48320	aimp1a	aimp1a
chr23	45642085	45642748	.	89	.	6.08025	-1	-1	298	0	0.22	45642356	45642748	1.879	56	45642085	45642510	4.20125	270	Intron (NM_001008592/aimp1b, intron 4 of 7)	23	45640856	45646452	5597	2	NM_001008592	3704	aimp1b	aimp1b
chr3	60896035	60898338	.	452	.	10.3432	-1	-1	1982	0.59	1.09	60896918	60898283	6.73752	211	60896035	60898338	3.60572	1875	Distal Intergenic	3	60875768	60883670	7903	2	NM_213338	-12366	aimp2	aimp2
chr5	70891332	70892164	.	89	.	5.54366	-1	-1	487	0	0.22	70891341	70891837	2.46338	216	70891332	70892164	3.08028	750	Distal Intergenic	5	70926040	70948278	22239	2	NM_001003993	56114	ak1	ak1
chr10	11052682	11053665	.	230	.	7.42101	-1	-1	584	0.24	0.56	11052682	11053665	4.19331	298	11053345	11053660	3.2277	207	Promoter (<=1kb)	10	11042596	11053746	11151	2	NM_213130	81	ak3	ak3
chr6	31374060	31374627	.	195	.	7.0989	-1	-1	336	0.2	0.47	31374155	31374627	4.48374	192	31374060	31374507	2.61516	385	Promoter (<=1kb)	6	31365234	31374632	9399	2	NM_213299	5	ak4	ak4
chr2	9251643	9252431	.	631	.	10.6136	-1	-1	355	0.97	1.52	9251743	9252431	5.40687	206	9251643	9252214	5.20675	404	Intron (NM_001100084/ak5, intron 3 of 13)	2	9048454	9261702	213249	2	NM_001100084	9271	ak5	ak5
chr2	9174663	9175720	.	89	.	6.17166	-1	-1	301	0	0.22	9174663	9175123	2.84587	364	9174705	9175720	3.32579	196	Intron (NM_001100084/ak5, intron 6 of 13)	2	9048454	9261702	213249	2	NM_001100084	85982	ak5	ak5
chr5	63568716	63570839	.	292	.	8.35055	-1	-1	1092	0.32	0.71	63568889	63569954	2.96366	213	63568716	63570839	5.38689	1799	Distal Intergenic	5	63496306	63521902	25597	2	NM_001017540	-46815	ak5l	ak5l
chr9	56443600	56444161	.	89	.	6.30348	-1	-1	315	0	0.22	56443824	56444161	3.48777	175	56443600	56443887	2.81571	231	Distal Intergenic	9	56398749	56423275	24527	2	NM_200682	-20326	akap17a	akap17a
chr9	56455074	56457145	.	510	.	9.92245	-1	-1	984	0.71	1.23	56455532	56456784	3.55821	158	56455074	56457145	6.36424	515	Distal Intergenic	9	56398749	56423275	24527	2	NM_200682	-31800	akap17a	akap17a
chr9	56445121	56447721	.	89	.	6.04769	-1	-1	334	0	0.22	56445121	56447421	3.08072	512	56445133	56447721	2.96697	144	Distal Intergenic	9	56398749	56423275	24527	2	NM_200682	-21847	akap17a	akap17a
chr9	56463035	56464463	.	89	.	6.17353	-1	-1	1105	0	0.22	56463035	56464463	2.67173	1049	56463308	56464459	3.5018	889	Distal Intergenic	9	56398749	56423275	24527	2	NM_200682	-39761	akap17a	akap17a
chr9	56442438	56443092	.	89	.	5.5076	-1	-1	355	0	0.22	56442438	56442839	2.2767	160	56442662	56443092	3.2309	327	Distal Intergenic	9	56398749	56423275	24527	2	NM_200682	-19164	akap17a	akap17a
chr9	56448000	56448665	.	217	.	7.45938	-1	-1	261	0.22	0.52	56448000	56448665	2.82303	271	56448067	56448437	4.63635	185	Distal Intergenic	9	56398749	56423275	24527	2	NM_200682	-24726	akap17a	akap17a
chr9	56461752	56462965	.	187	.	6.87669	-1	-1	441	0.19	0.45	56462188	56462623	3.028	153	56461752	56462965	3.84869	294	Distal Intergenic	9	56398749	56423275	24527	2	NM_200682	-38478	akap17a	akap17a
chr9	56449975	56451199	.	317	.	8.20909	-1	-1	697	0.35	0.76	56450312	56451199	3.68324	588	56449975	56451110	4.52585	469	Distal Intergenic	9	56398749	56423275	24527	2	NM_200682	-26701	akap17a	akap17a
chr15	30974597	30976027	.	220	.	7.31737	-1	-1	815	0.22	0.53	30974597	30976027	4.20048	737	30974928	30975713	3.11689	563	Promoter (<=1kb)	15	30959652	30976609	16958	2	NM_001098179	582	akap1b	akap1b
chr1	58529169	58530285	.	335	.	8.3428	-1	-1	981	0.38	0.81	58529169	58530285	4.30818	911	58529403	58530269	4.03462	817	Promoter (<=1kb)	1	58441187	58530341	89155	2	NM_213219	56	akap8l	akap8l
chr20	2708184	2709026	.	635	.	10.7492	-1	-1	522	0.98	1.53	2708184	2709026	5.68671	550	2708209	2708921	5.06245	469	Promoter (<=1kb)	20	2699205	2709048	9844	2	NM_213294	22	akirin2	akirin2
chr11	41144980	41145846	.	274	.	7.79881	-1	-1	690	0.29	0.66	41144980	41145752	3.79394	626	41145261	41145846	4.00487	473	Distal Intergenic	11	41226571	41233830	7260	1	NM_001002369	-80725	akr7a3	akr7a3
chr11	41193315	41193856	.	279	.	7.86897	-1	-1	323	0.3	0.67	41193493	41193832	3.43089	327	41193315	41193856	4.43808	141	Distal Intergenic	11	41226571	41233830	7260	1	NM_001002369	-32715	akr7a3	akr7a3
chr11	41118230	41118977	.	194	.	6.9098	-1	-1	466	0.2	0.47	41118620	41118914	3.4272	230	41118230	41118977	3.4826	312	Distal Intergenic	11	41226571	41233830	7260	1	NM_001002369	-107594	akr7a3	akr7a3
chr11	41226549	41226966	.	521	.	10.3018	-1	-1	211	0.73	1.26	41226549	41226953	6.0909	199	41226625	41226966	4.21091	148	Promoter (<=1kb)	11	41226571	41233830	7260	1	NM_001002369	0	akr7a3	akr7a3
chr17	1690808	1693387	.	659	.	10.8349	-1	-1	1669	1.04	1.59	1691485	1692351	4.03555	303	1690808	1693387	6.79933	607	Downstream (1-2kb)	17	1708199	1787403	79205	1	NM_001281801	-14812	akt1	akt1
chr10	320727	321271	.	89	.	6.91042	-1	-1	259	0	0.22	320727	321129	2.58491	67	320822	321271	4.32551	356	Promoter (<=1kb)	10	311721	321124	9404	2	NM_212815	0	akt2l	akt2l
chr13	11274526	11277581	.	89	.	6.67997	-1	-1	1378	0	0.22	11274633	11276259	2.84976	1421	11274526	11277581	3.83021	1228	Distal Intergenic	13	11043037	11245830	202794	2	NM_001197201	-28697	akt3a	akt3a
chr13	11114477	11115747	.	322	.	8.17525	-1	-1	310	0.36	0.78	11114477	11115747	3.96434	432	11114531	11114891	4.21091	134	Intron (NM_001197201/akt3a, intron 3 of 14)	13	11043037	11245830	202794	2	NM_001197201	130083	akt3a	akt3a
chr13	11112924	11114221	.	89	.	6.07297	-1	-1	725	0	0.22	11113092	11113487	2.0681	224	11112924	11114221	4.00487	1058	Intron (NM_001197201/akt3a, intron 3 of 14)	13	11043037	11245830	202794	2	NM_001197201	131609	akt3a	akt3a
chr7	35988216	35989082	.	89	.	4.80512	-1	-1	494	0	0.22	35988216	35988656	2.13667	304	35988240	35989082	2.66845	660	Distal Intergenic	7	36195837	36212319	16483	1	NM_001320324	-206755	aktip	aktip
chr7	36132141	36133255	.	199	.	7.03375	-1	-1	448	0.2	0.48	36132141	36132651	3.04968	443	36132449	36133255	3.98407	146	Distal Intergenic	7	36195837	36212319	16483	1	NM_001320324	-62582	aktip	aktip
chr7	36280646	36281308	.	89	.	6.35726	-1	-1	433	0	0.22	36280646	36281204	2.89994	490	36280939	36281308	3.45732	83	Distal Intergenic	7	36196317	36212319	16003	1	NR_135206	84330	aktip	aktip
chr7	36016856	36017498	.	205	.	7.05682	-1	-1	296	0.21	0.5	36016936	36017349	3.69083	232	36016856	36017498	3.36599	281	Distal Intergenic	7	36195837	36212319	16483	1	NM_001320324	-178339	aktip	aktip
chr7	36241371	36242100	.	89	.	6.23432	-1	-1	202	0	0.22	36241371	36241827	3.46283	69	36241589	36242100	2.77149	117	Distal Intergenic	7	36196317	36212319	16003	1	NR_135206	45055	aktip	aktip
chr7	35989362	35992277	.	468	.	9.58237	-1	-1	2643	0.62	1.13	35989362	35992277	3.55425	2648	35989513	35992119	6.02812	661	Distal Intergenic	7	36195837	36212319	16483	1	NM_001320324	-203560	aktip	aktip
chr7	36114746	36115441	.	203	.	7.0843	-1	-1	275	0.21	0.49	36115029	36115441	3.04968	154	36114746	36115166	4.03462	114	Distal Intergenic	7	36195837	36212319	16483	1	NM_001320324	-80396	aktip	aktip
chr11	238532	239232	.	190	.	6.88161	-1	-1	337	0.19	0.46	238532	239045	3.18841	206	238602	239232	3.6932	399	Downstream (2-3kb)	11	241309	250756	9448	2	NM_201287	11524	alas1	alas1
chr12	30696990	30697727	.	305	.	8.79843	-1	-1	371	0.34	0.74	30697210	30697705	2.70104	112	30696990	30697727	6.09739	411	Distal Intergenic	12	30674002	30694030	20029	1	NM_001083546	22989	aldh18a1	aldh18a1
chr12	30698073	30699762	.	660	.	10.799	-1	-1	1269	1.04	1.59	30698822	30699762	4.10267	555	30698073	30699517	6.69635	1234	Distal Intergenic	12	30674002	30694030	20029	1	NM_001083546	24072	aldh18a1	aldh18a1
chr7	9360982	9361504	.	196	.	7.02974	-1	-1	295	0.2	0.47	9360982	9361331	3.02487	192	9361166	9361504	4.00487	214	Distal Intergenic	7	9476538	9557944	81407	2	NM_001044745	196440	aldh1a3	aldh1a3
chr15	20890990	20891789	.	89	.	5.01171	-1	-1	291	0	0.22	20891426	20891789	2.61593	23	20890990	20891511	2.39578	124	Distal Intergenic	15	20894932	20903492	8561	2	NM_212649	11703	aldh3a2a	aldh3a2a
chr16	36991233	36991733	.	505	.	9.58702	-1	-1	248	0.7	1.22	36991278	36991733	4.48446	274	36991233	36991648	5.10256	178	Promoter (<=1kb)	16	36983234	36991735	8502	2	NM_001110468	2	aldh5a1	aldh5a1
chr23	31836130	31837170	.	281	.	8.06384	-1	-1	817	0.3	0.68	31836618	31837170	4.66719	385	31836130	31837068	3.39665	761	Promoter (<=1kb)	23	31826073	31837177	11105	2	NM_001004540	7	aldh8a1	aldh8a1
chr8	21070703	21071316	.	89	.	6.1815	-1	-1	209	0	0.22	21070868	21071316	2.56128	132	21070703	21071273	3.62022	121	Promoter (<=1kb)	8	21063043	21071153	8111	2	NM_201471	0	aldh9a1a.1	aldh9a1a.1
chr12	4087440	4088134	.	280	.	8.03184	-1	-1	344	0.3	0.67	4087440	4087841	4.57452	180	4087732	4088134	3.45732	216	Distal Intergenic	12	4015415	4033068	17654	2	NM_213215	-54373	aldoab	aldoab
chr12	4071694	4077572	.	535	.	9.78847	-1	-1	3864	0.76	1.29	4071735	4077504	4.12238	4029	4071694	4077572	5.66609	3659	Distal Intergenic	12	4015415	4033068	17654	2	NM_213215	-38627	aldoab	aldoab
chr12	4079780	4080327	.	89	.	5.07357	-1	-1	160	0	0.22	4079849	4080327	2.46338	58	4079780	4080168	2.61019	194	Distal Intergenic	12	4015415	4033068	17654	2	NM_213215	-46713	aldoab	aldoab
chr21	34156738	34157564	.	413	.	9.08599	-1	-1	336	0.52	1	34156770	34157564	5.01002	429	34156738	34157282	4.07597	211	Distal Intergenic	21	34199008	34227294	28287	2	NM_001031838	69730	alg13	alg13
chr21	34288812	34289719	.	188	.	6.84188	-1	-1	533	0.19	0.45	34289098	34289719	3.23895	355	34288812	34289546	3.60293	426	Distal Intergenic	21	34199008	34227294	28287	2	NM_001031838	-61519	alg13	alg13
chr21	34255736	34258349	.	1000	.	15.2399	-1	-1	579	2.6	3.17	34256153	34257720	6.7557	197	34255736	34258349	8.48416	725	Distal Intergenic	21	34199008	34227294	28287	2	NM_001031838	-28443	alg13	alg13
chr21	34311420	34312058	.	89	.	6.2377	-1	-1	247	0	0.22	34311420	34312058	2.94659	98	34311649	34312034	3.29111	168	Distal Intergenic	21	34199008	34227294	28287	2	NM_001031838	-84127	alg13	alg13
chr21	34254037	34255083	.	89	.	4.80797	-1	-1	211	0	0.22	34254045	34254412	2.46338	92	34254037	34255083	2.34459	323	Distal Intergenic	21	34199008	34227294	28287	2	NM_001031838	-26744	alg13	alg13
chr21	34296560	34297578	.	338	.	8.34453	-1	-1	673	0.39	0.81	34296560	34297578	4.10563	775	34296862	34297301	4.2389	269	Distal Intergenic	21	34199008	34227294	28287	2	NM_001031838	-69267	alg13	alg13
chr21	34157906	34159134	.	1000	.	14.9692	-1	-1	515	2.36	2.95	34158067	34158721	5.00899	333	34157906	34159134	9.96019	537	Distal Intergenic	21	34199008	34227294	28287	2	NM_001031838	68160	alg13	alg13
chr21	34306078	34306979	.	89	.	6.32534	-1	-1	371	0	0.22	34306078	34306979	3.36334	510	34306219	34306841	2.962	92	Distal Intergenic	21	34199008	34227294	28287	2	NM_001031838	-78785	alg13	alg13
chr21	34290902	34291277	.	89	.	5.56372	-1	-1	225	0	0.22	34290962	34291277	2.63631	212	34290902	34291195	2.92741	178	Distal Intergenic	21	34199008	34227294	28287	2	NM_001031838	-63609	alg13	alg13
chr21	22859767	22860560	.	184	.	6.80345	-1	-1	350	0.19	0.45	22859854	22860148	3.04545	168	22859767	22860560	3.758	445	Intron (NM_001017647/alg8, intron 7 of 12)	21	22856231	22864801	8571	1	NM_001017647	3537	alg8	alg8
chr5	41222178	41222640	.	89	.	5.20415	-1	-1	289	0	0.22	41222178	41222618	2.6544	268	41222301	41222640	2.54975	187	Distal Intergenic	5	41199633	41204236	4604	2	NM_001256684	-17943	alkbh2	alkbh2
chr5	41218319	41221520	.	1000	.	14.7113	-1	-1	1170	2.22	2.83	41218844	41221520	8.59197	217	41218319	41221416	6.11937	577	Distal Intergenic	5	41199633	41204236	4604	2	NM_001256684	-14084	alkbh2	alkbh2
chr1	7824431	7825560	.	296	.	8.00807	-1	-1	236	0.32	0.71	7824431	7825443	4.08532	196	7824537	7825560	3.92275	170	Promoter (<=1kb)	1	7824642	7832479	7838	1	NM_001077387	0	alkbh5	alkbh5
chr3	33764653	33765631	.	334	.	8.39322	-1	-1	530	0.38	0.81	33764952	33765631	3.55168	420	33764653	33765082	4.84154	341	Distal Intergenic	3	33789002	33792642	3641	1	NM_001017609	-23371	alkbh7	alkbh7
chr13	18018265	18018868	.	89	.	5.61896	-1	-1	221	0	0.22	18018490	18018868	2.53868	12	18018265	18018561	3.08028	206	Intron (NM_001303262/alox5a, intron 4 of 13)	13	17996670	18043872	47203	2	NM_001303262	25004	alox5a	alox5a
chr13	18043119	18044055	.	89	.	6.14861	-1	-1	711	0	0.22	18043119	18044055	2.8489	716	18043442	18043975	3.29971	384	Promoter (<=1kb)	13	17996670	18043872	47203	2	NM_001303262	0	alox5a	alox5a
chr13	18020542	18020997	.	89	.	5.82741	-1	-1	346	0	0.22	18020542	18020997	3.00318	291	18020668	18020968	2.82423	276	Intron (NM_001303262/alox5a, intron 4 of 13)	13	17996670	18043872	47203	2	NM_001303262	22875	alox5a	alox5a
chr15	44602562	44603821	.	429	.	9.02604	-1	-1	434	0.55	1.03	44602562	44603821	4.13256	216	44602807	44603476	4.89348	192	Intron (NM_214806/gria4a, intron 11 of 15)	15	44598837	44617951	19115	2	NM_001278839	14130	alp3	alp3
chr18	16463186	16463805	.	89	.	5.71659	-1	-1	336	0	0.22	16463186	16463805	2.63631	233	16463273	16463793	3.08028	353	Distal Intergenic	18	16257740	16265680	7941	1	NM_001045074	205447	alx1	alx1
chr18	16294190	16294588	.	89	.	5.71388	-1	-1	347	0	0.22	16294190	16294547	2.48618	351	16294272	16294588	3.2277	262	Distal Intergenic	18	16257740	16265680	7941	1	NM_001045074	36451	alx1	alx1
chr18	16376070	16377928	.	89	.	6.20276	-1	-1	1266	0	0.22	16377227	16377928	3.33162	269	16376070	16377272	2.87114	1107	Distal Intergenic	18	16257740	16265680	7941	1	NM_001045074	118331	alx1	alx1
chr18	16378878	16380297	.	89	.	6.41232	-1	-1	690	0	0.22	16378878	16379270	2.60822	224	16379067	16380297	3.8041	967	Distal Intergenic	18	16257740	16265680	7941	1	NM_001045074	121139	alx1	alx1
chr18	38397665	38399152	.	89	.	5.93454	-1	-1	435	0	0.22	38398247	38399152	3.19651	104	38397665	38398589	2.73803	184	Distal Intergenic	18	38340031	38383454	43424	1	NM_001310078	57635	alx4b	alx4b
chr18	38515105	38515547	.	304	.	8.2015	-1	-1	197	0.33	0.73	38515184	38515539	4.59578	156	38515105	38515547	3.60572	159	Distal Intergenic	18	38340031	38383454	43424	1	NM_001310078	175075	alx4b	alx4b
chr18	38334645	38334998	.	89	.	5.05891	-1	-1	139	0	0.22	38334703	38334998	2.66847	64	38334645	38334945	2.39044	157	Distal Intergenic	18	38340031	38383454	43424	1	NM_001310078	-5033	alx4b	alx4b
chr18	38380659	38381440	.	89	.	5.6127	-1	-1	165	0	0.22	38380758	38381051	2.58491	97	38380659	38381440	3.02779	135	Intron (NM_001310078/alx4b, intron 2 of 2)	18	38340031	38383454	43424	1	NM_001310078	40629	alx4b	alx4b
chr3	59589108	59590414	.	407	.	9.04972	-1	-1	622	0.51	0.98	59589108	59590414	4.91592	357	59589270	59590308	4.1338	726	Promoter (<=1kb)	3	59589107	59599428	10322	1	NM_001105108	2	alyref	alyref
chr10	10849309	10850248	.	89	.	5.83614	-1	-1	622	0	0.22	10849688	10850248	2.85106	276	10849309	10850228	2.98508	589	Intron (NM_201118/ambp, intron 2 of 9)	10	10843326	10865213	21888	1	NM_201118	5984	ambp	ambp
chr10	10850550	10854194	.	1000	.	19.3318	-1	-1	965	3.91	4.46	10850742	10853267	7.4184	378	10850550	10854194	11.9134	734	Intron (NM_201118/ambp, intron 2 of 9)	10	10843326	10865213	21888	1	NM_201118	7225	ambp	ambp
chr25	7793508	7794195	.	187	.	6.77171	-1	-1	358	0.19	0.45	7793508	7794195	3.74972	346	7793701	7794005	3.02199	177	Promoter (<=1kb)	25	7767483	7794373	26891	2	NM_001302220	178	ambra1b	ambra1b
chr20	2937209	2939678	.	1000	.	16.2468	-1	-1	388	2.74	3.3	2937365	2939174	5.15654	357	2937209	2939678	11.0903	237	Promoter (<=1kb)	20	2937165	2966128	28964	1	NM_001161601	45	amd1	amd1
chr20	2863987	2864615	.	187	.	6.97798	-1	-1	122	0.19	0.45	2863987	2864268	2.66847	49	2864082	2864615	4.30951	100	Distal Intergenic	20	2937165	2966128	28964	1	NM_001161601	-72550	amd1	amd1
chr20	2943336	2943976	.	519	.	9.63974	-1	-1	493	0.73	1.25	2943336	2943889	4.2181	493	2943470	2943976	5.42164	360	Intron (NM_001161601/amd1, intron 1 of 8)	20	2937165	2966128	28964	1	NM_001161601	6172	amd1	amd1
chr5	21496718	21497389	.	402	.	8.937	-1	-1	406	0.5	0.97	21496718	21497389	4.73737	400	21497005	21497356	4.19963	125	Distal Intergenic	5	21507775	21515261	7487	2	NM_001346277	17872	amer1	amer1
chr21	44706895	44708315	.	244	.	7.52608	-1	-1	470	0.25	0.59	44706895	44708242	4.03594	474	44707152	44708315	3.49014	210	Promoter (<=1kb)	21	44685064	44707583	22520	2	NM_200581	0	ammecr1	ammecr1
chr21	44706216	44706682	.	216	.	7.26059	-1	-1	250	0.22	0.52	44706311	44706596	3.04968	69	44706216	44706682	4.21091	336	Promoter (<=1kb)	21	44685064	44707583	22520	2	NM_200581	901	ammecr1	ammecr1
chr25	28419418	28420006	.	89	.	5.96101	-1	-1	265	0	0.22	28419567	28420006	2.56128	168	28419418	28419718	3.39973	214	Distal Intergenic	25	28450429	28460382	9954	1	NM_001045454	-30423	amn1	amn1
chr2	16172204	16172825	.	89	.	6.42848	-1	-1	174	0	0.22	16172204	16172701	3.46836	175	16172208	16172825	2.96012	170	Distal Intergenic	2	15944173	15958380	14208	1	NM_213011	228032	amy2a	amy2a
chr2	16129991	16130793	.	89	.	5.87391	-1	-1	574	0	0.22	16129991	16130495	3.04968	443	16130459	16130793	2.82423	238	Distal Intergenic	2	15944173	15958380	14208	1	NM_213011	185819	amy2a	amy2a
chr2	16157996	16158865	.	188	.	6.82669	-1	-1	510	0.19	0.45	16157996	16158847	3.69963	723	16158011	16158865	3.12706	283	Distal Intergenic	2	15944173	15958380	14208	1	NM_213011	213824	amy2a	amy2a
chr2	15932578	15938247	.	938	.	12.4589	-1	-1	4094	1.65	2.26	15933557	15937971	5.80735	2488	15932578	15938247	6.65157	4721	Distal Intergenic	2	15944173	15958380	14208	1	NM_213011	-5926	amy2a	amy2a
chr2	16074041	16079893	.	1000	.	26.6816	-1	-1	900	5	5	16074193	16079364	15.1031	672	16074041	16079893	11.5785	682	Distal Intergenic	2	15944173	15958380	14208	1	NM_213011	129869	amy2a	amy2a
chr23	43926183	43927136	.	280	.	7.88095	-1	-1	569	0.3	0.68	43926330	43926997	4.26881	471	43926183	43927136	3.61214	521	Distal Intergenic	23	43916597	43922406	5810	1	NM_001267697	9587	anapc10	anapc10
chr21	24499653	24500167	.	390	.	8.82242	-1	-1	305	0.48	0.94	24499653	24500032	4.66719	196	24499852	24500167	4.15523	215	Promoter (<=1kb)	21	24499635	24500456	822	1	NM_001302786	19	anapc13	anapc13
chr15	46898498	46899359	.	285	.	7.89381	-1	-1	306	0.31	0.69	46898576	46898906	3.55821	200	46898498	46899359	4.3356	334	Promoter (<=1kb)	15	46895634	46900154	4521	2	NM_001045450	795	anapc15	anapc15
chr12	48339929	48340693	.	89	.	6.6208	-1	-1	217	0	0.22	48340279	48340693	2.98964	50	48339929	48340690	3.63116	34	Intron (NM_001017878/anapc16, intron 3 of 3)	12	48335899	48344273	8375	1	NM_001017878	4031	anapc16	anapc16
chr5	53955237	53955678	.	89	.	5.78771	-1	-1	251	0	0.22	53955385	53955678	3.04968	184	53955237	53955517	2.73803	171	Distal Intergenic	5	53908969	53933971	25003	1	NM_001256746	46269	anapc2	anapc2
chr20	23646309	23647495	.	89	.	6.43244	-1	-1	355	0	0.22	23646380	23646764	2.8203	239	23646309	23647495	3.61214	401	Distal Intergenic	20	23576281	23595595	19315	2	NM_001008589	-50715	anapc4	anapc4
chr8	11806111	11806591	.	89	.	5.52467	-1	-1	199	0	0.22	11806111	11806470	3.01079	184	11806291	11806591	2.51388	34	Distal Intergenic	8	11709066	11732285	23220	2	NM_001113585	-73827	anapc7	anapc7
chr24	26143870	26146961	.	868	.	12.2271	-1	-1	977	1.48	2.09	26144227	26145666	6.47462	275	26143870	26146961	5.75247	1311	Intron (NM_200847/cops9, intron 2 of 2)	24	26134462	26138318	3857	2	NM_001197254	-5553	and1	and1
chr24	26141639	26143718	.	89	.	6.40723	-1	-1	1252	0	0.22	26143258	26143718	2.79696	451	26141639	26143452	3.61027	435	Intron (NM_200847/cops9, intron 2 of 2)	24	26134462	26138318	3857	2	NM_001197254	-3322	and1	and1
chr20	38029963	38030493	.	191	.	6.89065	-1	-1	189	0.19	0.46	38030120	38030493	3.36334	140	38029963	38030366	3.52731	81	Promoter (<=1kb)	20	38017217	38030376	13160	2	NM_001029960	0	angel2	angel2
chr19	47318522	47319018	.	387	.	8.78147	-1	-1	257	0.47	0.93	47318612	47319018	4.39899	225	47318522	47318877	4.38248	200	Intron (NM_131813/angpt1, intron 1 of 8)	19	47221164	47366291	145128	2	NM_131813	47273	angpt1	angpt1
chr19	47390607	47391137	.	89	.	5.86274	-1	-1	207	0	0.22	47390607	47390923	2.78246	71	47390792	47391137	3.08028	158	Distal Intergenic	19	47221164	47366291	145128	2	NM_131813	-24317	angpt1	angpt1
chr19	36429858	36430326	.	89	.	4.68457	-1	-1	111	0	0.22	36430035	36430326	2.10905	7	36429858	36430275	2.57552	39	Distal Intergenic	19	36212573	36265298	52726	1	NM_131814	217286	angpt2b	angpt2b
chr19	36720494	36721502	.	89	.	4.96567	-1	-1	281	0	0.22	36720761	36721502	2.37268	222	36720494	36721035	2.59299	74	Distal Intergenic	19	36212573	36265298	52726	1	NM_131814	507922	angpt2b	angpt2b
chr19	36354704	36355732	.	89	.	6.56149	-1	-1	560	0	0.22	36354704	36355143	2.97023	257	36354856	36355732	3.59126	711	Distal Intergenic	19	36212573	36265298	52726	1	NM_131814	142132	angpt2b	angpt2b
chr19	36850949	36851515	.	227	.	7.31647	-1	-1	405	0.23	0.55	36851160	36851503	3.55168	199	36850949	36851515	3.76479	401	Distal Intergenic	19	36212573	36265298	52726	1	NM_131814	638377	angpt2b	angpt2b
chr19	36714362	36715907	.	389	.	8.86261	-1	-1	696	0.48	0.94	36714874	36715907	3.67663	255	36714362	36715844	5.18598	625	Distal Intergenic	19	36212573	36265298	52726	1	NM_131814	501790	angpt2b	angpt2b
chr19	36204483	36210289	.	1000	.	16.0571	-1	-1	5071	2.34	2.94	36204483	36210100	10.8044	1027	36204495	36210289	5.2527	5275	Promoter (2-3kb)	19	36212573	36265298	52726	1	NM_131814	-2284	angpt2b	angpt2b
chr19	36722465	36724145	.	89	.	6.62608	-1	-1	832	0	0.22	36723633	36724005	2.70104	89	36722465	36724145	3.92504	407	Distal Intergenic	19	36212573	36265298	52726	1	NM_131814	509893	angpt2b	angpt2b
chr19	36717171	36720024	.	201	.	7.39195	-1	-1	1347	0.2	0.48	36717176	36717488	2.45962	280	36717171	36720024	4.93233	2409	Distal Intergenic	19	36212573	36265298	52726	1	NM_131814	504599	angpt2b	angpt2b
chr19	36352136	36354444	.	708	.	11.914	-1	-1	1265	1.14	1.71	36352437	36354332	7.34364	305	36352136	36354444	4.57032	1923	Distal Intergenic	19	36212573	36265298	52726	1	NM_131814	139564	angpt2b	angpt2b
chr5	4338904	4340388	.	523	.	9.73952	-1	-1	1017	0.74	1.26	4338957	4340338	4.51927	1018	4338904	4340388	5.22025	964	Distal Intergenic	5	4382206	4403776	21571	1	NM_001030230	-41818	angptl2a	angptl2a
chr5	4330914	4333238	.	498	.	10.2798	-1	-1	1125	0.68	1.2	4331281	4333238	6.25156	516	4330914	4333130	4.02821	985	Distal Intergenic	5	4382206	4403776	21571	1	NM_001030230	-48968	angptl2a	angptl2a
chr5	4281308	4281987	.	201	.	7.37512	-1	-1	375	0.2	0.48	4281308	4281751	2.58357	185	4281335	4281987	4.79155	539	Distal Intergenic	5	4382206	4403776	21571	1	NM_001030230	-100219	angptl2a	angptl2a
chr5	4333620	4334005	.	89	.	4.92175	-1	-1	92	0	0.22	4333620	4334005	2.79696	102	4333651	4333937	2.12479	52	Distal Intergenic	5	4382206	4403776	21571	1	NM_001030230	-48201	angptl2a	angptl2a
chr5	4335943	4336960	.	267	.	8.34406	-1	-1	699	0.28	0.64	4335973	4336960	5.40716	688	4335943	4336731	2.9369	680	Distal Intergenic	5	4382206	4403776	21571	1	NM_001030230	-45246	angptl2a	angptl2a
chr8	32976115	32981402	.	1000	.	27.0788	-1	-1	1523	5	5	32976661	32981402	12.827	357	32976115	32981209	14.2518	877	Intron (NM_001100146/ralgps1, intron 9 of 20)	8	33026477	33042121	15645	1	NM_001126478	-45075	angptl2b	angptl2b
chr8	46245348	46245816	.	311	.	8.25787	-1	-1	125	0.34	0.75	46245348	46245669	3.35444	78	46245412	46245816	4.90343	108	Intron (NM_001077211/mtor, intron 21 of 58)	8	46210024	46213405	3382	1	NM_001006073	35325	angptl7	angptl7
chr5	68330233	68331433	.	89	.	6.97431	-1	-1	202	0	0.22	68330233	68331433	4.57452	157	68330416	68330859	2.39979	64	Distal Intergenic	5	68128806	68270435	141630	2	NM_001327890	-59799	ank1a	ank1a
chr7	57717915	57723714	.	1000	.	15.4863	-1	-1	1183	2.71	3.26	57718013	57723714	6.87289	394	57717915	57723614	8.61341	1633	Intron (NM_001346207/ank2b, intron 1 of 42)	7	57583708	57828263	244556	2	NM_001346207	104549	ank2b	ank2b
chr7	57771261	57773262	.	179	.	6.70937	-1	-1	1487	0.18	0.43	57771261	57773262	2.88475	1480	57771711	57773102	3.82462	1044	Intron (NM_001346207/ank2b, intron 1 of 42)	7	57583708	57828263	244556	2	NM_001346207	55001	ank2b	ank2b
chr7	57637497	57643341	.	1000	.	14.7671	-1	-1	1315	2.06	2.66	57637497	57642942	9.29447	1509	57637590	57643341	5.47266	1103	Intron (NM_001346207/ank2b, intron 26 of 42)	7	57583708	57828263	244556	2	NM_001346207	184922	ank2b	ank2b
chr7	13359007	13359562	.	89	.	6.35595	-1	-1	262	0	0.22	13359121	13359412	2.59116	235	13359007	13359562	3.76479	176	Intron (NM_001099248/ankdd1a, intron 12 of 14)	7	13329543	13365778	36236	1	NM_001099248	29465	ankdd1a	ankdd1a
chr15	22050825	22051979	.	89	.	6.66861	-1	-1	496	0	0.22	22051147	22051979	2.46338	325	22050825	22051406	4.20523	346	Distal Intergenic	15	22078297	22089222	10926	1	NM_001130665	-26318	ankk1	ankk1
chr5	18451279	18451931	.	248	.	8.00909	-1	-1	441	0.26	0.6	18451347	18451927	5.12257	304	18451279	18451931	2.88652	510	Intron (NM_001126395/ankle2, intron 2 of 12)	5	18439682	18457925	18244	2	NM_001126395	5994	ankle2	ankle2
chr15	34732345	34732945	.	89	.	6.54891	-1	-1	308	0	0.22	34732374	34732945	3.7973	238	34732345	34732735	2.75161	350	Promoter (<=1kb)	15	34715345	34732851	17507	2	NM_199894	0	ankmy2a	ankmy2a
chr5	34381377	34382061	.	89	.	6.69114	-1	-1	394	0	0.22	34381773	34382061	2.70707	73	34381377	34381776	3.98407	320	Promoter (<=1kb)	5	34382165	34387120	4956	1	NM_213129	-104	ankra2	ankra2
chr9	8951380	8951942	.	223	.	7.51142	-1	-1	297	0.23	0.54	8951380	8951942	4.57452	367	8951427	8951787	2.9369	180	Promoter (<=1kb)	9	8951434	8989598	38165	1	NM_001077377	0	ankrd10b	ankrd10b
chr5	19429551	19430103	.	320	.	8.22533	-1	-1	333	0.36	0.77	19429551	19430091	3.69235	306	19429666	19430103	4.53298	245	Promoter (<=1kb)	5	19429556	19449144	19589	1	NM_001126387	0	ankrd13a	ankrd13a
chr15	28515666	28516237	.	89	.	5.66457	-1	-1	218	0	0.22	28515683	28515970	2.61593	256	28515666	28516237	3.04864	164	Distal Intergenic	15	28550097	28606081	55985	1	NM_001030229	-33860	ankrd13b	ankrd13b
chr15	28546517	28547490	.	193	.	6.98399	-1	-1	379	0.19	0.46	28546517	28547490	2.90802	24	28547051	28547423	4.07597	201	Promoter (2-3kb)	15	28550097	28606081	55985	1	NM_001030229	-2607	ankrd13b	ankrd13b
chr15	28598617	28604459	.	1000	.	13.8366	-1	-1	4504	2.11	2.7	28598712	28604253	6.73229	1449	28598617	28604459	7.10429	3626	Intron (NM_001030229/ankrd13b, intron 14 of 14)	15	28550097	28606081	55985	1	NM_001030229	48521	ankrd13b	ankrd13b
chr11	45042067	45042778	.	631	.	10.6573	-1	-1	492	0.97	1.52	45042146	45042729	3.88438	490	45042067	45042778	6.77293	415	Promoter (<=1kb)	11	45024959	45042768	17810	2	NM_214690	0	ankrd13c	ankrd13c
chr11	45027106	45027451	.	89	.	6.06858	-1	-1	105	0	0.22	45027106	45027385	2.56202	49	45027138	45027451	3.50656	129	Intron (NM_214690/ankrd13c, intron 12 of 12)	11	45024959	45042768	17810	2	NM_214690	15317	ankrd13c	ankrd13c
chr4	11454673	11455363	.	89	.	4.65813	-1	-1	233	0	0.22	11454673	11455040	2.1567	33	11454767	11455363	2.50143	340	Distal Intergenic	4	11459250	11463853	4604	1	NM_001017563	-3887	ankrd16	ankrd16
chr12	17044364	17044942	.	321	.	8.32957	-1	-1	156	0.36	0.77	17044378	17044942	4.59821	144	17044364	17044890	3.73136	154	Intron (NM_213404/lipf, intron 8 of 9)	12	17032904	17036733	3830	1	NM_200274	11461	ankrd22	ankrd22
chr22	16394390	16394801	.	89	.	5.51496	-1	-1	191	0	0.22	16394500	16394795	2.28726	178	16394390	16394801	3.2277	94	Promoter (1-2kb)	22	16392425	16404864	12440	1	NM_001020760	1966	ankrd29	ankrd29
chr1	17002628	17003064	.	200	.	6.9945	-1	-1	213	0.2	0.48	17002628	17002904	3.36334	171	17002785	17003064	3.63116	99	Promoter (<=1kb)	1	17002489	17005836	3348	1	NM_001145614	140	ankrd37	ankrd37
chr7	50705802	50711704	.	822	.	11.5897	-1	-1	3672	1.37	1.98	50706065	50711505	5.09505	4722	50705802	50711704	6.49466	2360	Distal Intergenic	7	50635889	50639456	3568	2	NM_205596	-66347	ankrd46b	ankrd46b
chr3	25904862	25905405	.	287	.	7.93998	-1	-1	287	0.31	0.69	25904956	25905405	4.0599	194	25904862	25905365	3.88008	287	Promoter (<=1kb)	3	25904794	25913888	9095	1	NM_001002578	69	ankrd54	ankrd54
chr17	6498556	6499598	.	465	.	9.30638	-1	-1	694	0.62	1.12	6498556	6499598	3.90685	880	6498841	6499267	5.39953	224	Distal Intergenic	17	6434003	6443684	9682	2	NM_001327906	-54873	ankrd66	ankrd66
chr20	1229982	1231211	.	753	.	11.9431	-1	-1	848	1.23	1.81	1229982	1231211	3.68324	825	1230310	1231178	8.2599	544	Intron (NM_001020510/lats1, intron 4 of 7)	20	1182753	1218782	36030	2	NM_194423	-11201	ankrd6b	ankrd6b
chr4	18230009	18237988	.	1000	.	22.2677	-1	-1	4056	4.9	5	18230009	18237412	11.1842	1180	18230090	18237988	11.0835	3474	Intron (NM_001100005/uhrf1bp1l, intron 17 of 20)	4	17899183	18212435	313253	2	NM_001100017	-17575	anks1b	anks1b
chr4	18238227	18239672	.	402	.	8.85115	-1	-1	620	0.5	0.97	18238227	18239576	4.37352	294	18238423	18239672	4.47763	750	Intron (NM_001100005/uhrf1bp1l, intron 17 of 20)	4	17899183	18212435	313253	2	NM_001100017	-25793	anks1b	anks1b
chr3	60378069	60378858	.	215	.	7.18364	-1	-1	338	0.22	0.52	60378400	60378835	3.69083	316	60378069	60378858	3.49281	30	Distal Intergenic	3	60354301	60365162	10862	2	NM_001002188	-12908	anks4b	anks4b
chr3	60392825	60394124	.	527	.	10.9973	-1	-1	1112	0.75	1.27	60393155	60394107	7.24299	150	60392825	60394124	3.75428	1075	Distal Intergenic	3	60354301	60365162	10862	2	NM_001002188	-27664	anks4b	anks4b
chr3	60389975	60391165	.	253	.	7.57646	-1	-1	559	0.26	0.61	60390533	60391165	3.54184	335	60389975	60390977	4.03462	226	Distal Intergenic	3	60354301	60365162	10862	2	NM_001002188	-24814	anks4b	anks4b
chr16	8067599	8068179	.	231	.	7.323	-1	-1	229	0.24	0.56	8067734	8068179	3.55821	91	8067599	8067938	3.76479	232	Promoter (<=1kb)	16	8067642	8125189	57548	1	NM_001030206	0	ano10a	ano10a
chr16	8030583	8031496	.	230	.	8.27837	-1	-1	704	0.24	0.55	8031023	8031303	2.22644	201	8030583	8031496	6.05193	768	Distal Intergenic	16	8067642	8125189	57548	1	NM_001030206	-36146	ano10a	ano10a
chr7	54183673	54184082	.	181	.	6.77171	-1	-1	166	0.18	0.44	54183673	54184073	2.73709	91	54183692	54184082	4.03462	222	Distal Intergenic	7	54052996	54170315	117320	2	NM_001161590	-13359	ano1a	ano1a
chr1	31179795	31180338	.	332	.	8.83711	-1	-1	305	0.38	0.8	31179949	31180328	2.94955	293	31179795	31180338	5.88756	163	Distal Intergenic	1	31210449	31246971	36523	1	NM_131358	-30111	anos1a	anos1a
chr7	33077111	33079726	.	1000	.	14.001	-1	-1	1221	1.95	2.55	33077111	33079726	8.16693	889	33077193	33079520	5.83407	991	Promoter (<=1kb)	7	33074477	33078852	4376	2	NM_199986	0	anp32a	anp32a
chr7	33101628	33102465	.	218	.	7.84874	-1	-1	145	0.22	0.53	33101666	33102465	2.37268	64	33101628	33102027	5.47606	188	Distal Intergenic	7	33074477	33078852	4376	2	NM_199986	-22777	anp32a	anp32a
chr1	25970681	25971208	.	191	.	6.94581	-1	-1	243	0.19	0.46	25970681	25971147	4.15696	346	25970800	25971208	2.78885	21	Promoter (<=1kb)	1	25966642	25971141	4500	2	NM_212603	0	anp32b	anp32b
chr19	42759267	42760697	.	89	.	6.30144	-1	-1	324	0	0.22	42759267	42760697	3.8121	263	42759544	42760186	2.48934	109	Promoter (<=1kb)	19	42759005	42772378	13374	1	NM_213277	263	anp32e	anp32e
chr25	10754873	10755346	.	89	.	5.51496	-1	-1	168	0	0.22	10754914	10755346	2.28726	76	10754873	10755244	3.2277	220	Distal Intergenic	25	10714756	10730976	16221	1	NM_001089325	40118	anpepb	anpepb
chr5	38807179	38807944	.	208	.	7.06954	-1	-1	461	0.21	0.5	38807473	38807944	3.55977	189	38807179	38807940	3.50977	439	Intron (NM_001044709/antxr2a, intron 16 of 16)	5	38788935	38873829	84895	2	NM_001044709	65885	antxr2a	antxr2a
chr13	16149032	16149427	.	89	.	6.3714	-1	-1	200	0	0.22	16149032	16149427	3.32174	155	16149067	16149410	3.04966	210	Promoter (<=1kb)	13	16148898	16195606	46709	1	NM_183410	135	anxa11a	anxa11a
chr12	48808809	48809417	.	248	.	7.71216	-1	-1	237	0.26	0.6	48808809	48809417	4.48446	244	48808896	48809331	3.2277	143	Distal Intergenic	12	48819020	48830183	11164	1	NM_181766	-9603	anxa11b	anxa11b
chr12	48826132	48826931	.	233	.	7.87726	-1	-1	320	0.24	0.56	48826234	48826931	2.61149	159	48826132	48826764	5.26577	380	Intron (NM_181766/anxa11b, intron 10 of 13)	12	48819020	48830183	11164	1	NM_181766	7113	anxa11b	anxa11b
chr2	10022511	10023177	.	89	.	5.89095	-1	-1	340	0	0.22	10022649	10023177	2.13667	239	10022511	10023023	3.75428	303	Promoter (<=1kb)	2	10023966	10044026	20061	1	NM_001024414	-789	anxa13l	anxa13l
chr5	24897378	24902994	.	1000	.	17.6655	-1	-1	4448	2.61	3.17	24897378	24902510	12.7014	537	24897441	24902994	4.96412	4490	Distal Intergenic	5	24978028	24982972	4945	2	NM_181758	79978	anxa1a	anxa1a
chr5	24960498	24961435	.	387	.	9.26212	-1	-1	403	0.47	0.93	24960498	24961121	5.63096	280	24960663	24961435	3.63116	361	Distal Intergenic	5	24978028	24982972	4945	2	NM_181758	21537	anxa1a	anxa1a
chr25	33586558	33587657	.	253	.	7.90364	-1	-1	345	0.26	0.61	33586558	33587657	2.85466	459	33586633	33587163	5.04898	156	Distal Intergenic	25	33527904	33541952	14049	1	NM_181761	58655	anxa2a	anxa2a
chr7	29256298	29257058	.	348	.	8.40422	-1	-1	214	0.4	0.84	29256298	29256773	4.19331	139	29256351	29257058	4.21091	236	Intron (NM_001105600/anxa2b, intron 6 of 11)	7	29247246	29261889	14644	2	NM_001105600	4831	anxa2b	anxa2b
chr10	9417752	9418394	.	89	.	5.91997	-1	-1	258	0	0.22	9417752	9418394	3.32698	431	9417831	9418136	2.59299	6	Intron (NM_001007302/anxa3b, intron 13 of 13)	10	9414034	9436174	22141	2	NM_001007302	17780	anxa3b	anxa3b
chr10	41237688	41238117	.	89	.	5.84214	-1	-1	315	0	0.22	41237716	41238027	2.65488	276	41237688	41238117	3.18726	326	Promoter (<=1kb)	10	41237471	41270955	33485	1	NM_181764	218	anxa4	anxa4
chr10	41234067	41235222	.	349	.	9.79684	-1	-1	977	0.4	0.84	41234067	41235222	6.7482	963	41234718	41235185	3.04864	341	Promoter (2-3kb)	10	41237471	41270955	33485	1	NM_181764	-2249	anxa4	anxa4
chr14	50280729	50281245	.	89	.	4.90288	-1	-1	420	0	0.22	50280729	50281245	2.58491	422	50280837	50281193	2.31797	310	Distal Intergenic	14	50310120	50372929	62810	1	NM_001002038	-28875	anxa6	anxa6
chr24	40179589	40180833	.	373	.	9.01663	-1	-1	910	0.45	0.9	40180351	40180833	3.19651	239	40179589	40180702	5.82012	820	Distal Intergenic	24	40113445	40121572	8128	2	NM_001077598	-58018	aoc1	aoc1
chr24	40119922	40120931	.	227	.	7.62676	-1	-1	100	0.23	0.55	40119922	40120228	2.84587	23	40120016	40120931	4.78089	84	Promoter (<=1kb)	24	40113445	40121572	8128	2	NM_001077598	641	aoc1	aoc1
chr3	32800184	32801021	.	281	.	7.82926	-1	-1	330	0.3	0.68	32800463	32801021	3.72222	99	32800184	32800663	4.10704	283	Distal Intergenic	3	32792472	32795891	3420	2	NM_001013555	-4294	aoc2	aoc2
chr8	30311544	30312333	.	89	.	4.64516	-1	-1	594	0	0.22	30311544	30312313	1.96122	733	30311569	30312333	2.68394	431	Distal Intergenic	8	30163683	30307204	143522	2	NM_001123258	-4341	aopep	aopep
chr22	14010359	14016191	.	801	.	11.5748	-1	-1	3933	1.33	1.93	14010359	14016100	4.35634	4204	14010381	14016191	7.21848	3641	Distal Intergenic	22	14027117	14058806	31690	1	NM_001278817	-10926	aox6	aox6
chr14	4520929	4521444	.	89	.	6.43261	-1	-1	169	0	0.22	4520970	4521444	2.84135	123	4520929	4521237	3.59126	175	Distal Intergenic	14	4489477	4501370	11894	1	NM_001301369	31453	ap1ar	ap1ar
chr5	24308300	24308911	.	224	.	7.23617	-1	-1	349	0.23	0.54	24308388	24308911	3.60501	346	24308300	24308741	3.63116	265	Promoter (<=1kb)	5	24252696	24308975	56280	2	NM_001128530	64	ap1b1	ap1b1
chr7	69119768	69120403	.	352	.	8.44349	-1	-1	229	0.41	0.85	69119768	69120179	4.25021	156	69119911	69120403	4.19328	160	Distal Intergenic	7	68999550	69115102	115553	2	NM_199682	-4667	ap1g1	ap1g1
chr7	69114376	69115064	.	278	.	7.92552	-1	-1	351	0.3	0.67	69114521	69115064	3.38384	216	69114376	69115016	4.54168	341	Promoter (<=1kb)	7	68999550	69115102	115553	2	NM_199682	38	ap1g1	ap1g1
chr19	17566617	17567897	.	89	.	6.65324	-1	-1	340	0	0.22	17566759	17567080	2.3057	75	17566617	17567897	4.34754	463	Distal Intergenic	19	17597436	17659763	62328	1	NM_001331127	-29539	ap1m1	ap1m1
chr19	17547897	17548428	.	89	.	6.08315	-1	-1	212	0	0.22	17547897	17548206	3.18983	181	17547932	17548428	2.89332	208	Distal Intergenic	19	17597436	17659763	62328	1	NM_001331127	-49008	ap1m1	ap1m1
chr19	17706732	17707237	.	522	.	9.72612	-1	-1	252	0.74	1.26	17706774	17707221	4.0599	331	17706732	17707237	5.66622	132	Distal Intergenic	19	17597436	17659763	62328	1	NM_001331127	109297	ap1m1	ap1m1
chr19	17651014	17651338	.	187	.	6.73504	-1	-1	100	0.19	0.45	17651018	17651338	3.56583	95	17651014	17651338	3.16921	101	Intron (NM_001331127/ap1m1, intron 10 of 11)	19	17597436	17659763	62328	1	NM_001331127	53579	ap1m1	ap1m1
chr19	17535682	17536451	.	236	.	7.39942	-1	-1	449	0.24	0.57	17535825	17536451	3.44903	190	17535682	17536391	3.95039	565	Distal Intergenic	19	17597436	17659763	62328	1	NM_001331127	-60985	ap1m1	ap1m1
chr6	84472	85111	.	89	.	6.43218	-1	-1	208	0	0.22	84538	84870	2.73709	134	84472	85111	3.69509	216	Distal Intergenic	6	94643	101808	7166	1	NM_205714	-9532	ap1m2	ap1m2
chr6	76568	77981	.	424	.	9.57015	-1	-1	724	0.54	1.02	76568	77546	3.16101	799	76993	77981	6.40914	224	Distal Intergenic	6	94643	101808	7166	1	NM_205714	-16662	ap1m2	ap1m2
chr5	60972633	60973443	.	325	.	8.25018	-1	-1	567	0.36	0.78	60972633	60973437	3.8121	474	60973069	60973443	4.43808	225	Promoter (<=1kb)	5	60973012	61039363	66352	1	NM_199919	0	ap2b1	ap2b1
chr2	10008981	10009823	.	89	.	7.47786	-1	-1	445	0	0.22	10009111	10009823	2.1593	343	10008981	10009821	5.31856	418	Intron (NM_001291355/ap2m1a, intron 3 of 11)	2	9992005	10020853	28849	2	NM_001291355	11030	ap2m1a	ap2m1a
chr18	45956524	45958231	.	89	.	5.40881	-1	-1	1132	0	0.22	45956524	45957892	3.16357	625	45957869	45958231	2.24524	295	Promoter (<=1kb)	18	45957024	45985720	28697	1	NM_201026	0	ap2m1b	ap2m1b
chr15	8695588	8696226	.	200	.	7.01822	-1	-1	328	0.2	0.48	8695640	8696159	3.28034	159	8695588	8696226	3.73788	446	Distal Intergenic	15	8791579	8823910	32332	1	NM_213155	-95353	ap2s1	ap2s1
chr22	22205984	22206994	.	441	.	9.18838	-1	-1	736	0.57	1.06	22205984	22206994	4.74186	850	22206207	22206819	4.44652	400	Promoter (<=1kb)	22	22147294	22206742	59449	2	NM_001045015	0	ap3d1	ap3d1
chr22	22219629	22220252	.	219	.	7.23329	-1	-1	367	0.22	0.53	22219869	22220226	3.96434	132	22219629	22220252	3.26895	363	Intron (NM_001002037/hdgfl2, intron 10 of 15)	22	22147294	22206742	59449	2	NM_001045015	-12888	ap3d1	ap3d1
chr22	22213755	22214683	.	89	.	4.17266	-1	-1	575	0	0.22	22213755	22214130	2.03673	258	22214055	22214683	2.13593	592	Intron (NM_001002037/hdgfl2, intron 15 of 15)	22	22147294	22206742	59449	2	NM_001045015	-7014	ap3d1	ap3d1
chr5	13889358	13890041	.	227	.	7.624	-1	-1	525	0.23	0.55	13889651	13889995	2.78246	247	13889358	13890041	4.84154	510	Promoter (<=1kb)	5	13874891	13890228	15338	2	NM_001002154	187	ap3m2	ap3m2
chr10	22901440	22901759	.	89	.	4.65085	-1	-1	65	0	0.22	22901440	22901742	2.20136	67	22901440	22901759	2.44949	64	Distal Intergenic	10	22885351	22892626	7276	1	NM_001002672	16090	ap4m1	ap4m1
chr13	14744050	14744444	.	270	.	7.7684	-1	-1	174	0.29	0.65	14744050	14744434	3.78676	176	14744059	14744444	3.98164	163	Distal Intergenic	13	14771320	14778007	6688	2	NM_001305568	33563	ap5s1	ap5s1
chr13	14653249	14654069	.	224	.	7.58851	-1	-1	251	0.23	0.54	14653343	14654069	2.79696	181	14653249	14653709	4.79155	228	Distal Intergenic	13	14771320	14778007	6688	2	NM_001305568	123938	ap5s1	ap5s1
chr3	40761814	40762452	.	89	.	5.34843	-1	-1	195	0	0.22	40761814	40762119	2.95265	52	40762109	40762452	2.39578	44	Intron (NM_199902/foxk1, intron 8 of 8)	3	40734695	40755137	20443	2	NM_001328131	-6678	ap5z1	ap5z1
chr10	1837661	1838230	.	89	.	5.41737	-1	-1	164	0	0.22	1837661	1837972	2.18967	45	1837695	1838230	3.2277	250	Intron (NM_001143840/apc, intron 1 of 15)	10	1822160	1865381	43222	1	NM_001143840	15502	apc	apc
chr8	53974533	53974957	.	89	.	5.06845	-1	-1	224	0	0.22	53974533	53974869	2.36869	267	53974592	53974957	2.69976	122	Distal Intergenic	8	53981228	53999277	18050	1	NM_198869	-6271	apeh	apeh
chr8	22459221	22459687	.	89	.	5.2679	-1	-1	84	0	0.22	22459324	22459687	2.87212	18	22459221	22459536	2.39578	48	Distal Intergenic	8	22489568	22493647	4080	2	NM_200146	33960	apex2	apex2
chr7	28906050	28906599	.	349	.	8.64579	-1	-1	284	0.41	0.84	28906211	28906599	3.40079	273	28906050	28906598	5.245	134	Promoter (<=1kb)	7	28906081	28915786	9706	1	NM_200115	0	aph1b	aph1b
chr25	29537656	29538488	.	89	.	6.11698	-1	-1	356	0	0.22	29537656	29538488	3.8121	311	29537910	29538311	2.30488	148	Distal Intergenic	25	29688038	29709206	21169	1	NM_199540	-149550	api5	api5
chr7	49684238	49687817	.	1000	.	15.9229	-1	-1	2644	2.59	3.16	49684324	49687713	9.52174	331	49684238	49687817	6.40116	3164	Distal Intergenic	7	49628707	49635742	7036	1	NM_001004679	55532	apip	apip
chr7	49688003	49689049	.	89	.	5.66973	-1	-1	603	0	0.22	49688003	49688675	2.06401	631	49688194	49689049	3.60572	384	Distal Intergenic	7	49628707	49635742	7036	1	NM_001004679	59297	apip	apip
chr14	33346700	33348575	.	707	.	11.0501	-1	-1	1268	1.14	1.7	33346700	33348575	5.44709	1322	33346939	33348338	5.60298	976	Distal Intergenic	14	33382636	33417400	34765	1	NM_001166124	-34061	apln	apln
chr14	33344544	33346013	.	734	.	11.3164	-1	-1	703	1.19	1.77	33344617	33345673	4.05724	215	33344544	33346013	7.25914	335	Distal Intergenic	14	33382636	33417400	34765	1	NM_001166124	-36623	apln	apln
chr8	40236897	40237416	.	89	.	5.76901	-1	-1	282	0	0.22	40236897	40237416	3.04968	318	40237024	40237398	2.71933	120	Distal Intergenic	8	40286341	40287812	1472	2	NM_001075105	50396	aplnra	aplnra
chr8	40316439	40318244	.	332	.	8.33786	-1	-1	1066	0.37	0.8	40316439	40318244	4.37934	1023	40316524	40317584	3.95852	1025	Distal Intergenic	8	40286341	40287812	1472	2	NM_001075105	-28628	aplnra	aplnra
chr8	40336572	40338765	.	569	.	9.99715	-1	-1	699	0.84	1.37	40336687	40338765	4.67552	251	40336572	40338568	5.32163	1032	Distal Intergenic	8	40286341	40287812	1472	2	NM_001075105	-48761	aplnra	aplnra
chr10	8566615	8567270	.	186	.	6.77404	-1	-1	359	0.19	0.45	8566872	8567270	3.70228	214	8566615	8567263	3.07176	248	Distal Intergenic	10	8670575	8672658	2084	1	NM_001030197	-103305	aplnrb	aplnrb
chr3	31194486	31195596	.	241	.	7.46212	-1	-1	420	0.25	0.58	31194486	31195216	3.78676	254	31194769	31195596	3.67536	304	Distal Intergenic	3	31123369	31128282	4914	2	NM_001293671	-66205	apnl	apnl
chr3	31193449	31193870	.	89	.	5.63095	-1	-1	169	0	0.22	31193518	31193849	2.69761	54	31193449	31193870	2.93334	215	Distal Intergenic	3	31123369	31128282	4914	2	NM_001293671	-65168	apnl	apnl
chr16	24125384	24126359	.	366	.	8.81901	-1	-1	510	0.43	0.88	24125384	24125989	4.95573	321	24125714	24126359	3.86328	369	Intron (NM_001365888/bcam, intron 10 of 16)	16	24069723	24076127	6405	1	NR_136943	55662	apoc2	apoc2
chr16	24139759	24140460	.	196	.	7.01754	-1	-1	459	0.2	0.47	24139759	24140445	4.19331	299	24140009	24140460	2.82423	369	Intron (NM_001365888/bcam, intron 3 of 16)	16	24069723	24076127	6405	1	NR_136943	70037	apoc2	apoc2
chr24	26166863	26167330	.	89	.	4.43865	-1	-1	122	0	0.22	26166863	26167197	2.37408	92	26166880	26167330	2.06457	135	Promoter (1-2kb)	24	26161319	26165813	4495	2	NM_001037695	-1051	apodb	apodb
chr24	26168333	26168806	.	89	.	6.37186	-1	-1	243	0	0.22	26168333	26168806	3.56112	248	26168339	26168667	2.81074	233	Promoter (2-3kb)	24	26161319	26165813	4495	2	NM_001037695	-2521	apodb	apodb
chrUn_KN149681v1	89112	89700	.	89	.	5.87774	-1	-1	152	0	0.22	89127	89700	3.55977	185	89112	89439	2.31797	105	Intron (NM_001037115/apooa, intron 6 of 8)	27	63781	99956	36176	1	NM_001037115	25332	apooa	apooa
chrUn_KN149681v1	15193	16014	.	217	.	7.2773	-1	-1	452	0.22	0.52	15575	16014	3.0863	179	15193	15651	4.191	343	Distal Intergenic	27	63781	99956	36176	1	NM_001037115	-47767	apooa	apooa
chrUn_KN149681v1	39860	40629	.	468	.	9.99598	-1	-1	457	0.62	1.13	40105	40629	3.19651	382	39860	40550	6.79947	288	Distal Intergenic	27	63781	99956	36176	1	NM_001037115	-23152	apooa	apooa
chr5	22332616	22333291	.	89	.	6.46522	-1	-1	121	0	0.22	22332616	22332992	2.26589	85	22332640	22333291	4.19933	134	Distal Intergenic	5	22348059	22364836	16778	2	NM_001014351	31545	apool	apool
chr9	35429247	35435023	.	1000	.	24.8967	-1	-1	3766	5	5	35429488	35434911	9.21622	1673	35429247	35435023	15.6805	832	Intron (NM_131830/ncam2, intron 8 of 16)	9	35217234	35260543	43310	2	NM_152886	-168705	appb	appb
chr9	35460218	35461275	.	202	.	7.21479	-1	-1	830	0.2	0.49	35460835	35461275	2.77671	396	35460218	35461068	4.43808	647	Intron (NM_131830/ncam2, intron 6 of 16)	9	35217234	35260543	43310	2	NM_152886	-199676	appb	appb
chr9	35461591	35462766	.	209	.	7.13067	-1	-1	672	0.21	0.5	35461591	35462766	3.31859	717	35462037	35462402	3.81208	181	Intron (NM_131830/ncam2, intron 6 of 16)	9	35217234	35260543	43310	2	NM_152886	-201049	appb	appb
chr9	35458768	35459700	.	265	.	7.68375	-1	-1	420	0.28	0.64	35458792	35459700	3.45488	411	35458768	35459512	4.22887	406	Intron (NM_131830/ncam2, intron 6 of 16)	9	35217234	35260543	43310	2	NM_152886	-198226	appb	appb
chr15	23943126	23944113	.	245	.	8.39796	-1	-1	459	0.25	0.59	23943724	23944113	2.32302	17	23943126	23944047	6.07494	304	Distal Intergenic	15	23987004	24007561	20558	2	NM_212633	63448	appbp2	appbp2
chr15	24063997	24064732	.	89	.	6.02628	-1	-1	388	0	0.22	24063997	24064732	3.70995	330	24064085	24064571	2.31633	359	Distal Intergenic	15	23987004	24007561	20558	2	NM_212633	-56437	appbp2	appbp2
chr15	24077834	24078343	.	89	.	5.51364	-1	-1	223	0	0.22	24077978	24078343	3.01079	100	24077834	24078284	2.50285	202	Distal Intergenic	15	23987004	24007561	20558	2	NM_212633	-70274	appbp2	appbp2
chr15	23972446	23973409	.	219	.	7.86015	-1	-1	158	0.22	0.53	23972478	23973409	5.33694	219	23972446	23972737	2.52321	65	Distal Intergenic	15	23987004	24007561	20558	2	NM_212633	34152	appbp2	appbp2
chr25	5555184	5556234	.	724	.	11.012	-1	-1	729	1.17	1.74	5555787	5556233	4.63744	133	5555184	5556234	6.37452	722	Distal Intergenic	25	5664029	5689327	25299	2	NM_001128075	133093	appl2	appl2
chr7	55170736	55171159	.	321	.	8.27243	-1	-1	323	0.36	0.77	55170766	55171159	3.43089	372	55170736	55171116	4.84154	244	Distal Intergenic	7	55229122	55238297	9176	2	NM_200668	67138	aprt	aprt
chr1	51998446	51999421	.	303	.	8.03839	-1	-1	517	0.33	0.73	51998446	51999253	4.00377	482	51998472	51999421	4.03462	526	Distal Intergenic	1	52019088	52024810	5723	2	NM_214729	25389	aptx	aptx
chr16	22400865	22406500	.	1000	.	13.9957	-1	-1	2178	2.06	2.65	22400865	22406045	7.69469	1191	22400967	22406500	6.30104	1195	Distal Intergenic	16	22373396	22378809	5414	2	NM_001002349	-22057	aqp10a	aqp10a
chr16	22274454	22280163	.	1000	.	20.0237	-1	-1	1580	4.16	4.71	22274667	22280163	10.2123	983	22274454	22280095	9.81133	1125	Distal Intergenic	16	22373396	22378809	5414	2	NM_001002349	98646	aqp10a	aqp10a
chr18	2928160	2928812	.	531	.	9.78127	-1	-1	430	0.75	1.28	2928434	2928812	4.57452	194	2928160	2928764	5.20675	392	Promoter (<=1kb)	18	2928215	2937030	8816	1	NM_001327893	0	aqp11	aqp11
chr2	2765084	2766292	.	594	.	10.3042	-1	-1	661	0.89	1.43	2765282	2766006	3.98422	130	2765084	2766292	6.31997	100	Distal Intergenic	2	2895668	2907320	11653	1	NM_207059	-129376	aqp1a.1	aqp1a.1
chr2	2798366	2800105	.	714	.	10.9401	-1	-1	1135	1.15	1.72	2799216	2799972	4.83498	409	2798366	2800105	6.10514	1011	Distal Intergenic	2	2895668	2907320	11653	1	NM_207059	-95563	aqp1a.1	aqp1a.1
chr5	42421620	42422384	.	503	.	9.74238	-1	-1	395	0.69	1.21	42421758	42422304	3.7167	202	42421620	42422384	6.02568	451	Distal Intergenic	5	42406269	42411661	5393	1	NM_213468	15352	aqp3a	aqp3a
chr21	16773203	16773892	.	222	.	7.57863	-1	-1	179	0.23	0.54	16773209	16773699	2.73709	114	16773203	16773892	4.84154	239	Distal Intergenic	21	16943505	16952130	8626	1	NM_001166121	-169613	aqp3b	aqp3b
chr21	16760830	16764835	.	1000	.	13.3526	-1	-1	2887	1.89	2.49	16761047	16764534	7.09549	394	16760830	16764835	6.25713	3323	Distal Intergenic	21	16943505	16952130	8626	1	NM_001166121	-178670	aqp3b	aqp3b
chr21	16753871	16756129	.	454	.	9.28131	-1	-1	261	0.6	1.09	16753925	16755648	4.48173	268	16753871	16756129	4.79958	200	Distal Intergenic	21	16943505	16952130	8626	1	NM_001166121	-187376	aqp3b	aqp3b
chr20	18324500	18325627	.	484	.	9.82588	-1	-1	549	0.66	1.17	18324500	18325627	5.57137	535	18324587	18325526	4.25451	476	Distal Intergenic	20	18263785	18290422	26638	1	NM_001358313	60716	aqp4	aqp4
chr20	18072263	18072789	.	89	.	6.20363	-1	-1	214	0	0.22	18072329	18072789	3.04545	129	18072263	18072707	3.15818	233	Distal Intergenic	20	18263785	18290422	26638	1	NM_001003749	-190996	aqp4	aqp4
chr25	116125	116877	.	89	.	6.68748	-1	-1	363	0	0.22	116535	116877	2.73709	174	116125	116855	3.95039	143	Intron (NM_180969/cntn1a, intron 1 of 10)	25	87196	88034	839	2	NM_001033096	-28092	aqp9a	aqp9a
chr17	51069780	51070407	.	89	.	6.2609	-1	-1	435	0	0.22	51069780	51070407	3.14413	481	51069988	51070280	3.11677	182	Distal Intergenic	17	50931126	51032873	101748	2	NM_200464	-36908	aqr	aqr
chr17	50964492	50965077	.	89	.	6.17685	-1	-1	285	0	0.22	50964492	50965058	2.85106	183	50964604	50965077	3.32579	275	Intron (NM_200464/aqr, intron 27 of 36)	17	50931126	51032873	101748	2	NM_200464	67796	aqr	aqr
chr17	51077903	51080008	.	576	.	10.1249	-1	-1	1612	0.85	1.39	51078906	51080008	4.07294	544	51077903	51079743	6.05193	1677	Distal Intergenic	17	50931126	51032873	101748	2	NM_200464	-45031	aqr	aqr
chr17	50902269	50903562	.	299	.	8.17017	-1	-1	957	0.33	0.72	50902490	50903562	3.37746	729	50902269	50903552	4.79271	323	Distal Intergenic	17	50931126	51032873	101748	2	NM_200464	129311	aqr	aqr
chr5	34960969	34963018	.	627	.	10.4481	-1	-1	1305	0.97	1.51	34960969	34963018	4.57424	1492	34961383	34962703	5.87381	705	Promoter (<=1kb)	5	34961188	35080825	119638	1	NM_001083123	0	ar	ar
chr5	34955191	34955664	.	89	.	5.67929	-1	-1	195	0	0.22	34955312	34955664	3.0863	198	34955191	34955628	2.59299	72	Distal Intergenic	5	34961188	35080825	119638	1	NM_001083123	-5524	ar	ar
chr5	26252992	26253413	.	334	.	8.29084	-1	-1	245	0.38	0.81	26252992	26253413	3.85276	230	26253102	26253409	4.43808	150	Promoter (1-2kb)	5	26254804	26265878	11075	1	NM_205743	-1391	araf	araf
chr15	18096155	18096832	.	89	.	5.80599	-1	-1	266	0	0.22	18096155	18096624	2.84587	74	18096531	18096832	2.96012	83	Distal Intergenic	15	18166258	18179514	13257	2	NM_201993	82682	arcn1b	arcn1b
chr2	3253919	3254978	.	319	.	8.19471	-1	-1	513	0.36	0.77	3253919	3254591	3.58038	366	3254389	3254978	4.61433	191	Distal Intergenic	2	3220758	3235048	14291	2	NM_201452	-18872	arf1	arf1
chr2	3228130	3228618	.	89	.	5.10413	-1	-1	274	0	0.22	3228130	3228439	2.28842	226	3228321	3228618	2.81571	132	Intron (NM_201452/arf1, intron 4 of 4)	2	3220758	3235048	14291	2	NM_201452	6430	arf1	arf1
chr3	37405191	37405844	.	89	.	5.4661	-1	-1	393	0	0.22	37405191	37405670	2.5874	340	37405345	37405844	2.8787	293	Distal Intergenic	3	37416633	37429743	13111	2	NM_201504	23899	arf2a	arf2a
chr3	37400899	37401904	.	89	.	5.16176	-1	-1	397	0	0.22	37401195	37401904	2.34891	97	37400899	37401890	2.81285	402	Distal Intergenic	3	37416633	37429743	13111	2	NM_201504	27839	arf2a	arf2a
chr3	37373583	37374255	.	89	.	4.71578	-1	-1	399	0	0.22	37373583	37374030	1.91731	399	37373663	37374255	2.79847	320	Distal Intergenic	3	37416633	37429743	13111	2	NM_201504	55488	arf2a	arf2a
chr3	37394309	37395756	.	478	.	10.1594	-1	-1	1115	0.64	1.15	37394617	37395756	6.23432	261	37394309	37395680	3.92504	840	Distal Intergenic	3	37416633	37429743	13111	2	NM_201504	33987	arf2a	arf2a
chr3	37407077	37408130	.	89	.	4.87839	-1	-1	415	0	0.22	37407245	37408130	1.91089	23	37407077	37407908	2.9675	640	Distal Intergenic	3	37416633	37429743	13111	2	NM_201504	21613	arf2a	arf2a
chr3	37377154	37377611	.	89	.	4.50742	-1	-1	283	0	0.22	37377154	37377499	2.38266	144	37377268	37377611	2.12476	308	Distal Intergenic	3	37416633	37429743	13111	2	NM_201504	52132	arf2a	arf2a
chr3	37388637	37389934	.	89	.	5.83571	-1	-1	417	0	0.22	37388637	37389404	2.73709	671	37388643	37389934	3.09862	158	Distal Intergenic	3	37416633	37429743	13111	2	NM_201504	39809	arf2a	arf2a
chr3	37390217	37390955	.	89	.	6.59688	-1	-1	569	0	0.22	37390473	37390927	3.7067	326	37390217	37390955	2.89018	557	Distal Intergenic	3	37416633	37429743	13111	2	NM_201504	38788	arf2a	arf2a
chr20	54524242	54525063	.	89	.	5.68984	-1	-1	446	0	0.22	54524434	54525063	2.56128	253	54524242	54524920	3.12856	447	Promoter (<=1kb)	20	54525723	54527310	1588	1	NM_199993	-660	arf6a	arf6a
chr17	45750504	45751002	.	260	.	8.04196	-1	-1	220	0.27	0.63	45750504	45750778	2.79696	83	45750546	45751002	5.245	315	Promoter (<=1kb)	17	45748613	45750979	2367	2	NM_001161375	0	arf6b	arf6b
chr18	44822697	44823385	.	89	.	5.0475	-1	-1	358	0	0.22	44822697	44823077	2.75923	143	44823018	44823385	2.28827	252	Distal Intergenic	18	44856398	44880880	24483	1	NM_001037430	-33013	arfgap2	arfgap2
chr18	44853803	44854205	.	276	.	7.82447	-1	-1	202	0.29	0.67	44853803	44854205	4.19331	227	44853808	44854084	3.63116	173	Promoter (2-3kb)	18	44856398	44880880	24483	1	NM_001037430	-2193	arfgap2	arfgap2
chr15	32226436	32226957	.	89	.	5.66293	-1	-1	251	0	0.22	32226466	32226957	3.06994	266	32226436	32226941	2.59299	207	Distal Intergenic	15	32391108	32409170	18063	1	NM_001005935	-164151	arfip2a	arfip2a
chr15	32355696	32361682	.	1000	.	15.6865	-1	-1	5113	2.41	3.02	32356070	32361472	9.81268	946	32355696	32361682	5.87381	4789	Distal Intergenic	15	32391108	32409170	18063	1	NM_001005935	-29426	arfip2a	arfip2a
chr15	32227240	32228618	.	258	.	7.99717	-1	-1	899	0.27	0.62	32227540	32228576	4.90031	387	32227240	32228618	3.09686	1111	Distal Intergenic	15	32391108	32409170	18063	1	NM_001005935	-162490	arfip2a	arfip2a
chr15	32316903	32320111	.	1000	.	14.7711	-1	-1	719	2.05	2.65	32316903	32319855	9.32105	511	32316906	32320111	5.45002	1101	Distal Intergenic	15	32391108	32409170	18063	1	NM_001005935	-70997	arfip2a	arfip2a
chr15	32460364	32461011	.	89	.	4.86303	-1	-1	125	0	0.22	32460397	32461011	2.36869	22	32460364	32461010	2.49434	196	Distal Intergenic	15	32391108	32409170	18063	1	NM_001005935	69257	arfip2a	arfip2a
chr15	32314798	32316261	.	210	.	7.28329	-1	-1	851	0.21	0.51	32315814	32316261	2.96366	294	32314798	32316059	4.31963	392	Distal Intergenic	15	32391108	32409170	18063	1	NM_001005935	-74847	arfip2a	arfip2a
chr15	32320695	32321219	.	89	.	6.41559	-1	-1	258	0	0.22	32320695	32321007	2.61149	211	32320696	32321219	3.8041	304	Distal Intergenic	15	32391108	32409170	18063	1	NM_001005935	-69889	arfip2a	arfip2a
chr10	26263313	26263990	.	481	.	9.53307	-1	-1	472	0.65	1.16	26263516	26263990	4.95858	290	26263313	26263955	4.57449	451	Promoter (<=1kb)	10	26244071	26263836	19766	2	NM_001017649	0	arfip2b	arfip2b
chr6	58357856	58359658	.	287	.	8.36846	-1	-1	1570	0.31	0.69	58359197	58359561	2.89437	222	58357856	58359658	5.47409	1577	Distal Intergenic	6	58528507	58534600	6094	1	NM_001013289	-168849	arfrp1	arfrp1
chr6	58426701	58427431	.	89	.	5.9462	-1	-1	308	0	0.22	58426968	58427431	2.13667	63	58426701	58427183	3.80953	286	Distal Intergenic	6	58528507	58534600	6094	1	NM_001013289	-101076	arfrp1	arfrp1
chr6	58378122	58378541	.	89	.	5.64919	-1	-1	139	0	0.22	58378122	58378406	2.83348	145	58378226	58378541	2.81571	29	Distal Intergenic	6	58528507	58534600	6094	1	NM_001013289	-149966	arfrp1	arfrp1
chr6	58450570	58453193	.	612	.	10.9894	-1	-1	2109	0.93	1.48	58450580	58452898	6.47656	310	58450570	58453193	4.51284	2214	Distal Intergenic	6	58528507	58534600	6094	1	NM_001013289	-75314	arfrp1	arfrp1
chr6	58408837	58409495	.	89	.	5.20247	-1	-1	332	0	0.22	58408837	58409279	2.96366	195	58409165	58409495	2.23881	141	Distal Intergenic	6	58528507	58534600	6094	1	NM_001013289	-119012	arfrp1	arfrp1
chr12	9560861	9561867	.	246	.	7.61318	-1	-1	292	0.25	0.59	9560899	9561867	4.37934	225	9560861	9561628	3.23384	321	Intron (NM_001045197/arg1, intron 7 of 7)	12	9559308	9579927	20620	2	NM_001045197	18060	arg1	arg1
chr9	26275183	26275960	.	309	.	8.11606	-1	-1	475	0.34	0.74	26275369	26275960	4.19331	387	26275183	26275947	3.92275	377	Promoter (<=1kb)	9	26275343	26285743	10401	1	NM_213216	0	arglu1a	arglu1a
chr1	6989386	6989919	.	908	.	12.5665	-1	-1	257	1.57	2.19	6989386	6989899	6.7482	303	6989426	6989919	5.81831	171	Promoter (<=1kb)	1	6978658	6989943	11286	2	NM_200162	24	arglu1b	arglu1b
chr7	38490851	38491380	.	206	.	7.11453	-1	-1	223	0.21	0.5	38490851	38491307	3.13046	118	38490918	38491380	3.98407	262	Promoter (<=1kb)	7	38490820	38512350	21531	1	NM_001017781	32	arhgap1	arhgap1
chr1	36039584	36040602	.	192	.	6.88689	-1	-1	352	0.19	0.46	36039796	36040468	3.69963	219	36039584	36040602	3.18726	273	Promoter (<=1kb)	1	36040049	36180662	140614	1	NM_001045250	0	arhgap10	arhgap10
chr17	67331	67748	.	89	.	6.41362	-1	-1	156	0	0.22	67373	67748	2.78246	129	67331	67630	3.63116	141	Distal Intergenic	17	92794	114123	21330	2	NM_001193539	46375	arhgap11a	arhgap11a
chr17	8335	8967	.	89	.	5.88666	-1	-1	392	0	0.22	8475	8873	2.60372	365	8335	8967	3.28294	280	Distal Intergenic	17	92794	114123	21330	2	NM_001193539	105156	arhgap11a	arhgap11a
chr17	15934	16548	.	265	.	8.54238	-1	-1	371	0.28	0.64	15934	16548	5.71815	303	16136	16497	2.82423	238	Distal Intergenic	17	92794	114123	21330	2	NM_001193539	97575	arhgap11a	arhgap11a
chr17	113457	114098	.	89	.	6.89568	-1	-1	451	0	0.22	113457	113923	2.44638	368	113758	114098	4.4493	233	Promoter (<=1kb)	17	92794	114123	21330	2	NM_001193539	25	arhgap11a	arhgap11a
chr12	26641752	26644027	.	238	.	7.48468	-1	-1	637	0.25	0.58	26641837	26642254	3.33966	257	26641752	26644027	4.14502	933	Distal Intergenic	12	26530692	26634421	103730	1	NM_200874	111061	arhgap12b	arhgap12b
chr9	26162164	26163109	.	89	.	5.23119	-1	-1	387	0	0.22	26162164	26162483	2.56128	126	26162410	26163109	2.66991	402	Intron (NM_001128555/arhgap15, intron 5 of 12)	9	26114312	26179120	64809	2	NM_001128555	16011	arhgap15	arhgap15
chr12	20290461	20291219	.	89	.	6.90871	-1	-1	411	0	0.22	20290461	20291200	4.48446	163	20290687	20291219	2.42425	433	Promoter (<=1kb)	12	20290619	20361260	70642	1	NM_001017592	0	arhgap17a	arhgap17a
chr3	18430236	18430681	.	218	.	7.23062	-1	-1	215	0.22	0.53	18430276	18430589	3.8121	138	18430236	18430681	3.41852	253	Promoter (<=1kb)	3	18430152	18482518	52367	1	NM_001114906	85	arhgap17b	arhgap17b
chr24	41861901	41862618	.	203	.	7.16349	-1	-1	376	0.2	0.49	41861901	41862292	2.91328	346	41862035	41862618	4.25021	272	Intron (NM_001034986/lama1, intron 43 of 62)	24	41886221	41913522	27302	2	NM_001007435	50904	arhgap28	arhgap28
chr24	41858881	41860280	.	331	.	8.40234	-1	-1	278	0.37	0.8	41858881	41859380	3.4272	174	41858882	41860280	4.97514	382	Intron (NM_001034986/lama1, intron 43 of 62)	24	41886221	41913522	27302	2	NM_001007435	53242	arhgap28	arhgap28
chr24	41917373	41917935	.	238	.	7.41046	-1	-1	180	0.24	0.57	41917373	41917702	3.5623	141	41917387	41917935	3.84816	206	Distal Intergenic	24	41886221	41913522	27302	2	NM_001007435	-3852	arhgap28	arhgap28
chr7	51259050	51262466	.	639	.	10.7836	-1	-1	1503	0.99	1.54	51259208	51262458	5.77506	580	51259050	51262466	5.00858	1726	Distal Intergenic	7	51089220	51186594	97375	2	NM_001351681	-72457	arhgap36	arhgap36
chr7	51256637	51258927	.	249	.	7.51218	-1	-1	1777	0.26	0.6	51256954	51258927	3.82164	1465	51256637	51258674	3.69054	1773	Distal Intergenic	7	51089220	51186594	97375	2	NM_001351681	-70044	arhgap36	arhgap36
chr3	59608401	59609594	.	382	.	8.80082	-1	-1	396	0.46	0.92	59608611	59609022	4.7662	210	59608401	59609594	4.03462	372	Promoter (<=1kb)	3	59608351	59656108	47758	1	NM_213461	51	arhgdia	arhgdia
chr3	27582953	27583471	.	199	.	7.01656	-1	-1	183	0.2	0.48	27583013	27583471	3.43089	242	27582953	27583291	3.58567	64	Promoter (<=1kb)	3	27582817	27637771	54955	1	NM_201157	137	arhgdig	arhgdig
chr7	5372680	5373405	.	89	.	5.26212	-1	-1	383	0	0.22	5373005	5373405	2.84135	69	5372680	5373376	2.42077	372	Distal Intergenic	7	5261801	5365360	103560	2	NM_001031840	-7321	arhgef11	arhgef11
chr7	5480884	5481796	.	89	.	6.37385	-1	-1	514	0	0.22	5480884	5481574	2.61149	613	5481134	5481796	3.76236	166	Distal Intergenic	7	5261801	5365360	103560	2	NM_001031840	-115525	arhgef11	arhgef11
chr7	5529135	5530011	.	89	.	6.13464	-1	-1	482	0	0.22	5529384	5529979	2.67732	72	5529135	5530011	3.45732	644	Distal Intergenic	7	5261801	5365360	103560	2	NM_001031840	-163776	arhgef11	arhgef11
chr7	5417629	5418356	.	89	.	5.18839	-1	-1	360	0	0.22	5417655	5418015	2.37268	346	5417629	5418356	2.81571	348	Distal Intergenic	7	5261801	5365360	103560	2	NM_001031840	-52270	arhgef11	arhgef11
chr7	5478810	5479995	.	207	.	7.13637	-1	-1	293	0.21	0.5	5478842	5479139	3.10283	153	5478810	5479995	4.03354	401	Distal Intergenic	7	5261801	5365360	103560	2	NM_001031840	-113451	arhgef11	arhgef11
chr7	5365865	5366583	.	215	.	7.59997	-1	-1	429	0.22	0.52	5365865	5366542	4.95573	309	5366101	5366583	2.64424	313	Promoter (<=1kb)	7	5261801	5365360	103560	2	NM_001031840	-506	arhgef11	arhgef11
chr7	5355798	5357700	.	535	.	10.5203	-1	-1	1270	0.76	1.29	5355808	5356849	6.3956	105	5355798	5357700	4.12471	1652	Intron (NM_001031840/arhgef11, intron 1 of 39)	7	5261801	5365360	103560	2	NM_001031840	7660	arhgef11	arhgef11
chr7	5470197	5471753	.	306	.	8.12225	-1	-1	703	0.34	0.74	5470710	5471046	3.44771	197	5470197	5471753	4.67454	697	Distal Intergenic	7	5261801	5365360	103560	2	NM_001031840	-104838	arhgef11	arhgef11
chr7	5489765	5490471	.	89	.	6.26651	-1	-1	387	0	0.22	5489765	5490128	3.26677	290	5489765	5490471	2.99974	485	Distal Intergenic	7	5261801	5365360	103560	2	NM_001031840	-124406	arhgef11	arhgef11
chr7	5338986	5340137	.	489	.	9.77502	-1	-1	843	0.67	1.18	5338986	5339952	5.33694	719	5339048	5340137	4.43808	905	Intron (NM_001031840/arhgef11, intron 5 of 39)	7	5261801	5365360	103560	2	NM_001031840	25223	arhgef11	arhgef11
chr19	11187175	11188310	.	207	.	7.31903	-1	-1	690	0.21	0.5	11187175	11187929	2.74454	700	11187681	11188310	4.57449	174	Promoter (<=1kb)	19	11121514	11188317	66804	2	NM_001081631	7	arhgef1a	arhgef1a
chr22	39012591	39013188	.	561	.	10.8876	-1	-1	239	0.82	1.35	39012591	39013081	6.78539	234	39012630	39013188	4.10223	205	Distal Intergenic	22	38991339	39006398	15060	1	NM_001082868	21253	arhgef3	arhgef3
chr22	39026849	39028029	.	440	.	10.7377	-1	-1	509	0.57	1.06	39027628	39028029	2.66847	159	39026849	39027712	8.06924	80	Distal Intergenic	22	38991339	39006398	15060	1	NM_001082868	35511	arhgef3	arhgef3
chr22	38977815	38979332	.	330	.	8.28404	-1	-1	416	0.37	0.8	38977815	38979058	3.72222	196	38977875	38979332	4.56182	576	Distal Intergenic	22	38991339	39006398	15060	1	NM_001082868	-12007	arhgef3	arhgef3
chr1	45335370	45335776	.	89	.	6.6779	-1	-1	196	0	0.22	45335370	45335680	3.90641	184	45335496	45335776	2.77149	82	Distal Intergenic	1	45267111	45329148	62038	1	NM_001008624	68260	arhgef7b	arhgef7b
chr1	45266964	45267375	.	89	.	6.49134	-1	-1	205	0	0.22	45266964	45267375	4.00377	83	45266977	45267342	2.48757	315	Promoter (<=1kb)	1	45267111	45329148	62038	1	NM_001008624	0	arhgef7b	arhgef7b
chr14	8901915	8902683	.	250	.	7.55963	-1	-1	463	0.26	0.6	8902170	8902683	3.69963	264	8901915	8902581	3.86	408	Distal Intergenic	14	8836148	8893954	57807	2	NM_001161663	-7962	arhgef9b	arhgef9b
chr20	5007696	5009257	.	720	.	11.3695	-1	-1	927	1.16	1.73	5007696	5009257	6.13916	869	5007851	5008996	5.23033	831	Promoter (<=1kb)	20	4855083	5009925	154843	2	NM_001346214	668	arid1b	arid1b
chr4	1833902	1835050	.	238	.	8.48544	-1	-1	770	0.24	0.57	1833902	1835050	5.97928	997	1834192	1834616	2.50616	253	Promoter (<=1kb)	4	1798720	1835034	36315	2	NM_001077763	0	arid2	arid2
chr25	28630311	28631078	.	277	.	7.83164	-1	-1	505	0.29	0.67	28630778	28631078	4.20048	148	28630311	28630908	3.63116	395	Promoter (<=1kb)	25	28544756	28630862	86107	2	NM_001083002	0	arid3b	arid3b
chr5	40765097	40766018	.	89	.	6.04876	-1	-1	412	0	0.22	40765126	40765592	2.44908	407	40765097	40766018	3.59968	388	Intron (NM_001100039/arid3c, intron 2 of 7)	5	40722860	40846632	123773	1	NM_001100039	42238	arid3c	arid3c
chr5	40724461	40725079	.	311	.	8.12313	-1	-1	302	0.34	0.75	40724653	40725079	3.59015	111	40724461	40725002	4.53298	301	Promoter (1-2kb)	5	40722860	40846632	123773	1	NM_001100039	1602	arid3c	arid3c
chr18	18890622	18891714	.	335	.	8.36341	-1	-1	233	0.38	0.81	18890771	18891714	4.37934	202	18890622	18891146	3.98407	116	Promoter (<=1kb)	18	18890760	18911951	21192	1	NM_199758	0	arih1	arih1
chr18	18908676	18909109	.	89	.	5.94906	-1	-1	239	0	0.22	18908701	18909031	2.43929	169	18908676	18909109	3.50977	285	Intron (NM_199758/arih1, intron 13 of 13)	18	18890760	18911951	21192	1	NM_199758	17917	arih1	arih1
chr7	13275479	13276434	.	717	.	11.3817	-1	-1	431	1.16	1.73	13275479	13275936	3.8121	233	13275587	13276434	7.56955	522	Distal Intergenic	7	13238792	13259109	20318	1	NM_212923	36688	arih1l	arih1l
chr8	26015521	26016478	.	520	.	9.88709	-1	-1	467	0.73	1.25	26015521	26016478	5.18414	360	26015616	26016326	4.70295	480	Promoter (<=1kb)	8	26015484	26038262	22779	1	NM_213143	38	arih2	arih2
chr7	32357881	32358215	.	89	.	6.22177	-1	-1	108	0	0.22	32357902	32358180	2.98964	57	32357881	32358215	3.23213	139	Promoter (<=1kb)	7	32353534	32358271	4738	2	NM_001080753	56	arl14ep	arl14ep
chr5	39787331	39792686	.	1000	.	15.6472	-1	-1	3422	2.43	3.05	39787418	39792686	9.66931	407	39787331	39792632	5.97787	3585	Intron (NM_001100033/arl15a, intron 4 of 4)	5	39699648	39869057	169410	1	NM_001100033	87684	arl15a	arl15a
chr13	11814578	11817205	.	294	.	8.1321	-1	-1	1698	0.32	0.71	11815953	11816460	3.34055	141	11814578	11817205	4.79155	1881	Distal Intergenic	13	11831314	11835631	4318	2	NM_001017827	18426	arl3a	arl3a
chr13	11817552	11819993	.	89	.	6.5908	-1	-1	1811	0	0.22	11818833	11819179	2.62394	196	11817552	11819993	3.96686	2145	Distal Intergenic	13	11831314	11835631	4318	2	NM_001017827	15638	arl3a	arl3a
chr21	33117729	33118949	.	224	.	7.29213	-1	-1	284	0.23	0.54	33117769	33118487	3.55425	283	33117729	33118949	3.73788	246	Distal Intergenic	21	33139052	33152410	13359	1	NM_200693	-20103	arl3l1	arl3l1
chr21	33104428	33109520	.	1000	.	35.8381	-1	-1	3866	5	5	33104428	33108590	18.2173	1007	33104544	33109520	17.6207	1614	Distal Intergenic	21	33139052	33152410	13359	1	NM_200693	-29532	arl3l1	arl3l1
chr19	31728673	31734455	.	520	.	9.70264	-1	-1	3890	0.73	1.25	31728673	31734383	4.75538	4985	31729026	31734455	4.94726	2443	Distal Intergenic	19	31751992	31754537	2546	2	NM_200318	20082	arl4ab	arl4ab
chr22	13977863	13978973	.	89	.	4.90174	-1	-1	526	0	0.22	13977863	13978973	2.72647	335	13978344	13978769	2.17527	236	Distal Intergenic	22	13953403	13954630	1228	1	NM_001017749	24461	arl4ca	arl4ca
chr22	13958222	13961656	.	1000	.	18.3977	-1	-1	1504	3.61	4.15	13958770	13961327	9.26224	520	13958222	13961656	9.13543	1582	Distal Intergenic	22	13953403	13954630	1228	1	NM_001017749	4820	arl4ca	arl4ca
chr9	23106945	23107454	.	89	.	6.64879	-1	-1	374	0	0.22	23106945	23107309	1.98015	343	23106989	23107454	4.66864	362	Promoter (<=1kb)	9	23091996	23107492	15497	2	NM_001002339	38	arl5a	arl5a
chr6	43276977	43277976	.	219	.	7.20315	-1	-1	561	0.22	0.53	43277132	43277739	3.87736	156	43276977	43277976	3.32579	812	Distal Intergenic	6	43236864	43244090	7227	1	NM_001006096	40114	arl6ip5a	arl6ip5a
chr6	43236482	43237402	.	89	.	6.54575	-1	-1	645	0	0.22	43236711	43237335	2.623	428	43236482	43237402	3.92275	634	Promoter (<=1kb)	6	43236864	43244090	7227	1	NM_001006096	0	arl6ip5a	arl6ip5a
chr7	41445956	41446493	.	304	.	8.06028	-1	-1	217	0.33	0.73	41445956	41446233	3.56068	147	41446026	41446493	4.4996	218	Promoter (<=1kb)	7	41433848	41446354	12507	2	NM_199824	0	arl8	arl8
chr6	42972809	42973252	.	89	.	6.47186	-1	-1	303	0	0.22	42972821	42973252	2.70707	243	42972809	42973248	3.76479	351	Promoter (<=1kb)	6	42954424	42973386	18963	2	NM_205566	134	arl8ba	arl8ba
chr11	35419029	35423630	.	824	.	12.2063	-1	-1	4168	1.38	1.99	35419084	35423459	6.97601	215	35419029	35423630	5.23033	4255	Distal Intergenic	11	35482936	35494523	11588	2	NM_001326478	70893	arl8bb	arl8bb
chr11	35406873	35407484	.	89	.	5.73454	-1	-1	155	0	0.22	35406918	35407484	2.53685	182	35406873	35407277	3.19769	84	Distal Intergenic	11	35482936	35494523	11588	2	NM_001326478	87039	arl8bb	arl8bb
chr14	1186159	1187242	.	89	.	6.67093	-1	-1	557	0	0.22	1186159	1186675	2.63631	462	1186610	1187242	4.03462	201	Promoter (<=1kb)	14	1178293	1186922	8630	2	NM_001045387	0	arl9	arl9
chr24	24467929	24468419	.	89	.	5.67449	-1	-1	249	0	0.22	24468114	24468402	2.8203	39	24467929	24468419	2.85419	275	Distal Intergenic	24	24556846	24579052	22207	2	NM_001008609	110633	armc1	armc1
chr9	28063315	28064292	.	89	.	6.23543	-1	-1	622	0	0.22	28063782	28064092	2.77222	228	28063315	28064292	3.46321	550	Promoter (1-2kb)	9	28065404	28090466	25063	1	NM_001079683	-1112	armc8	armc8
chr7	10455936	10456472	.	293	.	7.98715	-1	-1	322	0.32	0.71	10455936	10456367	4.10707	298	10455969	10456472	3.88008	314	Distal Intergenic	7	10460298	10631649	171352	1	NM_131674	-3826	arnt2	arnt2
chr7	10525337	10525670	.	89	.	4.02646	-1	-1	79	0	0.22	10525337	10525670	2.21206	92	10525356	10525661	1.8144	48	Intron (NM_131674/arnt2, intron 7 of 19)	7	10460298	10631649	171352	1	NM_131674	65040	arnt2	arnt2
chr25	17821972	17822454	.	89	.	6.55203	-1	-1	249	0	0.22	17822039	17822454	2.65237	219	17821972	17822374	3.89966	213	Promoter (<=1kb)	25	17797384	17822136	24753	2	NM_131577	0	arntl1a	arntl1a
chr7	65828777	65829264	.	89	.	5.94413	-1	-1	249	0	0.22	65828777	65829187	3.01079	178	65828792	65829264	2.93334	305	Distal Intergenic	7	65848932	65881892	32961	1	NM_178300	-19668	arntl1b	arntl1b
chr7	65832507	65833230	.	326	.	8.32266	-1	-1	355	0.36	0.79	65832743	65833230	4.423	220	65832507	65832971	3.89966	254	Distal Intergenic	7	65848932	65881892	32961	1	NM_178300	-15702	arntl1b	arntl1b
chr7	65851192	65851935	.	217	.	7.18889	-1	-1	383	0.22	0.52	65851192	65851543	3.43089	178	65851359	65851935	3.758	421	Promoter (2-3kb)	7	65848932	65881892	32961	1	NM_178300	2261	arntl1b	arntl1b
chr18	15641343	15641923	.	217	.	7.66384	-1	-1	254	0.22	0.52	15641343	15641682	2.56128	231	15641371	15641923	5.10256	249	Promoter (<=1kb)	18	15602398	15641972	39575	2	NM_131578	49	arntl2	arntl2
chr3	40667172	40667978	.	190	.	6.8623	-1	-1	251	0.19	0.46	40667292	40667978	3.23114	143	40667172	40667660	3.63116	240	Promoter (<=1kb)	3	40667190	40678620	11431	1	NM_213156	0	arpc1b	arpc1b
chr9	48354521	48355319	.	190	.	6.83062	-1	-1	324	0.19	0.46	48354719	48355088	3.43089	273	48354521	48355319	3.39973	178	Intron (NM_212699/arpc2, intron 7 of 9)	9	48345767	48379639	33873	2	NM_212699	24320	arpc2	arpc2
chr9	48401651	48402801	.	89	.	6.38085	-1	-1	192	0	0.22	48401651	48401925	3.35374	161	48401834	48402801	3.02711	41	Distal Intergenic	9	48345767	48379639	33873	2	NM_212699	-22013	arpc2	arpc2
chr6	40770011	40771083	.	302	.	8.38379	-1	-1	763	0.33	0.73	40770618	40770934	3.04949	236	40770011	40771083	5.3343	684	Promoter (<=1kb)	6	40764893	40771118	6226	2	NM_205537	35	arpc4	arpc4
chr11	16013698	16014261	.	89	.	6.3259	-1	-1	192	0	0.22	16013698	16014261	3.38384	104	16013793	16014130	2.94206	186	Intron (NM_001003762/arpc4l, intron 2 of 5)	11	16008690	16017399	8710	2	NM_001003762	3138	arpc4l	arpc4l
chr11	16016379	16017194	.	181	.	6.68084	-1	-1	326	0.18	0.44	16016582	16017194	3.04968	310	16016379	16017117	3.63116	140	Promoter (<=1kb)	11	16008690	16017399	8710	2	NM_001003762	205	arpc4l	arpc4l
chr20	34248841	34250254	.	615	.	10.3448	-1	-1	311	0.93	1.48	34248841	34250254	5.02621	197	34248852	34249930	5.31856	414	Promoter (<=1kb)	20	34248806	34252718	3913	1	NM_201509	36	arpc5b	arpc5b
chr8	41435722	41441494	.	382	.	9.17529	-1	-1	3240	0.46	0.92	41436137	41440733	5.45462	545	41435722	41441494	3.72067	4243	Distal Intergenic	8	41446119	41455101	8983	1	NM_200578	-4625	arpc5la	arpc5la
chr8	41412044	41412858	.	89	.	5.69392	-1	-1	395	0	0.22	41412044	41412521	3.04968	143	41412486	41412858	2.64424	206	Distal Intergenic	8	41446119	41455101	8983	1	NM_200578	-33261	arpc5la	arpc5la
chr8	41413653	41414325	.	536	.	9.88116	-1	-1	347	0.76	1.29	41413688	41414229	3.83719	196	41413653	41414325	6.04397	463	Distal Intergenic	8	41446119	41455101	8983	1	NM_200578	-31794	arpc5la	arpc5la
chr8	41410284	41410793	.	466	.	9.36607	-1	-1	194	0.62	1.12	41410284	41410793	4.57452	196	41410304	41410664	4.79155	172	Distal Intergenic	8	41446119	41455101	8983	1	NM_200578	-35326	arpc5la	arpc5la
chr5	31473977	31474511	.	414	.	8.91675	-1	-1	291	0.52	1	31473977	31474454	3.89603	300	31473990	31474511	5.02072	269	Promoter (<=1kb)	5	31461145	31474381	13237	2	NM_001128686	0	arpc5lb	arpc5lb
chr18	21076729	21077579	.	184	.	6.82994	-1	-1	605	0.19	0.44	21077148	21077543	2.84587	32	21076729	21077579	3.98407	760	Distal Intergenic	18	21081941	21086910	4970	1	NM_001017780	-4362	arpin	arpin
chr25	7535332	7536575	.	195	.	6.92414	-1	-1	868	0.2	0.47	7535850	7536246	3.41505	87	7535332	7536575	3.50909	1131	Promoter (2-3kb)	25	7529810	7539442	9633	2	NM_200972_2	2867	arpp19b	arpp19b
chr10	22921730	22922374	.	89	.	6.54659	-1	-1	342	0	0.22	22921794	22922220	3.5564	132	22921730	22922374	2.99019	488	Promoter (<=1kb)	10	22921717	22937956	16240	1	NM_214681	14	arrb2a	arrb2a
chr7	25649600	25650971	.	291	.	7.98197	-1	-1	353	0.32	0.7	25649815	25650841	3.53267	260	25649600	25650971	4.4493	232	Promoter (<=1kb)	7	25649645	25732565	82921	1	NM_201124	0	arrb2b	arrb2b
chr5	28941906	28943951	.	370	.	8.61688	-1	-1	725	0.44	0.89	28942025	28942786	3.98422	147	28941906	28943951	4.63266	1185	Distal Intergenic	5	28916691	28931795	15105	2	NM_001004561	-10112	arrdc1a	arrdc1a
chr11	13470838	13471870	.	289	.	8.49593	-1	-1	500	0.31	0.7	13470909	13471870	5.33694	679	13470838	13471200	3.15899	251	Promoter (<=1kb)	11	13470777	13476123	5347	1	NM_199939	62	arrdc2	arrdc2
chr11	13484704	13485454	.	210	.	7.10503	-1	-1	369	0.21	0.51	13484704	13485454	3.8121	191	13485055	13485421	3.29293	196	Distal Intergenic	11	13470777	13476123	5347	1	NM_199939	13928	arrdc2	arrdc2
chr5	48240404	48241182	.	89	.	6.51387	-1	-1	481	0	0.22	48240404	48241182	3.7433	550	48240807	48241144	2.77057	9	Intron (NM_001001845/adgrv1, intron 84 of 89)	5	48334348	48344444	10097	2	NM_001080029	103262	arrdc3a	arrdc3a
chr5	48342249	48344440	.	486	.	9.44466	-1	-1	1772	0.66	1.17	48342249	48344332	4.31932	1698	48343300	48344440	5.12534	796	Promoter (<=1kb)	5	48334348	48344444	10097	2	NM_001080029	4	arrdc3a	arrdc3a
chr10	43907353	43908073	.	726	.	12.2042	-1	-1	468	1.17	1.75	43907589	43908073	3.4272	203	43907353	43908070	8.77695	497	Distal Intergenic	10	43914684	43924650	9967	2	NM_001004605	16577	arrdc3b	arrdc3b
chr18	8152455	8155235	.	89	.	7.03495	-1	-1	522	0	0.22	8152732	8154015	2.4961	444	8152455	8155235	4.53885	324	Distal Intergenic	18	8273119	8285519	12401	1	NM_001013543	-117884	arsa	arsa
chr18	8206831	8207686	.	187	.	6.77422	-1	-1	207	0.19	0.45	8206831	8207193	3.60501	106	8207063	8207686	3.16921	77	Distal Intergenic	18	8273119	8285519	12401	1	NM_001013543	-65433	arsa	arsa
chr18	8159158	8160807	.	406	.	9.4148	-1	-1	909	0.5	0.98	8159158	8160807	3.11702	759	8159185	8160691	6.29778	285	Distal Intergenic	18	8273119	8285519	12401	1	NM_001013543	-112312	arsa	arsa
chr18	8156389	8157174	.	201	.	6.99054	-1	-1	392	0.2	0.48	8156389	8157174	3.69083	464	8156400	8156862	3.29971	310	Distal Intergenic	18	8273119	8285519	12401	1	NM_001013543	-115945	arsa	arsa
chr3	4138469	4139058	.	331	.	8.69815	-1	-1	358	0.37	0.8	4138619	4139058	3.04968	177	4138469	4139056	5.64847	390	Distal Intergenic	3	3994254	3999628	5375	1	NM_001316762	144216	art4	art4
chr3	4282139	4282873	.	233	.	7.54845	-1	-1	405	0.24	0.56	4282414	4282873	4.41989	158	4282139	4282785	3.12856	377	Distal Intergenic	3	3994254	3999628	5375	1	NM_001316762	287886	art4	art4
chr3	4123810	4124702	.	89	.	5.38551	-1	-1	168	0	0.22	4123987	4124702	2.56128	73	4123810	4124112	2.82423	86	Distal Intergenic	3	3994254	3999628	5375	1	NM_001316762	129557	art4	art4
chr1	31022327	31026032	.	954	.	12.8795	-1	-1	2833	1.7	2.3	31022807	31025832	6.93519	711	31022327	31026032	5.94427	2828	Distal Intergenic	1	30974109	30990300	16192	1	NM_001039839	48219	as3mt	as3mt
chr1	31031232	31037130	.	946	.	13.2344	-1	-1	3021	1.67	2.28	31031331	31036455	7.8232	639	31031232	31037130	5.41121	4944	Distal Intergenic	1	30974109	30990300	16192	1	NM_001039839	57124	as3mt	as3mt
chr1	31020568	31022218	.	351	.	9.15166	-1	-1	924	0.41	0.85	31020610	31022218	2.89453	656	31020568	31021969	6.25713	1151	Distal Intergenic	1	30974109	30990300	16192	1	NM_001039839	46460	as3mt	as3mt
chr1	31039414	31045049	.	1000	.	21.6865	-1	-1	982	3.79	4.34	31039597	31045049	16.1244	517	31039414	31044978	5.56208	483	Distal Intergenic	1	30974109	30990300	16192	1	NM_001039839	65306	as3mt	as3mt
chr14	29916667	29917409	.	436	.	9.11511	-1	-1	333	0.56	1.05	29916667	29917312	4.65305	288	29916690	29917409	4.46206	355	Distal Intergenic	14	29932581	29937655	5075	1	NM_001006088	-15172	asah1a	asah1a
chr17	35166749	35167249	.	89	.	6.42469	-1	-1	158	0	0.22	35166749	35167249	3.55168	116	35166783	35167224	2.87301	167	Intron (NM_001045207/asap2a, intron 1 of 27)	17	35149078	35275536	126459	1	NM_001045207	17672	asap2a	asap2a
chr17	35137440	35139849	.	761	.	12.095	-1	-1	1761	1.25	1.83	35138605	35139849	3.56511	400	35137440	35139826	8.52987	249	Distal Intergenic	17	35149078	35275536	126459	1	NM_001045207	-9229	asap2a	asap2a
chr17	35202588	35203310	.	89	.	6.57042	-1	-1	402	0	0.22	35202588	35202879	2.46338	245	35202796	35203310	4.10704	352	Intron (NM_001045207/asap2a, intron 2 of 27)	17	35149078	35275536	126459	1	NM_001045207	53511	asap2a	asap2a
chr20	29731813	29732372	.	356	.	8.53237	-1	-1	262	0.42	0.86	29731813	29732372	3.69083	264	29731821	29732337	4.84154	252	Promoter (<=1kb)	20	29731775	29772354	40580	1	NM_001044933	39	asap2b	asap2b
chr4	4145878	4146517	.	89	.	5.00344	-1	-1	324	0	0.22	4145878	4146517	2.03647	136	4146171	4146477	2.96697	220	Distal Intergenic	4	4111657	4120274	8618	2	NM_001039890	-25605	asb15b	asb15b
chr12	23985150	23986842	.	447	.	9.20211	-1	-1	639	0.58	1.08	23985234	23986842	4.40515	499	23985150	23986232	4.79696	696	Distal Intergenic	12	23939763	23955922	16160	1	NM_199874	45388	asb3	asb3
chr12	23986965	23988950	.	411	.	11.0458	-1	-1	968	0.51	0.99	23987197	23988792	8.03429	146	23986965	23988950	3.01151	970	Distal Intergenic	12	23939763	23955922	16160	1	NM_199874	47203	asb3	asb3
chr7	9627841	9628746	.	201	.	7.37673	-1	-1	196	0.2	0.49	9627952	9628746	2.4733	80	9627841	9628210	4.90343	202	Promoter (<=1kb)	7	9599536	9628470	28935	2	NM_214730	0	asb7	asb7
chr7	9614581	9614938	.	89	.	6.06308	-1	-1	154	0	0.22	9614581	9614878	2.93452	204	9614605	9614938	3.12856	81	Intron (NM_214730/asb7, intron 3 of 4)	7	9599536	9628470	28935	2	NM_214730	13532	asb7	asb7
chr7	9933258	9935593	.	653	.	10.6305	-1	-1	1700	1.02	1.57	9934448	9935593	4.31417	942	9933258	9935343	6.31636	1269	Distal Intergenic	7	9599536	9628470	28935	2	NM_214730	-304789	asb7	asb7
chr7	9665103	9665678	.	89	.	7.26061	-1	-1	319	0	0.22	9665150	9665678	4.95573	210	9665103	9665501	2.30488	381	Distal Intergenic	7	9599536	9628470	28935	2	NM_214730	-36634	asb7	asb7
chr7	9881168	9883190	.	670	.	10.7166	-1	-1	1495	1.06	1.62	9882190	9883139	4.50562	434	9881168	9883190	6.21101	1534	Distal Intergenic	7	9599536	9628470	28935	2	NM_214730	-252699	asb7	asb7
chr7	9652337	9653205	.	89	.	6.29683	-1	-1	426	0	0.22	9652626	9653205	2.37408	266	9652337	9652700	3.92275	298	Distal Intergenic	7	9599536	9628470	28935	2	NM_214730	-23868	asb7	asb7
chr7	9895224	9896130	.	89	.	6.35904	-1	-1	291	0	0.22	9895305	9896130	3.18983	310	9895224	9895521	3.16921	192	Distal Intergenic	7	9599536	9628470	28935	2	NM_214730	-266755	asb7	asb7
chr23	27601423	27601849	.	89	.	6.5128	-1	-1	255	0	0.22	27601443	27601839	3.63979	274	27601423	27601849	2.87301	217	Distal Intergenic	23	27571416	27579357	7942	2	NM_199770	-22067	asb8	asb8
chr23	27602429	27603137	.	89	.	6.31718	-1	-1	282	0	0.22	27602545	27603137	3.38384	347	27602429	27603090	2.93334	101	Distal Intergenic	23	27571416	27579357	7942	2	NM_199770	-23073	asb8	asb8
chr23	27578843	27579759	.	205	.	7.37852	-1	-1	410	0.21	0.5	27579002	27579759	2.66847	417	27578843	27579444	4.71005	244	Promoter (<=1kb)	23	27571416	27579357	7942	2	NM_199770	0	asb8	asb8
chr5	17543206	17543624	.	304	.	8.43059	-1	-1	74	0.33	0.73	17543206	17543624	5.0957	104	17543210	17543618	3.33489	41	Distal Intergenic	5	17508189	17531169	22981	1	NM_200442	35018	ascc2	ascc2
chr5	17511755	17512658	.	226	.	7.36395	-1	-1	543	0.23	0.55	17512242	17512658	3.38384	276	17511755	17512584	3.98011	323	Intron (NM_200442/ascc2, intron 3 of 18)	5	17508189	17531169	22981	1	NM_200442	3567	ascc2	ascc2
chr5	17689883	17691185	.	89	.	5.01372	-1	-1	459	0	0.22	17689883	17690623	2.74269	363	17690138	17691185	2.27103	301	Distal Intergenic	5	17508189	17531169	22981	1	NM_200442	181695	ascc2	ascc2
chr1	55231281	55237007	.	1000	.	13.4692	-1	-1	2360	2.02	2.62	55231281	55236747	5.63096	3533	55231402	55237007	7.83824	1067	Distal Intergenic	1	55200462	55211256	10795	2	NM_214757	-20026	asf1bb	asf1bb
chr1	55310235	55310678	.	89	.	6.2456	-1	-1	327	0	0.22	55310235	55310652	2.84587	326	55310374	55310678	3.39973	189	Distal Intergenic	1	55200462	55211256	10795	2	NM_214757	-98980	asf1bb	asf1bb
chr19	9113310	9114760	.	444	.	9.20017	-1	-1	724	0.58	1.07	9113310	9113662	4.66719	155	9113451	9114760	4.53298	1153	Promoter (<=1kb)	19	9113447	9168016	54570	1	NM_001346407	0	ash1l	ash1l
chr8	6944343	6945080	.	89	.	6.23928	-1	-1	361	0	0.22	6944501	6945080	3.41505	473	6944343	6944637	2.82423	91	Intron (NM_214790/asic1a, intron 3 of 10)	8	6923710	6978424	54715	1	NM_214790	20634	asic1a	asic1a
chr24	34073965	34074850	.	89	.	6.18929	-1	-1	526	0	0.22	34073965	34074662	2.55813	341	34074540	34074850	3.63116	136	Intron (NM_214789/asic1c, intron 1 of 8)	24	33981934	34148756	166823	2	NM_214789	73906	asic1c	asic1c
chr3	37931128	37932570	.	252	.	7.82718	-1	-1	490	0.26	0.61	37931301	37931590	2.91445	185	37931128	37932570	4.91273	622	Intron (NM_214788/asic2, intron 4 of 12)	3	37682410	38484086	801677	1	NM_214788	248719	asic2	asic2
chr3	37760231	37762573	.	508	.	10.4776	-1	-1	845	0.7	1.23	37760231	37761678	6.50872	298	37760263	37762573	3.96886	528	Intron (NM_214788/asic2, intron 4 of 12)	3	37682410	38484086	801677	1	NM_214788	77822	asic2	asic2
chr3	37737181	37745935	.	1000	.	17.5337	-1	-1	1538	2.41	3.03	37738265	37745935	12.9368	485	37737181	37745895	4.59688	1367	Intron (NM_214788/asic2, intron 4 of 12)	3	37682410	38484086	801677	1	NM_214788	54772	asic2	asic2
chr3	37772708	37775240	.	360	.	9.36999	-1	-1	2169	0.42	0.87	37773139	37775131	6.03215	231	37772708	37775240	3.33784	2198	Intron (NM_214788/asic2, intron 4 of 12)	3	37682410	38484086	801677	1	NM_214788	90299	asic2	asic2
chr3	37932879	37935057	.	540	.	9.83975	-1	-1	1075	0.77	1.3	37932879	37934573	4.79357	1150	37933011	37935057	5.04618	868	Intron (NM_214788/asic2, intron 4 of 12)	3	37682410	38484086	801677	1	NM_214788	250470	asic2	asic2
chr3	38181525	38182374	.	89	.	6.8005	-1	-1	453	0	0.22	38181530	38181948	1.90263	401	38181525	38182374	4.89787	500	Intron (NM_214788/asic2, intron 4 of 12)	3	37682410	38484086	801677	1	NM_214788	499116	asic2	asic2
chr3	37757980	37759671	.	285	.	8.07977	-1	-1	444	0.31	0.69	37757980	37758815	3.18983	350	37757993	37759671	4.88994	526	Intron (NM_214788/asic2, intron 4 of 12)	3	37682410	38484086	801677	1	NM_214788	75571	asic2	asic2
chr3	38180160	38180474	.	89	.	6.4375	-1	-1	162	0	0.22	38180194	38180474	3.5564	233	38180160	38180461	2.8811	57	Intron (NM_214788/asic2, intron 4 of 12)	3	37682410	38484086	801677	1	NM_214788	497751	asic2	asic2
chr3	37753758	37757684	.	643	.	11.2627	-1	-1	586	1	1.55	37754501	37757684	6.67173	334	37753758	37757094	4.59101	218	Intron (NM_214788/asic2, intron 4 of 12)	3	37682410	38484086	801677	1	NM_214788	71349	asic2	asic2
chr3	37936440	37937792	.	89	.	5.74658	-1	-1	437	0	0.22	37936440	37937792	2.54269	383	37936671	37937262	3.20389	260	Intron (NM_214788/asic2, intron 4 of 12)	3	37682410	38484086	801677	1	NM_214788	254031	asic2	asic2
chr3	38136683	38137632	.	89	.	6.3306	-1	-1	326	0	0.22	38136683	38137305	3.43089	394	38136854	38137632	2.89971	88	Intron (NM_214788/asic2, intron 4 of 12)	3	37682410	38484086	801677	1	NM_214788	454274	asic2	asic2
chr3	37944095	37945312	.	258	.	7.60426	-1	-1	429	0.27	0.62	37944242	37944998	3.44903	508	37944095	37945312	4.15523	204	Intron (NM_214788/asic2, intron 4 of 12)	3	37682410	38484086	801677	1	NM_214788	261686	asic2	asic2
chr3	37747879	37750303	.	215	.	7.32978	-1	-1	819	0.22	0.52	37748029	37748521	3.04259	170	37747879	37750303	4.28719	1318	Intron (NM_214788/asic2, intron 4 of 12)	3	37682410	38484086	801677	1	NM_214788	65470	asic2	asic2
chr3	37928267	37929620	.	283	.	9.0532	-1	-1	945	0.3	0.68	37929098	37929388	2.37408	12	37928267	37929620	6.67912	1047	Intron (NM_214788/asic2, intron 4 of 12)	3	37682410	38484086	801677	1	NM_214788	245858	asic2	asic2
chr3	37770523	37771263	.	205	.	7.07868	-1	-1	351	0.21	0.5	37770523	37770928	3.54969	350	37770668	37771263	3.52899	208	Intron (NM_214788/asic2, intron 4 of 12)	3	37682410	38484086	801677	1	NM_214788	88114	asic2	asic2
chr3	37791230	37792240	.	89	.	6.10469	-1	-1	720	0	0.22	37791732	37792240	2.73709	404	37791230	37792009	3.3676	535	Intron (NM_214788/asic2, intron 4 of 12)	3	37682410	38484086	801677	1	NM_214788	108821	asic2	asic2
chr3	37920773	37922644	.	247	.	7.50287	-1	-1	1372	0.25	0.59	37921921	37922644	3.74487	326	37920773	37922476	3.758	1271	Intron (NM_214788/asic2, intron 4 of 12)	3	37682410	38484086	801677	1	NM_214788	238364	asic2	asic2
chr3	37923890	37925780	.	89	.	6.34604	-1	-1	971	0	0.22	37924552	37925052	3.36096	301	37923890	37925780	2.98508	980	Intron (NM_214788/asic2, intron 4 of 12)	3	37682410	38484086	801677	1	NM_214788	241481	asic2	asic2
chr3	37780163	37781067	.	290	.	8.09772	-1	-1	287	0.31	0.7	37780209	37781058	3.28274	312	37780163	37781067	4.81498	216	Intron (NM_214788/asic2, intron 4 of 12)	3	37682410	38484086	801677	1	NM_214788	97754	asic2	asic2
chr3	37778698	37779796	.	239	.	7.7328	-1	-1	534	0.25	0.58	37778886	37779796	2.95734	195	37778698	37779700	4.77546	685	Intron (NM_214788/asic2, intron 4 of 12)	3	37682410	38484086	801677	1	NM_214788	96289	asic2	asic2
chr3	37781498	37788295	.	1000	.	24.969	-1	-1	3944	4.61	5	37781639	37788180	19.0817	277	37781498	37788295	5.88727	1470	Intron (NM_214788/asic2, intron 4 of 12)	3	37682410	38484086	801677	1	NM_214788	99089	asic2	asic2
chr3	37764504	37768523	.	1000	.	14.117	-1	-1	3200	2.06	2.66	37765695	37767886	7.93208	263	37764504	37768523	6.18495	3204	Intron (NM_214788/asic2, intron 4 of 12)	3	37682410	38484086	801677	1	NM_214788	82095	asic2	asic2
chr3	37942084	37943365	.	89	.	5.96746	-1	-1	869	0	0.22	37942144	37943067	2.98841	864	37942084	37943365	2.97905	814	Intron (NM_214788/asic2, intron 4 of 12)	3	37682410	38484086	801677	1	NM_214788	259675	asic2	asic2
chr3	37946225	37946953	.	89	.	6.00692	-1	-1	370	0	0.22	37946286	37946683	2.24655	277	37946225	37946953	3.76037	402	Intron (NM_214788/asic2, intron 4 of 12)	3	37682410	38484086	801677	1	NM_214788	263816	asic2	asic2
chr3	37775434	37778267	.	476	.	10.0108	-1	-1	1408	0.64	1.15	37775434	37776978	3.25687	1480	37775692	37778267	6.7539	177	Intron (NM_214788/asic2, intron 4 of 12)	3	37682410	38484086	801677	1	NM_214788	93025	asic2	asic2
chr3	37763203	37763831	.	89	.	5.56146	-1	-1	281	0	0.22	37763203	37763676	2.95719	85	37763556	37763831	2.60427	125	Intron (NM_214788/asic2, intron 4 of 12)	3	37682410	38484086	801677	1	NM_214788	80794	asic2	asic2
chr3	37947418	37950918	.	1000	.	14.7738	-1	-1	1946	2.44	3.05	37948093	37950881	7.42547	916	37947418	37950918	7.34836	463	Intron (NM_214788/asic2, intron 4 of 12)	3	37682410	38484086	801677	1	NM_214788	265009	asic2	asic2
chr3	37792671	37793294	.	89	.	5.47313	-1	-1	291	0	0.22	37792706	37793294	3.2845	205	37792671	37793076	2.18863	342	Intron (NM_214788/asic2, intron 4 of 12)	3	37682410	38484086	801677	1	NM_214788	110262	asic2	asic2
chr3	37751045	37752481	.	269	.	7.74419	-1	-1	716	0.28	0.65	37751542	37752061	3.68264	318	37751045	37752481	4.06155	618	Intron (NM_214788/asic2, intron 4 of 12)	3	37682410	38484086	801677	1	NM_214788	68636	asic2	asic2
chr9	11020051	11021425	.	182	.	6.7082	-1	-1	935	0.18	0.44	11020146	11021329	3.07908	539	11020051	11021425	3.62912	1237	Distal Intergenic	9	11063764	11257160	193397	1	NM_214787	-42339	asic4a	asic4a
chr9	11016117	11019742	.	1000	.	22.6048	-1	-1	1146	5	5	11016695	11019528	11.6647	357	11016117	11019742	10.9401	1142	Distal Intergenic	9	11063764	11257160	193397	1	NM_214787	-44022	asic4a	asic4a
chr9	11054084	11054825	.	89	.	6.42421	-1	-1	476	0	0.22	11054245	11054825	3.19651	445	11054084	11054655	3.2277	346	Distal Intergenic	9	11063764	11257160	193397	1	NM_214787	-8939	asic4a	asic4a
chr9	11206594	11212377	.	1000	.	22.9746	-1	-1	4528	5	5	11206594	11212245	10.9469	1979	11206626	11212377	12.0277	4598	Intron (NM_214787/asic4a, intron 1 of 9)	9	11063764	11257160	193397	1	NM_214787	142831	asic4a	asic4a
chr6	13447327	13453239	.	1000	.	17.3509	-1	-1	1661	2.83	3.4	13447327	13453159	4.2181	909	13447386	13453239	13.1328	1056	Intron (NM_214786/asic4b, intron 7 of 9)	6	13372882	13455418	82537	1	NM_214786	74446	asic4b	asic4b
chr21	31330454	31331105	.	89	.	4.6889	-1	-1	497	0	0.22	31330454	31330935	2.37093	414	31330803	31331105	2.31797	231	Distal Intergenic	21	31216485	31237784	21300	1	NM_200451	113970	asl	asl
chr21	31339008	31340561	.	510	.	9.65989	-1	-1	752	0.71	1.23	31339149	31339920	4.10267	549	31339008	31340561	5.55722	814	Distal Intergenic	21	31216485	31237784	21300	1	NM_200451	122524	asl	asl
chr21	31337200	31338341	.	185	.	6.74421	-1	-1	379	0.19	0.45	31337200	31338341	3.72222	386	31337301	31338216	3.02199	272	Distal Intergenic	21	31216485	31237784	21300	1	NM_200451	120716	asl	asl
chr21	31413116	31414614	.	89	.	6.05009	-1	-1	806	0	0.22	31413398	31414614	3.16357	942	31413116	31413656	2.88652	389	Distal Intergenic	21	31216485	31237784	21300	1	NM_200451	196632	asl	asl
chr9	56204315	56206018	.	89	.	6.21125	-1	-1	678	0	0.22	56204346	56206018	3.05471	1241	56204315	56204644	3.15654	84	Distal Intergenic	9	56380375	56395051	14677	2	NM_001114909	189033	asmt	asmt
chr9	56289020	56289813	.	89	.	5.74882	-1	-1	598	0	0.22	56289443	56289813	3.01079	208	56289020	56289645	2.73803	565	Distal Intergenic	9	56380375	56395051	14677	2	NM_001114909	105238	asmt	asmt
chr9	56270524	56271453	.	270	.	7.74202	-1	-1	465	0.28	0.65	56270718	56271453	3.63979	514	56270524	56270885	4.10223	223	Distal Intergenic	9	56380375	56395051	14677	2	NM_001114909	123598	asmt	asmt
chr9	56218790	56219247	.	89	.	4.98784	-1	-1	249	0	0.22	56218804	56219089	2.37268	243	56218790	56219247	2.61516	241	Distal Intergenic	9	56380375	56395051	14677	2	NM_001114909	175804	asmt	asmt
chr9	56382547	56383234	.	89	.	6.56552	-1	-1	324	0	0.22	56382547	56383076	3.70995	264	56382784	56383234	2.85557	147	Intron (NM_001114909/asmt, intron 7 of 8)	9	56380375	56395051	14677	2	NM_001114909	11817	asmt	asmt
chr9	56206835	56207715	.	89	.	6.66588	-1	-1	663	0	0.22	56207309	56207606	2.93452	226	56206835	56207715	3.73136	627	Distal Intergenic	9	56380375	56395051	14677	2	NM_001114909	187336	asmt	asmt
chr5	61678021	61679198	.	569	.	10.0402	-1	-1	386	0.84	1.37	61678021	61679198	4.19331	422	61678119	61678879	5.8469	252	Promoter (<=1kb)	5	61678062	61694225	16164	1	NM_001110103	0	aspa	aspa
chr3	16600479	16606188	.	1000	.	13.3988	-1	-1	4140	1.9	2.51	16600781	16605853	7.08449	1575	16600479	16606188	6.31436	4154	Intron (NM_001004657/aspdh, intron 5 of 7)	3	16597520	16611123	13604	2	NM_001004657	4935	aspdh	aspdh
chr2	27000663	27001267	.	89	.	5.6825	-1	-1	320	0	0.22	27000663	27001255	3.15929	251	27000977	27001267	2.52321	76	Promoter (<=1kb)	2	27000617	27026552	25936	1	NM_001256603	47	asph	asph
chr13	27560123	27561015	.	89	.	6.55614	-1	-1	218	0	0.22	27560123	27560605	3.5564	145	27560226	27561015	2.99974	188	Distal Intergenic	13	27638486	27652313	13828	1	NM_001013529	-77471	asrgl1	asrgl1
chr16	41715957	41716767	.	89	.	5.75566	-1	-1	584	0	0.22	41716421	41716767	3.43769	196	41715957	41716569	2.31797	509	Distal Intergenic	16	41620615	41629783	9169	1	NM_001099430	95343	aste1a	aste1a
chr5	16318134	16319086	.	89	.	6.16704	-1	-1	401	0	0.22	16318351	16318801	3.15916	340	16318134	16319086	3.00788	246	Distal Intergenic	5	16214923	16230066	15144	2	NM_001004640	-88069	atad1a	atad1a
chr5	16183823	16185683	.	316	.	8.59378	-1	-1	1219	0.35	0.76	16185411	16185683	3.01608	147	16183823	16185470	5.5777	703	Distal Intergenic	5	16214923	16230066	15144	2	NM_001004640	44383	atad1a	atad1a
chr5	16580791	16586166	.	893	.	12.0428	-1	-1	2209	1.54	2.15	16580791	16586166	4.95913	864	16581126	16585512	7.08368	3220	Distal Intergenic	5	16214923	16230066	15144	2	NM_001004640	-350726	atad1a	atad1a
chr5	16229544	16229976	.	236	.	7.48816	-1	-1	239	0.24	0.57	16229601	16229976	4.26046	248	16229544	16229826	3.2277	174	Promoter (<=1kb)	5	16214923	16230066	15144	2	NM_001004640	90	atad1a	atad1a
chr5	16679748	16680815	.	89	.	6.5342	-1	-1	673	0	0.22	16679748	16680770	2.93452	565	16679866	16680815	3.59968	664	Distal Intergenic	5	16214923	16230066	15144	2	NM_001004640	-449683	atad1a	atad1a
chr20	44936868	44937380	.	255	.	7.58612	-1	-1	292	0.26	0.62	44937068	44937380	3.43089	275	44936868	44937355	4.15523	110	Distal Intergenic	20	44684285	44890853	206569	1	NM_001365967	252584	atad2b	atad2b
chr20	44684287	44685047	.	477	.	9.51087	-1	-1	366	0.64	1.15	44684309	44685047	4.97789	346	44684287	44684843	4.53298	365	Promoter (<=1kb)	20	44684285	44890853	206569	1	NM_001365967	3	atad2b	atad2b
chr20	44733508	44734106	.	189	.	6.74874	-1	-1	456	0.19	0.46	44733508	44734106	3.44903	412	44733655	44734045	3.29971	354	Intron (NM_001365966/atad2b, intron 17 of 27)	20	44684285	44890853	206569	1	NM_001365967	49224	atad2b	atad2b
chr20	44863091	44863742	.	89	.	7.74456	-1	-1	344	0	0.22	44863121	44863537	2.09609	245	44863091	44863742	5.64847	414	Intron (NM_001365966/atad2b, intron 26 of 27)	20	44684285	44890853	206569	1	NM_001365967	178807	atad2b	atad2b
chr22	53981	55617	.	806	.	11.905	-1	-1	981	1.34	1.94	53981	55121	4.00759	1033	54562	55617	7.89746	348	Promoter (2-3kb)	22	53306	58437	5132	2	NM_205703	2820	atad3	atad3
chr22	51666	52209	.	244	.	7.54042	-1	-1	353	0.25	0.59	51786	52134	3.98422	256	51666	52209	3.5562	331	Downstream (1-2kb)	22	53306	58437	5132	2	NM_205703	6228	atad3	atad3
chr6	22073549	22074000	.	233	.	7.53846	-1	-1	245	0.24	0.56	22073549	22073965	4.36925	206	22073596	22074000	3.16921	237	Promoter (<=1kb)	6	22073470	22083519	10050	1	NM_001082829	80	atad5b	atad5b
chrUn_KN150046v1	120812	121232	.	89	.	5.94681	-1	-1	292	0	0.22	120833	121190	2.94707	222	120812	121232	2.99974	342	Distal Intergenic	78	15557	87809	72253	1	NM_001089468	105256	ate1	ate1
chrUn_KN150046v1	140713	141707	.	480	.	9.41606	-1	-1	571	0.65	1.16	141089	141707	4.57452	244	140713	141529	4.84154	523	Distal Intergenic	78	15557	87809	72253	1	NM_001089468	125157	ate1	ate1
chr5	29818947	29819555	.	89	.	6.3411	-1	-1	242	0	0.22	29819124	29819489	2.87789	217	29818947	29819555	3.46321	91	Promoter (<=1kb)	5	29814097	29818483	4387	2	NM_001128731	-465	atf5a	atf5a
chr6	39634266	39634707	.	202	.	7.02673	-1	-1	228	0.2	0.49	39634266	39634692	3.87736	145	39634418	39634707	3.14937	159	Promoter (1-2kb)	6	39617611	39633144	15534	2	NM_001025549	-1123	atf7b	atf7b
chr10	43152089	43152655	.	358	.	9.32174	-1	-1	312	0.42	0.86	43152152	43152629	2.83348	211	43152089	43152655	6.48826	351	Distal Intergenic	10	43208723	43244876	36154	1	NM_001037124	-56068	atg10	atg10
chr10	43223156	43223702	.	190	.	7.07112	-1	-1	351	0.19	0.46	43223412	43223698	2.62182	239	43223156	43223702	4.4493	207	Intron (NM_001037124/atg10, intron 3 of 6)	10	43208723	43244876	36154	1	NM_001037124	14434	atg10	atg10
chr10	43165858	43166727	.	268	.	7.72181	-1	-1	548	0.28	0.65	43165858	43166727	3.46043	637	43165860	43166633	4.26138	458	Distal Intergenic	10	43208723	43244876	36154	1	NM_001037124	-41996	atg10	atg10
chr10	43233460	43233988	.	89	.	6.31163	-1	-1	348	0	0.22	43233679	43233974	3.08393	276	43233460	43233988	3.2277	202	Intron (NM_001037124/atg10, intron 4 of 6)	10	43208723	43244876	36154	1	NM_001037124	24738	atg10	atg10
chr10	43243534	43244249	.	220	.	7.28601	-1	-1	379	0.22	0.53	43243679	43244246	3.30194	431	43243534	43244249	3.98407	183	Intron (NM_001037124/atg10, intron 6 of 6)	10	43208723	43244876	36154	1	NM_001037124	34812	atg10	atg10
chr7	38535844	38536611	.	273	.	8.15302	-1	-1	526	0.29	0.66	38535844	38536433	2.90802	529	38535956	38536611	5.245	411	Promoter (<=1kb)	7	38522579	38536566	13988	2	NM_200433	0	atg13	atg13
chr15	45576400	45576852	.	253	.	7.59063	-1	-1	219	0.26	0.61	45576400	45576852	3.73705	162	45576552	45576831	3.85358	124	Promoter (<=1kb)	15	45576285	45600949	24665	1	NM_001017854	116	atg16l1	atg16l1
chr15	45565908	45566650	.	308	.	8.22926	-1	-1	386	0.34	0.74	45565908	45566650	4.61139	441	45566084	45566507	3.61787	156	Intron (NM_001002446/cldn15lb, intron 2 of 5)	15	45576285	45600949	24665	1	NM_001017854	-9635	atg16l1	atg16l1
chr6	6965286	6966016	.	89	.	6.48033	-1	-1	439	0	0.22	6965286	6965789	3.59015	364	6965741	6966016	2.89018	59	Promoter (<=1kb)	6	6952794	6966000	13207	2	NM_200022	0	atg3	atg3
chr21	43565614	43566701	.	253	.	7.53606	-1	-1	326	0.26	0.61	43565614	43566701	3.43769	273	43565877	43566264	4.09837	116	Distal Intergenic	21	43490348	43510430	20083	1	NM_001024434	75267	atg4a	atg4a
chr6	27094067	27094508	.	224	.	7.44763	-1	-1	139	0.23	0.54	27094085	27094508	4.39899	184	27094067	27094431	3.04864	76	Intron (NM_001003612/boka, intron 4 of 4)	6	27100298	27114444	14147	1	NM_001089352	-5790	atg4b	atg4b
chr6	10999232	11000352	.	89	.	4.58579	-1	-1	360	0	0.22	10999621	10999987	2.25165	79	10999232	11000352	2.33414	252	Distal Intergenic	6	11014616	11030141	15526	1	NM_001083031	-14264	atg9a	atg9a
chr6	10997605	10998789	.	89	.	6.44697	-1	-1	691	0	0.22	10997641	10998622	2.96437	477	10997605	10998789	3.4826	869	Distal Intergenic	6	11014616	11030141	15526	1	NM_001083031	-15827	atg9a	atg9a
chr6	10995766	10996641	.	312	.	8.14748	-1	-1	174	0.34	0.75	10995766	10996066	3.74319	92	10995827	10996641	4.40429	195	Distal Intergenic	6	11014616	11030141	15526	1	NM_001083031	-17975	atg9a	atg9a
chr24	34017529	34018225	.	89	.	6.16424	-1	-1	346	0	0.22	34017529	34017895	2.96366	339	34017742	34018225	3.20058	140	Intron (NM_214789/asic1c, intron 1 of 8)	24	33916409	33953180	36772	1	NM_001320078	101121	atg9b	atg9b
chr14	30434625	30435212	.	89	.	6.30535	-1	-1	312	0	0.22	30434625	30435212	3.30321	415	30434690	30435093	3.00214	145	Promoter (<=1kb)	14	30434630	30452618	17989	1	NM_001006016	0	atl3	atl3
chr8	29526642	29528842	.	390	.	8.75161	-1	-1	631	0.48	0.94	29526718	29528842	3.86621	301	29526642	29528449	4.8854	886	Intron (NM_001004123/grid2, intron 13 of 15)	8	29584746	29586383	1638	1	NM_131091	-55904	atoh1a	atoh1a
chr8	29487183	29492928	.	1000	.	17.7612	-1	-1	1199	2.45	3.06	29487183	29492769	13.2276	914	29487439	29492928	4.53356	652	Intron (NM_001004123/grid2, intron 13 of 15)	8	29584746	29586383	1638	1	NM_131091	-91818	atoh1a	atoh1a
chr8	29333473	29335489	.	249	.	7.81232	-1	-1	1395	0.26	0.6	29334238	29334965	2.91445	621	29333473	29335489	4.89787	1404	Intron (NM_001004123/grid2, intron 7 of 15)	8	29584746	29586383	1638	1	NM_131091	-249257	atoh1a	atoh1a
chr8	29335785	29338502	.	263	.	7.65338	-1	-1	2261	0.27	0.63	29335785	29338502	3.462	2381	29336179	29338093	4.19138	1747	Intron (NM_001004123/grid2, intron 7 of 15)	8	29584746	29586383	1638	1	NM_131091	-246244	atoh1a	atoh1a
chr8	29529509	29530067	.	89	.	6.32304	-1	-1	142	0	0.22	29529549	29530067	2.28842	96	29529509	29529811	4.03462	149	Intron (NM_001004123/grid2, intron 13 of 15)	8	29584746	29586383	1638	1	NM_131091	-54679	atoh1a	atoh1a
chr8	29244106	29250069	.	1000	.	17.0011	-1	-1	2715	2.88	3.45	29244217	29250069	10.7413	388	29244106	29249836	6.2598	4728	Intron (NM_001004123/grid2, intron 2 of 15)	8	29584746	29586383	1638	1	NM_131091	-334677	atoh1a	atoh1a
chrUn_KN150642v1	53671	54343	.	192	.	6.89241	-1	-1	257	0.19	0.46	53671	54343	3.21705	298	53806	54175	3.67536	82	Distal Intergenic	137	9441	10244	804	1	NM_001128679	44231	atoh1b	atoh1b
chr23	24636141	24637013	.	89	.	5.85949	-1	-1	578	0	0.22	24636141	24636929	3.08299	647	24636511	24637013	2.7765	139	Distal Intergenic	23	24584876	24616392	31517	2	NM_001080037	-19750	atp13a2	atp13a2
chr23	24615781	24616327	.	89	.	5.47045	-1	-1	331	0	0.22	24615781	24616327	3.04968	249	24615942	24616294	2.42077	252	Promoter (<=1kb)	23	24584876	24616392	31517	2	NM_001080037	65	atp13a2	atp13a2
chr23	24638999	24639783	.	89	.	6.02431	-1	-1	459	0	0.22	24638999	24639528	2.82076	258	24639343	24639783	3.20355	317	Distal Intergenic	23	24584876	24616392	31517	2	NM_001080037	-22608	atp13a2	atp13a2
chr1	1596105	1596798	.	350	.	9.0724	-1	-1	397	0.41	0.84	1596130	1596798	2.91183	550	1596105	1596541	6.16057	220	Distal Intergenic	1	1564375	1583770	19396	1	NM_131686	31731	atp1a1a.1	atp1a1a.1
chr1	1564884	1565420	.	89	.	6.29826	-1	-1	213	0	0.22	1564884	1565213	2.48618	127	1564957	1565420	3.81208	227	Promoter (<=1kb)	1	1564375	1583770	19396	1	NM_131686	510	atp1a1a.1	atp1a1a.1
chr1	1534248	1534842	.	358	.	8.48712	-1	-1	224	0.42	0.86	1534262	1534842	3.87736	120	1534248	1534739	4.60976	314	Distal Intergenic	1	1542000	1558365	16366	1	NM_131689	-7158	atp1a1a.4	atp1a1a.4
chr1	1737419	1737775	.	231	.	7.33344	-1	-1	177	0.24	0.56	1737419	1737775	3.70228	258	1737480	1737772	3.63116	36	Distal Intergenic	1	1690370	1702301	11932	1	NM_178099	47050	atp1a1a.5	atp1a1a.5
chr1	1713760	1714370	.	184	.	6.68583	-1	-1	199	0.19	0.44	1713760	1714196	3.85276	221	1713761	1714370	2.83307	176	Distal Intergenic	1	1690370	1702301	11932	1	NM_178099	23391	atp1a1a.5	atp1a1a.5
chr9	36543231	36545008	.	199	.	7.09238	-1	-1	912	0.2	0.48	36544016	36544775	2.96324	134	36543231	36545008	4.12914	906	Distal Intergenic	9	36092478	36113003	20526	1	NM_131690	450754	atp1a1b	atp1a1b
chr9	36238058	36240680	.	1000	.	12.9453	-1	-1	699	1.84	2.43	36238058	36240532	5.08538	312	36238222	36240680	7.85988	512	Distal Intergenic	9	36092478	36113003	20526	1	NM_131690	145581	atp1a1b	atp1a1b
chr9	36272180	36274921	.	89	.	7.2488	-1	-1	1099	0	0.22	36272435	36272821	2.0038	85	36272180	36274921	5.245	1859	Distal Intergenic	9	36092478	36113003	20526	1	NM_131690	179703	atp1a1b	atp1a1b
chr9	36234747	36237756	.	308	.	8.07795	-1	-1	1884	0.34	0.74	36235494	36237739	3.56511	808	36234747	36237756	4.51284	2213	Distal Intergenic	9	36092478	36113003	20526	1	NM_131690	142270	atp1a1b	atp1a1b
chr9	36508429	36509215	.	308	.	8.06068	-1	-1	494	0.34	0.74	36508496	36509063	3.8693	384	36508429	36509215	4.19138	537	Distal Intergenic	9	36092478	36113003	20526	1	NM_131690	415952	atp1a1b	atp1a1b
chr9	36212093	36212802	.	200	.	7.07246	-1	-1	385	0.2	0.48	36212283	36212802	3.03784	420	36212093	36212412	4.03462	161	Distal Intergenic	9	36092478	36113003	20526	1	NM_131690	119616	atp1a1b	atp1a1b
chr19	6466169	6466623	.	89	.	5.46312	-1	-1	282	0	0.22	6466181	6466623	2.46338	328	6466169	6466574	2.99974	225	Promoter (<=1kb)	19	6409219	6466510	57292	2	NM_131684	0	atp1a3a	atp1a3a
chr6	29226734	29227700	.	89	.	6.36058	-1	-1	737	0	0.22	29226977	29227574	3.09163	498	29226734	29227700	3.26895	734	Promoter (<=1kb)	6	29226884	29236926	10043	1	NM_131668	0	atp1b1a	atp1b1a
chr23	45047699	45048379	.	579	.	10.0456	-1	-1	322	0.86	1.4	45047894	45048379	4.37934	172	45047699	45048165	5.66622	278	Exon (NM_131669/atp1b2a, exon 6 of 7)	23	45020817	45050137	29321	1	NM_131669	26883	atp1b2a	atp1b2a
chr23	45010877	45011474	.	469	.	9.40128	-1	-1	237	0.63	1.13	45010905	45011474	4.71532	222	45010877	45011345	4.68596	224	Distal Intergenic	23	45020817	45050137	29321	1	NM_131669	-9343	atp1b2a	atp1b2a
chr23	45019058	45019926	.	89	.	6.46445	-1	-1	455	0	0.22	45019522	45019926	2.65237	53	45019058	45019651	3.81208	394	Promoter (<=1kb)	23	45020817	45050137	29321	1	NM_131669	-891	atp1b2a	atp1b2a
chr23	45070949	45071968	.	246	.	7.94107	-1	-1	447	0.25	0.59	45071298	45071968	2.67173	142	45070949	45071918	5.26934	404	Distal Intergenic	23	45020817	45050137	29321	1	NM_131669	50133	atp1b2a	atp1b2a
chr23	44951846	44952816	.	89	.	6.50653	-1	-1	366	0	0.22	44951846	44952323	3.69082	375	44952138	44952816	2.81571	65	Distal Intergenic	23	45020817	45050137	29321	1	NM_131669	-68001	atp1b2a	atp1b2a
chr23	45027867	45028719	.	235	.	7.70039	-1	-1	470	0.24	0.57	45027911	45028719	2.79696	568	45027867	45028690	4.90343	329	Intron (NM_131669/atp1b2a, intron 1 of 6)	23	45020817	45050137	29321	1	NM_131669	7051	atp1b2a	atp1b2a
chr15	4448447	4450194	.	635	.	10.4727	-1	-1	925	0.98	1.53	4448715	4450151	4.31932	667	4448447	4450194	6.15334	916	Intron (NM_198208/tfdp2, intron 8 of 13)	15	4362016	4424656	62641	2	NM_131670	-23792	atp1b3b	atp1b3b
chr15	4446148	4448085	.	367	.	8.61036	-1	-1	968	0.44	0.89	4446148	4447284	3.69963	752	4446231	4448085	4.91073	1101	Intron (NM_198208/tfdp2, intron 8 of 13)	15	4362016	4424656	62641	2	NM_131670	-21493	atp1b3b	atp1b3b
chr21	17014473	17015065	.	219	.	7.24297	-1	-1	103	0.22	0.53	17014473	17015065	3.8121	81	17014523	17015038	3.43087	75	Promoter (<=1kb)	21	17014842	17070408	55567	1	NM_001030277	0	atp2a2b	atp2a2b
chr21	17114510	17115168	.	89	.	5.56731	-1	-1	230	0	0.22	17114510	17115168	2.95734	189	17114611	17114949	2.60997	170	Distal Intergenic	21	17014842	17070408	55567	1	NM_001030277	99669	atp2a2b	atp2a2b
chr11	1270812	1271381	.	89	.	5.2674	-1	-1	184	0	0.22	1270812	1271096	2.377	57	1270813	1271381	2.8904	310	Distal Intergenic	11	1122113	1264424	142312	2	NM_001123238	-6389	atp2b2	atp2b2
chr11	1166871	1167777	.	642	.	10.4951	-1	-1	649	1	1.55	1167005	1167740	4.63744	553	1166871	1167777	5.8577	611	Intron (NM_001123238/atp2b2, intron 11 of 21)	11	1122113	1264424	142312	2	NM_001123238	96647	atp2b2	atp2b2
chr23	19971888	19972740	.	229	.	7.54581	-1	-1	607	0.23	0.55	19971888	19972740	4.48173	628	19972306	19972740	3.06408	169	Intron (NM_001128242/atp2b3b, intron 4 of 20)	23	19911787	20007282	95496	2	NM_001128242	34542	atp2b3b	atp2b3b
chr23	19974193	19976633	.	1000	.	15.3883	-1	-1	1007	2.43	3.05	19974193	19976633	9.04984	521	19974498	19976304	6.33842	1070	Intron (NM_001128242/atp2b3b, intron 4 of 20)	23	19911787	20007282	95496	2	NM_001128242	30649	atp2b3b	atp2b3b
chr11	22862708	22864237	.	89	.	4.44002	-1	-1	217	0	0.22	22862913	22863568	2.06401	36	22862708	22864237	2.37601	193	Distal Intergenic	11	22740005	22827936	87932	2	NM_001077467	-34773	atp2b4	atp2b4
chr11	22840257	22840667	.	205	.	7.0398	-1	-1	216	0.21	0.5	22840257	22840552	3.8121	109	22840262	22840667	3.2277	318	Distal Intergenic	11	22740005	22827936	87932	2	NM_001077467	-12322	atp2b4	atp2b4
chr11	13150310	13151269	.	89	.	6.27491	-1	-1	459	0	0.22	13150310	13151019	2.89994	142	13150795	13151269	3.37497	291	Promoter (<=1kb)	11	13150239	13155411	5173	1	NM_001024429	72	atp5f1b	atp5f1b
chr22	18753284	18753922	.	89	.	6.65254	-1	-1	310	0	0.22	18753284	18753610	2.66847	267	18753531	18753922	3.98407	106	Promoter (<=1kb)	22	18741087	18753927	12841	2	NM_199968	5	atp5f1d	atp5f1d
chr21	4915966	4916845	.	89	.	6.23928	-1	-1	360	0	0.22	4915966	4916845	3.41505	347	4916263	4916546	2.82423	77	Promoter (<=1kb)	21	4916257	4927975	11719	1	NM_001077355	0	atp5fa1	atp5fa1
chr5	30099027	30099779	.	89	.	6.44299	-1	-1	475	0	0.22	30099027	30099598	2.80964	523	30099284	30099779	3.63335	170	Promoter (<=1kb)	5	30099170	30101737	2568	1	NM_199757	0	atp5l	atp5l
chr9	2376521	2377782	.	307	.	8.19753	-1	-1	792	0.34	0.74	2376521	2377240	4.53177	457	2376870	2377782	3.66576	779	Distal Intergenic	9	2337131	2344361	7231	1	NM_201176	39391	atp5mc3a	atp5mc3a
chr9	2267613	2269262	.	215	.	7.46507	-1	-1	460	0.22	0.52	2267883	2268230	2.77222	76	2267613	2269262	4.69285	574	Distal Intergenic	9	2337131	2344361	7231	1	NM_201176	-67869	atp5mc3a	atp5mc3a
chr6	10599708	10600213	.	89	.	6.99198	-1	-1	279	0	0.22	10599708	10600213	4.39899	314	10599823	10600196	2.59299	130	Promoter (<=1kb)	6	10595419	10600362	4944	2	NM_131761	149	atp5mc3b	atp5mc3b
chr8	25316303	25317109	.	89	.	6.2383	-1	-1	235	0	0.22	25316637	25317109	3.69082	81	25316303	25316647	2.54748	56	Promoter (<=1kb)	8	25311265	25317041	5777	2	NM_001005960	0	atp5pb	atp5pb
chr3	44373006	44373547	.	464	.	10.0402	-1	-1	122	0.61	1.12	44373006	44373432	3.0863	125	44373020	44373547	6.9539	105	Distal Intergenic	3	44405174	44414388	9215	2	NM_200702	40841	atp5pd	atp5pd
chr9	33335106	33335480	.	182	.	6.65859	-1	-1	214	0.18	0.44	33335106	33335480	3.43089	195	33335109	33335451	3.2277	231	Promoter (<=1kb)	9	33334828	33338127	3300	1	NM_001003843	279	atp5po	atp5po
chr9	33343845	33344973	.	446	.	9.32792	-1	-1	347	0.58	1.07	33344047	33344973	4.95858	165	33343845	33344457	4.36934	328	Distal Intergenic	9	33334828	33338127	3300	1	NM_001003843	9018	atp5po	atp5po
chr23	19559539	19560266	.	651	.	10.6339	-1	-1	511	1.02	1.57	19559539	19560266	5.07575	488	19559642	19560231	5.55814	431	Distal Intergenic	23	19638051	19657469	19419	1	NM_001201403	-77785	atp6ap1lb	atp6ap1lb
chr23	19614586	19617259	.	1000	.	15.1408	-1	-1	1798	2.01	2.62	19615856	19616520	3.79853	394	19614586	19617259	11.3423	486	Distal Intergenic	23	19638051	19657469	19419	1	NM_001201403	-20792	atp6ap1lb	atp6ap1lb
chr23	19540024	19540798	.	89	.	6.13086	-1	-1	503	0	0.22	19540340	19540798	3.43089	76	19540024	19540677	2.69997	615	Distal Intergenic	23	19638051	19657469	19419	1	NM_001201403	-97253	atp6ap1lb	atp6ap1lb
chr5	24087050	24088383	.	89	.	6.90776	-1	-1	360	0	0.22	24087310	24087703	2.57798	195	24087050	24088383	4.32978	266	Intron (NM_001122748/si:ch211-106a19.1, intron 4 of 13)	5	24040246	24063744	23499	1	NM_001122747	46805	atp6v0a2b	atp6v0a2b
chr5	24039899	24040720	.	89	.	6.38768	-1	-1	343	0	0.22	24040296	24040705	2.52768	54	24039899	24040720	3.86	235	Promoter (<=1kb)	5	24040246	24063744	23499	1	NM_001122747	0	atp6v0a2b	atp6v0a2b
chr2	33725236	33725998	.	89	.	6.62768	-1	-1	374	0	0.22	33725236	33725984	3.028	146	33725288	33725998	3.59968	550	Distal Intergenic	2	33697984	33703996	6013	2	NM_199561	-21241	atp6v0b	atp6v0b
chr24	39139497	39140040	.	264	.	7.96507	-1	-1	249	0.28	0.64	39139497	39140040	4.73737	210	39139645	39139924	3.2277	140	Intron (NM_001045408/zgc:153659, intron 3 of 7)	24	39266296	39283763	17468	1	NM_205554	-126256	atp6v0cb	atp6v0cb
chr24	39131664	39132130	.	89	.	6.10653	-1	-1	194	0	0.22	39131764	39132130	2.98964	196	39131664	39131977	3.11689	93	Intron (NM_001045408/zgc:153659, intron 3 of 7)	24	39266296	39283763	17468	1	NM_205554	-134166	atp6v0cb	atp6v0cb
chr14	51855585	51856242	.	383	.	9.15606	-1	-1	311	0.46	0.92	51855585	51856027	3.10413	96	51855635	51856242	6.05193	476	Promoter (<=1kb)	14	51855440	51860340	4901	1	NM_001006038	146	atp6v0e1	atp6v0e1
chr14	51868089	51868695	.	89	.	6.34285	-1	-1	234	0	0.22	51868089	51868578	3.40079	140	51868112	51868695	2.94206	305	Distal Intergenic	14	51855440	51860340	4901	1	NM_001006038	12650	atp6v0e1	atp6v0e1
chr10	19655242	19655951	.	307	.	8.1047	-1	-1	401	0.34	0.74	19655284	19655951	3.72222	207	19655242	19655885	4.38248	553	Distal Intergenic	10	19597170	19609041	11872	1	NM_182879	58073	atp6v1b2	atp6v1b2
chr10	19746575	19750353	.	1000	.	16.3816	-1	-1	1832	2.31	2.91	19746863	19750147	3.77889	3066	19746575	19750353	12.6027	271	Distal Intergenic	10	19597170	19609041	11872	1	NM_182879	149406	atp6v1b2	atp6v1b2
chr17	21397502	21398423	.	307	.	8.2179	-1	-1	440	0.34	0.74	21397671	21398423	3.40079	521	21397502	21398406	4.81711	190	Promoter (<=1kb)	17	21352458	21398417	45960	2	NM_182878	0	atp6v1ba	atp6v1ba
chr14	22100060	22100849	.	269	.	7.74868	-1	-1	229	0.28	0.65	22100060	22100849	4.0108	178	22100129	22100514	3.73788	212	Promoter (2-3kb)	14	22103251	22141922	38672	1	NM_001042720	-2402	atp7a	atp7a
chr19	22490325	22491063	.	205	.	7.04143	-1	-1	315	0.21	0.49	22490335	22491063	3.7973	343	22490325	22490738	3.24413	277	Distal Intergenic	19	22501602	22592925	91324	1	NM_001045154	-10539	atp9b	atp9b
chr22	17146539	17148502	.	234	.	7.41036	-1	-1	1197	0.24	0.56	17146539	17148502	3.85261	998	17146573	17148501	3.55775	1362	Intron (NM_001137658/frem1b, intron 24 of 35)	22	17166499	17175125	8627	1	NM_001017907	-17997	atpaf1	atpaf1
chr22	17166276	17166786	.	89	.	5.81704	-1	-1	379	0	0.22	17166276	17166771	2.58491	364	17166408	17166786	3.23213	262	Promoter (<=1kb)	22	17166499	17175125	8627	1	NM_001017907	0	atpaf1	atpaf1
chr22	17140632	17142880	.	582	.	10.4847	-1	-1	708	0.86	1.4	17140736	17141864	3.68324	919	17140632	17142880	6.80147	394	Intron (NM_001137658/frem1b, intron 24 of 35)	22	17166499	17175125	8627	1	NM_001017907	-23619	atpaf1	atpaf1
chr22	17133255	17135011	.	709	.	11.4705	-1	-1	227	1.14	1.71	17133255	17134890	6.46478	266	17133346	17135011	5.0057	224	Intron (NM_001137658/frem1b, intron 24 of 35)	22	17166499	17175125	8627	1	NM_001017907	-31488	atpaf1	atpaf1
chr22	17135423	17137941	.	906	.	13.9695	-1	-1	2131	1.57	2.18	17135433	17137941	9.43063	219	17135423	17137792	4.53885	1824	Intron (NM_001137658/frem1b, intron 24 of 35)	22	17166499	17175125	8627	1	NM_001017907	-28558	atpaf1	atpaf1
chr22	17144106	17146232	.	728	.	11.2489	-1	-1	1017	1.18	1.75	17144106	17146232	5.82396	690	17144600	17146123	5.42497	410	Intron (NM_001137658/frem1b, intron 24 of 35)	22	17166499	17175125	8627	1	NM_001017907	-20267	atpaf1	atpaf1
chr13	13874994	13875837	.	299	.	8.20925	-1	-1	328	0.33	0.72	13875073	13875600	4.65305	399	13874994	13875837	3.5562	179	Promoter (<=1kb)	13	13875141	14050773	175633	1	NM_001353962	0	atrn	atrn
chr13	14094787	14095719	.	544	.	9.90686	-1	-1	293	0.78	1.31	14094801	14095335	5.00899	239	14094787	14095719	4.89787	333	Intron (NM_001123058/gfra4a, intron 5 of 9)	13	13875141	14050773	175633	1	NM_001353962	219647	atrn	atrn
chr14	10350948	10351831	.	1000	.	13.3963	-1	-1	266	1.89	2.5	10350970	10351831	7.243	312	10350948	10351816	6.15334	199	Promoter (<=1kb)	14	10350961	10430945	79985	1	NM_200653	0	atrx	atrx
chr4	18752468	18753138	.	89	.	6.44941	-1	-1	300	0	0.22	18752468	18752991	3.04968	265	18752485	18753138	3.39973	318	Promoter (<=1kb)	4	18731809	18753014	21206	2	NM_001130612	0	atxn10	atxn10
chr19	32865185	32865538	.	232	.	7.87964	-1	-1	133	0.24	0.56	32865229	32865538	2.59116	97	32865185	32865536	5.28848	126	Distal Intergenic	19	32869854	32874476	4623	1	NM_001044826	-4316	atxn1a	atxn1a
chr5	41121823	41122817	.	225	.	7.52313	-1	-1	506	0.23	0.54	41122066	41122817	2.94659	228	41121823	41122565	4.57654	541	Distal Intergenic	5	41045840	41108730	62891	2	NM_001128349	-13094	atxn2	atxn2
chr3	15244427	15245237	.	89	.	5.6252	-1	-1	293	0	0.22	15244440	15244870	3.04968	238	15244427	15245237	2.57552	336	Promoter (<=1kb)	3	15244700	15275835	31136	1	NM_212684	0	atxn2l	atxn2l
chr17	53196891	53197746	.	314	.	8.24152	-1	-1	364	0.35	0.76	53196891	53197380	4.47673	379	53196928	53197746	3.76479	312	Promoter (<=1kb)	17	53196868	53203252	6385	1	NM_001320532	24	atxn3	atxn3
chr11	36117393	36118109	.	89	.	4.8573	-1	-1	220	0	0.22	36117548	36118109	2.6673	235	36117393	36117778	2.19	50	Promoter (<=1kb)	11	36117344	36145883	28540	1	NM_001045285	50	atxn7l2a	atxn7l2a
chr8	25072485	25073119	.	89	.	5.93785	-1	-1	350	0	0.22	25072485	25072996	2.91586	271	25072810	25073119	3.02199	105	Promoter (<=1kb)	8	25072241	25087543	15303	1	NM_001002655	245	atxn7l2b	atxn7l2b
chr10	5452030	5452593	.	89	.	6.46814	-1	-1	257	0	0.22	5452128	5452493	2.59116	103	5452030	5452593	3.87698	313	Intron (NM_001003576/auh, intron 6 of 9)	10	5422241	5475673	53433	1	NM_001003576	29790	auh	auh
chr14	5528242	5528758	.	187	.	7.02766	-1	-1	187	0.19	0.45	5528242	5528633	2.58958	86	5528329	5528758	4.43808	201	Promoter (<=1kb)	14	5528344	5553348	25005	1	NM_199690	0	aup1	aup1
chr14	24953	26067	.	305	.	8.44498	-1	-1	364	0.34	0.74	25123	25438	3.04545	116	24953	26067	5.39953	442	Distal Intergenic	14	34043	38978	4936	2	NM_212566	12911	aurkb	aurkb
chr14	38475	39005	.	532	.	9.78191	-1	-1	175	0.75	1.28	38543	39005	4.70535	123	38475	38898	5.07656	160	Promoter (<=1kb)	14	34043	38978	4936	2	NM_212566	0	aurkb	aurkb
chr10	21344328	21350145	.	899	.	12.5756	-1	-1	2268	1.55	2.17	21344403	21350133	6.96868	1240	21344328	21350145	5.60697	575	Distal Intergenic	10	21401722	21404690	2969	2	NM_001201442	54545	avd	avd
chr20	29441073	29446961	.	720	.	10.9821	-1	-1	4838	1.16	1.74	29441138	29446961	4.821	5179	29441073	29446845	6.16107	4432	Distal Intergenic	20	29328653	29366483	37831	1	NM_001045292	112421	aven	aven
chr25	1332387	1332996	.	89	.	5.872	-1	-1	334	0	0.22	1332387	1332866	3.3931	202	1332643	1332996	2.4789	210	Distal Intergenic	25	1469575	1477721	8147	1	NM_001301114	-136579	avpr1aa	avpr1aa
chr25	1324008	1324562	.	207	.	7.29296	-1	-1	282	0.21	0.5	1324131	1324437	2.79916	240	1324008	1324562	4.4938	201	Distal Intergenic	25	1469575	1477721	8147	1	NM_001301114	-145013	avpr1aa	avpr1aa
chr4	9233069	9236377	.	1000	.	14.5252	-1	-1	1785	2.16	2.76	9233350	9235307	8.4329	535	9233069	9236377	6.09233	1735	Distal Intergenic	4	9209795	9212502	2708	2	NM_001297676	-20568	avpr1ab	avpr1ab
chr3	42948185	42949535	.	298	.	8.10543	-1	-1	683	0.32	0.72	42948389	42949535	3.42157	650	42948185	42949208	4.68386	512	Promoter (<=1kb)	3	42878575	42949272	70698	2	NM_131503	0	axin1	axin1
chr3	55398704	55399266	.	89	.	5.85236	-1	-1	162	0	0.22	55398888	55399266	3.49733	75	55398704	55399170	2.35503	65	Promoter (<=1kb)	3	55379519	55399116	19598	2	NM_131561	0	axin2	axin2
chr3	55354911	55356352	.	250	.	7.50852	-1	-1	1131	0.26	0.6	55354911	55356173	3.87736	1052	55355340	55356352	3.63116	782	Distal Intergenic	3	55379519	55399116	19598	2	NM_131561	42764	axin2	axin2
chr16	52847182	52847697	.	228	.	7.5402	-1	-1	307	0.23	0.55	52847216	52847669	2.96366	305	52847182	52847697	4.57654	276	Promoter (<=1kb)	16	52822288	52847693	25406	2	NM_001017568	0	azin1a	azin1a
chr19	33356207	33356951	.	89	.	6.56879	-1	-1	177	0	0.22	33356207	33356813	3.7973	195	33356284	33356951	2.77149	83	Promoter (<=1kb)	19	33343356	33356915	13560	2	NM_001007159	0	azin1b	azin1b
chr8	50953267	50953575	.	89	.	5.89617	-1	-1	106	0	0.22	50953281	50953572	2.66847	41	50953267	50953575	3.2277	157	Promoter (<=1kb)	8	50953218	50961526	8309	1	NM_213126	50	b2ml	b2ml
chr8	50924105	50924540	.	89	.	6.02985	-1	-1	249	0	0.22	50924105	50924451	2.65488	160	50924105	50924540	3.37497	339	Distal Intergenic	8	50953218	50961526	8309	1	NM_213126	-28678	b2ml	b2ml
chr13	49514338	49514941	.	89	.	4.7148	-1	-1	325	0	0.22	49514338	49514813	2.44377	282	49514595	49514941	2.27103	112	Promoter (2-3kb)	13	49484122	49517127	33006	2	NM_001020687	2186	b3galnt2	b3galnt2
chr13	49546523	49547161	.	89	.	5.41978	-1	-1	317	0	0.22	49546523	49547154	2.53868	392	49546652	49547161	2.8811	114	Distal Intergenic	13	49484122	49517127	33006	2	NM_001020687	-29397	b3galnt2	b3galnt2
chr13	49675238	49675608	.	89	.	5.3509	-1	-1	329	0	0.22	49675274	49675601	2.37619	279	49675238	49675608	2.97471	344	Distal Intergenic	13	49484122	49517127	33006	2	NM_001020687	-158112	b3galnt2	b3galnt2
chr13	49596505	49598631	.	698	.	10.8108	-1	-1	966	1.12	1.68	49596763	49598353	4.75659	889	49596505	49598631	6.05421	785	Distal Intergenic	13	49484122	49517127	33006	2	NM_001020687	-79379	b3galnt2	b3galnt2
chr22	24131270	24132469	.	325	.	8.33489	-1	-1	139	0.36	0.78	24131284	24131933	4.57452	174	24131270	24132469	3.76037	91	Promoter (<=1kb)	22	24131862	24142525	10664	1	NM_207101	0	b3galt2	b3galt2
chr22	24058796	24060405	.	578	.	10.0743	-1	-1	1159	0.85	1.39	24059253	24060074	4.20048	646	24058796	24060405	5.8738	258	Distal Intergenic	22	24131862	24142525	10664	1	NM_207101	-71457	b3galt2	b3galt2
chr22	24088842	24094558	.	1000	.	17.0033	-1	-1	4224	3.12	3.7	24088975	24094558	9.31623	1552	24088842	24094537	7.68705	4071	Distal Intergenic	22	24131862	24142525	10664	1	NM_207101	-37304	b3galt2	b3galt2
chr18	36258445	36259396	.	89	.	6.34148	-1	-1	563	0	0.22	36258715	36259396	4.10267	457	36258445	36258867	2.23881	399	Distal Intergenic	18	36124689	36154822	30134	2	NM_001015066	-103624	b3gat1a	b3gat1a
chr18	36200927	36201499	.	271	.	7.96041	-1	-1	265	0.29	0.65	36201017	36201499	3.04968	175	36200927	36201406	4.91073	265	Distal Intergenic	18	36124689	36154822	30134	2	NM_001015066	-46106	b3gat1a	b3gat1a
chr13	27965822	27967000	.	89	.	6.57602	-1	-1	227	0	0.22	27965963	27967000	3.69235	196	27965822	27966170	2.88367	117	Intron (NM_001077778/smap1, intron 5 of 9)	13	27821238	27879119	57882	1	NM_001003454	144585	b3gat2	b3gat2
chr7	24743989	24744744	.	89	.	6.30919	-1	-1	522	0	0.22	24744231	24744566	2.65488	164	24743989	24744744	3.65431	638	Promoter (<=1kb)	7	24744116	24756079	11964	1	NM_001015059	0	b3gat3	b3gat3
chr15	31769003	31772481	.	648	.	10.598	-1	-1	1297	1.01	1.56	31769003	31772481	4.31151	1583	31769099	31772176	6.2865	915	Intron (NM_001302251/b3glcta, intron 3 of 14)	15	31709483	31874819	165337	1	NM_001302251	59521	b3glcta	b3glcta
chr17	24090765	24091642	.	89	.	6.65583	-1	-1	451	0	0.22	24090922	24091364	3.89603	143	24090765	24091642	2.7598	603	Distal Intergenic	17	24045613	24062520	16908	1	NM_205752	45153	b3gnt2b	b3gnt2b
chr17	24113955	24114966	.	89	.	6.27314	-1	-1	484	0	0.22	24114071	24114966	3.87736	621	24113955	24114253	2.39578	231	Distal Intergenic	17	24045613	24062520	16908	1	NM_205752	68343	b3gnt2b	b3gnt2b
chr17	24077283	24078045	.	210	.	7.2591	-1	-1	413	0.21	0.51	24077428	24077716	3.01079	198	24077283	24078045	4.24831	483	Distal Intergenic	17	24045613	24062520	16908	1	NM_205752	31671	b3gnt2b	b3gnt2b
chr8	13490048	13490566	.	224	.	7.29077	-1	-1	245	0.23	0.54	13490048	13490327	3.53649	154	13490066	13490566	3.75428	318	Distal Intergenic	8	13496760	13503782	7023	2	NM_001009903	13216	b3gnt3.1	b3gnt3.1
chr8	13519062	13519815	.	89	.	5.9374	-1	-1	372	0	0.22	13519062	13519815	3.40222	197	13519459	13519735	2.53518	151	Distal Intergenic	8	13496760	13503782	7023	2	NM_001009903	-15281	b3gnt3.1	b3gnt3.1
chr8	13492094	13492615	.	89	.	5.66351	-1	-1	307	0	0.22	13492286	13492594	2.45962	39	13492094	13492615	3.20389	383	Distal Intergenic	8	13496760	13503782	7023	2	NM_001009903	11167	b3gnt3.1	b3gnt3.1
chr8	13655694	13657506	.	89	.	6.47176	-1	-1	452	0	0.22	13656079	13657506	3.2845	197	13655694	13656186	3.18726	323	Distal Intergenic	8	13592353	13603317	10965	2	NM_001110110	-52378	b3gnt3.4	b3gnt3.4
chr8	13662636	13663910	.	311	.	8.37581	-1	-1	531	0.34	0.75	13662636	13663227	3.19651	501	13662987	13663910	5.1793	210	Distal Intergenic	8	13592353	13603317	10965	2	NM_001110110	-59320	b3gnt3.4	b3gnt3.4
chr11	10690796	10696641	.	1000	.	17.2155	-1	-1	4447	2.85	3.42	10690992	10696327	11.1998	1422	10690796	10696641	6.01575	3991	Distal Intergenic	11	10557566	10566617	9052	1	NM_198876	133231	b3gnt5a	b3gnt5a
chr11	10667524	10668072	.	89	.	6.28959	-1	-1	222	0	0.22	10667577	10667873	3.8121	119	10667524	10668072	2.47749	272	Distal Intergenic	11	10557566	10566617	9052	1	NM_198876	109959	b3gnt5a	b3gnt5a
chr22	36671004	36671411	.	89	.	6.70881	-1	-1	295	0	0.22	36671041	36671363	2.26734	192	36671004	36671411	4.44147	362	Distal Intergenic	22	36687689	36692446	4758	1	NM_201294	-16278	b3gnt7	b3gnt7
chr1	56598476	56599124	.	89	.	5.59229	-1	-1	200	0	0.22	56598597	56598923	3.19651	205	56598476	56599124	2.39578	74	Intron (NM_001113805/sc:d0284, intron 11 of 12)	1	56633695	56649965	16271	1	NM_001033742	-34571	b3gntl1	b3gntl1
chr14	51724524	51725202	.	441	.	9.13619	-1	-1	311	0.57	1.06	51724553	51725118	4.03594	305	51724524	51725202	5.10025	288	Promoter (<=1kb)	14	51724448	51751466	27019	1	NM_001077259	77	b4galt1l	b4galt1l
chr23	4083786	4084784	.	367	.	8.58093	-1	-1	256	0.44	0.88	4083786	4084784	4.01911	194	4083842	4084438	4.56182	262	Promoter (<=1kb)	23	4083719	4132649	48931	1	NM_001045332	68	b4galt5	b4galt5
chr20	6152699	6153485	.	697	.	10.9612	-1	-1	499	1.12	1.68	6152799	6153471	5.31277	260	6152699	6153485	5.64847	638	Promoter (<=1kb)	20	6122651	6153141	30491	2	NM_200938	0	b4galt6	b4galt6
chr14	26093462	26094220	.	89	.	5.44546	-1	-1	267	0	0.22	26093462	26093910	3.04968	20	26093674	26094220	2.39578	302	Promoter (<=1kb)	14	26083847	26094035	10189	2	NM_001003417	0	b4galt7	b4galt7
chr7	7240713	7241233	.	193	.	7.09225	-1	-1	194	0.2	0.47	7240713	7241133	2.70707	16	7240906	7241233	4.38518	180	Promoter (<=1kb)	7	7236057	7241167	5111	2	NM_001278828	0	b4gat1	b4gat1
chr3	39652394	39658261	.	1000	.	18.912	-1	-1	5153	3.54	4.08	39652751	39658232	12.1592	1040	39652394	39658261	6.75277	5230	Distal Intergenic	3	39549675	39554200	4526	2	NM_001024373	-98195	b9d1	b9d1
chr21	21564568	21567143	.	1000	.	14.4576	-1	-1	1876	2.07	2.67	21564568	21567143	8.67676	567	21564868	21566879	5.7808	1584	Distal Intergenic	21	21575638	21579015	3378	1	NM_001002394	-8495	b9d2	b9d2
chr21	21583911	21585112	.	392	.	8.9769	-1	-1	562	0.48	0.94	21583946	21585075	4.97789	302	21583911	21585112	3.99901	788	Distal Intergenic	21	21575638	21579015	3378	1	NM_001002394	8274	b9d2	b9d2
chr15	22379	23079	.	295	.	8.06014	-1	-1	332	0.32	0.71	22626	23079	4.42898	237	22379	22721	3.63116	181	Promoter (<=1kb)	15	16447	22862	6416	2	NM_205704	0	bace1	bace1
chr15	6272653	6273828	.	215	.	7.16212	-1	-1	664	0.22	0.52	6272787	6273796	3.5564	216	6272653	6273828	3.60572	978	Distal Intergenic	15	6462514	6496283	33770	1	NM_001005991	-188686	bace2	bace2
chr15	6537347	6540542	.	1000	.	16.3083	-1	-1	959	2.67	3.23	6537347	6540475	10.2068	258	6537391	6540542	6.1015	1703	Distal Intergenic	15	6462514	6496283	33770	1	NM_001005991	74834	bace2	bace2
chr15	6516072	6516610	.	89	.	6.69819	-1	-1	274	0	0.22	6516175	6516610	2.37268	303	6516072	6516536	4.32551	143	Distal Intergenic	15	6462514	6496283	33770	1	NM_001005991	53559	bace2	bace2
chr15	8011558	8012114	.	89	.	6.68333	-1	-1	229	0	0.22	8011769	8012114	2.78246	14	8011558	8011910	3.90087	233	Intron (NM_001113555/cadm2b, intron 1 of 9)	15	8194817	8201807	6991	2	NM_001040313	189693	bach1a	bach1a
chr15	8112864	8118805	.	463	.	9.30246	-1	-1	3271	0.61	1.12	8112864	8118559	4.19217	1345	8113308	8118805	5.11029	4753	Intron (NM_001113555/cadm2b, intron 5 of 9)	15	8194817	8201807	6991	2	NM_001040313	83002	bach1a	bach1a
chr10	25544570	25545902	.	89	.	6.99819	-1	-1	488	0	0.22	25544699	25545301	2.36467	441	25544570	25545902	4.63352	406	Distal Intergenic	10	25407933	25420518	12586	1	NM_001020663	136638	bach1b	bach1b
chr10	25488301	25489505	.	179	.	6.62596	-1	-1	839	0.18	0.43	25488576	25489446	3.25836	666	25488301	25489505	3.3676	737	Distal Intergenic	10	25407933	25420518	12586	1	NM_001020663	80369	bach1b	bach1b
chr10	25487189	25487999	.	311	.	8.08223	-1	-1	411	0.34	0.75	25487404	25487737	3.9614	124	25487189	25487999	4.12083	484	Distal Intergenic	10	25407933	25420518	12586	1	NM_001020663	79257	bach1b	bach1b
chr10	25489800	25491062	.	419	.	8.97051	-1	-1	515	0.53	1.01	25489800	25490975	4.32258	533	25489827	25491062	4.64793	471	Distal Intergenic	10	25407933	25420518	12586	1	NM_001020663	81868	bach1b	bach1b
chr10	25549076	25551769	.	302	.	7.98003	-1	-1	1899	0.33	0.73	25549076	25551041	3.82164	1874	25549355	25551769	4.15839	1646	Distal Intergenic	10	25407933	25420518	12586	1	NM_001020663	141144	bach1b	bach1b
chr10	25546232	25548565	.	236	.	7.81037	-1	-1	1213	0.24	0.57	25547240	25547527	2.70343	162	25546232	25548565	5.10694	1257	Distal Intergenic	10	25407933	25420518	12586	1	NM_001020663	138300	bach1b	bach1b
chr10	25566861	25567736	.	184	.	6.72592	-1	-1	600	0.18	0.44	25567059	25567534	3.2845	365	25566861	25567736	3.44142	638	Distal Intergenic	10	25407933	25420518	12586	1	NM_001020663	158929	bach1b	bach1b
chr10	25504139	25504719	.	89	.	6.49387	-1	-1	180	0	0.22	25504139	25504635	3.26003	123	25504231	25504719	3.23384	145	Distal Intergenic	10	25407933	25420518	12586	1	NM_001020663	96207	bach1b	bach1b
chr10	25538759	25542326	.	661	.	11.2372	-1	-1	2973	1.04	1.59	25538837	25542313	6.42225	837	25538759	25542326	4.81498	3233	Distal Intergenic	10	25407933	25420518	12586	1	NM_001020663	130827	bach1b	bach1b
chr10	25506424	25514319	.	1000	.	21.53	-1	-1	319	4.65	5	25506424	25514319	11.7753	231	25506477	25513444	9.75468	1687	Distal Intergenic	10	25407933	25420518	12586	1	NM_001020663	98492	bach1b	bach1b
chr13	1325814	1326391	.	207	.	7.61645	-1	-1	194	0.21	0.5	1325906	1326391	2.29789	63	1325814	1326280	5.31856	234	Distal Intergenic	13	1274658	1278528	3871	2	NM_201000	-47287	bag2	bag2
chr13	1312045	1313458	.	332	.	8.52348	-1	-1	536	0.38	0.8	1312568	1312921	3.27848	283	1312045	1313458	5.245	267	Distal Intergenic	13	1274658	1278528	3871	2	NM_201000	-33518	bag2	bag2
chr13	1491723	1493586	.	207	.	7.44006	-1	-1	1040	0.21	0.5	1492280	1492904	2.623	154	1491723	1493586	4.81706	1370	Distal Intergenic	13	1274658	1278528	3871	2	NM_201000	-213196	bag2	bag2
chr13	25355995	25356826	.	89	.	5.77541	-1	-1	565	0	0.22	25356545	25356826	2.77567	175	25355995	25356561	2.99974	405	Promoter (<=1kb)	13	25356246	25368205	11960	1	NM_001003533	0	bag3	bag3
chr3	51432822	51433357	.	89	.	6.22573	-1	-1	183	0	0.22	51432822	51433189	2.89994	137	51432867	51433357	3.32579	185	Promoter (2-3kb)	3	51430319	51638074	207756	1	NM_001040245	2504	baiap2a	baiap2a
chr3	51470691	51471517	.	89	.	6.12764	-1	-1	666	0	0.22	51470691	51471463	2.89994	727	51471068	51471517	3.2277	229	Intron (NM_001040245/baiap2a, intron 1 of 12)	3	51430319	51638074	207756	1	NM_001040245	40373	baiap2a	baiap2a
chr3	51467317	51470603	.	700	.	11.5461	-1	-1	1556	1.13	1.69	51468115	51470115	3.56335	251	51467317	51470603	7.98274	1057	Intron (NM_001040245/baiap2a, intron 1 of 12)	3	51430319	51638074	207756	1	NM_001040245	36999	baiap2a	baiap2a
chr3	61270843	61272783	.	400	.	9.24844	-1	-1	424	0.49	0.96	61271221	61271776	3.19651	371	61270843	61272783	6.05193	99	Distal Intergenic	3	61168723	61258250	89528	2	NM_001017830	-12594	baiap2l1b	baiap2l1b
chr12	23451250	23452068	.	350	.	8.81104	-1	-1	226	0.41	0.84	23451284	23452068	5.19252	179	23451250	23451643	3.61852	240	Distal Intergenic	12	23302914	23309133	6220	1	NM_131784	148337	bambia	bambia
chr12	23402405	23403050	.	89	.	6.03217	-1	-1	210	0	0.22	23402405	23402761	2.56128	100	23402539	23403050	3.47089	187	Distal Intergenic	12	23302914	23309133	6220	1	NM_131784	99492	bambia	bambia
chr12	23434226	23440083	.	1000	.	18.0518	-1	-1	3337	3.51	4.05	23434816	23439390	8.79094	1713	23434226	23440083	9.26089	794	Distal Intergenic	12	23302914	23309133	6220	1	NM_131784	131313	bambia	bambia
chr12	23448285	23448697	.	188	.	6.84002	-1	-1	215	0.19	0.45	23448317	23448697	3.67081	169	23448285	23448684	3.16921	229	Distal Intergenic	12	23302914	23309133	6220	1	NM_131784	145372	bambia	bambia
chr5	29149520	29150216	.	89	.	6.48158	-1	-1	311	0	0.22	29149520	29150076	4.19331	244	29149769	29150216	2.28827	129	Promoter (<=1kb)	5	29146203	29150344	4142	2	NM_001017712	128	barhl1a	barhl1a
chr18	41570637	41571734	.	373	.	8.64602	-1	-1	486	0.45	0.9	41570637	41571558	3.88674	464	41570638	41571734	4.75928	508	Promoter (<=1kb)	18	41570515	41603592	33078	1	NM_001347672	123	baz1b	baz1b
chr7	34099590	34100307	.	184	.	6.66302	-1	-1	447	0.19	0.44	34099590	34100307	3.43089	618	34099715	34100210	3.23213	151	Distal Intergenic	7	34025639	34041284	15646	1	NM_001017717	73952	bbox1	bbox1
chr9	48617714	48619771	.	200	.	7.02149	-1	-1	1105	0.2	0.48	48617714	48619028	3.30526	1115	48617786	48619771	3.71623	1024	Intron (NM_001159842/col28a2a, intron 23 of 35)	9	48587211	48599035	11825	2	NM_200299	-18680	bbs5	bbs5
chr9	48621172	48622809	.	89	.	6.19798	-1	-1	1044	0	0.22	48621172	48622458	3.01079	687	48621547	48622809	3.18719	1026	Intron (NM_001159842/col28a2a, intron 23 of 35)	9	48587211	48599035	11825	2	NM_200299	-22138	bbs5	bbs5
chr9	48623369	48624457	.	260	.	7.63777	-1	-1	392	0.27	0.63	48623369	48623847	3.90641	206	48623497	48624457	3.73136	451	Intron (NM_001159842/col28a2a, intron 23 of 35)	9	48587211	48599035	11825	2	NM_200299	-24335	bbs5	bbs5
chr16	24174600	24177320	.	579	.	10.6242	-1	-1	1420	0.85	1.39	24174716	24177320	6.13035	271	24174600	24176977	4.4938	320	Intron (NM_001365888/bcam, intron 1 of 16)	16	24105349	24220613	115265	2	NM_001365888	43293	bcam	bcam
chr18	22553138	22553532	.	89	.	5.77248	-1	-1	305	0	0.22	22553218	22553532	2.70166	221	22553138	22553528	3.07082	310	Distal Intergenic	18	22617146	22699007	81862	1	NM_001135133	-63614	bcar1	bcar1
chr18	22524320	22525518	.	89	.	6.51135	-1	-1	589	0	0.22	22524320	22524743	2.65488	163	22524647	22525518	3.85647	689	Distal Intergenic	18	22617146	22699007	81862	1	NM_001135133	-91628	bcar1	bcar1
chr8	10985890	10986518	.	413	.	9.28733	-1	-1	417	0.52	1	10986048	10986479	5.33694	245	10985890	10986518	3.95039	431	Distal Intergenic	8	10971063	10979046	7984	2	NM_001007774	-6845	bcas2	bcas2
chr15	27159115	27161668	.	243	.	9.52223	-1	-1	518	0.25	0.59	27159725	27161543	7.43097	291	27159115	27161668	2.09126	15	Intron (NM_200622/bcas3, intron 22 of 24)	15	27008199	27421882	413684	1	NM_200622	150917	bcas3	bcas3
chr15	27186568	27187102	.	186	.	6.7863	-1	-1	300	0.19	0.45	27186724	27187102	3.2845	236	27186568	27187071	3.5018	208	Intron (NM_200622/bcas3, intron 22 of 24)	15	27008199	27421882	413684	1	NM_200622	178370	bcas3	bcas3
chr15	27184293	27185859	.	958	.	12.8025	-1	-1	1179	1.7	2.31	27184293	27185859	6.74824	154	27184746	27185839	6.05421	803	Intron (NM_200622/bcas3, intron 22 of 24)	15	27008199	27421882	413684	1	NM_200622	176095	bcas3	bcas3
chr12	44810202	44810613	.	89	.	5.58105	-1	-1	222	0	0.22	44810202	44810552	2.87544	189	44810333	44810613	2.70561	125	Intron (NM_001202472/dhx32a, intron 8 of 10)	12	44818222	44825605	7384	2	NM_001013475	14992	bccip	bccip
chr16	5142571	5143999	.	629	.	11.0617	-1	-1	628	0.97	1.52	5143216	5143999	3.44684	203	5142571	5143443	7.61484	409	Distal Intergenic	16	5179612	5205669	26058	2	NM_001080653	61670	bckdhb	bckdhb
chr13	25910610	25911235	.	89	.	5.74759	-1	-1	206	0	0.22	25910688	25910986	2.2767	93	25910610	25911235	3.47089	242	Distal Intergenic	13	25722757	25794774	72018	1	NM_001040391	187854	bcl11aa	bcl11aa
chr13	25797992	25803755	.	1000	.	21.5163	-1	-1	2638	4.51	5	25798490	25803271	6.83994	805	25797992	25803755	14.6763	778	Distal Intergenic	13	25722757	25794774	72018	1	NM_001040391	75236	bcl11aa	bcl11aa
chr13	25838737	25839534	.	89	.	6.01226	-1	-1	456	0	0.22	25838737	25839534	2.8872	378	25838891	25839298	3.12506	381	Distal Intergenic	13	25722757	25794774	72018	1	NM_001040391	115981	bcl11aa	bcl11aa
chr13	25721763	25722685	.	187	.	6.77509	-1	-1	599	0.19	0.45	25722060	25722656	3.63979	135	25721763	25722685	3.1353	766	Promoter (<=1kb)	13	25722757	25794774	72018	1	NM_001040391	-72	bcl11aa	bcl11aa
chr13	25723056	25723556	.	89	.	6.41801	-1	-1	262	0	0.22	25723083	25723468	3.28945	172	25723056	25723556	3.12856	325	Promoter (<=1kb)	13	25722757	25794774	72018	1	NM_001040391	300	bcl11aa	bcl11aa
chr6	6267932	6268541	.	89	.	5.34242	-1	-1	405	0	0.22	6268217	6268541	2.49746	228	6267932	6268424	2.84496	297	Distal Intergenic	6	6333844	6384350	50507	1	NM_001100951	-65303	bcl11ab	bcl11ab
chr24	28031932	28032334	.	89	.	5.33569	-1	-1	268	0	0.22	28031932	28032334	2.84135	274	28031960	28032306	2.49434	234	Distal Intergenic	24	28058051	28149758	91708	2	NM_001030253	117424	bcl2a	bcl2a
chr24	28149202	28150530	.	582	.	10.9252	-1	-1	596	0.86	1.4	28149313	28150530	6.61565	641	28149202	28150281	4.30951	441	Promoter (<=1kb)	24	28058051	28149758	91708	2	NM_001030253	0	bcl2a	bcl2a
chr13	47111585	47113391	.	970	.	13.166	-1	-1	205	1.74	2.34	47111608	47113391	7.43395	343	47111585	47113176	5.73205	141	Promoter (<=1kb)	13	47071279	47113329	42051	2	NM_001135791	0	bcl2l11	bcl2l11
chr13	47141302	47141655	.	89	.	5.64307	-1	-1	182	0	0.22	47141320	47141625	3.14873	167	47141302	47141655	2.49434	179	Distal Intergenic	13	47071279	47113329	42051	2	NM_001135791	-27974	bcl2l11	bcl2l11
chr13	47057826	47058893	.	238	.	7.73935	-1	-1	871	0.25	0.57	47058555	47058893	2.84587	164	47057826	47058882	4.89348	850	Distal Intergenic	13	47071279	47113329	42051	2	NM_001135791	54436	bcl2l11	bcl2l11
chr18	20628236	20629113	.	89	.	6.41164	-1	-1	141	0	0.22	20628236	20629113	2.75747	97	20628251	20628719	3.65417	171	Intron (NM_130950/wnt2, intron 4 of 4)	18	20594862	20618959	24098	2	NM_001044891	-9278	bcl2l13	bcl2l13
chr1	46696639	46697109	.	89	.	6.55178	-1	-1	224	0	0.22	46696639	46697089	3.55821	247	46696733	46697109	2.99357	108	Distal Intergenic	1	46700238	46717745	17508	1	NM_001005604	-3129	bcl9	bcl9
chr1	46637207	46638154	.	582	.	10.4638	-1	-1	716	0.86	1.4	46637744	46638060	3.69083	192	46637207	46638154	6.77293	703	Distal Intergenic	1	46700238	46717745	17508	1	NM_001005604	-62084	bcl9	bcl9
chr18	43712575	43714677	.	536	.	10.7732	-1	-1	1156	0.76	1.29	43713154	43714479	3.13031	629	43712575	43714677	7.64287	298	Distal Intergenic	18	43902699	44000180	97482	2	NM_001005575	285503	bcl9l	bcl9l
chr18	43973377	43974217	.	89	.	5.42843	-1	-1	74	0	0.22	43973443	43973808	2.78246	35	43973377	43974217	2.64597	47	Intron (NM_001005575/bcl9l, intron 1 of 8)	18	43902699	44000180	97482	2	NM_001005575	25963	bcl9l	bcl9l
chr22	11114308	11116437	.	401	.	9.27314	-1	-1	299	0.5	0.97	11114308	11115797	3.23114	234	11114543	11116437	6.042	104	Promoter (<=1kb)	22	11114471	11170556	56086	1	NM_205626	0	bcor	bcor
chr22	11152043	11153078	.	89	.	6.31409	-1	-1	442	0	0.22	11152213	11153078	3.26003	439	11152043	11152433	3.05406	275	Intron (NM_205626/bcor, intron 8 of 12)	22	11114471	11170556	56086	1	NM_205626	37573	bcor	bcor
chr24	3296517	3297673	.	533	.	9.7976	-1	-1	279	0.75	1.28	3296517	3297021	4.14913	312	3296578	3297673	5.64847	186	Promoter (<=1kb)	24	3296567	3304606	8040	1	NM_001089509	0	bdh1	bdh1
chr1	43041224	43041628	.	89	.	6.1964	-1	-1	263	0	0.22	43041249	43041628	3.04244	249	43041224	43041579	3.15396	252	Distal Intergenic	1	43012986	43026391	13406	2	NM_001017809	-14834	bdh2	bdh2
chr1	43043006	43043432	.	89	.	5.78014	-1	-1	198	0	0.22	43043120	43043432	2.94707	85	43043006	43043307	2.83307	198	Distal Intergenic	1	43012986	43026391	13406	2	NM_001017809	-16616	bdh2	bdh2
chr1	43025715	43026315	.	252	.	7.80222	-1	-1	246	0.26	0.61	43025971	43026301	4.57452	182	43025715	43026315	3.2277	54	Promoter (<=1kb)	1	43012986	43026391	13406	2	NM_001017809	76	bdh2	bdh2
chr1	43038050	43040903	.	226	.	7.53529	-1	-1	1155	0.23	0.54	43038050	43039745	2.92553	887	43038181	43040903	4.60976	1293	Distal Intergenic	1	43012986	43026391	13406	2	NM_001017809	-11660	bdh2	bdh2
chr17	2721770	2724590	.	266	.	7.7301	-1	-1	1471	0.28	0.64	2722285	2724544	3.78213	1044	2721770	2724590	3.94797	1384	Distal Intergenic	17	2657299	2658378	1080	2	NM_183073	-63393	bdkrb1	bdkrb1
chr17	2646352	2646827	.	89	.	6.66909	-1	-1	248	0	0.22	2646352	2646728	2.96366	299	2646444	2646827	3.70543	106	Distal Intergenic	17	2657299	2658378	1080	2	NM_183073	11551	bdkrb1	bdkrb1
chr17	2769970	2771104	.	262	.	7.63934	-1	-1	727	0.27	0.63	2769970	2771104	3.83192	530	2770438	2771022	3.80742	456	Distal Intergenic	17	2657299	2658378	1080	2	NM_183073	-111593	bdkrb1	bdkrb1
chr17	2713583	2719741	.	1000	.	14.2678	-1	-1	4257	2.26	2.88	2713713	2717980	7.1693	578	2713583	2719741	7.09852	4371	Distal Intergenic	17	2657299	2658378	1080	2	NM_183073	-55206	bdkrb1	bdkrb1
chr17	2771498	2774385	.	517	.	10.1938	-1	-1	1644	0.72	1.25	2771498	2774374	5.90592	421	2771580	2774385	4.28792	633	Distal Intergenic	17	2657299	2658378	1080	2	NM_183073	-113121	bdkrb1	bdkrb1
chr17	2669615	2670326	.	89	.	6.58381	-1	-1	289	0	0.22	2669977	2670326	2.95265	156	2669615	2670033	3.63116	61	Distal Intergenic	17	2657299	2658378	1080	2	NM_183073	-11238	bdkrb1	bdkrb1
chr12	14342223	14404172	.	1000	.	61.3294	-1	-1	26751	3.63	4.17	14342269	14404165	57.735	1002	14342223	14404172	3.59445	19522	Distal Intergenic	12	14517789	14665126	147338	1	NM_200872	-113617	becn1	becn1
chr12	14688798	14694595	.	1000	.	15.4918	-1	-1	3064	2.26	2.88	14689026	14694595	10.0202	1339	14688798	14694571	5.47157	4877	Distal Intergenic	12	14517789	14665126	147338	1	NM_200872	171010	becn1	becn1
chr12	14431458	14433209	.	89	.	6.61553	-1	-1	426	0	0.22	14431458	14432206	2.91619	133	14432063	14433209	3.69934	114	Distal Intergenic	12	14517789	14665126	147338	1	NM_200872	-84580	becn1	becn1
chr12	14457111	14460689	.	922	.	12.611	-1	-1	1328	1.61	2.22	14457773	14459182	6.68696	94	14457111	14460689	5.92399	1943	Distal Intergenic	12	14517789	14665126	147338	1	NM_200872	-57100	becn1	becn1
chr12	14629958	14630641	.	89	.	5.99309	-1	-1	326	0	0.22	14630305	14630641	2.6673	16	14629958	14630405	3.32579	290	Intron (NM_200872/becn1, intron 5 of 11)	12	14517789	14665126	147338	1	NM_200872	112170	becn1	becn1
chr12	14422718	14423864	.	89	.	5.2586	-1	-1	461	0	0.22	14422718	14423242	2.68308	369	14423138	14423864	2.57552	134	Distal Intergenic	12	14517789	14665126	147338	1	NM_200872	-93925	becn1	becn1
chr12	14463358	14468883	.	969	.	13.4342	-1	-1	3382	1.74	2.34	14464262	14468717	4.10267	793	14463358	14468883	9.33154	2101	Distal Intergenic	12	14517789	14665126	147338	1	NM_200872	-48906	becn1	becn1
chr8	15481553	15482972	.	337	.	9.15256	-1	-1	1035	0.38	0.81	15481574	15482972	5.92043	362	15481553	15482605	3.23213	703	Promoter (<=1kb)	8	15465381	15483025	17645	2	NM_001327767	53	bend5	bend5
chr8	15446967	15452807	.	818	.	11.6017	-1	-1	2839	1.37	1.97	15447163	15452611	5.20254	1468	15446967	15452807	6.3992	4015	Distal Intergenic	8	15465381	15483025	17645	2	NM_001327767	30218	bend5	bend5
chr8	15693829	15696499	.	517	.	11.1611	-1	-1	1654	0.72	1.25	15693849	15696499	7.54214	793	15693829	15696479	3.61898	2108	Intron (NM_001017754/agbl4, intron 4 of 4)	8	15465381	15483025	17645	2	NM_001327767	-210805	bend5	bend5
chr8	15692459	15693420	.	89	.	7.21016	-1	-1	696	0	0.22	15692459	15693420	5.08537	643	15692687	15693234	2.12479	521	Intron (NM_001017754/agbl4, intron 4 of 4)	8	15465381	15483025	17645	2	NM_001327767	-209435	bend5	bend5
chr25	7584843	7585794	.	306	.	8.81082	-1	-1	550	0.34	0.74	7584843	7585507	5.64161	282	7584856	7585794	3.16921	805	Distal Intergenic	25	7543540	7546550	3011	2	NM_001003998	-38294	bet1l	bet1l
chr25	7634847	7636028	.	89	.	5.96633	-1	-1	292	0	0.22	7634946	7635810	3.08523	72	7634847	7636028	2.8811	414	Distal Intergenic	25	7543540	7546550	3011	2	NM_001003998	-88298	bet1l	bet1l
chr10	37932115	37932688	.	89	.	5.56975	-1	-1	364	0	0.22	37932380	37932688	2.11955	88	37932115	37932660	3.4502	375	Distal Intergenic	10	37983342	37984367	1026	1	NM_001202415	-50654	bhlha9	bhlha9
chr10	37948789	37949186	.	89	.	6.33318	-1	-1	195	0	0.22	37948814	37949186	3.43769	195	37948789	37949168	2.89549	170	Distal Intergenic	10	37983342	37984367	1026	1	NM_001202415	-34156	bhlha9	bhlha9
chr24	24375521	24375908	.	89	.	5.91591	-1	-1	183	0	0.22	24375592	24375907	3.42157	124	24375521	24375908	2.49434	171	Distal Intergenic	24	24316384	24318172	1789	1	NM_200955	59138	bhlhe22	bhlhe22
chr21	96441	96850	.	89	.	5.94803	-1	-1	260	0	0.22	96441	96741	3.05471	284	96552	96850	2.89332	125	Promoter (2-3kb)	21	94308	99400	5093	2	NM_001012480	2550	bhmt	bhmt
chr6	38874275	38876156	.	369	.	10.4951	-1	-1	1630	0.44	0.89	38874302	38876156	7.60862	169	38874275	38875994	2.88652	1584	Distal Intergenic	6	38882653	38895768	13116	1	NM_199796	-6497	bin2b	bin2b
chr6	38871244	38872499	.	89	.	6.23468	-1	-1	581	0	0.22	38871941	38872499	2.74454	64	38871244	38872406	3.49014	402	Distal Intergenic	6	38882653	38895768	13116	1	NM_199796	-10154	bin2b	bin2b
chr12	34333692	34334205	.	179	.	6.63548	-1	-1	223	0.18	0.43	34333692	34334096	3.14534	167	34333897	34334205	3.49014	74	Promoter (<=1kb)	12	34328639	34334274	5636	2	NM_194397	69	birc5a	birc5a
chr20	19286415	19287251	.	223	.	7.32524	-1	-1	546	0.23	0.54	19286697	19287171	3.3055	245	19286415	19287251	4.01974	566	Intron (NM_001030220/blk, intron 9 of 14)	20	19277376	19296315	18940	1	NM_001030220	9040	blk	blk
chr13	50179193	50180041	.	89	.	6.2372	-1	-1	540	0	0.22	50179193	50179748	3.36419	233	50179599	50180041	2.87301	441	Distal Intergenic	13	50205644	50250501	44858	2	NM_212838	70460	blnk	blnk
chr13	50167060	50167786	.	213	.	7.23419	-1	-1	234	0.22	0.51	50167108	50167613	4.10563	182	50167060	50167786	3.12856	238	Distal Intergenic	13	50205644	50250501	44858	2	NM_212838	82715	blnk	blnk
chr20	7594621	7595415	.	914	.	13.3211	-1	-1	241	1.59	2.2	7594621	7595291	8.22151	287	7594682	7595415	5.09955	134	Promoter (1-2kb)	20	7596472	7605363	8892	1	NM_001033101	-1057	bloc1s2	bloc1s2
chr20	7966629	7967550	.	89	.	5.98257	-1	-1	463	0	0.22	7967190	7967550	3.79394	141	7966629	7967460	2.18863	224	Distal Intergenic	20	7596472	7605363	8892	1	NM_001244756	370158	bloc1s2	bloc1s2
chr20	8007994	8008873	.	89	.	5.96678	-1	-1	384	0	0.22	8007994	8008416	2.37093	352	8008051	8008873	3.59585	360	Distal Intergenic	20	7596472	7605363	8892	1	NM_001244756	411523	bloc1s2	bloc1s2
chr20	7692928	7697946	.	1000	.	15.7672	-1	-1	1538	2.64	3.21	7693273	7697843	5.34346	1017	7692928	7697946	10.4237	1254	Distal Intergenic	20	7596472	7605363	8892	1	NM_001244756	96457	bloc1s2	bloc1s2
chr18	5655944	5656779	.	1000	.	16.3038	-1	-1	446	2.96	3.54	5655944	5656657	7.18018	425	5656332	5656779	9.12363	80	Promoter (<=1kb)	18	5653137	5656769	3633	2	NM_001080697	0	bloc1s6	bloc1s6
chr2	50136084	50136808	.	89	.	6.71191	-1	-1	462	0	0.22	50136278	50136808	2.65036	415	50136084	50136525	4.06155	316	Distal Intergenic	2	50110400	50126474	16075	2	NM_001076601	-9611	blvra	blvra
chr2	50139111	50139965	.	220	.	7.28632	-1	-1	615	0.22	0.53	50139350	50139880	3.13046	259	50139111	50139965	4.15586	732	Distal Intergenic	2	50110400	50126474	16075	2	NM_001076601	-12638	blvra	blvra
chr18	46149599	46150398	.	307	.	8.20488	-1	-1	607	0.34	0.74	46149599	46150398	3.36334	544	46149821	46150344	4.84154	449	Distal Intergenic	18	46153529	46162091	8563	1	NM_001002686	-3131	blvrb	blvrb
chr23	39358457	39359223	.	89	.	5.41799	-1	-1	321	0	0.22	39358457	39358884	3.08523	188	39358830	39359223	2.33276	82	Distal Intergenic	23	39339698	39348017	8320	2	NM_001045224	-10441	bmf1	bmf1
chr20	46430387	46432567	.	1000	.	13.4541	-1	-1	1085	2	2.6	46430491	46432567	5.24365	853	46430387	46432407	8.21048	249	Distal Intergenic	20	46453308	46456357	3050	2	NM_001045473	23790	bmf2	bmf2
chr8	51229803	51230934	.	206	.	7.38	-1	-1	489	0.21	0.5	51230410	51230934	2.66847	32	51229803	51230818	4.71153	339	Intron (NM_001040037/bmp1a, intron 6 of 19)	8	51176958	51306772	129815	2	NM_001040037	75838	bmp1a	bmp1a
chr17	4052345	4052797	.	89	.	5.8752	-1	-1	142	0	0.22	4052452	4052724	2.54269	83	4052345	4052797	3.33251	95	Distal Intergenic	17	4068873	4072987	4115	2	NM_131359	20190	bmp2a	bmp2a
chr17	4051597	4052146	.	89	.	5.20528	-1	-1	187	0	0.22	4051651	4052146	2.17817	104	4051597	4051999	3.02711	217	Distal Intergenic	17	4068873	4072987	4115	2	NM_131359	20841	bmp2a	bmp2a
chr20	46043061	46043904	.	371	.	8.88621	-1	-1	313	0.45	0.89	46043167	46043862	5.02621	371	46043061	46043904	3.86	150	Distal Intergenic	20	45989432	45995429	5998	1	NM_131360	53630	bmp2b	bmp2b
chr5	38499177	38499986	.	293	.	8.17624	-1	-1	402	0.32	0.71	38499177	38499908	4.70535	513	38499282	38499986	3.47089	187	Promoter (<=1kb)	5	38499227	38544993	45767	1	NM_001008644	0	bmp2k	bmp2k
chr17	50475412	50477672	.	255	.	7.68564	-1	-1	382	0.26	0.61	50475847	50477672	4.33747	159	50475412	50477480	3.34817	162	Distal Intergenic	17	50485034	50507063	22030	1	NM_131342	-7362	bmp4	bmp4
chr17	50358279	50358825	.	220	.	7.23464	-1	-1	195	0.22	0.53	50358413	50358825	3.8121	182	50358279	50358608	3.42254	75	Distal Intergenic	17	50485034	50507063	22030	1	NM_131342	-126209	bmp4	bmp4
chr13	1711384	1711997	.	89	.	6.76988	-1	-1	179	0	0.22	1711384	1711997	2.61149	150	1711408	1711702	4.15839	185	Distal Intergenic	13	1741478	1775444	33967	1	NM_201051	-29481	bmp5	bmp5
chr23	6502827	6503169	.	89	.	6.65204	-1	-1	188	0	0.22	6502853	6503147	2.58491	109	6502827	6503169	4.06713	241	Intron (NM_001077146/bmp7b, intron 4 of 6)	23	6487436	6588127	100692	2	NM_001077146	84958	bmp7b	bmp7b
chr19	35601907	35602633	.	266	.	7.86636	-1	-1	459	0.28	0.64	35601996	35602588	3.20927	492	35601907	35602633	4.65709	337	Distal Intergenic	19	35432184	35448737	16554	2	NM_001044971	-153171	bmp8a	bmp8a
chr16	7251378	7252118	.	89	.	5.00037	-1	-1	288	0	0.22	7251378	7251724	2.59116	217	7251595	7252118	2.40921	142	Intron (NM_001020487/bmper, intron 13 of 13)	16	7213112	7278331	65220	1	NM_001020487	38267	bmper	bmper
chr16	7250366	7251297	.	385	.	10.1362	-1	-1	402	0.47	0.93	7250433	7250804	2.61149	325	7250366	7251297	7.52471	412	Intron (NM_001020487/bmper, intron 13 of 13)	16	7213112	7278331	65220	1	NM_001020487	37255	bmper	bmper
chr13	22434691	22435450	.	89	.	6.38263	-1	-1	303	0	0.22	22434966	22435450	2.79696	203	22434691	22435435	3.58567	129	Intron (NM_131621/bmpr1aa, intron 1 of 12)	13	22425341	22489352	64012	1	NM_131621	9351	bmpr1aa	bmpr1aa
chr5	7091274	7094605	.	921	.	13.5392	-1	-1	2198	1.61	2.22	7091402	7094605	3.78495	2065	7091274	7094358	9.75428	621	Intron (NM_131457/bmpr1ba, intron 4 of 13)	5	6996909	7206866	209958	2	NM_131457	112261	bmpr1ba	bmpr1ba
chr5	7086856	7090991	.	1000	.	14.7705	-1	-1	2540	2.47	3.07	7086888	7090991	6.96874	1117	7086856	7090563	7.80173	1872	Intron (NM_131457/bmpr1ba, intron 4 of 13)	5	6996909	7206866	209958	2	NM_131457	115875	bmpr1ba	bmpr1ba
chr10	1191808	1192461	.	282	.	7.8841	-1	-1	384	0.3	0.68	1191947	1192461	4.03594	454	1191808	1192164	3.84816	175	Downstream (<1kb)	10	1078506	1185778	107273	2	NM_001145996	-6031	bmpr1bb	bmpr1bb
chr6	12594212	12595627	.	232	.	7.464	-1	-1	802	0.24	0.56	12594651	12595357	3.19214	456	12594212	12595627	4.27186	709	Intron (NM_001039817/bmpr2a, intron 1 of 12)	6	12562793	12616486	53694	2	NM_001039817	20859	bmpr2a	bmpr2a
chr9	13000546	13001041	.	89	.	5.35131	-1	-1	203	0	0.22	13000546	13000883	2.70707	63	13000566	13001041	2.64424	323	Intron (NM_001039807/bmpr2b, intron 1 of 12)	9	12988557	13139960	151404	1	NM_001039807	11990	bmpr2b	bmpr2b
chr12	29260581	29261294	.	89	.	5.54591	-1	-1	434	0	0.22	29260581	29261294	2.89994	355	29260730	29261239	2.64597	365	Distal Intergenic	12	29125217	29156132	30916	1	NM_001111150	135365	bms1	bms1
chr12	29382298	29388040	.	1000	.	16.9244	-1	-1	3286	2.96	3.53	29382574	29388040	10.2665	541	29382298	29388028	6.6579	3589	Distal Intergenic	12	29125217	29156132	30916	1	NM_001111150	257082	bms1	bms1
chr25	21684329	21684933	.	193	.	7.1166	-1	-1	418	0.2	0.47	21684464	21684847	2.6673	248	21684329	21684933	4.4493	454	Promoter (<=1kb)	25	21673414	21684932	11519	2	NM_001077147	0	bmt2	bmt2
chr1	26669884	26671319	.	468	.	9.37944	-1	-1	191	0.62	1.13	26669884	26671046	4.60897	207	26669923	26671319	4.77047	137	Distal Intergenic	1	26418733	26515985	97253	1	NM_001327752	251152	bnc2	bnc2
chr1	26230767	26232802	.	266	.	7.87901	-1	-1	1221	0.28	0.64	26230822	26232774	3.18983	1187	26230767	26232802	4.68918	1200	Distal Intergenic	1	26330354	26515985	185632	1	NM_001327751	-97552	bnc2	bnc2
chr1	26562513	26564607	.	89	.	6.62796	-1	-1	1350	0	0.22	26564011	26564415	2.88253	227	26562513	26564607	3.74543	975	Distal Intergenic	1	26418733	26515985	97253	1	NM_001327752	143781	bnc2	bnc2
chr1	26363789	26365741	.	319	.	9.81138	-1	-1	978	0.36	0.77	26363929	26365741	2.3226	1462	26363789	26365280	7.48878	266	Intron (NM_001327751/bnc2, intron 1 of 5)	1	26359296	26515985	156690	1	NM_001327750	4494	bnc2	bnc2
chr1	26620922	26622600	.	343	.	8.74602	-1	-1	367	0.39	0.83	26620938	26622600	3.07908	596	26620922	26622526	5.66694	122	Distal Intergenic	1	26418733	26515985	97253	1	NM_001327752	202190	bnc2	bnc2
chr1	26362768	26363656	.	89	.	6.4324	-1	-1	374	0	0.22	26363028	26363656	2.70104	110	26362768	26363379	3.73136	378	Intron (NM_001327751/bnc2, intron 1 of 5)	1	26359296	26515985	156690	1	NM_001327750	3473	bnc2	bnc2
chr1	26680157	26680751	.	89	.	6.60679	-1	-1	191	0	0.22	26680194	26680689	2.03647	90	26680157	26680751	4.57032	255	Distal Intergenic	1	26418733	26515985	97253	1	NM_001327752	261425	bnc2	bnc2
chr18	50865623	50866438	.	89	.	5.83642	-1	-1	455	0	0.22	50865687	50866402	2.74494	380	50865623	50866438	3.09148	466	Intron (NM_001246276/reln, intron 1 of 46)	18	50858205	50858859	655	2	NM_001365726	-6765	bncr	bncr
chr25	33906859	33907598	.	89	.	5.54269	-1	-1	109	0	0.22	33906859	33907345	2.94659	119	33906901	33907598	2.5961	58	Distal Intergenic	25	33766348	33782796	16449	1	NM_201218	140512	bnip2	bnip2
chr25	33761101	33762103	.	273	.	7.75684	-1	-1	478	0.29	0.66	33761101	33761767	3.72222	227	33761402	33762103	4.03462	428	Distal Intergenic	25	33766348	33782796	16449	1	NM_201218	-4245	bnip2	bnip2
chr12	40630531	40631541	.	344	.	8.63819	-1	-1	616	0.4	0.83	40630746	40631496	4.90031	370	40630531	40631541	3.73788	648	Intron (NM_212880/ppp2r2d, intron 9 of 9)	12	40534285	40542100	7816	1	NM_001012245	96247	bnip3	bnip3
chr12	40827864	40829106	.	227	.	7.28056	-1	-1	959	0.23	0.55	40828472	40828854	3.6148	263	40827864	40829106	3.66576	1048	Intron (NM_212880/ppp2r2d, intron 9 of 9)	12	40534285	40542100	7816	1	NM_001012245	293580	bnip3	bnip3
chr12	40511541	40513364	.	427	.	9.06619	-1	-1	1157	0.54	1.03	40511541	40513336	3.79853	1256	40511897	40513364	5.26766	702	Distal Intergenic	12	40534285	40542100	7816	1	NM_001012245	-20921	bnip3	bnip3
chr12	40093089	40093615	.	89	.	5.35888	-1	-1	235	0	0.22	40093089	40093418	2.18967	104	40093090	40093615	3.16921	365	Distal Intergenic	12	40534285	40542100	7816	1	NM_001012245	-440670	bnip3	bnip3
chr12	40605357	40605933	.	310	.	8.80333	-1	-1	362	0.34	0.75	40605447	40605933	5.59944	229	40605357	40605900	3.20389	406	Intron (NM_212880/ppp2r2d, intron 9 of 9)	12	40534285	40542100	7816	1	NM_001012245	71073	bnip3	bnip3
chr12	39823356	39823984	.	89	.	5.89617	-1	-1	251	0	0.22	39823504	39823984	2.66847	114	39823356	39823690	3.2277	241	Distal Intergenic	12	40534285	40542100	7816	1	NM_001012245	-710301	bnip3	bnip3
chr12	40437189	40438048	.	89	.	5.36607	-1	-1	326	0	0.22	40437258	40437716	2.24918	118	40437189	40438048	3.11689	466	Distal Intergenic	12	40534285	40542100	7816	1	NM_001012245	-96237	bnip3	bnip3
chr8	5492440	5492932	.	89	.	5.9885	-1	-1	323	0	0.22	5492587	5492893	3.31859	73	5492440	5492932	2.66991	427	Distal Intergenic	8	5222112	5239648	17537	1	NM_001012242	270329	bnip3la	bnip3la
chr8	5232908	5234719	.	337	.	8.71666	-1	-1	678	0.38	0.81	5232908	5234638	5.12081	1005	5232910	5234719	3.59585	350	Intron (NM_001012242/bnip3la, intron 4 of 5)	8	5222112	5239648	17537	1	NM_001012242	10797	bnip3la	bnip3la
chr8	5760758	5761680	.	321	.	8.43933	-1	-1	394	0.36	0.77	5760758	5761680	3.26003	308	5760838	5761529	5.1793	401	Distal Intergenic	8	5222112	5239648	17537	1	NM_001012242	538647	bnip3la	bnip3la
chr8	5544309	5545235	.	220	.	7.33334	-1	-1	527	0.22	0.53	5544771	5545235	4.19331	212	5544309	5544793	3.14003	381	Distal Intergenic	8	5222112	5239648	17537	1	NM_001012242	322198	bnip3la	bnip3la
chr8	5752580	5753304	.	89	.	6.38822	-1	-1	412	0	0.22	5752964	5753304	2.79696	29	5752580	5753263	3.59126	411	Distal Intergenic	8	5222112	5239648	17537	1	NM_001012242	530469	bnip3la	bnip3la
chr8	5174683	5175376	.	243	.	7.68884	-1	-1	244	0.25	0.59	5174683	5175376	4.49196	279	5174714	5175129	3.19688	179	Distal Intergenic	8	5222112	5239648	17537	1	NM_001012242	-46736	bnip3la	bnip3la
chr24	21090516	21091249	.	89	.	5.69936	-1	-1	469	0	0.22	21090516	21091249	3.19651	358	21090654	21091132	2.50285	442	Intron (NM_001005393/boc, intron 3 of 18)	24	21062858	21114526	51669	2	NM_001005393	23277	boc	boc
chr21	41105669	41106153	.	89	.	6.65345	-1	-1	288	0	0.22	41105864	41106153	2.90802	114	41105669	41106102	3.74543	268	Distal Intergenic	21	41071981	41084096	12116	1	NM_001076712	33689	bod1	bod1
chr21	41071974	41072593	.	790	.	11.6854	-1	-1	290	1.3	1.9	41071974	41072445	6.0909	250	41072060	41072593	5.59453	244	Promoter (<=1kb)	21	41071981	41084096	12116	1	NM_001076712	0	bod1	bod1
chr16	46167256	46167768	.	89	.	5.52089	-1	-1	360	0	0.22	46167430	46167768	2.22644	288	46167256	46167767	3.29445	258	Distal Intergenic	16	46239417	46243139	3723	1	NM_001003557	-71649	bola1	bola1
chr1	29997285	29997792	.	89	.	4.86394	-1	-1	233	0	0.22	29997429	29997792	2.28842	55	29997285	29997624	2.57552	267	Distal Intergenic	1	29919530	29930432	10903	1	NM_001007450	77756	bora	bora
chr1	29985168	29986459	.	89	.	6.35567	-1	-1	278	0	0.22	29985195	29985738	3.0022	173	29985168	29986459	3.35347	356	Distal Intergenic	1	29919530	29930432	10903	1	NM_001007450	65639	bora	bora
chr1	30013026	30014483	.	89	.	6.77597	-1	-1	680	0	0.22	30013026	30013321	2.1567	212	30013125	30014483	4.61927	1050	Distal Intergenic	1	29919530	29930432	10903	1	NM_001007450	93497	bora	bora
chr1	29989756	29990507	.	89	.	5.02059	-1	-1	362	0	0.22	29989756	29990507	2.4961	268	29989802	29990262	2.52449	410	Distal Intergenic	1	29919530	29930432	10903	1	NM_001007450	70227	bora	bora
chr1	29980420	29981378	.	213	.	7.15682	-1	-1	183	0.22	0.51	29980420	29981199	3.65319	194	29980444	29981378	3.50363	148	Distal Intergenic	1	29919530	29930432	10903	1	NM_001007450	60891	bora	bora
chr1	29998305	30000190	.	244	.	7.80379	-1	-1	849	0.25	0.59	29998616	29999596	2.8489	641	29998305	30000190	4.95489	147	Distal Intergenic	1	29919530	29930432	10903	1	NM_001007450	78776	bora	bora
chr1	30008435	30009460	.	89	.	5.02133	-1	-1	207	0	0.22	30008435	30008920	2.60942	116	30008465	30009460	2.41191	269	Distal Intergenic	1	29919530	29930432	10903	1	NM_001007450	88906	bora	bora
chr20	9157015	9157808	.	89	.	5.03621	-1	-1	312	0	0.22	9157237	9157538	2.03647	11	9157015	9157808	2.99974	391	Intron (NM_001002354/bpnt1, intron 7 of 8)	20	9141150	9160582	19433	1	NM_001002354	15866	bpnt1	bpnt1
chr20	9158099	9158658	.	295	.	8.01247	-1	-1	400	0.32	0.71	9158099	9158653	3.69082	420	9158238	9158658	4.32165	242	Intron (NM_001002354/bpnt1, intron 7 of 8)	20	9141150	9160582	19433	1	NM_001002354	16950	bpnt1	bpnt1
chr4	12102210	12103101	.	345	.	8.51094	-1	-1	496	0.4	0.83	12102210	12103101	4.58819	752	12102373	12102910	3.92275	78	Promoter (<=1kb)	4	12073572	12103187	29616	2	NM_001324516	86	braf	braf
chr1	11015145	11018565	.	1000	.	15.4701	-1	-1	1401	2.56	3.13	11015390	11018565	5.47837	848	11015145	11018032	9.9917	1710	Distal Intergenic	1	10984079	11002698	18620	2	NM_001040305	-12448	brat1	brat1
chr1	10958733	10959438	.	207	.	7.67415	-1	-1	266	0.21	0.5	10959063	10959438	2.28726	58	10958733	10959146	5.38689	145	Distal Intergenic	1	10984079	11002698	18620	2	NM_001040305	43260	brat1	brat1
chr15	32138272	32139186	.	192	.	7.10655	-1	-1	454	0.19	0.46	32138776	32139186	2.66847	321	32138272	32139049	4.43808	83	Distal Intergenic	15	32054007	32070540	16534	1	NM_001110394	84266	brca2	brca2
chr15	32167706	32168307	.	89	.	6.49091	-1	-1	262	0	0.22	32167706	32168189	3.04949	53	32167968	32168307	3.44142	209	Distal Intergenic	15	32054007	32070540	16534	1	NM_001110394	113700	brca2	brca2
chr25	29237265	29237813	.	89	.	5.51091	-1	-1	240	0	0.22	29237265	29237593	2.94336	248	29237485	29237813	2.56755	13	Distal Intergenic	25	29245664	29267865	22202	1	NM_001083030	-7851	brd1b	brd1b
chr19	7235691	7237111	.	214	.	7.21042	-1	-1	375	0.22	0.52	7235691	7237111	3.26003	330	7236007	7237078	3.95039	104	Promoter (<=1kb)	19	7235576	7251749	16174	1	NM_131200	116	brd2a	brd2a
chr16	48927210	48927598	.	89	.	5.00354	-1	-1	187	0	0.22	48927219	48927598	2.0038	146	48927210	48927553	2.99974	220	Distal Intergenic	16	48772060	48783353	11294	1	NM_001110524	155151	brd2b	brd2b
chr16	48772045	48772658	.	213	.	7.30259	-1	-1	285	0.22	0.51	48772045	48772658	4.36925	372	48772070	48772405	2.93334	174	Promoter (<=1kb)	16	48772060	48783353	11294	1	NM_001110524	0	brd2b	brd2b
chr16	48885457	48886018	.	182	.	6.69585	-1	-1	399	0.18	0.44	48885457	48886018	3.36096	459	48885574	48885923	3.33489	223	Distal Intergenic	16	48772060	48783353	11294	1	NM_001110524	113398	brd2b	brd2b
chr21	18226477	18227083	.	89	.	5.99174	-1	-1	255	0	0.22	18226747	18227083	3.04968	141	18226477	18226917	2.94206	99	Downstream (1-2kb)	21	18228378	18238701	10324	2	NM_001123389	11618	brd3a	brd3a
chr21	18203000	18204331	.	220	.	7.47091	-1	-1	309	0.22	0.53	18203244	18203837	2.89437	238	18203000	18204331	4.57654	137	Distal Intergenic	21	18228378	18238701	10324	2	NM_001123389	34370	brd3a	brd3a
chr21	18237682	18238755	.	414	.	9.8084	-1	-1	510	0.52	1	18237827	18238237	2.94955	19	18237682	18238755	6.85885	856	Promoter (<=1kb)	21	18228378	18238701	10324	2	NM_001123389	0	brd3a	brd3a
chr21	18186073	18186626	.	89	.	5.84247	-1	-1	209	0	0.22	18186073	18186444	2.8489	97	18186266	18186626	2.99357	129	Distal Intergenic	21	18228378	18238701	10324	2	NM_001123389	52075	brd3a	brd3a
chr5	63781137	63781861	.	360	.	8.88924	-1	-1	359	0.42	0.87	63781137	63781607	3.13644	158	63781211	63781861	5.7528	486	Distal Intergenic	5	63730841	63773250	42410	2	NM_212702	-7888	brd3b	brd3b
chr3	52901823	52902437	.	89	.	6.54725	-1	-1	376	0	0.22	52901823	52902437	2.78246	508	52901892	52902240	3.76479	176	Intron (NM_001111281/brd4, intron 2 of 19)	3	52861509	52968980	107472	1	NM_001111281	40315	brd4	brd4
chr3	52867273	52868091	.	227	.	7.30097	-1	-1	253	0.23	0.55	52867273	52868091	3.43769	263	52867324	52867899	3.86328	192	Intron (NM_001111281/brd4, intron 1 of 19)	3	52861509	52968980	107472	1	NM_001111281	5765	brd4	brd4
chr3	52861562	52862670	.	455	.	9.30448	-1	-1	488	0.6	1.1	52861628	52862670	4.52359	770	52861562	52861900	4.78089	141	Promoter (<=1kb)	3	52861509	52968980	107472	1	NM_001111281	54	brd4	brd4
chr7	37418140	37418961	.	89	.	5.27905	-1	-1	513	0	0.22	37418140	37418746	2.22644	310	37418310	37418961	3.05261	546	Distal Intergenic	7	37471038	37484080	13043	1	NM_213366	-52077	brd7	brd7
chr7	37494361	37494762	.	89	.	6.41605	-1	-1	230	0	0.22	37494361	37494739	3.33577	256	37494455	37494762	3.08028	111	Downstream (1-2kb)	7	37471038	37484080	13043	1	NM_213366	23324	brd7	brd7
chr14	7335049	7340579	.	1000	.	16.5141	-1	-1	3057	2.99	3.57	7335542	7340432	8.04616	2574	7335049	7340579	8.46794	3048	Distal Intergenic	14	7391321	7433644	42324	1	NM_212777	-50742	brd8	brd8
chr14	7344510	7345444	.	89	.	6.5711	-1	-1	388	0	0.22	7344739	7345149	3.38384	197	7344510	7345444	3.18726	351	Distal Intergenic	14	7391321	7433644	42324	1	NM_212777	-45877	brd8	brd8
chr10	41414003	41414541	.	928	.	13.3739	-1	-1	327	1.62	2.23	41414178	41414497	3.8121	168	41414003	41414541	9.56178	311	Distal Intergenic	10	41357737	41380961	23225	2	NM_001003536	-33043	brf2	brf2
chr3	61159057	61160101	.	307	.	8.1047	-1	-1	391	0.34	0.74	61159173	61159908	3.72222	311	61159057	61160101	4.38248	356	Promoter (<=1kb)	3	61158992	61166348	7357	1	NM_001200039	66	bri3	bri3
chr5	18406773	18407364	.	833	.	11.7919	-1	-1	369	1.4	2.01	18406773	18407364	5.74788	354	18406898	18407296	6.04397	259	Promoter (<=1kb)	5	18401176	18407322	6147	2	NM_001089335	0	bri3bp	bri3bp
chr5	70791390	70795865	.	1000	.	19.1168	-1	-1	1417	3.85	4.39	70791390	70795865	8.47239	570	70791476	70795778	10.6444	1144	Distal Intergenic	5	70480433	70688121	207689	2	NM_001328411	-103270	brinp1	brinp1
chr5	70732364	70732891	.	89	.	5.88462	-1	-1	377	0	0.22	70732364	70732860	2.58491	435	70732424	70732891	3.29971	259	Distal Intergenic	5	70480433	70688121	207689	2	NM_001328411	-44244	brinp1	brinp1
chr5	70268268	70269338	.	89	.	6.20083	-1	-1	964	0	0.22	70268951	70269338	4.03594	277	70268268	70269257	2.16489	969	Distal Intergenic	5	70480433	70688121	207689	2	NM_001328411	418783	brinp1	brinp1
chr5	70455747	70456121	.	89	.	4.88597	-1	-1	295	0	0.22	70455822	70456121	2.48618	244	70455747	70456043	2.39979	271	Distal Intergenic	5	70480433	70688121	207689	2	NM_001328411	232000	brinp1	brinp1
chr2	34523963	34524668	.	89	.	5.61829	-1	-1	493	0	0.22	34524203	34524608	2.44908	96	34523963	34524668	3.16921	651	Distal Intergenic	2	34396853	34500379	103527	2	NM_001309831	-23585	brinp2	brinp2
chr2	34633313	34634292	.	232	.	7.39796	-1	-1	716	0.24	0.56	34633313	34634153	3.36334	615	34633362	34634292	4.03462	768	Distal Intergenic	2	34396853	34500379	103527	2	NM_001309831	-132935	brinp2	brinp2
chr2	34545162	34545735	.	89	.	5.993	-1	-1	353	0	0.22	34545446	34545735	2.65811	129	34545162	34545521	3.33489	294	Distal Intergenic	2	34396853	34500379	103527	2	NM_001309831	-44784	brinp2	brinp2
chr2	34357370	34359109	.	446	.	10.6468	-1	-1	276	0.58	1.07	34357370	34359109	7.29865	160	34357407	34359094	3.34817	330	Distal Intergenic	2	34396853	34500379	103527	2	NM_001309831	141270	brinp2	brinp2
chr6	35670175	35670921	.	229	.	7.34578	-1	-1	256	0.23	0.55	35670301	35670630	3.62995	235	35670175	35670921	3.71583	151	Distal Intergenic	6	35692491	35755453	62963	2	NM_001114437	84532	brinp3a.1	brinp3a.1
chr6	35833450	35834115	.	89	.	5.86721	-1	-1	517	0	0.22	35833450	35834115	2.37093	519	35833797	35834086	3.49628	168	Distal Intergenic	6	35692491	35755453	62963	2	NM_001114437	-77998	brinp3a.1	brinp3a.1
chr6	35934223	35934872	.	89	.	5.17702	-1	-1	506	0	0.22	35934223	35934760	2.24012	468	35934375	35934872	2.9369	393	Distal Intergenic	6	35692491	35755453	62963	2	NM_001114437	-178771	brinp3a.1	brinp3a.1
chr6	35652215	35652548	.	89	.	5.62315	-1	-1	226	0	0.22	35652215	35652519	3.04545	155	35652223	35652548	2.5777	289	Distal Intergenic	6	35692491	35755453	62963	2	NM_001114437	102905	brinp3a.1	brinp3a.1
chr6	35673621	35674411	.	186	.	7.00393	-1	-1	196	0.19	0.45	35673621	35674411	2.62394	151	35673746	35674121	4.37999	117	Distal Intergenic	6	35692491	35755453	62963	2	NM_001114437	81042	brinp3a.1	brinp3a.1
chr6	36044738	36045341	.	89	.	6.64617	-1	-1	247	0	0.22	36045001	36045329	4.42898	156	36044738	36045341	2.21719	75	Distal Intergenic	6	36152823	36200744	47922	2	NM_001309829	155403	brinp3a.2	brinp3a.2
chr6	35985871	35991471	.	1000	.	16.3659	-1	-1	4584	2.86	3.44	35986332	35991154	5.79988	4010	35985871	35991471	10.5661	1444	Distal Intergenic	6	36152823	36200744	47922	2	NM_001309829	209273	brinp3a.2	brinp3a.2
chr6	36289876	36290632	.	460	.	9.36997	-1	-1	240	0.61	1.11	36289876	36290360	4.83112	222	36289916	36290632	4.53885	219	Distal Intergenic	6	36152823	36200744	47922	2	NM_001309829	-89133	brinp3a.2	brinp3a.2
chr15	27522329	27523182	.	367	.	8.82142	-1	-1	368	0.44	0.88	27522329	27522889	4.97789	219	27522429	27523182	3.84353	418	Intron (NM_001110296/brip1, intron 19 of 19)	15	27519442	27589929	70488	2	NM_001110296	66747	brip1	brip1
chr7	60258652	60260250	.	89	.	5.96043	-1	-1	982	0	0.22	60258663	60260250	3.38491	1419	60258652	60259528	2.57552	534	Intron (NM_131550/pcxb, intron 10 of 20)	7	60091720	60110853	19134	1	NM_200097	166933	brms1	brms1
chr7	60275893	60276722	.	455	.	9.50373	-1	-1	562	0.6	1.1	60275893	60276703	5.23187	637	60276239	60276722	4.27186	142	Intron (NM_131550/pcxb, intron 10 of 20)	7	60091720	60110853	19134	1	NM_200097	184174	brms1	brms1
chr7	60091810	60092249	.	89	.	6.23287	-1	-1	284	0	0.22	60091810	60092249	3.8121	190	60091934	60092244	2.42077	254	Promoter (<=1kb)	7	60091720	60110853	19134	1	NM_200097	91	brms1	brms1
chr17	12613476	12614072	.	307	.	8.11794	-1	-1	339	0.34	0.74	12613510	12614072	4.25021	452	12613476	12613915	3.86773	193	Distal Intergenic	17	12599513	12610294	10782	2	NM_001030102	-3183	brms1la	brms1la
chr20	51880082	51880865	.	189	.	6.80883	-1	-1	449	0.19	0.46	51880082	51880818	3.85276	436	51880408	51880865	2.95607	137	Distal Intergenic	20	51891235	51915924	24690	2	NM_001007427	35059	brox	brox
chr21	26643935	26645649	.	796	.	11.5996	-1	-1	909	1.32	1.92	26644068	26645649	5.74473	428	26643935	26645273	5.85482	1257	Downstream (<1kb)	21	26646626	26655264	8639	2	NM_001037396	9615	bscl2	bscl2
chr21	26640469	26641231	.	89	.	6.64246	-1	-1	378	0	0.22	26640469	26640925	2.78246	142	26640514	26641231	3.86	570	Distal Intergenic	21	26646626	26655264	8639	2	NM_001037396	14033	bscl2	bscl2
chr14	5744089	5744416	.	89	.	5.90776	-1	-1	203	0	0.22	5744094	5744404	2.90802	137	5744089	5744416	2.99974	264	Distal Intergenic	14	5852522	5868847	16326	1	NM_001013553	-108106	bscl2l	bscl2l
chr14	5780158	5781103	.	223	.	7.29306	-1	-1	440	0.23	0.54	5780158	5780638	3.8121	73	5780499	5781103	3.48096	466	Distal Intergenic	14	5852522	5868847	16326	1	NM_001013553	-71419	bscl2l	bscl2l
chr13	45879731	45880374	.	269	.	8.4478	-1	-1	355	0.28	0.65	45880017	45880371	2.63631	98	45879731	45880374	5.81149	326	Distal Intergenic	13	45843584	45863392	19809	1	NM_001004108	36148	bsdc1	bsdc1
chr12	563551	564137	.	193	.	6.88112	-1	-1	321	0.19	0.47	563551	563920	3.90641	179	563856	564137	2.97471	158	Distal Intergenic	12	540338	552260	11923	2	NM_212841	-11292	bsk146	bsk146
chr22	20140797	20141632	.	354	.	9.63318	-1	-1	473	0.41	0.85	20140797	20141630	6.42929	468	20140938	20141632	3.20389	338	Promoter (<=1kb)	22	20134090	20141719	7630	2	NM_001045092	87	btbd2a	btbd2a
chr13	33268648	33269646	.	232	.	7.67502	-1	-1	287	0.24	0.56	33268648	33269064	2.83348	239	33268713	33269646	4.84154	271	Promoter (<=1kb)	13	33263664	33268285	4622	2	NM_001114925	-364	btbd6a	btbd6a
chr19	2349165	2349857	.	89	.	5.75515	-1	-1	221	0	0.22	2349165	2349475	2.1593	139	2349270	2349857	3.59585	199	Intron (NM_198819/ptk2aa, intron 26 of 26)	19	2310377	2314689	4313	2	NM_001045844	-34477	btd	btd
chr5	34392134	34392910	.	89	.	6.13747	-1	-1	627	0	0.22	34392134	34392841	2.37268	701	34392422	34392910	3.76479	265	Intron (NM_001076558/btf3, intron 1 of 5)	5	34387300	34397477	10178	2	NM_001076558	4567	btf3	btf3
chr4	16555602	16556076	.	197	.	6.99664	-1	-1	211	0.2	0.48	16555602	16555967	3.40079	144	16555704	16556076	3.59585	176	Promoter (<=1kb)	4	16549331	16556072	6742	2	NM_200020	0	btg1	btg1
chr10	28631922	28632458	.	89	.	6.05141	-1	-1	462	0	0.22	28632146	28632458	2.78246	254	28631922	28632433	3.26895	447	Distal Intergenic	10	28484191	28494294	10104	2	NM_001326708	-137629	btg3	btg3
chr10	28687777	28688676	.	334	.	8.3023	-1	-1	249	0.38	0.81	28687777	28688227	4.10267	114	28687877	28688676	4.19963	285	Distal Intergenic	10	28484191	28494294	10104	2	NM_001326708	-193484	btg3	btg3
chr10	28512731	28513699	.	89	.	5.98181	-1	-1	481	0	0.22	28512731	28513163	3.09163	89	28513095	28513699	2.89018	510	Distal Intergenic	10	28484191	28494294	10104	2	NM_001326708	-18438	btg3	btg3
chr5	57272301	57272917	.	89	.	4.86881	-1	-1	434	0	0.22	57272390	57272917	2.46338	356	57272301	57272741	2.40543	423	Distal Intergenic	5	57254394	57256474	2081	1	NM_198121	17908	btg4	btg4
chr7	15972893	15973745	.	89	.	6.28855	-1	-1	514	0	0.22	15973256	15973560	3.05471	132	15972893	15973745	3.23384	533	Distal Intergenic	7	15953636	15962916	9281	2	NM_001127479	-9978	btr06	btr06
chr7	24275946	24278190	.	270	.	8.16443	-1	-1	373	0.28	0.65	24276105	24276712	2.84587	240	24275946	24278190	5.31856	347	Distal Intergenic	7	24251860	24255873	4014	1	NM_001130628	24087	btr09	btr09
chrUn_KN150188v1	3269	4297	.	277	.	7.82447	-1	-1	618	0.29	0.67	3939	4297	4.19331	138	3269	4212	3.63116	428	Exon (NM_200422_2/btr30, exon 1 of 9)	93	3022	8974	5953	2	NM_200422_2	4677	btr30	btr30
chr19	48531678	48532604	.	89	.	6.26396	-1	-1	457	0	0.22	48531830	48532604	3.43089	599	48531678	48532009	2.83307	163	Distal Intergenic	19	48480828	48484523	3696	1	NM_200422	50851	btr30	btr30
chrUn_KN150188v1	4854	5455	.	225	.	7.94268	-1	-1	273	0.23	0.54	4854	5455	5.32752	228	4983	5293	2.61516	189	Intron (NM_200422_2/btr30, intron 8 of 8)	93	3022	8974	5953	2	NM_200422_2	3519	btr30	btr30
chr12	49186839	49187783	.	202	.	7.02399	-1	-1	339	0.2	0.49	49186839	49187766	3.40501	90	49187234	49187783	3.61898	193	Distal Intergenic	12	49193302	49196387	3086	2	NM_205709	8604	bub3	bub3
chr12	49197201	49197600	.	272	.	7.82447	-1	-1	188	0.29	0.66	49197238	49197544	4.19331	158	49197201	49197600	3.63116	181	Promoter (<=1kb)	12	49193302	49196387	3086	2	NM_205709	-815	bub3	bub3
chr3	40142982	40143580	.	89	.	5.93477	-1	-1	290	0	0.22	40142982	40143539	2.70707	54	40143001	40143580	3.2277	507	Promoter (<=1kb)	3	40142970	40145715	2746	1	NM_001003860	13	bud31	bud31
chr22	14262697	14263164	.	89	.	6.44271	-1	-1	208	0	0.22	14262809	14263164	2.70483	158	14262697	14263157	3.73788	147	Distal Intergenic	22	14092314	14101288	8975	1	NM_199708	170384	bzw1a	bzw1a
chr22	14296806	14297683	.	89	.	5.92269	-1	-1	381	0	0.22	14296806	14297683	3.04968	460	14296906	14297254	2.87301	202	Distal Intergenic	22	14092314	14101288	8975	1	NM_199708	204493	bzw1a	bzw1a
chr22	14211778	14212258	.	89	.	6.56252	-1	-1	337	0	0.22	14211778	14212258	3.09163	403	14211791	14212214	3.47089	259	Distal Intergenic	22	14092314	14101288	8975	1	NM_199708	119465	bzw1a	bzw1a
chr22	14331230	14332801	.	415	.	9.20444	-1	-1	1092	0.52	1	14331330	14332801	5.16982	1089	14331230	14332431	4.03462	996	Distal Intergenic	22	14092314	14101288	8975	1	NM_199708	238917	bzw1a	bzw1a
chr22	14382901	14383343	.	558	.	9.93933	-1	-1	102	0.81	1.35	14382938	14383331	4.19331	67	14382901	14383343	5.74602	100	Distal Intergenic	22	14092314	14101288	8975	1	NM_199708	290588	bzw1a	bzw1a
chr22	14348673	14354484	.	1000	.	15.6208	-1	-1	4543	2.57	3.14	14348796	14353869	5.17893	4504	14348673	14354484	10.4419	1426	Distal Intergenic	22	14092314	14101288	8975	1	NM_199708	256360	bzw1a	bzw1a
chr22	14260872	14261571	.	249	.	7.57028	-1	-1	408	0.26	0.6	14260970	14261403	3.41505	310	14260872	14261571	4.15523	408	Distal Intergenic	22	14092314	14101288	8975	1	NM_199708	168559	bzw1a	bzw1a
chr22	14315384	14321131	.	1000	.	17.9808	-1	-1	2639	3.4	3.96	14315395	14320844	10.5805	902	14315384	14321131	7.4003	1042	Distal Intergenic	22	14092314	14101288	8975	1	NM_199708	223071	bzw1a	bzw1a
chr22	14322646	14323380	.	89	.	6.52551	-1	-1	413	0	0.22	14323036	14323380	3.11702	69	14322646	14323367	3.40849	367	Distal Intergenic	22	14092314	14101288	8975	1	NM_199708	230333	bzw1a	bzw1a
chr22	14438477	14439247	.	291	.	8.16843	-1	-1	331	0.31	0.7	14438477	14439193	3.11702	323	14438522	14439247	5.05141	295	Distal Intergenic	22	14092314	14101288	8975	1	NM_199708	346164	bzw1a	bzw1a
chr18	34180185	34180794	.	89	.	5.83068	-1	-1	339	0	0.22	34180185	34180765	3.43089	251	34180291	34180794	2.39979	321	Promoter (<=1kb)	18	34169983	34180741	10759	2	NM_001144796	0	c18h3orf33	c18h3orf33
chr19	48144294	48145456	.	567	.	12.6864	-1	-1	697	0.83	1.37	48144294	48145456	9.39754	292	48144580	48145178	3.28888	183	Promoter (<=1kb)	19	48140596	48144734	4139	2	NM_173269	0	c19h1orf109	c19h1orf109
chr5	3592342	3593158	.	209	.	7.06205	-1	-1	470	0.21	0.51	3592720	3593156	3.43089	162	3592342	3593158	3.63116	401	Intron (NM_001017858/c1qbp, intron 5 of 5)	5	3590949	3604310	13362	2	NM_001017858	11152	c1qbp	c1qbp
chr5	3603941	3604695	.	274	.	8.15962	-1	-1	140	0.29	0.66	3603941	3604695	4.95573	121	3603957	3604351	3.20389	144	Promoter (<=1kb)	5	3590949	3604310	13362	2	NM_001017858	0	c1qbp	c1qbp
chr2	3757295	3757894	.	89	.	5.89433	-1	-1	339	0	0.22	3757295	3757894	2.70707	322	3757559	3757867	3.18726	93	Distal Intergenic	2	3764154	3766794	2641	1	NM_205701	-6260	c1ql3b	c1ql3b
chr12	32986426	32987002	.	89	.	5.89618	-1	-1	129	0	0.22	32986426	32986902	3.55425	112	32986571	32987002	2.34193	1	Distal Intergenic	12	33196589	33213911	17323	2	NM_001017875	226909	c1qtnf1	c1qtnf1
chr25	5728074	5728453	.	195	.	6.97877	-1	-1	138	0.2	0.47	5728074	5728378	3.3931	82	5728123	5728453	3.58567	145	Distal Intergenic	25	5695607	5715531	19925	1	NM_001302783	32468	c25h12orf75	c25h12orf75
chr25	5774169	5774554	.	266	.	7.96507	-1	-1	173	0.28	0.64	5774169	5774490	4.73737	151	5774273	5774554	3.2277	92	Distal Intergenic	25	5695607	5715531	19925	1	NM_001302783	78563	c25h12orf75	c25h12orf75
chr25	32484093	32485133	.	89	.	4.88141	-1	-1	283	0	0.22	32484118	32485133	2.28842	322	32484093	32484412	2.59299	219	Distal Intergenic	25	32400712	32402688	1977	2	NM_001089422	-81406	c2cd4a	c2cd4a
chr25	32502559	32505476	.	678	.	10.8648	-1	-1	1178	1.08	1.63	32503306	32504861	5.32183	77	32502559	32505476	5.54298	1527	Distal Intergenic	25	32400712	32402688	1977	2	NM_001089422	-99872	c2cd4a	c2cd4a
chr1	55595519	55595995	.	184	.	6.69984	-1	-1	355	0.19	0.45	55595657	55595995	3.43089	172	55595519	55595971	3.26895	401	Intron (NM_131243/c3a.2, intron 40 of 40)	1	55605350	55651276	45927	1	NM_001037236	-9355	c3a.3	c3a.3
chr1	55432693	55437098	.	723	.	11.9179	-1	-1	2955	1.17	1.74	55432693	55437098	7.26999	759	55432851	55436928	4.64793	2311	Distal Intergenic	1	55360638	55410849	50212	2	NM_001008582	-21845	c3a.6	c3a.6
chr1	55325428	55326330	.	353	.	8.55302	-1	-1	192	0.41	0.85	55325428	55325864	3.55425	100	55325651	55326330	4.99877	61	Distal Intergenic	1	55360638	55410849	50212	2	NM_001008582	84519	c3a.6	c3a.6
chr22	26182596	26183331	.	89	.	5.56278	-1	-1	288	0	0.22	26182596	26183082	2.98726	244	26182610	26183331	2.57552	318	Intron (NM_001123306/LOC792509, intron 24 of 39)	22	26109348	26155340	45993	2	NM_001100020	-27257	c3b.2	c3b.2
chr16	16726018	16731549	.	776	.	11.3224	-1	-1	2979	1.28	1.87	16726190	16731549	4.821	4252	16726018	16731096	6.50144	1535	Distal Intergenic	16	16757226	16793803	36578	2	NM_001365137	62254	c4b	c4b
chr21	20822088	20823218	.	262	.	7.73669	-1	-1	581	0.27	0.63	20822738	20823218	3.40443	91	20822088	20822940	4.33226	421	Distal Intergenic	21	20878823	20895967	17145	2	NM_200638	72749	c6	c6
chr21	20835197	20836221	.	89	.	5.96456	-1	-1	476	0	0.22	20835197	20835747	2.28105	395	20835398	20836221	3.68351	356	Distal Intergenic	21	20878823	20895967	17145	2	NM_200638	59746	c6	c6
chr21	20818498	20819973	.	389	.	8.816	-1	-1	652	0.48	0.94	20818614	20819973	4.48374	370	20818498	20819414	4.33226	819	Distal Intergenic	21	20878823	20895967	17145	2	NM_200638	75994	c6	c6
chr21	20846347	20847719	.	89	.	6.69585	-1	-1	855	0	0.22	20847208	20847513	2.40793	44	20846347	20847719	4.28792	806	Distal Intergenic	21	20878823	20895967	17145	2	NM_200638	48248	c6	c6
chr21	20828124	20829644	.	541	.	10.3877	-1	-1	591	0.77	1.3	20828124	20829644	6.05794	292	20828304	20829301	4.32978	821	Distal Intergenic	21	20878823	20895967	17145	2	NM_200638	66323	c6	c6
chr7	38374510	38376659	.	742	.	11.731	-1	-1	1514	1.2	1.79	38374773	38376659	6.82123	180	38374510	38376540	4.90975	1687	Promoter (1-2kb)	7	38370869	38373302	2434	2	NM_001013526	-1209	c6ast3	c6ast3
chr7	38377097	38378897	.	237	.	8.1702	-1	-1	1367	0.24	0.57	38377631	38378649	5.50629	99	38377097	38378897	2.66391	1396	Distal Intergenic	7	38370869	38373302	2434	2	NM_001013526	-3796	c6ast3	c6ast3
chr12	21011519	21012340	.	89	.	5.74982	-1	-1	275	0	0.22	21011519	21012120	3.44684	222	21011822	21012340	2.30298	26	Distal Intergenic	12	21177464	21427917	250454	1	NM_001037121	-165124	ca10a	ca10a
chr12	21189117	21190709	.	89	.	6.26836	-1	-1	624	0	0.22	21189147	21189468	2.54269	254	21189117	21190709	3.72567	965	Intron (NM_001037121/ca10a, intron 1 of 8)	12	21177464	21427917	250454	1	NM_001037121	11654	ca10a	ca10a
chr12	21015211	21015757	.	404	.	8.8697	-1	-1	241	0.5	0.97	21015268	21015722	4.37934	201	21015211	21015757	4.49036	225	Distal Intergenic	12	21177464	21427917	250454	1	NM_001037121	-161707	ca10a	ca10a
chr12	20935006	20935868	.	89	.	6.12521	-1	-1	274	0	0.22	20935204	20935592	2.37093	148	20935006	20935868	3.75428	202	Distal Intergenic	12	21177464	21427917	250454	1	NM_001037121	-241596	ca10a	ca10a
chr24	33032646	33033586	.	240	.	7.74036	-1	-1	259	0.25	0.58	33032898	33033586	2.93452	36	33032646	33033190	4.80584	231	Distal Intergenic	24	32732136	32750026	17891	2	NM_199215	-282621	ca2	ca2
chr24	32890877	32893384	.	89	.	6.38621	-1	-1	1430	0	0.22	32892948	32893384	2.35267	235	32890877	32893170	4.03354	554	Distal Intergenic	24	32732136	32750026	17891	2	NM_199215	-140852	ca2	ca2
chr24	32845773	32846243	.	265	.	7.89122	-1	-1	173	0.28	0.64	32845807	32846236	3.04968	65	32845773	32846243	4.84154	248	Distal Intergenic	24	32732136	32750026	17891	2	NM_199215	-95748	ca2	ca2
chr24	32797964	32803967	.	1000	.	14.3361	-1	-1	1408	2.04	2.65	32798045	32803434	8.5553	732	32797964	32803967	5.7808	1597	Distal Intergenic	24	32732136	32750026	17891	2	NM_199215	-47939	ca2	ca2
chr24	32835313	32836464	.	89	.	5.88563	-1	-1	560	0	0.22	32835317	32835613	2.55984	232	32835313	32836464	3.32579	885	Distal Intergenic	24	32732136	32750026	17891	2	NM_199215	-85288	ca2	ca2
chr5	1986713	1987242	.	184	.	6.74732	-1	-1	195	0.19	0.45	1986713	1987162	3.68324	120	1986725	1987242	3.06408	259	Intron (NM_200293/ddrgk1, intron 3 of 3)	5	1976002	2014044	38043	2	NM_001114407	26802	ca4a	ca4a
chr5	2105354	2105748	.	89	.	5.14666	-1	-1	209	0	0.22	2105431	2105748	2.11955	69	2105354	2105729	3.02711	272	Intron (NM_200293/ddrgk1, intron 3 of 3)	5	1976002	2014044	38043	2	NM_001114407	-91311	ca4a	ca4a
chr5	2079805	2080356	.	200	.	7.07441	-1	-1	349	0.2	0.48	2079918	2080356	4.19331	186	2079805	2080262	2.8811	400	Intron (NM_200293/ddrgk1, intron 3 of 3)	5	1976002	2014044	38043	2	NM_001114407	-65762	ca4a	ca4a
chr25	12712052	12712548	.	89	.	6.54329	-1	-1	284	0	0.22	12712052	12712546	3.55821	241	12712066	12712548	2.98508	314	Promoter (<=1kb)	25	12700089	12712858	12770	2	NM_001111201	310	ca5a	ca5a
chr14	31147970	31149008	.	89	.	5.65201	-1	-1	469	0	0.22	31148369	31149008	2.83348	467	31147970	31148431	2.81853	72	Promoter (<=1kb)	14	31138691	31149058	10368	2	NM_213501	50	cab39l1	cab39l1
chr12	8185089	8190436	.	910	.	13.8802	-1	-1	2664	1.59	2.19	8185831	8190321	9.20564	1071	8185089	8190436	4.67454	1061	Distal Intergenic	12	8040360	8070520	30161	1	NM_001177463	144730	cabcoco1	cabcoco1
chr2	4462122	4462832	.	805	.	11.6448	-1	-1	405	1.34	1.94	4462197	4462832	5.67459	461	4462122	4462751	5.97017	274	Promoter (<=1kb)	2	4462232	4513183	50952	1	NM_001105665	0	cables1	cables1
chr10	41658853	41660009	.	89	.	6.19408	-1	-1	988	0	0.22	41658913	41659963	2.89437	986	41658853	41660009	3.29971	930	Distal Intergenic	10	41487382	41528487	41106	2	NM_001002414	-130367	cabp1b	cabp1b
chr10	41633220	41634649	.	89	.	5.64267	-1	-1	745	0	0.22	41633220	41633894	3.04968	201	41633411	41634649	2.59299	1098	Distal Intergenic	10	41487382	41528487	41106	2	NM_001002414	-104734	cabp1b	cabp1b
chr10	41665054	41665817	.	89	.	5.90538	-1	-1	536	0	0.22	41665507	41665817	2.3057	32	41665054	41665795	3.59968	587	Distal Intergenic	10	41487382	41528487	41106	2	NM_001002414	-136568	cabp1b	cabp1b
chr1	43399223	43400005	.	89	.	5.58008	-1	-1	459	0	0.22	43399230	43400005	2.70707	535	43399223	43399655	2.87301	377	Distal Intergenic	1	43425989	43440139	14151	1	NM_001030268	-25984	cabp2a	cabp2a
chr8	13794167	13797123	.	851	.	12.4713	-1	-1	2299	1.43	2.05	13794341	13796706	3.83192	2191	13794167	13797123	8.63936	510	Distal Intergenic	8	13757081	13785386	28306	2	NM_001328057	-8782	cabp4	cabp4
chr12	3803271	3803966	.	207	.	7.43178	-1	-1	346	0.21	0.5	3803271	3803966	4.83798	350	3803463	3803756	2.5938	151	Distal Intergenic	12	3811349	3824469	13121	1	NM_200698	-7383	cabp5a	cabp5a
chr12	3788093	3788628	.	89	.	6.18459	-1	-1	438	0	0.22	3788093	3788558	2.58491	405	3788211	3788628	3.59968	353	Distal Intergenic	12	3811349	3824469	13121	1	NM_200698	-22721	cabp5a	cabp5a
chr11	30641160	30641776	.	203	.	7.0992	-1	-1	412	0.21	0.49	30641160	30641776	4.10563	331	30641407	30641695	2.99357	247	Intron (NM_001328708/cacna1ab, intron 3 of 45)	11	30570759	30777728	206970	1	NM_001328708	70402	cacna1ab	cacna1ab
chr11	30536133	30537036	.	89	.	4.94024	-1	-1	373	0	0.22	30536666	30537036	2.99926	214	30536133	30537028	1.94098	0	Distal Intergenic	11	30570759	30777728	206970	1	NM_001328708	-33723	cacna1ab	cacna1ab
chr11	30630723	30631706	.	181	.	6.62409	-1	-1	684	0.18	0.44	30631266	30631623	3.45488	223	30630723	30631706	3.16921	603	Intron (NM_001328708/cacna1ab, intron 3 of 45)	11	30570759	30777728	206970	1	NM_001328708	59965	cacna1ab	cacna1ab
chr11	30658156	30658818	.	281	.	7.92022	-1	-1	247	0.3	0.68	30658425	30658818	3.54184	210	30658156	30658481	4.37838	15	Exon (NM_001328708/cacna1ab, exon 4 of 46)	11	30570759	30777728	206970	1	NM_001328708	87398	cacna1ab	cacna1ab
chr11	30680649	30681186	.	197	.	7.16692	-1	-1	252	0.2	0.48	30680695	30681050	2.74269	219	30680649	30681186	4.42423	240	Intron (NM_001328708/cacna1ab, intron 20 of 45)	11	30570759	30777728	206970	1	NM_001328708	109891	cacna1ab	cacna1ab
chr5	28862544	28863504	.	89	.	5.62361	-1	-1	596	0	0.22	28862544	28863504	2.73709	421	28862729	28863412	2.88652	586	Intron (NM_001114548/cacna1ba, intron 3 of 47)	5	28696243	28888092	191850	2	NM_001114548	24588	cacna1ba	cacna1ba
chr11	36778530	36781122	.	1000	.	17.2808	-1	-1	960	3.24	3.8	36778579	36780765	7.40456	382	36778530	36781122	9.87626	402	Distal Intergenic	11	36531565	36696445	164881	2	NM_203484	-82086	cacna1da	cacna1da
chr22	968575	969408	.	245	.	7.56974	-1	-1	236	0.25	0.59	968575	969408	4.1362	237	968743	969398	3.43354	68	Distal Intergenic	22	895718	951586	55869	2	NM_001146150	-16990	cacna1sa	cacna1sa
chr22	923032	923889	.	89	.	5.74573	-1	-1	354	0	0.22	923047	923360	2.4528	297	923032	923889	3.29293	397	Intron (NM_001146150/cacna1sa, intron 18 of 43)	22	895718	951586	55869	2	NM_001146150	27697	cacna1sa	cacna1sa
chr6	53848825	53849419	.	89	.	5.56568	-1	-1	306	0	0.22	53848934	53849225	3.40079	205	53848825	53849419	2.16489	298	Intron (NM_001013503/cacna2d2a, intron 2 of 38)	6	53450178	53902761	452584	2	NM_001013503	53342	cacna2d2a	cacna2d2a
chr6	53667460	53667948	.	315	.	8.1035	-1	-1	200	0.35	0.76	53667460	53667898	3.92879	144	53667625	53667948	4.17471	92	Intron (NM_001013503/cacna2d2a, intron 4 of 38)	6	53450178	53902761	452584	2	NM_001013503	234813	cacna2d2a	cacna2d2a
chr6	53896227	53896813	.	89	.	6.4087	-1	-1	301	0	0.22	53896227	53896502	2.37408	260	53896439	53896813	4.03462	130	Intron (NM_001013503/cacna2d2a, intron 1 of 38)	6	53450178	53902761	452584	2	NM_001013503	5948	cacna2d2a	cacna2d2a
chr22	9434819	9435980	.	448	.	9.21398	-1	-1	541	0.59	1.08	9435036	9435592	4.63744	187	9434819	9435980	4.57654	679	Distal Intergenic	22	9443132	9483377	40246	1	NM_001089420	-7152	cacna2d2b	cacna2d2b
chr22	9204474	9205029	.	89	.	6.2929	-1	-1	292	0	0.22	9204474	9204918	3.30782	278	9204515	9205029	2.98508	266	Distal Intergenic	22	9443132	9483377	40246	1	NM_001089420	-238103	cacna2d2b	cacna2d2b
chr22	9105032	9105850	.	89	.	4.9277	-1	-1	380	0	0.22	9105467	9105850	2.18967	178	9105032	9105839	2.73803	147	Distal Intergenic	22	9443132	9483377	40246	1	NM_001089420	-337282	cacna2d2b	cacna2d2b
chr22	9057287	9058826	.	437	.	9.9315	-1	-1	969	0.56	1.05	9057555	9058826	6.29815	195	9057287	9058394	3.63335	896	Distal Intergenic	22	9443132	9483377	40246	1	NM_001089420	-384306	cacna2d2b	cacna2d2b
chr22	9054034	9056897	.	555	.	10.5185	-1	-1	1662	0.8	1.34	9054034	9056306	6.0846	517	9054096	9056897	4.43387	1611	Distal Intergenic	22	9443132	9483377	40246	1	NM_001089420	-386235	cacna2d2b	cacna2d2b
chr22	9217003	9217694	.	89	.	6.20389	-1	-1	397	0	0.22	9217003	9217691	2.31224	614	9217008	9217694	3.89165	176	Distal Intergenic	22	9443132	9483377	40246	1	NM_001089420	-225438	cacna2d2b	cacna2d2b
chr22	9219958	9220728	.	89	.	6.50489	-1	-1	299	0	0.22	9220061	9220521	2.54753	139	9219958	9220728	3.95736	356	Distal Intergenic	22	9443132	9483377	40246	1	NM_001089420	-222404	cacna2d2b	cacna2d2b
chr7	71614782	71616072	.	266	.	7.77898	-1	-1	555	0.28	0.64	71614926	71616072	4.19331	779	71614782	71615111	3.58567	188	Intron (NM_001083568/cacnb2a, intron 8 of 13)	7	71602363	71637855	35493	2	NM_001083568	21783	cacnb2a	cacnb2a
chr7	71613344	71614553	.	245	.	8.42062	-1	-1	713	0.25	0.59	71614278	71614553	2.36869	260	71613344	71614322	6.05193	233	Intron (NM_001083568/cacnb2a, intron 8 of 13)	7	71602363	71637855	35493	2	NM_001083568	23302	cacnb2a	cacnb2a
chr23	14268504	14269017	.	89	.	4.43134	-1	-1	97	0	0.22	14268638	14269017	2.37093	57	14268504	14268933	2.06041	4	Distal Intergenic	23	14341572	14424230	82659	1	NM_001083555	-72555	cacnb3a	cacnb3a
chr23	14210267	14216102	.	1000	.	16.141	-1	-1	2718	2.42	3.03	14211144	14215915	10.6818	190	14210267	14216102	5.45923	384	Distal Intergenic	23	14341572	14424230	82659	1	NM_001083555	-125470	cacnb3a	cacnb3a
chr9	38260897	38261876	.	411	.	9.31196	-1	-1	648	0.51	0.99	38260897	38261657	3.26003	655	38261109	38261876	6.05193	429	Promoter (2-3kb)	9	38264289	38320292	56004	1	NM_001113519	-2413	cacnb4a	cacnb4a
chr6	19418509	19424226	.	1000	.	16.0423	-1	-1	2063	2.64	3.21	19418509	19423982	9.58718	497	19418539	19424226	6.4551	695	Intron (NM_214684/cacng1a, intron 2 of 3)	6	19411447	19432421	20975	2	NM_214684	8195	cacng1a	cacng1a
chr6	19435124	19436917	.	331	.	8.32676	-1	-1	1191	0.37	0.8	19436172	19436917	3.69083	245	19435124	19436826	4.63593	1090	Promoter (2-3kb)	6	19411447	19432421	20975	2	NM_214684	-2704	cacng1a	cacng1a
chr6	19346914	19348259	.	229	.	7.39124	-1	-1	525	0.23	0.55	19347211	19348158	3.41113	338	19346914	19348259	3.98011	416	Intron (NM_001326562/cacng5a, intron 1 of 6)	6	19334829	19395600	60772	1	NM_001326562	12086	cacng5a	cacng5a
chr6	19382687	19383184	.	247	.	7.60615	-1	-1	274	0.25	0.6	19382687	19383184	3.2845	308	19382699	19383181	4.32165	229	Intron (NM_001326562/cacng5a, intron 6 of 6)	6	19334829	19395600	60772	1	NM_001326562	47859	cacng5a	cacng5a
chr6	19345568	19346192	.	225	.	7.34599	-1	-1	335	0.23	0.54	19345708	19346046	3.23895	175	19345568	19346192	4.10704	355	Intron (NM_001326562/cacng5a, intron 1 of 6)	6	19334829	19395600	60772	1	NM_001326562	10740	cacng5a	cacng5a
chr6	19379143	19379570	.	89	.	6.44904	-1	-1	184	0	0.22	19379143	19379540	2.43929	122	19379180	19379570	4.00975	210	Intron (NM_001326562/cacng5a, intron 6 of 6)	6	19334829	19395600	60772	1	NM_001326562	44315	cacng5a	cacng5a
chr6	19348633	19349397	.	89	.	4.98893	-1	-1	256	0	0.22	19348665	19349391	2.5153	193	19348633	19349397	2.47363	288	Intron (NM_001326562/cacng5a, intron 1 of 6)	6	19334829	19395600	60772	1	NM_001326562	13805	cacng5a	cacng5a
chr6	19370579	19371366	.	89	.	6.63942	-1	-1	589	0	0.22	19370579	19371230	2.55984	547	19371036	19371366	4.07958	175	Intron (NM_001326562/cacng5a, intron 2 of 6)	6	19334829	19395600	60772	1	NM_001326562	35751	cacng5a	cacng5a
chr19	10056245	10062038	.	1000	.	21.9488	-1	-1	1517	4.75	5	10056261	10061915	12.9231	943	10056245	10062038	9.02567	1544	Distal Intergenic	19	9923096	9948076	24981	2	NM_001083084	-108170	cacng7a	cacng7a
chr21	24015010	24020355	.	1000	.	22.3273	-1	-1	1625	4.39	4.97	24015010	24020187	15.6525	394	24015246	24020355	6.67478	1315	Intron (NM_001113551/cadm1a, intron 1 of 11)	21	23916574	24375822	459249	1	NM_001113551	98437	cadm1a	cadm1a
chr21	24190850	24191743	.	220	.	7.46176	-1	-1	573	0.22	0.53	24191340	24191743	2.89994	64	24190850	24191679	4.56182	593	Intron (NM_001113551/cadm1a, intron 1 of 11)	21	23916574	24375822	459249	1	NM_001113551	274277	cadm1a	cadm1a
chr15	18894378	18899863	.	1000	.	16.3938	-1	-1	776	2.78	3.34	18894378	18899863	9.80352	1108	18894511	18899463	6.59024	342	Intron (NM_001113552/cadm1b, intron 1 of 9)	15	18710243	19051633	341391	1	NM_001113552	184136	cadm1b	cadm1b
chr15	18843886	18846536	.	611	.	11.178	-1	-1	990	0.93	1.47	18843886	18846536	6.80073	163	18843935	18846157	4.37725	1792	Intron (NM_001113552/cadm1b, intron 1 of 9)	15	18710243	19051633	341391	1	NM_001113552	133644	cadm1b	cadm1b
chr15	19024956	19029013	.	742	.	12.6211	-1	-1	451	1.2	1.79	19024996	19028418	8.24388	406	19024956	19029013	4.37725	289	Intron (NM_001113552/cadm1b, intron 8 of 9)	15	18710243	19051633	341391	1	NM_001113552	314714	cadm1b	cadm1b
chr15	19029461	19030535	.	204	.	7.06578	-1	-1	655	0.21	0.49	19029701	19030504	3.25836	219	19029461	19030535	3.80742	852	Intron (NM_001113552/cadm1b, intron 8 of 9)	15	18710243	19051633	341391	1	NM_001113552	319219	cadm1b	cadm1b
chr15	18733690	18734684	.	338	.	8.3403	-1	-1	676	0.39	0.81	18733715	18734574	3.96031	484	18733690	18734684	4.37999	844	Intron (NM_001113552/cadm1b, intron 1 of 9)	15	18710243	19051633	341391	1	NM_001113552	23448	cadm1b	cadm1b
chr15	18846856	18849552	.	593	.	10.5702	-1	-1	1254	0.89	1.43	18847094	18849470	3.67081	472	18846856	18849552	6.89939	1799	Intron (NM_001113552/cadm1b, intron 1 of 9)	15	18710243	19051633	341391	1	NM_001113552	136614	cadm1b	cadm1b
chr15	18677001	18682962	.	1000	.	15.4735	-1	-1	1583	2.59	3.16	18677140	18682962	8.49328	697	18677001	18682905	6.98027	2103	Distal Intergenic	15	18710243	19051633	341391	1	NM_001113552	-27281	cadm1b	cadm1b
chr10	24126123	24127237	.	89	.	5.266	-1	-1	715	0	0.22	24126331	24127109	2.37268	407	24126123	24127237	2.89332	815	Distal Intergenic	10	23246431	23939660	693230	2	NM_200664	-186464	cadm2a	cadm2a
chr10	23644762	23646205	.	89	.	6.40463	-1	-1	343	0	0.22	23644762	23645795	3.34055	225	23644771	23646205	3.06408	453	Intron (NM_200664/cadm2a, intron 1 of 10)	10	23246431	23939660	693230	2	NM_200664	293455	cadm2a	cadm2a
chr10	23974325	23975048	.	89	.	5.39713	-1	-1	374	0	0.22	23974553	23974910	2.98964	182	23974325	23975048	2.40749	339	Distal Intergenic	10	23246431	23939660	693230	2	NM_200664	-34666	cadm2a	cadm2a
chr10	23647041	23649355	.	440	.	9.44371	-1	-1	742	0.57	1.06	23647103	23649355	5.37658	182	23647041	23649055	4.06713	1383	Intron (NM_200664/cadm2a, intron 1 of 10)	10	23246431	23939660	693230	2	NM_200664	290305	cadm2a	cadm2a
chr15	7775431	7775909	.	89	.	5.35029	-1	-1	153	0	0.22	7775502	7775862	2.4961	108	7775431	7775909	2.85419	128	Intron (NM_001113555/cadm2b, intron 1 of 9)	15	7735886	8175300	439415	1	NM_001113555	39546	cadm2b	cadm2b
chr15	7930592	7931906	.	525	.	10.3094	-1	-1	787	0.74	1.27	7930815	7931906	6.02224	884	7930592	7931824	4.28719	467	Intron (NM_001113555/cadm2b, intron 1 of 9)	15	7735886	8175300	439415	1	NM_001113555	194707	cadm2b	cadm2b
chr15	7821967	7827921	.	1000	.	16.109	-1	-1	3454	2.72	3.27	7822038	7827239	9.32887	1467	7821967	7827921	6.78011	4367	Intron (NM_001113555/cadm2b, intron 1 of 9)	15	7735886	8175300	439415	1	NM_001113555	86082	cadm2b	cadm2b
chr15	7776687	7777964	.	602	.	10.5697	-1	-1	883	0.91	1.45	7776863	7777920	3.78495	732	7776687	7777964	6.78474	858	Intron (NM_001113555/cadm2b, intron 1 of 9)	15	7735886	8175300	439415	1	NM_001113555	40802	cadm2b	cadm2b
chr15	7927182	7929464	.	318	.	8.68773	-1	-1	829	0.35	0.77	7927701	7928465	2.92553	423	7927182	7929464	5.7622	716	Intron (NM_001113555/cadm2b, intron 1 of 9)	15	7735886	8175300	439415	1	NM_001113555	191297	cadm2b	cadm2b
chr2	44323485	44325955	.	902	.	12.433	-1	-1	547	1.56	2.17	44323539	44325613	6.46218	334	44323485	44325955	5.97081	645	Intron (NM_001045246/cadm3, intron 2 of 9)	2	44196086	44330320	134235	2	NM_001045246	4365	cadm3	cadm3
chr2	44319378	44320196	.	89	.	4.24261	-1	-1	677	0	0.22	44319823	44320196	2.0038	372	44319378	44319972	2.23881	538	Intron (NM_001045246/cadm3, intron 2 of 9)	2	44196086	44330320	134235	2	NM_001045246	10124	cadm3	cadm3
chr16	24444959	24445438	.	185	.	6.749	-1	-1	178	0.19	0.45	24444959	24445233	3.8121	48	24444977	24445438	2.9369	290	Intron (NM_001007428/cadm4, intron 1 of 7)	16	24298551	24603007	304457	2	NM_001007428	157569	cadm4	cadm4
chr2	29474914	29475615	.	89	.	6.32132	-1	-1	121	0	0.22	29474914	29475615	2.37093	39	29474916	29475563	3.95039	202	Distal Intergenic	2	29493851	29501572	7722	2	NM_131110	25957	cahz	cahz
chr18	21243437	21244288	.	186	.	6.88401	-1	-1	443	0.19	0.45	21243437	21244143	2.89994	522	21243741	21244288	3.98407	61	Distal Intergenic	18	21209696	21229785	20090	2	NM_200718	-13653	calb2a	calb2a
chr16	32264799	32265616	.	324	.	8.71753	-1	-1	360	0.36	0.78	32264882	32265448	5.29901	319	32264799	32265616	3.41852	318	Promoter (1-2kb)	16	32262516	32267282	4767	2	NM_001089465	1666	calhm5.1	calhm5.1
chr17	26735711	26736553	.	906	.	12.801	-1	-1	476	1.57	2.18	26735721	26736553	7.39412	548	26735711	26736448	5.40688	394	Distal Intergenic	17	26694720	26702581	7862	2	NM_213351	-33131	calm1a	calm1a
chr17	26701690	26702520	.	89	.	6.92431	-1	-1	549	0	0.22	26701690	26702520	4.41043	608	26702082	26702483	2.51388	98	Promoter (<=1kb)	17	26694720	26702581	7862	2	NM_213351	61	calm1a	calm1a
chr17	26736935	26737754	.	215	.	7.19592	-1	-1	407	0.22	0.52	26737138	26737754	3.38384	404	26736935	26737338	3.81208	207	Distal Intergenic	17	26694720	26702581	7862	2	NM_213351	-34355	calm1a	calm1a
chr20	16843474	16844210	.	270	.	7.86194	-1	-1	191	0.29	0.65	16843497	16843985	4.37934	164	16843474	16844210	3.4826	196	Promoter (<=1kb)	20	16843558	16875675	32118	1	NM_200082	0	calm1b	calm1b
chr12	24833420	24834931	.	842	.	11.7805	-1	-1	385	1.42	2.03	24833636	24834931	4.9466	245	24833420	24834796	6.83386	360	Promoter (<=1kb)	12	24833608	24838371	4764	1	NM_214736	0	calm2b	calm2b
chr12	24889919	24890344	.	89	.	5.85365	-1	-1	166	0	0.22	24889919	24890344	3.55977	235	24889928	24890303	2.29388	88	Distal Intergenic	12	24833608	24838371	4764	1	NM_214736	56312	calm2b	calm2b
chr15	9191740	9192292	.	242	.	7.50207	-1	-1	280	0.25	0.58	9191740	9192059	3.55168	189	9191918	9192292	3.95039	194	Distal Intergenic	15	9257981	9296232	38252	2	NM_182967	103940	calm3a	calm3a
chr21	26690372	26690999	.	326	.	8.21844	-1	-1	265	0.36	0.79	26690384	26690932	4.01911	228	26690372	26690999	4.19933	290	Promoter (<=1kb)	21	26690273	26695392	5120	1	NM_199570	100	calm3b	calm3b
chr8	16522296	16523292	.	89	.	6.39196	-1	-1	710	0	0.22	16522296	16523292	2.78246	914	16522689	16523048	3.6095	114	Distal Intergenic	8	16546058	16556842	10785	2	NM_199713	33550	calr	calr
chr18	7043528	7044524	.	193	.	7.07596	-1	-1	638	0.19	0.47	7043528	7044415	2.73598	449	7043586	7044524	4.33998	769	Distal Intergenic	18	7056321	7072430	16110	2	NM_201082	27906	calub	calub
chr18	7047644	7048052	.	183	.	6.80497	-1	-1	243	0.18	0.44	7047716	7048031	2.91082	234	7047644	7048052	3.89415	180	Distal Intergenic	18	7056321	7072430	16110	2	NM_201082	24378	calub	calub
chr18	7042702	7043234	.	89	.	4.42469	-1	-1	355	0	0.22	7042720	7043234	1.96981	410	7042702	7043065	2.45488	283	Distal Intergenic	18	7056321	7072430	16110	2	NM_201082	29196	calub	calub
chr4	7888546	7889785	.	252	.	7.53793	-1	-1	397	0.26	0.61	7888791	7889196	3.43089	210	7888546	7889785	4.10704	340	Intron (NM_001123060/camk1da, intron 1 of 10)	4	7879635	7974387	94753	1	NM_001123060	8912	camk1da	camk1da
chr4	7890089	7891618	.	268	.	7.72774	-1	-1	838	0.28	0.65	7890280	7891618	3.98231	1178	7890089	7890852	3.74543	307	Intron (NM_001123060/camk1da, intron 1 of 10)	4	7879635	7974387	94753	1	NM_001123060	10455	camk1da	camk1da
chr4	7879294	7880080	.	456	.	9.23754	-1	-1	263	0.6	1.1	7879294	7879959	3.94906	169	7879301	7880080	5.28848	351	Promoter (<=1kb)	4	7879635	7974387	94753	1	NM_001123060	0	camk1da	camk1da
chr22	993833	994222	.	89	.	5.31519	-1	-1	174	0	0.22	993833	994193	2.81234	97	993902	994222	2.50285	182	Distal Intergenic	22	1032472	1052509	20038	1	NM_199966	-38250	camk1ga	camk1ga
chr21	43974771	43976676	.	819	.	11.8054	-1	-1	409	1.37	1.97	43974771	43976676	6.13916	402	43974850	43976637	5.66622	338	Distal Intergenic	21	43901950	43957792	55843	2	NM_001017741	-16980	camk2a	camk2a
chr5	20526456	20527218	.	268	.	7.79624	-1	-1	346	0.28	0.65	20526517	20527218	4.19331	345	20526456	20526943	3.60293	287	Promoter (<=1kb)	5	20427452	20527196	99745	2	NM_001271393	0	camk2b1	camk2b1
chr7	57449462	57451821	.	555	.	10.2622	-1	-1	1827	0.8	1.34	57450413	57451547	5.59392	850	57449462	57451821	4.66828	1854	Intron (NM_001003602/camk2d1, intron 2 of 17)	7	57423310	57577691	154382	1	NM_001114708	26153	camk2d1	camk2d1
chr7	57406193	57407138	.	89	.	6.73394	-1	-1	563	0	0.22	57406859	57407138	2.4555	171	57406193	57407005	4.27844	290	Distal Intergenic	7	57423310	57577691	154382	1	NM_001003602	-16172	camk2d1	camk2d1
chr7	57392319	57394809	.	180	.	6.66286	-1	-1	2139	0.18	0.44	57394087	57394452	3.05471	278	57392319	57394809	3.60815	2233	Distal Intergenic	7	57423310	57577691	154382	1	NM_001003602	-28501	camk2d1	camk2d1
chr7	57594130	57594551	.	89	.	5.97858	-1	-1	189	0	0.22	57594149	57594476	2.40959	150	57594130	57594551	3.56899	210	Intron (NM_001346207/ank2b, intron 41 of 42)	7	57423310	57577691	154382	1	NM_001114708	170821	camk2d1	camk2d1
chr7	57402333	57404053	.	924	.	12.643	-1	-1	1390	1.61	2.23	57402714	57404040	6.79168	225	57402333	57404053	5.8513	1392	Distal Intergenic	7	57423310	57577691	154382	1	NM_001003602	-19257	camk2d1	camk2d1
chr7	57538653	57544349	.	1000	.	19.2625	-1	-1	4246	3.88	4.41	57539626	57544293	8.12389	763	57538653	57544349	11.1387	1224	Intron (NM_001003602/camk2d1, intron 11 of 17)	7	57423310	57577691	154382	1	NM_001114708	115344	camk2d1	camk2d1
chr7	57520977	57526613	.	349	.	8.5292	-1	-1	847	0.41	0.84	57520977	57526326	3.55406	420	57520980	57526613	4.97514	1271	Intron (NM_001003602/camk2d1, intron 6 of 17)	7	57423310	57577691	154382	1	NM_001114708	97668	camk2d1	camk2d1
chr7	57592374	57593762	.	89	.	6.7302	-1	-1	644	0	0.22	57592374	57592778	2.60549	32	57592631	57593762	4.12471	999	Intron (NM_001346207/ank2b, intron 41 of 42)	7	57423310	57577691	154382	1	NM_001114708	169065	camk2d1	camk2d1
chr7	57395904	57396490	.	89	.	5.20587	-1	-1	258	0	0.22	57396139	57396490	3.06994	91	57395904	57396269	2.13593	191	Distal Intergenic	7	57423310	57577691	154382	1	NM_001003602	-26820	camk2d1	camk2d1
chr7	57453129	57453775	.	89	.	5.27494	-1	-1	229	0	0.22	57453129	57453658	2.37523	126	57453297	57453775	2.89971	164	Intron (NM_001003602/camk2d1, intron 2 of 17)	7	57423310	57577691	154382	1	NM_001114708	29820	camk2d1	camk2d1
chr12	35403504	35404324	.	89	.	5.87027	-1	-1	584	0	0.22	35403504	35404310	3.27728	514	35403956	35404324	2.59299	202	Promoter (<=1kb)	12	35246811	35404512	157702	2	NM_001030125	188	camk2g1	camk2g1
chr23	37102030	37104360	.	705	.	11.1249	-1	-1	1346	1.13	1.7	37102378	37104086	5.75698	984	37102030	37104360	5.36789	1360	Distal Intergenic	23	37174259	37178390	4132	2	NM_001302502	74030	camk2n1b	camk2n1b
chr5	55171973	55176851	.	1000	.	22.1172	-1	-1	2248	4.86	5	55172593	55176764	8.62154	307	55171973	55176851	13.4957	419	Promoter (1-2kb)	5	55093060	55178142	85083	2	NM_001017607	1291	camk4	camk4
chr5	55186529	55187387	.	219	.	7.18541	-1	-1	187	0.22	0.53	55186539	55187387	3.55425	92	55186529	55187030	3.63116	272	Distal Intergenic	5	55093060	55178142	85083	2	NM_001017607	-8388	camk4	camk4
chr5	30683369	30684437	.	574	.	10.0358	-1	-1	392	0.85	1.38	30683369	30684437	4.37055	303	30683455	30684167	5.66527	395	Distal Intergenic	5	30750774	30832568	81795	1	NM_001014339	-66337	camkk1a	camkk1a
chr5	30593806	30599391	.	1000	.	18.6351	-1	-1	1375	3.67	4.21	30593945	30598469	8.17474	744	30593806	30599391	10.4603	322	Distal Intergenic	5	30750774	30832568	81795	1	NM_001014339	-151383	camkk1a	camkk1a
chr11	35263169	35264096	.	89	.	6.06118	-1	-1	328	0	0.22	35263169	35263587	2.83348	224	35263468	35264096	3.2277	134	Distal Intergenic	11	35102462	35175206	72745	1	NM_200450	160708	camkvb	camkvb
chr11	35062210	35062640	.	359	.	8.60914	-1	-1	220	0.42	0.87	35062290	35062640	4.57452	217	35062210	35062597	4.03462	144	Distal Intergenic	11	35102462	35175206	72745	1	NM_200450	-39822	camkvb	camkvb
chr11	35283717	35284459	.	89	.	5.81207	-1	-1	389	0	0.22	35283717	35284177	2.61149	129	35284130	35284459	3.20058	237	Distal Intergenic	11	35102462	35175206	72745	1	NM_200450	181256	camkvb	camkvb
chr11	35108946	35114413	.	1000	.	17.9363	-1	-1	2719	3.18	3.75	35109052	35114413	11.4687	1069	35108946	35114407	6.46768	1065	Intron (NM_200450/camkvb, intron 1 of 10)	11	35102462	35175206	72745	1	NM_200450	6485	camkvb	camkvb
chr21	4572484	4572933	.	233	.	7.41992	-1	-1	193	0.24	0.56	4572527	4572933	3.41505	181	4572484	4572927	4.00487	163	Intron (NM_001166255/camsap1a, intron 6 of 18)	21	4547569	4599559	51991	2	NM_001166255	26626	camsap1a	camsap1a
chr5	64982944	64984000	.	89	.	6.22597	-1	-1	734	0	0.22	64982944	64983791	3.65045	772	64983421	64984000	2.57552	220	Promoter (<=1kb)	5	64934177	64983881	49705	2	NM_001100001	0	camsap1b	camsap1b
chr5	64860595	64862009	.	196	.	7.29447	-1	-1	852	0.2	0.47	64860990	64861953	2.37523	920	64860595	64862009	4.91924	389	Distal Intergenic	5	64934177	64983881	49705	2	NM_001100001	121872	camsap1b	camsap1b
chr5	64932978	64933341	.	89	.	5.33417	-1	-1	174	0	0.22	64932978	64933258	2.44377	170	64932986	64933341	2.8904	171	Downstream (<1kb)	5	64934177	64983881	49705	2	NM_001100001	50540	camsap1b	camsap1b
chr5	64865683	64867479	.	190	.	6.84994	-1	-1	924	0.19	0.46	64865811	64866374	3.70212	468	64865683	64867479	3.14782	1253	Distal Intergenic	5	64934177	64983881	49705	2	NM_001100001	116402	camsap1b	camsap1b
chr5	64947970	64948437	.	89	.	4.65749	-1	-1	362	0	0.22	64947970	64948357	2.09609	384	64948153	64948437	2.5614	158	Intron (NM_001100001/camsap1b, intron 9 of 18)	5	64934177	64983881	49705	2	NM_001100001	35444	camsap1b	camsap1b
chr4	13413151	13413887	.	185	.	6.81005	-1	-1	256	0.19	0.45	13413209	13413887	3.04968	232	13413151	13413492	3.76037	223	Promoter (<=1kb)	4	13413181	13426425	13245	1	NM_213485	0	cand1	cand1
chr4	13365839	13371600	.	1000	.	17.3872	-1	-1	5102	2.76	3.32	13365886	13371550	11.9296	962	13365839	13371600	5.45767	5052	Distal Intergenic	4	13413181	13426425	13245	1	NM_213485	-41581	cand1	cand1
chr14	16170489	16171290	.	733	.	11.5831	-1	-1	516	1.19	1.77	16170675	16171290	6.48058	337	16170489	16171173	5.10256	509	Promoter (<=1kb)	14	16127085	16171188	44104	2	NM_213448	0	canx	canx
chr14	16116968	16118023	.	225	.	7.56849	-1	-1	728	0.23	0.54	16117329	16118023	2.89994	532	16116968	16117789	4.66855	563	Distal Intergenic	14	16127085	16171188	44104	2	NM_213448	53165	canx	canx
chr19	44121166	44121864	.	89	.	6.25144	-1	-1	328	0	0.22	44121166	44121864	3.55168	485	44121207	44121666	2.69976	130	Promoter (<=1kb)	19	44120406	44141474	21069	1	NM_199909	761	cap1	cap1
chr19	44120254	44120772	.	268	.	8.06321	-1	-1	310	0.28	0.65	44120468	44120772	2.96366	75	44120254	44120763	5.09955	332	Promoter (<=1kb)	19	44120406	44141474	21069	1	NM_199909	0	cap1	cap1
chr22	26339085	26340076	.	89	.	5.56444	-1	-1	561	0	0.22	26339291	26339585	2.40545	196	26339085	26340076	3.15899	720	Distal Intergenic	22	26308166	26334019	25854	2	NM_001018227	-5067	capn2b	capn2b
chr22	26357842	26359146	.	89	.	5.60107	-1	-1	335	0	0.22	26358317	26358630	2.36723	104	26357842	26359146	3.23384	91	Distal Intergenic	22	26308166	26334019	25854	2	NM_001018227	-23824	capn2b	capn2b
chr22	26330537	26331728	.	89	.	6.55404	-1	-1	679	0	0.22	26330827	26331408	3.65845	361	26330537	26331728	2.89559	708	Promoter (2-3kb)	22	26308166	26334019	25854	2	NM_001018227	2291	capn2b	capn2b
chr22	26352764	26354393	.	89	.	6.10907	-1	-1	824	0	0.22	26352764	26354085	3.29614	427	26353756	26354393	2.81293	229	Distal Intergenic	22	26308166	26334019	25854	2	NM_001018227	-18746	capn2b	capn2b
chr22	26354964	26355477	.	89	.	6.22621	-1	-1	237	0	0.22	26354964	26355359	3.5623	191	26355194	26355477	2.66391	54	Distal Intergenic	22	26308166	26334019	25854	2	NM_001018227	-20946	capn2b	capn2b
chr22	26362593	26363683	.	89	.	5.35852	-1	-1	277	0	0.22	26362611	26362993	2.46812	367	26362593	26363683	2.8904	169	Distal Intergenic	22	26308166	26334019	25854	2	NM_001018227	-28575	capn2b	capn2b
chr22	26343900	26344668	.	89	.	6.40515	-1	-1	490	0	0.22	26343900	26344389	2.93452	366	26344325	26344668	3.47063	190	Distal Intergenic	22	26308166	26334019	25854	2	NM_001018227	-9882	capn2b	capn2b
chr22	26348690	26349793	.	89	.	5.75666	-1	-1	431	0	0.22	26348690	26349793	2.50493	363	26348963	26349696	3.25173	227	Distal Intergenic	22	26308166	26334019	25854	2	NM_001018227	-14672	capn2b	capn2b
chr22	26327579	26330181	.	289	.	8.04379	-1	-1	1458	0.31	0.7	26328442	26329502	3.41113	209	26327579	26330181	4.63266	1845	Intron (NM_001018227/capn2b, intron 2 of 20)	22	26308166	26334019	25854	2	NM_001018227	3838	capn2b	capn2b
chr22	26402012	26403156	.	89	.	5.46028	-1	-1	762	0	0.22	26402746	26403156	2.22644	52	26402012	26403134	3.23384	739	Distal Intergenic	22	26423319	26456198	32880	1	NM_001003485	-20163	capn2l	capn2l
chr17	45216539	45217087	.	89	.	3.78884	-1	-1	237	0	0.22	45216711	45217087	1.7499	65	45216539	45216827	2.03894	237	Intron (NM_001004571/capn3a, intron 1 of 20)	17	45191880	45363385	171506	1	NM_001004571	24660	capn3a	capn3a
chr17	45238425	45239589	.	89	.	6.3008	-1	-1	805	0	0.22	45238465	45239589	3.09741	763	45238425	45239386	3.20339	808	Intron (NM_001004571/capn3a, intron 1 of 20)	17	45191880	45363385	171506	1	NM_001004571	46546	capn3a	capn3a
chr17	45227672	45228795	.	218	.	7.28371	-1	-1	772	0.22	0.53	45227738	45228794	3.25405	699	45227672	45228795	4.02966	779	Intron (NM_001004571/capn3a, intron 1 of 20)	17	45191880	45363385	171506	1	NM_001004571	35793	capn3a	capn3a
chr17	45229386	45230178	.	376	.	8.66575	-1	-1	205	0.45	0.91	45229386	45230167	4.25248	205	45229388	45230178	4.41327	203	Intron (NM_001004571/capn3a, intron 1 of 20)	17	45191880	45363385	171506	1	NM_001004571	37507	capn3a	capn3a
chr17	45230578	45231284	.	269	.	7.71134	-1	-1	225	0.28	0.65	45230590	45231284	3.5602	213	45230578	45231093	4.15114	226	Intron (NM_001004571/capn3a, intron 1 of 20)	17	45191880	45363385	171506	1	NM_001004571	38699	capn3a	capn3a
chr17	45199276	45203303	.	580	.	10.0856	-1	-1	3492	0.86	1.4	45199276	45203297	4.73482	3492	45199276	45203303	5.3508	3492	Intron (NM_001004571/capn3a, intron 1 of 20)	17	45191880	45363385	171506	1	NM_001004571	7397	capn3a	capn3a
chr17	45240124	45242816	.	281	.	8.52662	-1	-1	1149	0.3	0.68	45240375	45242816	5.51795	422	45240124	45242430	3.00867	324	Intron (NM_001004571/capn3a, intron 1 of 20)	17	45191880	45363385	171506	1	NM_001004571	48245	capn3a	capn3a
chr17	45171773	45172423	.	89	.	6.16939	-1	-1	273	0	0.22	45172011	45172423	3.38786	194	45171773	45172096	2.78153	114	Distal Intergenic	17	45191880	45363385	171506	1	NM_001004571	-19457	capn3a	capn3a
chr17	45218734	45219467	.	366	.	8.58277	-1	-1	266	0.43	0.88	45218734	45219467	4.0546	399	45218800	45219466	4.52817	68	Intron (NM_001004571/capn3a, intron 1 of 20)	17	45191880	45363385	171506	1	NM_001004571	26855	capn3a	capn3a
chr17	45160708	45161199	.	326	.	8.50048	-1	-1	242	0.37	0.79	45160708	45161149	3.16357	148	45160821	45161199	5.33691	224	Distal Intergenic	17	45191880	45363385	171506	1	NM_001004571	-30681	capn3a	capn3a
chr17	45211937	45216018	.	977	.	13.6524	-1	-1	174	1.75	2.35	45211939	45216014	8.26846	579	45211937	45216018	5.38392	175	Intron (NM_001004571/capn3a, intron 1 of 20)	17	45191880	45363385	171506	1	NM_001004571	20058	capn3a	capn3a
chr17	45206630	45208327	.	335	.	8.36964	-1	-1	1103	0.38	0.81	45206806	45208327	3.60824	927	45206630	45208116	4.7614	1103	Intron (NM_001004571/capn3a, intron 1 of 20)	17	45191880	45363385	171506	1	NM_001004571	14751	capn3a	capn3a
chr17	45217502	45218431	.	89	.	5.97565	-1	-1	443	0	0.22	45217503	45218431	2.7335	440	45217502	45218308	3.24215	445	Intron (NM_001004571/capn3a, intron 1 of 20)	17	45191880	45363385	171506	1	NM_001004571	25623	capn3a	capn3a
chr17	45210245	45211483	.	216	.	7.22732	-1	-1	363	0.22	0.52	45210245	45211471	3.32201	364	45210463	45211483	3.90531	145	Intron (NM_001004571/capn3a, intron 1 of 20)	17	45191880	45363385	171506	1	NM_001004571	18366	capn3a	capn3a
chr17	45193085	45193718	.	89	.	5.17621	-1	-1	139	0	0.22	45193089	45193718	2.38946	134	45193085	45193636	2.78675	141	Promoter (1-2kb)	17	45191880	45363385	171506	1	NM_001004571	1206	capn3a	capn3a
chr17	45204117	45206015	.	651	.	10.649	-1	-1	871	1.02	1.57	45204119	45206012	5.15234	866	45204117	45206015	5.49664	874	Intron (NM_001004571/capn3a, intron 1 of 20)	17	45191880	45363385	171506	1	NM_001004571	12238	capn3a	capn3a
chr17	45232433	45235989	.	214	.	7.1874	-1	-1	2621	0.22	0.52	45232433	45235989	3.64218	2633	45232589	45235522	3.54522	2454	Intron (NM_001004571/capn3a, intron 1 of 20)	17	45191880	45363385	171506	1	NM_001004571	40554	capn3a	capn3a
chr17	45237033	45237790	.	227	.	7.32873	-1	-1	508	0.23	0.55	45237039	45237779	3.29354	500	45237033	45237790	4.03519	510	Intron (NM_001004571/capn3a, intron 1 of 20)	17	45191880	45363385	171506	1	NM_001004571	45154	capn3a	capn3a
chr17	45220333	45227138	.	363	.	8.5219	-1	-1	1997	0.43	0.87	45220336	45227138	3.92714	2000	45220333	45227130	4.59476	1991	Intron (NM_001004571/capn3a, intron 1 of 20)	17	45191880	45363385	171506	1	NM_001004571	28454	capn3a	capn3a
chr17	45193986	45198736	.	560	.	10.7334	-1	-1	2917	0.81	1.35	45194781	45198409	6.48392	458	45193986	45198736	4.24947	2907	Promoter (2-3kb)	17	45191880	45363385	171506	1	NM_001004571	2107	capn3a	capn3a
chr16	36197343	36198038	.	195	.	7.00902	-1	-1	350	0.2	0.47	36197343	36197788	4.19331	297	36197422	36198038	2.81571	325	Distal Intergenic	16	36159251	36188051	28801	2	NM_001135108	-9293	capn7	capn7
chr16	36277538	36278424	.	191	.	6.95869	-1	-1	166	0.19	0.46	36277538	36278017	2.92407	164	36277569	36278424	4.03462	137	Distal Intergenic	16	36159251	36188051	28801	2	NM_001135108	-89488	capn7	capn7
chr16	36366793	36367994	.	243	.	7.81919	-1	-1	187	0.25	0.59	36366915	36367307	2.81456	78	36366793	36367994	5.00463	174	Distal Intergenic	16	36159251	36188051	28801	2	NM_001135108	-178743	capn7	capn7
chr16	36268187	36269131	.	89	.	6.23227	-1	-1	298	0	0.22	36268187	36269131	2.79085	393	36268193	36268507	3.44142	198	Distal Intergenic	16	36159251	36188051	28801	2	NM_001135108	-80137	capn7	capn7
chr16	36242425	36243573	.	89	.	6.14002	-1	-1	891	0	0.22	36243173	36243566	2.37523	314	36242425	36243573	3.76479	721	Distal Intergenic	16	36159251	36188051	28801	2	NM_001135108	-54375	capn7	capn7
chr16	36355245	36358538	.	705	.	13.2422	-1	-1	1344	1.13	1.7	36355384	36358412	9.45206	388	36355245	36358538	3.79015	2076	Distal Intergenic	16	36159251	36188051	28801	2	NM_001135108	-167195	capn7	capn7
chr16	36381112	36382100	.	195	.	7.28982	-1	-1	538	0.2	0.47	36381420	36382004	2.42568	342	36381112	36382100	4.86414	427	Distal Intergenic	16	36159251	36188051	28801	2	NM_001135108	-193062	capn7	capn7
chr16	36364743	36366407	.	455	.	9.88969	-1	-1	810	0.6	1.1	36364761	36366407	3.18983	554	36364743	36366402	6.69986	267	Distal Intergenic	16	36159251	36188051	28801	2	NM_001135108	-176693	capn7	capn7
chr16	36313536	36314179	.	215	.	7.21598	-1	-1	278	0.22	0.52	36313629	36313919	3.10845	243	36313536	36314179	4.10753	221	Distal Intergenic	16	36159251	36188051	28801	2	NM_001135108	-125486	capn7	capn7
chr16	36395173	36395557	.	89	.	5.32896	-1	-1	172	0	0.22	36395173	36395449	2.25481	92	36395247	36395557	3.07415	179	Distal Intergenic	16	36159251	36188051	28801	2	NM_001135108	-207123	capn7	capn7
chr18	38288463	38289543	.	270	.	7.82192	-1	-1	722	0.28	0.65	38288463	38289515	3.38384	962	38288546	38289543	4.43808	400	Promoter (<=1kb)	18	38266789	38289588	22800	2	NM_213068	45	caprin1b	caprin1b
chr8	27788801	27790434	.	390	.	8.78655	-1	-1	357	0.48	0.94	27788962	27790434	4.03594	263	27788801	27789901	4.75061	291	Promoter (<=1kb)	8	27788835	27798350	9516	1	NM_001006663	0	capza1b	capza1b
chr3	34019863	34020921	.	214	.	7.37634	-1	-1	322	0.22	0.52	34019863	34020810	4.54327	429	34019910	34020921	2.83307	168	Promoter (<=1kb)	3	34019824	34041328	21505	1	NM_001003645	40	carm1	carm1
chr2	38777451	38778566	.	235	.	7.4146	-1	-1	765	0.24	0.57	38777451	38778566	3.68324	791	38777530	38778355	3.73136	661	Promoter (<=1kb)	2	38776699	38925038	148340	1	NM_001317765	753	carmil3	carmil3
chr2	38796751	38797673	.	212	.	7.40893	-1	-1	435	0.22	0.51	38796751	38797673	4.63744	670	38796757	38797628	2.77149	194	Intron (NM_001317765/carmil3, intron 2 of 39)	2	38776699	38925038	148340	1	NM_001317765	20053	carmil3	carmil3
chr3	23275675	23276924	.	277	.	7.90039	-1	-1	634	0.29	0.67	23275675	23276913	3.40079	709	23275874	23276924	4.4996	361	Distal Intergenic	3	23298407	23331406	33000	2	NM_205716	54482	casc3	casc3
chr3	23324458	23324876	.	89	.	5.17125	-1	-1	61	0	0.22	23324501	23324876	2.56128	25	23324458	23324759	2.60997	54	Intron (NM_205716/casc3, intron 4 of 12)	3	23298407	23331406	33000	2	NM_205716	6530	casc3	casc3
chr19	41419990	41420645	.	179	.	6.65418	-1	-1	489	0.18	0.43	41419990	41420609	3.02302	505	41420156	41420645	3.63116	307	Promoter (<=1kb)	19	41419855	41447104	27250	1	NM_001278180	136	casd1	casd1
chr9	33761283	33762181	.	610	.	10.6037	-1	-1	412	0.92	1.47	33761584	33761940	3.74487	140	33761283	33762181	6.85885	384	Intron (NM_152941/caska, intron 1 of 26)	9	33555937	33799739	243803	2	NM_152941	37558	caska	caska
chr6	59834014	59834727	.	187	.	6.78477	-1	-1	517	0.19	0.45	59834434	59834727	3.13046	128	59834014	59834679	3.65431	487	Intron (NM_001142376/caskb, intron 4 of 16)	6	59808953	59891988	83036	1	NM_001142376	25062	caskb	caskb
chr6	59799270	59800475	.	474	.	9.60618	-1	-1	372	0.64	1.14	59799270	59799666	3.55425	107	59799614	59800475	6.05193	294	Distal Intergenic	6	59808953	59891988	83036	1	NM_001142376	-8478	caskb	caskb
chr16	17669554	17670354	.	269	.	8.07441	-1	-1	437	0.28	0.65	17670034	17670354	4.84671	223	17669554	17670084	3.2277	171	Promoter (<=1kb)	16	17643307	17669604	26298	2	NM_001042695	0	casp2	casp2
chr3	32893554	32894668	.	219	.	7.41405	-1	-1	573	0.22	0.53	32893793	32894230	2.91445	242	32893554	32894668	4.4996	665	Distal Intergenic	3	32837495	32841814	4320	2	NM_001039980	-51741	casp6b.2	casp6b.2
chr20	24047447	24048763	.	354	.	8.4553	-1	-1	662	0.41	0.85	24048110	24048763	4.26202	129	24047447	24048376	4.19328	533	Promoter (<=1kb)	20	24047892	24056914	9023	1	NM_001014334	0	casp8ap2	casp8ap2
chr6	12845558	12846165	.	338	.	8.56674	-1	-1	337	0.39	0.82	12845787	12846165	3.32174	116	12845558	12846036	5.245	329	Distal Intergenic	6	12862945	12867126	4182	1	NM_001098619	-16780	casp8l1	casp8l1
chr23	25028899	25029556	.	89	.	6.06556	-1	-1	239	0	0.22	25028899	25029278	3.55168	139	25029133	25029556	2.51388	105	Distal Intergenic	23	25047233	25058731	11499	1	NM_001007404	-17677	casp9	casp9
chr16	42047423	42047867	.	380	.	8.90612	-1	-1	166	0.46	0.92	42047465	42047867	4.95573	140	42047423	42047864	3.95039	151	Intron (NM_131505/caspa, intron 5 of 6)	16	42043526	42054449	10924	2	NM_131505	6582	caspa	caspa
chr1	57394235	57394685	.	89	.	6.12893	-1	-1	293	0	0.22	57394390	57394685	2.37093	268	57394235	57394610	3.758	164	Distal Intergenic	1	57370656	57376144	5489	2	NM_001145592	-18092	caspbl	caspbl
chr1	57432943	57434370	.	89	.	5.76634	-1	-1	398	0	0.22	57432943	57433742	3.03098	592	57432961	57434370	2.73536	186	Distal Intergenic	1	57370656	57376144	5489	2	NM_001145592	-56800	caspbl	caspbl
chr5	60692911	60693974	.	231	.	7.86286	-1	-1	267	0.24	0.56	60692935	60693741	2.63631	404	60692911	60693974	5.22655	165	Intron (NM_199780/castor2, intron 2 of 8)	5	60677094	60719092	41999	1	NM_199780	15818	castor2	castor2
chr25	7318871	7319373	.	367	.	8.67589	-1	-1	242	0.44	0.88	7318939	7319373	3.43089	206	7318871	7319359	5.245	211	Promoter (<=1kb)	25	7318717	7328379	9663	1	NM_130912	155	cat	cat
chr9	24515117	24516598	.	313	.	8.14116	-1	-1	627	0.35	0.75	24515410	24516598	3.59015	600	24515117	24515846	4.55101	362	Intron (NM_001128365/tmeff2a, intron 4 of 9)	9	24412184	24431721	19538	2	NM_001277070	-83397	cavin2a	cavin2a
chr9	24505850	24507592	.	233	.	7.38271	-1	-1	991	0.24	0.56	24507008	24507434	3.91182	320	24505850	24507592	3.47089	504	Intron (NM_001128365/tmeff2a, intron 4 of 9)	9	24412184	24431721	19538	2	NM_001277070	-74130	cavin2a	cavin2a
chr9	24495845	24497918	.	416	.	9.31919	-1	-1	989	0.52	1	24495845	24496147	3.35374	196	24495987	24497918	5.96545	1641	Intron (NM_001128365/tmeff2a, intron 4 of 9)	9	24412184	24431721	19538	2	NM_001277070	-64125	cavin2a	cavin2a
chr9	24500886	24503035	.	405	.	9.75835	-1	-1	1216	0.5	0.98	24500886	24502695	2.91328	790	24501123	24503035	6.84507	344	Intron (NM_001128365/tmeff2a, intron 4 of 9)	9	24412184	24431721	19538	2	NM_001277070	-69166	cavin2a	cavin2a
chr9	24513292	24514706	.	210	.	7.11967	-1	-1	850	0.21	0.51	24513660	24514128	3.70995	107	24513292	24514706	3.40972	1225	Intron (NM_001128365/tmeff2a, intron 4 of 9)	9	24412184	24431721	19538	2	NM_001277070	-81572	cavin2a	cavin2a
chr9	24462438	24468107	.	555	.	11.3081	-1	-1	3020	0.8	1.34	24462438	24467587	7.50254	1531	24462553	24468107	3.80558	3164	Intron (NM_001128365/tmeff2a, intron 4 of 9)	9	24412184	24431721	19538	2	NM_001277070	-30718	cavin2a	cavin2a
chr9	24487203	24487685	.	89	.	4.45057	-1	-1	296	0	0.22	24487286	24487666	2.19415	170	24487203	24487685	2.25642	340	Intron (NM_001128365/tmeff2a, intron 4 of 9)	9	24412184	24431721	19538	2	NM_001277070	-55483	cavin2a	cavin2a
chr9	24498266	24500071	.	213	.	7.20846	-1	-1	1023	0.22	0.51	24498266	24499534	3.05123	1181	24498952	24500071	4.15723	179	Intron (NM_001128365/tmeff2a, intron 4 of 9)	9	24412184	24431721	19538	2	NM_001277070	-66546	cavin2a	cavin2a
chr9	24494827	24495549	.	449	.	9.56216	-1	-1	499	0.59	1.08	24495149	24495522	3.38491	228	24494827	24495549	6.17725	448	Intron (NM_001128365/tmeff2a, intron 4 of 9)	9	24412184	24431721	19538	2	NM_001277070	-63107	cavin2a	cavin2a
chr9	24507881	24508521	.	89	.	6.05282	-1	-1	172	0	0.22	24507881	24508521	2.87997	43	24507981	24508268	3.17285	202	Intron (NM_001128365/tmeff2a, intron 4 of 9)	9	24412184	24431721	19538	2	NM_001277070	-76161	cavin2a	cavin2a
chr9	24511781	24512343	.	217	.	7.63054	-1	-1	232	0.22	0.52	24511781	24512343	4.9466	285	24511812	24512154	2.68394	148	Intron (NM_001128365/tmeff2a, intron 4 of 9)	9	24412184	24431721	19538	2	NM_001277070	-80061	cavin2a	cavin2a
chr6	8510979	8511502	.	221	.	7.43402	-1	-1	317	0.22	0.53	8511102	8511502	4.49196	177	8510979	8511435	2.94206	334	Distal Intergenic	6	8472273	8501228	28956	2	NM_001004584	-9752	cavin2b	cavin2b
chr24	33723229	33724231	.	228	.	7.57113	-1	-1	550	0.23	0.55	33723901	33724206	2.94336	157	33723229	33724231	4.62777	271	Distal Intergenic	24	33811656	33817205	5550	2	NM_001008579	92974	cavin4b	cavin4b
chr6	57868862	57869360	.	180	.	6.63306	-1	-1	285	0.18	0.43	57868862	57869279	3.28489	280	57868877	57869360	3.34817	276	Distal Intergenic	6	57637514	57658166	20653	2	NM_001365483	-210697	cbfa2t2	cbfa2t2
chr6	57843571	57845411	.	300	.	7.95964	-1	-1	1273	0.33	0.72	57843719	57844763	3.88826	737	57843571	57845411	4.07138	1662	Distal Intergenic	6	57637514	57658166	20653	2	NM_001365483	-185406	cbfa2t2	cbfa2t2
chr6	57833813	57837008	.	258	.	7.64712	-1	-1	1479	0.27	0.62	57833910	57836381	3.6886	1329	57833813	57837008	3.95852	1533	Distal Intergenic	6	57637514	57658166	20653	2	NM_001365483	-175648	cbfa2t2	cbfa2t2
chr6	57705901	57706427	.	89	.	5.53706	-1	-1	223	0	0.22	57705901	57706200	3.04949	100	57706057	57706427	2.48757	191	Distal Intergenic	6	57637514	57658166	20653	2	NM_001365483	-47736	cbfa2t2	cbfa2t2
chr6	57812691	57814379	.	229	.	7.32349	-1	-1	576	0.23	0.55	57812860	57814172	3.5996	590	57812691	57814379	3.72389	394	Distal Intergenic	6	57637514	57658166	20653	2	NM_001365483	-154526	cbfa2t2	cbfa2t2
chr6	57805860	57808985	.	706	.	11.8133	-1	-1	1997	1.14	1.7	57806598	57808545	3.47923	457	57805860	57808985	8.33409	770	Distal Intergenic	6	57637514	57658166	20653	2	NM_001365483	-147695	cbfa2t2	cbfa2t2
chr6	57840580	57842473	.	668	.	12.2553	-1	-1	971	1.05	1.61	57840580	57842473	3.17106	1378	57840946	57842456	9.08421	256	Distal Intergenic	6	57637514	57658166	20653	2	NM_001365483	-182415	cbfa2t2	cbfa2t2
chr6	57849830	57851142	.	195	.	7.02146	-1	-1	496	0.2	0.47	57849830	57850479	3.03098	266	57850228	57851142	3.99048	328	Distal Intergenic	6	57637514	57658166	20653	2	NM_001365483	-191665	cbfa2t2	cbfa2t2
chr6	57827596	57829404	.	89	.	5.29467	-1	-1	1466	0	0.22	57827596	57829404	2.72081	1468	57828376	57829200	2.57386	685	Distal Intergenic	6	57637514	57658166	20653	2	NM_001365483	-169431	cbfa2t2	cbfa2t2
chr6	57862260	57864498	.	353	.	8.4335	-1	-1	786	0.41	0.85	57862260	57863809	3.89144	677	57862451	57864498	4.54206	705	Distal Intergenic	6	57637514	57658166	20653	2	NM_001365483	-204095	cbfa2t2	cbfa2t2
chr6	57821568	57823612	.	271	.	7.75934	-1	-1	960	0.29	0.65	57821568	57823612	3.43769	790	57821773	57823177	4.32165	925	Distal Intergenic	6	57637514	57658166	20653	2	NM_001365483	-163403	cbfa2t2	cbfa2t2
chr6	57830694	57831527	.	89	.	6.0326	-1	-1	459	0	0.22	57830694	57831459	2.87488	241	57830822	57831527	3.15772	549	Distal Intergenic	6	57637514	57658166	20653	2	NM_001365483	-172529	cbfa2t2	cbfa2t2
chr6	57856193	57857124	.	365	.	8.60128	-1	-1	589	0.43	0.88	57856568	57857124	4.17434	397	57856193	57856996	4.42694	406	Distal Intergenic	6	57637514	57658166	20653	2	NM_001365483	-198028	cbfa2t2	cbfa2t2
chr6	57802760	57805537	.	850	.	11.8967	-1	-1	1460	1.43	2.05	57802814	57805454	4.39732	1573	57802760	57805537	7.49934	276	Distal Intergenic	6	57637514	57658166	20653	2	NM_001365483	-144595	cbfa2t2	cbfa2t2
chr6	57852844	57854231	.	312	.	8.17988	-1	-1	888	0.34	0.75	57853543	57853988	3.44894	361	57852844	57854231	4.73094	717	Distal Intergenic	6	57637514	57658166	20653	2	NM_001365483	-194679	cbfa2t2	cbfa2t2
chr6	57847040	57848085	.	89	.	6.58425	-1	-1	746	0	0.22	57847551	57848018	2.75747	207	57847040	57848085	3.82678	775	Distal Intergenic	6	57637514	57658166	20653	2	NM_001365483	-188875	cbfa2t2	cbfa2t2
chr6	57823982	57824868	.	273	.	8.11829	-1	-1	509	0.29	0.66	57823982	57824526	2.97105	385	57824062	57824868	5.14724	553	Distal Intergenic	6	57637514	57658166	20653	2	NM_001365483	-165817	cbfa2t2	cbfa2t2
chr6	57818887	57819876	.	89	.	4.99435	-1	-1	491	0	0.22	57818887	57819681	2.58244	544	57819073	57819876	2.41191	253	Distal Intergenic	6	57637514	57658166	20653	2	NM_001365483	-160722	cbfa2t2	cbfa2t2
chr18	23036529	23042215	.	1000	.	15.7945	-1	-1	3422	2.74	3.3	23036840	23042081	8.322	1748	23036529	23042215	7.47253	1712	Intron (NM_199209/cbfb, intron 3 of 5)	18	23005047	23082244	77198	1	NM_199209	31483	cbfb	cbfb
chr18	22940553	22944784	.	1000	.	19.4409	-1	-1	2144	3.91	4.45	22940588	22944474	6.90039	1589	22940553	22944784	12.5405	822	Intron (NM_200787/gnao1a, intron 4 of 7)	18	23005047	23082244	77198	1	NM_199209	-60263	cbfb	cbfb
chr15	23272866	23274068	.	477	.	9.68109	-1	-1	284	0.64	1.15	23272901	23274038	5.35944	206	23272866	23274068	4.32165	328	Promoter (<=1kb)	15	23272835	23330133	57299	1	NM_001007330	32	cbl	cbl
chr15	23298412	23299067	.	434	.	9.09776	-1	-1	448	0.56	1.05	23298662	23299033	3.85276	196	23298412	23299067	5.245	450	Intron (NM_001007330/cbl, intron 2 of 15)	15	23272835	23330133	57299	1	NM_001007330	25578	cbl	cbl
chr16	25831161	25832324	.	89	.	5.43126	-1	-1	1016	0	0.22	25831571	25832311	2.63701	612	25831161	25832324	2.79425	1011	Distal Intergenic	16	25846069	25885787	39719	1	NM_001128252	-13745	cblc	cblc
chr16	25827742	25830462	.	996	.	14.6738	-1	-1	702	1.79	2.4	25827742	25830462	9.95242	188	25828108	25830170	4.72138	96	Distal Intergenic	16	25846069	25885787	39719	1	NM_001128252	-15607	cblc	cblc
chr16	25823842	25824499	.	179	.	6.70087	-1	-1	286	0.18	0.43	25823975	25824499	2.94659	340	25823842	25824257	3.75428	99	Distal Intergenic	16	25846069	25885787	39719	1	NM_001128252	-21570	cblc	cblc
chr16	25832605	25834042	.	89	.	5.4886	-1	-1	585	0	0.22	25832605	25834042	3.32371	534	25833186	25833585	2.16489	56	Distal Intergenic	16	25846069	25885787	39719	1	NM_001128252	-12027	cblc	cblc
chr18	18206458	18209519	.	482	.	9.78204	-1	-1	807	0.65	1.16	18206458	18208223	5.51018	456	18207037	18209519	4.27186	244	Distal Intergenic	18	18115217	18120961	5745	1	NM_001002520	91242	cbln1	cbln1
chr7	4092411	4093146	.	364	.	8.54554	-1	-1	451	0.43	0.88	4092411	4093146	4.03594	468	4092420	4093101	4.5096	425	Distal Intergenic	7	4153687	4158674	4988	2	NM_001293704	65528	cbln11	cbln11
chr10	21885121	21885622	.	89	.	6.65055	-1	-1	292	0	0.22	21885295	21885617	2.61593	199	21885121	21885622	4.03462	211	Distal Intergenic	10	21909926	21913078	3153	1	NM_001326525	-24304	cbln17	cbln17
chr24	15778686	15781316	.	1000	.	17.2787	-1	-1	968	2.85	3.41	15778686	15780957	4.45657	499	15779111	15781316	12.8222	281	Distal Intergenic	24	15501040	15503587	2548	2	NM_001098738	-275100	cbln2b	cbln2b
chr24	15419524	15423258	.	775	.	13.7613	-1	-1	1969	1.27	1.87	15419624	15422967	3.05703	2561	15419524	15423258	10.7043	1023	Distal Intergenic	24	15501040	15503587	2548	2	NM_001098738	80329	cbln2b	cbln2b
chr24	15623927	15625795	.	450	.	9.17575	-1	-1	1016	0.59	1.08	15624128	15625795	3.90641	198	15623927	15625743	5.26934	1634	Distal Intergenic	24	15501040	15503587	2548	2	NM_001098738	-120341	cbln2b	cbln2b
chr24	15644669	15647484	.	1000	.	14.5079	-1	-1	1408	2.16	2.76	15645004	15647050	8.45235	177	15644669	15647484	6.05558	581	Distal Intergenic	24	15501040	15503587	2548	2	NM_001098738	-141083	cbln2b	cbln2b
chr24	15840661	15841605	.	218	.	7.54258	-1	-1	734	0.22	0.53	15841082	15841495	2.70104	310	15840661	15841605	4.84154	737	Distal Intergenic	24	15501040	15503587	2548	2	NM_001098738	-337075	cbln2b	cbln2b
chr24	15814525	15815352	.	189	.	6.94061	-1	-1	327	0.19	0.46	15814645	15815352	2.78338	310	15814525	15815322	4.15723	225	Distal Intergenic	24	15501040	15503587	2548	2	NM_001098738	-310939	cbln2b	cbln2b
chr24	15382682	15384859	.	514	.	9.76261	-1	-1	539	0.72	1.24	15382767	15384562	4.95175	695	15382682	15384859	4.81086	299	Distal Intergenic	24	15501040	15503587	2548	2	NM_001098738	118728	cbln2b	cbln2b
chr24	15485067	15486192	.	89	.	6.17468	-1	-1	404	0	0.22	15485067	15485907	2.71736	165	15485111	15486192	3.45732	600	Distal Intergenic	24	15501040	15503587	2548	2	NM_001098738	17395	cbln2b	cbln2b
chr24	15423771	15424673	.	208	.	7.1496	-1	-1	338	0.21	0.5	15423771	15424193	3.05123	152	15423847	15424673	4.09837	449	Distal Intergenic	24	15501040	15503587	2548	2	NM_001098738	78914	cbln2b	cbln2b
chr24	15781422	15783654	.	440	.	9.12444	-1	-1	1087	0.57	1.06	15781422	15783654	4.3186	1179	15781734	15783544	4.80584	683	Distal Intergenic	24	15501040	15503587	2548	2	NM_001098738	-277836	cbln2b	cbln2b
chr24	15846392	15847536	.	259	.	8.44669	-1	-1	760	0.27	0.62	15846684	15847114	2.50493	227	15846392	15847536	5.94176	216	Distal Intergenic	24	15501040	15503587	2548	2	NM_001098738	-342806	cbln2b	cbln2b
chr24	15848751	15849853	.	197	.	6.92631	-1	-1	644	0.2	0.47	15848751	15849525	3.66565	396	15849475	15849853	3.26066	168	Distal Intergenic	24	15501040	15503587	2548	2	NM_001098738	-345165	cbln2b	cbln2b
chr24	15815889	15817902	.	1000	.	15.8563	-1	-1	1473	2.78	3.34	15815889	15817769	8.0108	430	15815923	15817902	7.84549	1571	Distal Intergenic	24	15501040	15503587	2548	2	NM_001098738	-312303	cbln2b	cbln2b
chr24	15907736	15908361	.	89	.	5.16301	-1	-1	478	0	0.22	15907736	15908125	2.54785	363	15908073	15908361	2.61516	256	Distal Intergenic	24	15501040	15503587	2548	2	NM_001098738	-404150	cbln2b	cbln2b
chr24	15483684	15484655	.	265	.	8.03397	-1	-1	492	0.28	0.64	15483712	15484410	4.84671	359	15483684	15484655	3.18726	598	Distal Intergenic	24	15501040	15503587	2548	2	NM_001098738	18932	cbln2b	cbln2b
chr24	15681352	15685751	.	1000	.	14.0842	-1	-1	2781	2.08	2.68	15681352	15685751	7.71021	1704	15681598	15685591	6.37401	613	Distal Intergenic	24	15501040	15503587	2548	2	NM_001098738	-177766	cbln2b	cbln2b
chr24	15384915	15388412	.	972	.	12.9299	-1	-1	1247	1.74	2.34	15384915	15388025	6.78909	896	15385143	15388412	6.1408	1370	Distal Intergenic	24	15501040	15503587	2548	2	NM_001098738	115175	cbln2b	cbln2b
chr24	15627392	15629712	.	393	.	9.14185	-1	-1	1481	0.48	0.95	15627733	15628816	3.28034	1028	15627392	15629712	5.86151	1594	Distal Intergenic	24	15501040	15503587	2548	2	NM_001098738	-123806	cbln2b	cbln2b
chr7	73147851	73148955	.	223	.	7.43216	-1	-1	920	0.23	0.54	73148597	73148955	3.04968	335	73147851	73148951	4.38248	760	Distal Intergenic	7	73225565	73226938	1374	1	NM_001327749	-76610	cbln6	cbln6
chr7	73289481	73292401	.	746	.	11.7747	-1	-1	1805	1.21	1.8	73290448	73292246	6.79955	373	73289481	73292401	4.97514	1222	Distal Intergenic	7	73231384	73233805	2422	1	NM_001110109	58098	cbln8	cbln8
chr7	73246267	73247242	.	89	.	6.02281	-1	-1	161	0	0.22	73246267	73246940	3.03773	177	73246269	73247242	2.98508	144	Distal Intergenic	7	73231384	73233805	2422	1	NM_001110109	14884	cbln8	cbln8
chr7	73293012	73296831	.	535	.	10.4549	-1	-1	3313	0.76	1.29	73293291	73296797	6.26777	663	73293012	73296831	4.18715	3368	Distal Intergenic	7	73231384	73233805	2422	1	NM_001110109	61629	cbln8	cbln8
chr7	73285377	73286651	.	89	.	5.961	-1	-1	808	0	0.22	73285465	73286391	2.70104	756	73285377	73286651	3.25996	773	Distal Intergenic	7	73231384	73233805	2422	1	NM_001110109	53994	cbln8	cbln8
chr7	73247328	73250015	.	347	.	8.50238	-1	-1	1854	0.4	0.84	73247328	73249431	3.66105	1520	73247607	73250015	4.84133	1909	Distal Intergenic	7	73231384	73233805	2422	1	NM_001110109	15945	cbln8	cbln8
chr20	23693889	23694654	.	433	.	9.09538	-1	-1	207	0.55	1.04	23693889	23694599	4.59578	203	23693905	23694654	4.4996	196	Distal Intergenic	20	23751732	23758204	6473	2	NM_205656	63550	cbr4	cbr4
chr8	30391095	30391697	.	89	.	5.82667	-1	-1	171	0	0.22	30391095	30391697	3.43089	193	30391183	30391574	2.39578	62	Distal Intergenic	8	30416496	30440840	24345	1	NM_213253	-24799	cbwd	cbwd
chr3	23929689	23931179	.	211	.	7.43036	-1	-1	783	0.21	0.51	23929689	23931179	4.70535	815	23930385	23931176	2.72501	56	Promoter (<=1kb)	3	23929917	23941033	11117	1	NM_199746	0	cbx1a	cbx1a
chr3	10207672	10208727	.	236	.	7.54221	-1	-1	639	0.24	0.57	10207966	10208314	3.10413	68	10207672	10208727	4.43808	916	Distal Intergenic	3	10182822	10195443	12622	1	NM_194373	24851	cbx2	cbx2
chr3	10209085	10209718	.	89	.	7.54219	-1	-1	403	0	0.22	10209392	10209718	2.0681	50	10209085	10209674	5.47409	449	Distal Intergenic	3	10182822	10195443	12622	1	NM_194373	26264	cbx2	cbx2
chr3	10248251	10248800	.	204	.	7.0843	-1	-1	333	0.21	0.49	10248251	10248733	3.04968	330	10248261	10248800	4.03462	327	Distal Intergenic	3	10182822	10195443	12622	1	NM_194373	65430	cbx2	cbx2
chr3	10026143	10026670	.	89	.	6.07298	-1	-1	228	0	0.22	10026143	10026547	2.4733	84	10026374	10026670	3.59968	142	Distal Intergenic	3	10182822	10195443	12622	1	NM_194373	-156152	cbx2	cbx2
chr3	10230263	10233703	.	1000	.	16.0856	-1	-1	2862	2.85	3.41	10231009	10233410	8.29674	340	10230263	10233703	7.7889	243	Distal Intergenic	3	10182822	10195443	12622	1	NM_194373	47442	cbx2	cbx2
chr3	10057114	10062891	.	1000	.	18.656	-1	-1	2474	3.25	3.81	10057114	10062841	4.61139	2336	10057123	10062891	14.0446	1755	Distal Intergenic	3	10182822	10195443	12622	1	NM_194373	-119931	cbx2	cbx2
chr3	10154728	10160197	.	991	.	15.4628	-1	-1	632	1.78	2.39	10155004	10160197	3.27567	352	10154728	10160127	12.1871	750	Distal Intergenic	3	10182822	10195443	12622	1	NM_194373	-22625	cbx2	cbx2
chr19	18672125	18672914	.	314	.	9.13592	-1	-1	382	0.35	0.76	18672207	18672914	6.09937	460	18672125	18672450	3.03655	223	Promoter (<=1kb)	19	18669746	18672871	3126	2	NM_001045402	0	cbx3a	cbx3a
chr3	18405694	18406964	.	966	.	12.8658	-1	-1	336	1.73	2.33	18406071	18406806	6.63205	211	18405694	18406964	6.23378	84	Promoter (<=1kb)	3	18406358	18413224	6867	1	NM_205749	0	cbx4	cbx4
chr23	36206377	36207168	.	408	.	8.96198	-1	-1	524	0.51	0.98	36206377	36207168	4.57452	518	36206710	36207100	4.38746	198	Promoter (<=1kb)	23	36199356	36207203	7848	2	NM_001080184	35	cbx5	cbx5
chr22	29059154	29060509	.	89	.	5.19964	-1	-1	540	0	0.22	29059154	29059961	3.10838	633	29059561	29060509	2.09126	40	Distal Intergenic	22	29128511	29133860	5350	2	NM_001003768	73351	cbx6a	cbx6a
chr22	29077002	29078424	.	89	.	5.04622	-1	-1	452	0	0.22	29077053	29077610	2.63701	251	29077002	29078424	2.40921	602	Distal Intergenic	22	29128511	29133860	5350	2	NM_001003768	55436	cbx6a	cbx6a
chr22	29117629	29118750	.	230	.	7.32634	-1	-1	297	0.24	0.55	29117629	29118338	3.44626	291	29117812	29118750	3.88008	120	Distal Intergenic	22	29128511	29133860	5350	2	NM_001003768	15110	cbx6a	cbx6a
chr22	29083153	29084548	.	89	.	5.08092	-1	-1	552	0	0.22	29083939	29084548	2.34556	178	29083153	29083969	2.73536	140	Distal Intergenic	22	29128511	29133860	5350	2	NM_001003768	49312	cbx6a	cbx6a
chr22	29110099	29110705	.	89	.	6.06881	-1	-1	257	0	0.22	29110273	29110651	2.61149	126	29110099	29110705	3.45732	215	Distal Intergenic	22	29128511	29133860	5350	2	NM_001003768	23155	cbx6a	cbx6a
chr3	24855476	24856788	.	456	.	9.39381	-1	-1	1041	0.6	1.1	24855524	24856788	4.95573	1128	24855476	24856717	4.43808	906	Promoter (<=1kb)	3	24855597	24864068	8472	1	NM_001017853	0	cbx7a	cbx7a
chr3	18417222	18418388	.	596	.	10.3739	-1	-1	834	0.89	1.44	18417335	18418388	5.32752	863	18417222	18418151	5.04642	692	Promoter (<=1kb)	3	18417820	18421375	3556	1	NM_205616	0	cbx8a	cbx8a
chr6	21867443	21869008	.	89	.	5.65522	-1	-1	723	0	0.22	21867443	21868303	2.23268	127	21868219	21869008	3.42254	544	Distal Intergenic	6	21888011	21891310	3300	1	NM_001024415	-19003	cbx8b	cbx8b
chr6	21888097	21888441	.	179	.	6.61414	-1	-1	79	0.18	0.43	21888097	21888407	3.34519	76	21888111	21888441	3.26895	69	Promoter (<=1kb)	6	21888011	21891310	3300	1	NM_001024415	87	cbx8b	cbx8b
chr6	21869822	21870975	.	89	.	5.99057	-1	-1	654	0	0.22	21869822	21870975	3.41505	733	21870205	21870802	2.57552	192	Distal Intergenic	6	21888011	21891310	3300	1	NM_001024415	-17036	cbx8b	cbx8b
chr13	18256155	18256856	.	417	.	9.18412	-1	-1	238	0.52	1	18256155	18256555	5.12257	234	18256165	18256856	4.06155	232	Intron (NM_001145599/ccar1, intron 7 of 24)	13	18235307	18304094	68788	1	NM_001145599	20849	ccar1	ccar1
chr21	10453874	10454792	.	255	.	7.6642	-1	-1	517	0.26	0.61	10454340	10454792	4.19331	274	10453874	10454455	3.47089	295	Distal Intergenic	21	10485046	10584300	99255	1	NM_001163923	-30254	ccbe1	ccbe1
chr21	10408000	10413900	.	1000	.	14.4473	-1	-1	2143	1.97	2.58	10408545	10413629	8.97573	570	10408000	10413900	5.47157	677	Distal Intergenic	21	10485046	10584300	99255	1	NM_001163923	-71146	ccbe1	ccbe1
chr21	10561876	10562967	.	235	.	7.38283	-1	-1	573	0.24	0.57	10561973	10562820	3.55821	748	10561876	10562967	3.82462	302	Intron (NM_001163923/ccbe1, intron 8 of 10)	21	10485046	10584300	99255	1	NM_001163923	76831	ccbe1	ccbe1
chr21	10464110	10467788	.	1000	.	15.9223	-1	-1	2948	2.7	3.25	10465000	10467759	5.42619	457	10464110	10467788	10.4962	1167	Distal Intergenic	21	10485046	10584300	99255	1	NM_001163923	-17258	ccbe1	ccbe1
chr25	13561445	13562692	.	251	.	7.61231	-1	-1	877	0.26	0.6	13561445	13562692	4.19379	944	13561773	13562541	3.41852	483	Distal Intergenic	25	13566210	13571823	5614	1	NM_001006061	-3518	ccdc113	ccdc113
chr23	19271963	19272526	.	197	.	6.99046	-1	-1	215	0.2	0.48	19272102	19272526	3.13046	112	19271963	19272270	3.86	180	Promoter (<=1kb)	23	19271901	19274981	3081	1	NM_001013295	63	ccdc115	ccdc115
chr16	16605039	16605729	.	89	.	5.74255	-1	-1	463	0	0.22	16605283	16605729	2.75747	252	16605039	16605694	2.98508	431	Distal Intergenic	16	16621807	16646153	24347	1	NM_001003589	-16078	ccdc12	ccdc12
chr11	25344444	25345139	.	186	.	6.84281	-1	-1	395	0.19	0.45	25344444	25345139	3.0132	450	25344570	25344975	3.82961	214	Distal Intergenic	11	25358420	25380967	22548	1	NM_001077451	-13281	ccdc120	ccdc120
chr7	71167017	71168293	.	196	.	6.92102	-1	-1	259	0.2	0.47	71167062	71168293	3.83719	403	71167017	71168134	3.08383	70	Distal Intergenic	7	71111414	71143491	32078	2	NM_001006020	-23527	ccdc149a	ccdc149a
chr15	23245171	23245565	.	89	.	4.78946	-1	-1	214	0	0.22	23245211	23245503	2.36869	177	23245171	23245565	2.42077	212	Distal Intergenic	15	23264952	23271297	6346	2	NM_001111210	25732	ccdc153	ccdc153
chr2	10809664	10810146	.	89	.	6.12764	-1	-1	127	0	0.22	10809714	10810146	2.89994	110	10809664	10809961	3.2277	94	Distal Intergenic	2	10684763	10780447	95685	2	NM_001365136	-29218	ccdc18	ccdc18
chr2	10740328	10742210	.	89	.	5.30523	-1	-1	1268	0	0.22	10740935	10741628	2.17817	314	10740328	10742210	3.12706	1615	Intron (NM_001365136/ccdc18, intron 17 of 27)	2	10684763	10780447	95685	2	NM_001365136	38237	ccdc18	ccdc18
chr13	33158048	33158534	.	89	.	6.2033	-1	-1	228	0	0.22	33158200	33158523	2.59116	187	33158048	33158534	3.61214	117	Intron (NM_001145573/ccdc28b, intron 4 of 5)	13	33151645	33163203	11559	1	NM_001145573	6404	ccdc28b	ccdc28b
chr11	4232144	4232883	.	363	.	8.99898	-1	-1	410	0.43	0.87	4232144	4232883	3.05471	404	4232377	4232848	5.94427	183	Distal Intergenic	11	4129421	4156386	26966	2	NM_001020570	-75759	ccdc3b	ccdc3b
chr11	4318330	4321160	.	971	.	12.9125	-1	-1	1691	1.74	2.34	4318330	4320743	6.65999	715	4318672	4321160	6.25253	730	Distal Intergenic	11	4129421	4156386	26966	2	NM_001020570	-161945	ccdc3b	ccdc3b
chr11	4303737	4304247	.	89	.	7.21567	-1	-1	188	0	0.22	4303737	4304247	2.31224	74	4303793	4304226	4.90343	246	Distal Intergenic	11	4129421	4156386	26966	2	NM_001020570	-147352	ccdc3b	ccdc3b
chr6	21792877	21793358	.	89	.	5.19115	-1	-1	312	0	0.22	21792877	21793190	2.37268	278	21793058	21793358	2.81847	166	Intron (NM_001271813/ccdc40, intron 2 of 19)	6	21779808	21821089	41282	1	NM_001271813	13070	ccdc40	ccdc40
chr3	31468812	31469195	.	185	.	6.81428	-1	-1	187	0.19	0.45	31468812	31469167	3.04949	114	31468845	31469195	3.76479	227	Promoter (<=1kb)	3	31468890	31473614	4725	1	NM_200658	0	ccdc43	ccdc43
chr22	24291896	24292603	.	89	.	6.61301	-1	-1	514	0	0.22	24291913	24292603	3.7973	440	24291896	24292581	2.81571	571	Promoter (<=1kb)	22	24291731	24333420	41690	1	NM_001365998	166	ccdc50	ccdc50
chr21	21242346	21243208	.	274	.	7.82103	-1	-1	561	0.29	0.66	21242666	21243197	4.2181	395	21242346	21243208	3.60293	407	Distal Intergenic	21	21227352	21241197	13846	1	NM_001077166	14995	ccdc61	ccdc61
chr17	20715914	20721690	.	1000	.	16.6098	-1	-1	2920	2.9	3.48	20715969	20721368	9.71045	970	20715914	20721690	6.89939	4814	Distal Intergenic	17	20654129	20676062	21934	2	NM_199985	-39853	ccdc6a	ccdc6a
chr17	20675043	20676151	.	194	.	6.99679	-1	-1	748	0.2	0.47	20675043	20676151	4.26046	495	20675311	20676099	2.73633	734	Promoter (<=1kb)	17	20654129	20676062	21934	2	NM_199985	0	ccdc6a	ccdc6a
chr12	7684839	7685348	.	427	.	9.14105	-1	-1	258	0.54	1.03	7684967	7685348	3.56335	178	7684839	7685339	5.5777	211	Distal Intergenic	12	7575806	7604997	29192	2	NM_200241	-79843	ccdc6b	ccdc6b
chr12	7588705	7589298	.	185	.	6.77548	-1	-1	205	0.19	0.45	7588705	7589298	3.33966	224	7588784	7589233	3.43582	108	Intron (NM_200241/ccdc6b, intron 6 of 8)	12	7575806	7604997	29192	2	NM_200241	15699	ccdc6b	ccdc6b
chr12	7763281	7764247	.	89	.	6.36843	-1	-1	380	0	0.22	7763330	7763767	3.43769	367	7763281	7764247	2.93074	345	Distal Intergenic	12	7575806	7604997	29192	2	NM_200241	-158285	ccdc6b	ccdc6b
chr12	7815668	7816149	.	89	.	6.45737	-1	-1	182	0	0.22	7815668	7816149	2.4733	29	7815713	7816106	3.98407	290	Distal Intergenic	12	7575806	7604997	29192	2	NM_200241	-210672	ccdc6b	ccdc6b
chr21	40656844	40659996	.	932	.	13.8957	-1	-1	1294	1.64	2.25	40657185	40659996	9.08481	476	40656844	40659879	4.81086	1374	Promoter (2-3kb)	21	40662848	40686036	23189	1	NM_199822	-2852	ccdc82	ccdc82
chr5	58058387	58059565	.	233	.	7.38677	-1	-1	623	0.24	0.56	58058763	58059292	3.77296	282	58058387	58059565	3.61381	588	Distal Intergenic	5	58017832	58026429	8598	1	NM_001327927	40556	ccdc84	ccdc84
chr6	6599044	6599610	.	234	.	8.31782	-1	-1	289	0.24	0.57	6599244	6599545	2.26589	51	6599044	6599610	6.05193	327	Intron (NM_001004570/ccdc85al, intron 4 of 6)	6	6579756	6618652	38897	2	NM_001004570	19042	ccdc85al	ccdc85al
chr15	26998310	26998988	.	89	.	4.96563	-1	-1	384	0	0.22	26998362	26998988	2.66847	435	26998310	26998644	2.29716	282	Promoter (<=1kb)	15	26971251	26998678	27428	2	NM_001075106	0	ccdc9	ccdc9
chr8	43150934	43151868	.	230	.	7.38639	-1	-1	611	0.24	0.56	43151070	43151737	4.0606	439	43150934	43151868	3.32579	648	Promoter (<=1kb)	8	43089396	43151699	62304	2	NM_001037705	0	ccdc92	ccdc92
chr9	38534900	38536308	.	295	.	8.12475	-1	-1	262	0.32	0.71	38534900	38535284	3.31389	178	38534905	38536308	4.81086	341	Intron (NM_001003411/ddx18, intron 7 of 13)	9	38543657	38558332	14676	2	NM_001040324	22024	ccdc93	ccdc93
chr9	38536963	38537469	.	458	.	9.36298	-1	-1	279	0.6	1.11	38536966	38537418	3.70995	179	38536963	38537469	5.65303	377	Intron (NM_001003411/ddx18, intron 7 of 13)	9	38543657	38558332	14676	2	NM_001040324	20863	ccdc93	ccdc93
chr9	38531254	38533085	.	537	.	10.0812	-1	-1	201	0.76	1.3	38531254	38532951	5.49369	100	38531284	38533085	4.58753	214	Intron (NM_001003411/ddx18, intron 7 of 13)	9	38543657	38558332	14676	2	NM_001040324	25247	ccdc93	ccdc93
chr7	39461797	39462140	.	211	.	7.15656	-1	-1	138	0.21	0.51	39461797	39462087	3.41113	57	39461800	39462140	3.74543	216	Intron (NM_001128698/ccdc96, intron 1 of 1)	7	39460311	39467443	7133	2	NM_001128698	5303	ccdc96	ccdc96
chr7	39462680	39464471	.	214	.	7.20712	-1	-1	741	0.22	0.52	39463003	39463295	3.3711	71	39462680	39464471	3.83602	1089	Promoter (2-3kb)	7	39460311	39467443	7133	2	NM_001128698	2972	ccdc96	ccdc96
chr10	17856515	17858324	.	422	.	9.14979	-1	-1	704	0.53	1.02	17856515	17858178	3.462	574	17856670	17858324	5.68779	680	Distal Intergenic	10	17819547	17822667	3121	1	NM_001302701	36969	ccl19b	ccl19b
chr10	17854760	17855969	.	89	.	5.83398	-1	-1	524	0	0.22	17855529	17855808	2.8489	47	17854760	17855969	2.98508	232	Distal Intergenic	10	17819547	17822667	3121	1	NM_001302701	35214	ccl19b	ccl19b
chr10	17858515	17859729	.	570	.	10.4019	-1	-1	769	0.84	1.37	17858515	17859628	3.67352	682	17858633	17859729	6.72836	739	Distal Intergenic	10	17819547	17822667	3121	1	NM_001302701	38969	ccl19b	ccl19b
chr24	25767852	25768933	.	480	.	10.4758	-1	-1	489	0.65	1.16	25767972	25768933	6.73794	454	25767852	25768373	3.73788	404	Distal Intergenic	24	25861877	25864089	2213	1	NM_001113595	-92944	ccl20b	ccl20b
chr11	6240093	6242768	.	477	.	12.2568	-1	-1	779	0.64	1.15	6240093	6242768	9.28979	203	6240378	6242017	2.96697	1096	Distal Intergenic	11	6264424	6268462	4039	2	NM_001200035	25694	ccl25b	ccl25b
chr11	6242805	6243463	.	201	.	7.23961	-1	-1	381	0.2	0.49	6243128	6243463	2.70605	92	6242805	6243347	4.53356	347	Distal Intergenic	11	6264424	6268462	4039	2	NM_001200035	24999	ccl25b	ccl25b
chr2	40248725	40254668	.	552	.	10.1737	-1	-1	4556	0.8	1.33	40248725	40254443	5.39825	5311	40248839	40254668	4.77546	3688	Distal Intergenic	2	40233363	40234141	779	2	NM_001130655	-14585	ccl34a.4	ccl34a.4
chr2	40360044	40361540	.	964	.	12.88	-1	-1	999	1.72	2.32	40360044	40361540	6.72669	1067	40360302	40361290	6.15334	674	Distal Intergenic	2	40326926	40327704	779	2	NM_001130655_2	-32341	ccl34a.4	ccl34a.4
chr2	40356245	40360003	.	1000	.	13.8334	-1	-1	789	1.9	2.5	40356369	40359615	8.04262	989	40356245	40360003	5.79083	466	Distal Intergenic	2	40326926	40327704	779	2	NM_001130655_2	-28542	ccl34a.4	ccl34a.4
chr24	27324462	27325500	.	221	.	7.36252	-1	-1	479	0.23	0.53	27324462	27325110	4.19331	104	27324883	27325500	3.16921	434	Distal Intergenic	24	27318197	27320858	2662	2	NM_001115054	-3605	ccl34b.1	ccl34b.1
chr25	12907609	12908395	.	89	.	6.09454	-1	-1	398	0	0.22	12907609	12908395	2.46338	333	12907884	12908235	3.63116	188	Distal Intergenic	25	12901136	12901697	562	2	NM_001115103	-5913	ccl39.3	ccl39.3
chr6	56692649	56693357	.	240	.	8.08447	-1	-1	195	0.25	0.58	56692678	56693357	5.33694	142	56692649	56692930	2.74753	220	Distal Intergenic	6	56688611	56689172	562	2	NM_001115103_2	-3478	ccl39.3	ccl39.3
chr6	56445319	56445705	.	89	.	4.33312	-1	-1	323	0	0.22	56445319	56445705	2.37929	341	56445336	56445652	1.95383	289	Distal Intergenic	6	56688611	56689172	562	2	NM_001115103_2	243467	ccl39.3	ccl39.3
chr25	12863605	12864805	.	89	.	6.24112	-1	-1	541	0	0.22	12863605	12864805	2.38146	554	12863799	12864642	3.85966	334	Distal Intergenic	25	12901136	12901697	562	2	NM_001115103	36892	ccl39.3	ccl39.3
chr6	57061298	57061989	.	89	.	5.98594	-1	-1	230	0	0.22	57061298	57061989	3.31603	223	57061301	57061908	2.66991	235	Distal Intergenic	6	56688611	56689172	562	2	NM_001115103_2	-372127	ccl39.3	ccl39.3
chr6	57059083	57059824	.	200	.	7.37117	-1	-1	211	0.2	0.48	57059113	57059503	2.4733	219	57059083	57059824	4.89787	174	Distal Intergenic	6	56688611	56689172	562	2	NM_001115103_2	-369912	ccl39.3	ccl39.3
chr25	12856391	12858216	.	185	.	6.7777	-1	-1	1544	0.19	0.45	12856495	12858216	3.27808	1360	12856391	12858197	3.49962	1625	Distal Intergenic	25	12901136	12901697	562	2	NM_001115103	43481	ccl39.3	ccl39.3
chr6	56908625	56909050	.	89	.	6.75362	-1	-1	156	0	0.22	56908625	56909050	2.52768	113	56908674	56909038	4.22594	150	Distal Intergenic	6	56688611	56689172	562	2	NM_001115103_2	-219454	ccl39.3	ccl39.3
chr20	18894702	18895372	.	197	.	7.05571	-1	-1	297	0.2	0.48	18894947	18895372	4.30818	201	18894702	18895281	2.74753	149	Promoter (<=1kb)	20	18876087	18895465	19379	2	NM_001002315	93	ccm2	ccm2
chr8	52636426	52637246	.	89	.	6.63112	-1	-1	610	0	0.22	52636426	52637246	3.04545	702	52636641	52637160	3.58567	303	Intron (NM_001080987/ccn1l2, intron 1 of 4)	8	52633037	52644769	11733	1	NM_001080987	3390	ccn1l2	ccn1l2
chr8	52607527	52607922	.	89	.	6.078	-1	-1	238	0	0.22	52607527	52607868	2.84587	272	52607547	52607922	3.23213	184	Distal Intergenic	8	52633037	52644769	11733	1	NM_001080987	-25115	ccn1l2	ccn1l2
chr20	25418440	25420204	.	89	.	6.04788	-1	-1	1321	0	0.22	25419668	25420204	2.78338	187	25418440	25420049	3.2645	1227	Distal Intergenic	20	25441724	25444399	2676	1	NM_001015041	-21520	ccn2a	ccn2a
chr19	13838376	13844046	.	1000	.	14.2792	-1	-1	2529	2.09	2.69	13838684	13843456	8.17774	1416	13838376	13844046	6.1015	1169	Distal Intergenic	19	13940958	13946437	5480	2	NM_001102573	102391	ccn2b	ccn2b
chr19	13785174	13785966	.	89	.	6.37831	-1	-1	605	0	0.22	13785174	13785966	2.78246	641	13785500	13785918	3.59585	243	Distal Intergenic	19	13940958	13946437	5480	2	NM_001102573	160471	ccn2b	ccn2b
chr19	13998933	14001328	.	350	.	8.45709	-1	-1	1827	0.41	0.84	13998933	14001128	3.56715	2027	13999432	14001328	4.88994	1129	Distal Intergenic	19	13940958	13946437	5480	2	NM_001102573	-52497	ccn2b	ccn2b
chr19	13849960	13850618	.	263	.	7.6837	-1	-1	407	0.27	0.63	13850055	13850423	3.69963	209	13849960	13850618	3.98407	511	Distal Intergenic	19	13940958	13946437	5480	2	NM_001102573	95819	ccn2b	ccn2b
chr14	47386379	47387592	.	593	.	10.7121	-1	-1	661	0.88	1.43	47386757	47387592	6.17046	255	47386379	47387493	4.54168	690	Promoter (<=1kb)	14	47357468	47387556	30089	2	NM_152949	0	ccna2	ccna2
chr7	30351801	30353236	.	89	.	5.73515	-1	-1	985	0	0.22	30351801	30353134	2.96366	981	30352523	30353236	2.77149	268	Promoter (2-3kb)	7	30355348	30359966	4619	1	NM_199430	-2112	ccnb2	ccnb2
chr7	22825856	22827185	.	289	.	8.13416	-1	-1	765	0.31	0.7	22825897	22826756	3.1313	498	22825856	22827185	5.00286	991	Distal Intergenic	7	22710805	22733543	22739	1	NM_001076719	115052	ccnb3	ccnb3
chr7	22890247	22890734	.	195	.	6.93333	-1	-1	291	0.2	0.47	22890247	22890647	3.40079	170	22890409	22890734	3.53254	251	Distal Intergenic	7	22710805	22733543	22739	1	NM_001076719	179443	ccnb3	ccnb3
chr7	22806434	22813221	.	1000	.	15.2971	-1	-1	3816	2.2	2.8	22806589	22812912	9.8817	286	22806434	22813221	5.4154	2577	Distal Intergenic	7	22710805	22733543	22739	1	NM_001076719	95630	ccnb3	ccnb3
chr7	22819262	22819963	.	89	.	5.05905	-1	-1	298	0	0.22	22819262	22819963	2.44908	326	22819264	22819668	2.60997	268	Distal Intergenic	7	22710805	22733543	22739	1	NM_001076719	108458	ccnb3	ccnb3
chr7	22851936	22854255	.	581	.	10.2695	-1	-1	950	0.86	1.4	22852444	22854255	3.8693	408	22851936	22853853	6.40017	984	Distal Intergenic	7	22710805	22733543	22739	1	NM_001076719	141132	ccnb3	ccnb3
chr7	22814526	22816199	.	183	.	6.82886	-1	-1	974	0.18	0.44	22815200	22815952	2.79442	262	22814526	22816199	4.03444	1013	Distal Intergenic	7	22710805	22733543	22739	1	NM_001076719	103722	ccnb3	ccnb3
chr7	22840563	22841144	.	89	.	6.17402	-1	-1	104	0	0.22	22840563	22841141	3.43769	146	22840578	22841144	2.73633	47	Distal Intergenic	7	22710805	22733543	22739	1	NM_001076719	129759	ccnb3	ccnb3
chr7	22799057	22802250	.	819	.	12.8732	-1	-1	1102	1.37	1.97	22799057	22802033	8.16083	571	22799624	22802250	4.71238	760	Distal Intergenic	7	22710805	22733543	22739	1	NM_001076719	88253	ccnb3	ccnb3
chr7	22827514	22830050	.	245	.	7.77411	-1	-1	1005	0.25	0.59	22827514	22829889	2.95734	67	22827577	22830050	4.81677	1881	Distal Intergenic	7	22710805	22733543	22739	1	NM_001076719	116710	ccnb3	ccnb3
chr7	22803312	22805701	.	89	.	6.04707	-1	-1	1061	0	0.22	22803412	22805106	2.64741	1352	22803312	22805701	3.39966	670	Distal Intergenic	7	22710805	22733543	22739	1	NM_001076719	92508	ccnb3	ccnb3
chr7	22846650	22849093	.	236	.	8.07868	-1	-1	1591	0.24	0.57	22847686	22848995	2.4885	270	22846650	22849093	5.59018	1876	Distal Intergenic	7	22710805	22733543	22739	1	NM_001076719	135846	ccnb3	ccnb3
chr7	22822103	22824408	.	356	.	9.32317	-1	-1	1696	0.42	0.86	22822103	22824408	2.79213	2029	22822345	22824136	6.53104	228	Distal Intergenic	7	22710805	22733543	22739	1	NM_001076719	111299	ccnb3	ccnb3
chr7	22824650	22825270	.	266	.	7.69956	-1	-1	357	0.28	0.64	22824691	22825139	3.48739	278	22824650	22825270	4.21217	395	Distal Intergenic	7	22710805	22733543	22739	1	NM_001076719	113846	ccnb3	ccnb3
chr7	22842428	22845972	.	1000	.	16.8908	-1	-1	2572	3.07	3.64	22842446	22845009	6.57605	285	22842428	22845972	10.3148	1126	Distal Intergenic	7	22710805	22733543	22739	1	NM_001076719	131624	ccnb3	ccnb3
chr7	22797572	22798945	.	388	.	8.77564	-1	-1	587	0.47	0.94	22797572	22798138	4.33967	354	22798033	22798945	4.43597	359	Distal Intergenic	7	22710805	22733543	22739	1	NM_001076719	86768	ccnb3	ccnb3
chr7	22849481	22851514	.	929	.	13.023	-1	-1	872	1.63	2.24	22849719	22851404	7.57187	354	22849481	22851514	5.4511	231	Distal Intergenic	7	22710805	22733543	22739	1	NM_001076719	138677	ccnb3	ccnb3
chr7	22830559	22832227	.	434	.	9.05958	-1	-1	546	0.55	1.05	22830734	22831544	4.06996	246	22830559	22832227	4.98962	672	Distal Intergenic	7	22710805	22733543	22739	1	NM_001076719	119755	ccnb3	ccnb3
chr25	16889482	16890581	.	471	.	9.64917	-1	-1	770	0.63	1.14	16889482	16890523	5.32752	825	16889613	16890581	4.32165	584	Promoter (<=1kb)	25	16877545	16890604	13060	2	NM_001089445	23	ccnd2a	ccnd2a
chr6	60053923	60054780	.	181	.	6.77381	-1	-1	269	0.18	0.44	60053923	60054780	2.85106	79	60054119	60054592	3.92275	264	Promoter (<=1kb)	6	60049351	60054349	4999	2	NM_001089365	0	ccndbp1	ccndbp1
chr16	40763810	40769601	.	759	.	11.4522	-1	-1	1942	1.24	1.83	40763810	40769601	5.86079	1633	40763846	40769519	5.59144	2215	Distal Intergenic	16	40625710	40635748	10039	1	NM_001002075	138101	ccne2	ccne2
chr16	40625328	40626258	.	241	.	8.10085	-1	-1	285	0.25	0.58	40625341	40626258	5.33694	524	40625328	40625889	2.76391	34	Promoter (<=1kb)	16	40625710	40635748	10039	1	NM_001002075	0	ccne2	ccne2
chr3	12380823	12382304	.	89	.	6.60527	-1	-1	686	0	0.22	12380823	12381427	2.65488	210	12381103	12382304	3.95039	882	Distal Intergenic	3	12401858	12433671	31814	1	NM_207048	-19554	ccnf	ccnf
chr3	12359728	12360268	.	89	.	6.33416	-1	-1	203	0	0.22	12359750	12360241	2.84135	143	12359728	12360268	3.49281	242	Distal Intergenic	3	12401858	12433671	31814	1	NM_207048	-41590	ccnf	ccnf
chr3	12378018	12380755	.	328	.	8.47614	-1	-1	385	0.37	0.79	12378142	12379010	3.23114	306	12378018	12380755	5.245	340	Distal Intergenic	3	12401858	12433671	31814	1	NM_207048	-21103	ccnf	ccnf
chr5	47324164	47324805	.	209	.	7.06205	-1	-1	462	0.21	0.51	47324453	47324805	3.43089	145	47324164	47324803	3.63116	490	Promoter (<=1kb)	5	47312429	47323929	11501	2	NM_001013453	-236	ccnh	ccnh
chr20	5022462	5023029	.	193	.	7.01349	-1	-1	207	0.2	0.47	5022485	5022978	4.36925	161	5022462	5023029	2.64424	231	Distal Intergenic	20	5031205	5051511	20307	1	NM_001163779	-8176	ccnk	ccnk
chr20	5029184	5030050	.	252	.	7.91826	-1	-1	667	0.26	0.61	5029629	5030050	4.83798	206	5029184	5029974	3.08028	684	Promoter (1-2kb)	20	5031205	5051511	20307	1	NM_001163779	-1155	ccnk	ccnk
chr2	36690650	36691314	.	202	.	7.0645	-1	-1	402	0.2	0.49	36690989	36691314	3.98422	188	36690650	36691181	3.08028	278	Promoter (<=1kb)	2	36681716	36691476	9761	2	NM_199740	162	ccnl1b	ccnl1b
chr23	20032329	20032969	.	206	.	7.0398	-1	-1	454	0.21	0.5	20032329	20032969	3.8121	434	20032511	20032968	3.2277	292	Distal Intergenic	23	20042481	20050672	8192	2	NM_001020623	17703	ccnq	ccnq
chr9	23431089	23431714	.	89	.	5.49097	-1	-1	303	0	0.22	23431089	23431714	2.37408	306	23431203	23431649	3.11689	187	Promoter (<=1kb)	9	23423364	23431815	8452	2	NM_001193381	101	ccnt2a	ccnt2a
chr22	12132813	12133588	.	284	.	8.22404	-1	-1	336	0.3	0.69	12132862	12133346	2.98964	89	12132813	12133588	5.2344	534	Promoter (<=1kb)	22	12132788	12147000	14213	1	NM_212586	26	ccnt2b	ccnt2b
chr24	36820952	36822991	.	254	.	8.47176	-1	-1	1826	0.26	0.61	36820952	36822839	5.73703	604	36821102	36822991	2.73473	1715	Distal Intergenic	24	36785933	36792505	6573	2	NM_001002675	-28448	ccr10	ccr10
chr24	36818975	36820753	.	257	.	9.17645	-1	-1	896	0.27	0.62	36818975	36820670	6.76345	332	36819026	36820753	2.413	337	Distal Intergenic	24	36785933	36792505	6573	2	NM_001002675	-26471	ccr10	ccr10
chr2	50278152	50278522	.	263	.	7.82532	-1	-1	184	0.28	0.64	50278162	50278520	3.23113	148	50278152	50278522	4.59419	211	Intron (NM_001045014/si:ch211-106n13.3, intron 14 of 23)	2	50249929	50251121	1193	2	NM_001045027	-27032	ccr12a	ccr12a
chr2	50278821	50279234	.	89	.	6.40288	-1	-1	219	0	0.22	50278845	50279234	3.05471	292	50278821	50279188	3.34817	123	Intron (NM_001045014/si:ch211-106n13.3, intron 14 of 23)	2	50249929	50251121	1193	2	NM_001045027	-27701	ccr12a	ccr12a
chr7	6762643	6767006	.	1000	.	22.0652	-1	-1	2055	4.9	5	6762643	6766950	10.6155	368	6762983	6767006	11.4497	1250	Intron (NM_001204222/ccs, intron 3 of 7)	7	6757131	6777343	20213	1	NM_001204222	5513	ccs	ccs
chr13	24156666	24157810	.	1000	.	13.4547	-1	-1	463	2	2.6	24156691	24157637	5.24062	717	24156666	24157810	8.21409	210	Promoter (<=1kb)	13	24156643	24163653	7011	1	NM_001161361	24	ccsapb	ccsapb
chr16	30411862	30412267	.	89	.	3.69967	-1	-1	131	0	0.22	30411875	30412250	1.58642	26	30411862	30412267	2.11325	223	Distal Intergenic	16	30450860	30463273	12414	2	NM_173250	51006	cct3	cct3
chr1	53051553	53052275	.	307	.	8.28241	-1	-1	470	0.34	0.74	53051553	53052275	4.68273	592	53051590	53052274	3.59968	312	Distal Intergenic	1	53068959	53082001	13043	2	NM_200583	29726	cct4	cct4
chr1	53020698	53021567	.	259	.	8.06534	-1	-1	215	0.27	0.63	53020726	53021567	5.03823	238	53020698	53021223	3.02711	164	Distal Intergenic	1	53068959	53082001	13043	2	NM_200583	60434	cct4	cct4
chr24	16623502	16624570	.	211	.	7.32653	-1	-1	490	0.21	0.51	16623580	16624570	2.8489	451	16623502	16624536	4.47763	451	Distal Intergenic	24	16760799	16768474	7676	1	NM_212613	-136229	cct5	cct5
chr24	16585213	16590841	.	869	.	11.9084	-1	-1	4438	1.48	2.09	16585333	16590841	4.69695	3934	16585213	16590810	7.21145	4822	Distal Intergenic	24	16760799	16768474	7676	1	NM_212613	-169958	cct5	cct5
chr24	16760504	16761211	.	89	.	5.19741	-1	-1	518	0	0.22	16760838	16761182	2.84587	211	16760504	16761211	2.35154	492	Promoter (<=1kb)	24	16760799	16768474	7676	1	NM_212613	0	cct5	cct5
chr24	16691111	16696219	.	1000	.	16.442	-1	-1	984	2.85	3.42	16691111	16695503	9.5156	245	16691210	16696219	6.92643	1604	Distal Intergenic	24	16760799	16768474	7676	1	NM_212613	-64580	cct5	cct5
chr24	16624858	16629137	.	1000	.	15.3455	-1	-1	2812	2.2	2.8	16624858	16629137	9.95866	222	16624911	16629134	5.38689	1455	Distal Intergenic	24	16760799	16768474	7676	1	NM_212613	-131662	cct5	cct5
chr24	16684169	16684991	.	89	.	6.02529	-1	-1	179	0	0.22	16684172	16684508	2.54269	189	16684169	16684991	3.4826	167	Distal Intergenic	24	16760799	16768474	7676	1	NM_212613	-75808	cct5	cct5
chr10	25382647	25383443	.	210	.	7.10506	-1	-1	477	0.21	0.51	25382699	25383148	3.87736	215	25382647	25383443	3.2277	688	Promoter (<=1kb)	10	25367309	25383195	15887	2	NM_201062	0	cct8	cct8
chr12	17563614	17564359	.	89	.	5.08734	-1	-1	332	0	0.22	17563614	17564253	2.78246	78	17563923	17564359	2.30488	278	Promoter (<=1kb)	12	17535351	17564461	29111	2	NM_200134	102	ccz1	ccz1
chr20	32219041	32219724	.	89	.	6.51167	-1	-1	407	0	0.22	32219127	32219480	2.56128	325	32219041	32219724	3.95039	403	Intron (NM_001044791/cd164, intron 2 of 5)	20	32215707	32234181	18475	1	NM_001044791	3335	cd164	cd164
chr20	32215810	32216748	.	257	.	7.7103	-1	-1	368	0.27	0.62	32215847	32216650	3.40079	80	32215810	32216748	4.30951	620	Promoter (<=1kb)	20	32215707	32234181	18475	1	NM_001044791	104	cd164	cd164
chr20	32181636	32184096	.	959	.	12.7806	-1	-1	1832	1.71	2.31	32182055	32184096	6.52344	81	32181636	32184050	6.25713	1833	Distal Intergenic	20	32215707	32234181	18475	1	NM_001044791	-31611	cd164	cd164
chr10	24930870	24931777	.	89	.	5.75125	-1	-1	462	0	0.22	24931305	24931760	2.957	212	24930870	24931777	2.79425	277	Distal Intergenic	10	25001977	25059066	57090	2	NM_001199373	127289	cd209	cd209
chr10	24993886	24994613	.	89	.	6.26554	-1	-1	441	0	0.22	24994277	24994596	3.03784	215	24993886	24994613	3.2277	276	Distal Intergenic	10	25001977	25059066	57090	2	NM_001199373	64453	cd209	cd209
chr10	24985056	24985811	.	247	.	7.52392	-1	-1	213	0.25	0.6	24985253	24985811	3.62305	117	24985056	24985765	3.90087	112	Distal Intergenic	10	25001977	25059066	57090	2	NM_001199373	73255	cd209	cd209
chr10	24956342	24957641	.	304	.	8.09523	-1	-1	707	0.33	0.73	24956342	24957197	4.33119	566	24957100	24957641	3.76404	90	Distal Intergenic	10	25001977	25059066	57090	2	NM_001199373	101425	cd209	cd209
chr10	24935737	24936622	.	89	.	4.82954	-1	-1	544	0	0.22	24935902	24936368	2.29789	404	24935737	24936622	2.53165	520	Distal Intergenic	10	25001977	25059066	57090	2	NM_001199373	122444	cd209	cd209
chr10	24983174	24984599	.	202	.	7.11129	-1	-1	589	0.2	0.49	24983174	24984599	3.00425	316	24983439	24984543	4.10704	598	Distal Intergenic	10	25001977	25059066	57090	2	NM_001199373	74467	cd209	cd209
chr10	24976949	24982814	.	1000	.	17.5358	-1	-1	4409	2.08	2.68	24976949	24982814	13.5557	529	24977143	24982442	3.98011	4187	Distal Intergenic	10	25001977	25059066	57090	2	NM_001199373	76252	cd209	cd209
chr10	24987776	24988868	.	180	.	6.67661	-1	-1	765	0.18	0.43	24987776	24988766	3.04545	656	24988528	24988868	3.63116	122	Distal Intergenic	10	25001977	25059066	57090	2	NM_001199373	70198	cd209	cd209
chr10	24933542	24935059	.	89	.	6.0414	-1	-1	304	0	0.22	24933542	24934828	3.41505	170	24933900	24935059	2.62635	81	Distal Intergenic	10	25001977	25059066	57090	2	NM_001199373	124007	cd209	cd209
chr10	24959161	24961327	.	313	.	8.31443	-1	-1	679	0.35	0.75	24959584	24961327	4.70416	201	24959161	24961283	3.61027	735	Distal Intergenic	10	25001977	25059066	57090	2	NM_001199373	97739	cd209	cd209
chr24	14943602	14944254	.	197	.	7.30492	-1	-1	295	0.2	0.48	14943896	14944254	2.46338	10	14943602	14943939	4.84154	287	Intron (NM_001089439/dok6, intron 7 of 7)	24	14969795	14987414	17620	2	NM_001080646	43160	cd226	cd226
chr24	15217418	15220417	.	457	.	9.26232	-1	-1	2076	0.6	1.1	15217540	15220145	3.85373	2141	15217418	15220417	5.40859	1890	Distal Intergenic	24	14969795	14987414	17620	2	NM_001080646	-230005	cd226	cd226
chr24	15158105	15160014	.	345	.	8.74944	-1	-1	712	0.4	0.83	15158145	15159434	5.13917	399	15158105	15160014	3.61027	986	Distal Intergenic	24	14969795	14987414	17620	2	NM_001080646	-170692	cd226	cd226
chr24	15203232	15203733	.	223	.	8.01584	-1	-1	314	0.23	0.54	15203326	15203680	2.37084	181	15203232	15203733	5.645	353	Distal Intergenic	24	14969795	14987414	17620	2	NM_001080646	-215819	cd226	cd226
chr24	15199261	15202942	.	751	.	11.1341	-1	-1	2069	1.23	1.81	15199786	15202942	4.96639	1377	15199261	15202780	6.16767	2236	Distal Intergenic	24	14969795	14987414	17620	2	NM_001080646	-211848	cd226	cd226
chr24	14995512	14996448	.	237	.	7.39071	-1	-1	641	0.24	0.57	14996081	14996448	3.74618	214	14995512	14996321	3.64453	499	Distal Intergenic	24	14969795	14987414	17620	2	NM_001080646	-8099	cd226	cd226
chr24	15155795	15157772	.	436	.	9.10832	-1	-1	699	0.56	1.05	15155795	15157552	4.3186	635	15155927	15157772	4.78972	631	Distal Intergenic	24	14969795	14987414	17620	2	NM_001080646	-168382	cd226	cd226
chr7	18166893	18167599	.	89	.	5.23106	-1	-1	268	0	0.22	18166893	18167192	2.24598	108	18166976	18167599	2.98508	345	Distal Intergenic	7	18111923	18115006	3084	1	NM_001099228	54971	cd248a	cd248a
chr7	18044381	18046344	.	812	.	11.6528	-1	-1	1551	1.35	1.96	18044381	18046082	4.28371	1364	18044762	18046344	7.36909	348	Distal Intergenic	7	18111923	18115006	3084	1	NM_001099228	-65579	cd248a	cd248a
chr7	18092709	18093463	.	316	.	8.21898	-1	-1	380	0.35	0.76	18092709	18093266	4.31932	394	18092797	18093463	3.89966	278	Distal Intergenic	7	18111923	18115006	3084	1	NM_001099228	-18460	cd248a	cd248a
chr7	18061338	18062486	.	89	.	5.91092	-1	-1	189	0	0.22	18061388	18062486	2.67617	150	18061338	18061828	3.23475	178	Distal Intergenic	7	18111923	18115006	3084	1	NM_001099228	-49437	cd248a	cd248a
chr7	18046701	18048774	.	230	.	7.34406	-1	-1	784	0.24	0.55	18046722	18048383	3.88674	296	18046701	18048774	3.45732	1251	Distal Intergenic	7	18111923	18115006	3084	1	NM_001099228	-63149	cd248a	cd248a
chr7	17983215	17988253	.	1000	.	16.4839	-1	-1	3477	2.8	3.36	17983475	17988253	5.06675	3693	17983215	17988213	11.4172	1215	Distal Intergenic	7	18111923	18115006	3084	1	NM_001099228	-123670	cd248a	cd248a
chr20	35969083	35969748	.	89	.	4.98261	-1	-1	235	0	0.22	35969379	35969748	2.09609	4	35969083	35969690	2.88652	170	Intron (NM_001008583/cd2ap, intron 1 of 18)	20	35954507	36076553	122047	1	NM_001008583	14577	cd2ap	cd2ap
chr20	35979992	35981280	.	89	.	6.35648	-1	-1	834	0	0.22	35980367	35980801	3.71051	184	35979992	35981280	2.64597	1109	Intron (NM_001008583/cd2ap, intron 1 of 18)	20	35954507	36076553	122047	1	NM_001008583	25486	cd2ap	cd2ap
chr20	35982732	35983942	.	200	.	6.97342	-1	-1	980	0.2	0.48	35983322	35983825	3.33512	362	35982732	35983942	3.6383	1009	Intron (NM_001008583/cd2ap, intron 1 of 18)	20	35954507	36076553	122047	1	NM_001008583	28226	cd2ap	cd2ap
chr20	35967722	35968709	.	89	.	5.83825	-1	-1	816	0	0.22	35968247	35968535	3.04949	188	35967722	35968709	2.78876	920	Intron (NM_001008583/cd2ap, intron 1 of 18)	20	35954507	36076553	122047	1	NM_001008583	13216	cd2ap	cd2ap
chr20	35984608	35986306	.	89	.	6.37923	-1	-1	1125	0	0.22	35984608	35985678	3.0863	898	35984954	35986306	3.29293	1006	Intron (NM_001008583/cd2ap, intron 1 of 18)	20	35954507	36076553	122047	1	NM_001008583	30102	cd2ap	cd2ap
chr20	35974757	35975352	.	89	.	5.51124	-1	-1	308	0	0.22	35974993	35975352	2.93907	93	35974757	35975092	2.57217	288	Intron (NM_001008583/cd2ap, intron 1 of 18)	20	35954507	36076553	122047	1	NM_001008583	20251	cd2ap	cd2ap
chr15	28917679	28918567	.	89	.	4.6932	-1	-1	765	0	0.22	28917679	28918562	2.37523	815	28918166	28918567	2.31797	229	Distal Intergenic	15	28854215	28869351	15137	2	NM_001326404	-48329	cd3eap	cd3eap
chr23	32136179	32137353	.	406	.	8.8638	-1	-1	424	0.51	0.98	32136179	32137153	4.23114	255	32136417	32137353	4.63266	356	Promoter (2-3kb)	23	32139763	32159408	19646	1	NM_199543	-2410	cd63	cd63
chr21	33538691	33539479	.	89	.	6.36184	-1	-1	407	0	0.22	33538691	33539163	2.2548	167	33539162	33539479	4.10704	177	Distal Intergenic	21	33424063	33429514	5452	1	NM_131372	114629	cd74b	cd74b
chr21	33435465	33436086	.	89	.	6.04361	-1	-1	197	0	0.22	33435465	33435847	3.0863	118	33435695	33436086	2.95731	46	Distal Intergenic	21	33424063	33429514	5452	1	NM_131372	11403	cd74b	cd74b
chr21	33706344	33706761	.	665	.	10.9937	-1	-1	232	1.05	1.6	33706389	33706761	5.89415	213	33706344	33706739	5.09955	206	Distal Intergenic	21	33424063	33429514	5452	1	NM_131372	282282	cd74b	cd74b
chr21	33565745	33566429	.	212	.	7.15332	-1	-1	237	0.21	0.51	33565745	33566199	3.696	36	33565933	33566429	3.45732	250	Distal Intergenic	21	33424063	33429514	5452	1	NM_131372	141683	cd74b	cd74b
chr21	33656271	33656895	.	293	.	8.11561	-1	-1	286	0.32	0.71	33656389	33656895	3.3808	148	33656271	33656782	4.73481	306	Distal Intergenic	21	33424063	33429514	5452	1	NM_131372	232209	cd74b	cd74b
chr21	33558503	33560477	.	826	.	12.0408	-1	-1	1434	1.38	1.99	33558904	33559920	4.03316	704	33558503	33560477	8.00767	510	Distal Intergenic	21	33424063	33429514	5452	1	NM_131372	134441	cd74b	cd74b
chr21	33588354	33589240	.	576	.	10.1386	-1	-1	205	0.85	1.39	33588354	33589079	4.0108	109	33588440	33589240	6.1278	216	Distal Intergenic	21	33424063	33429514	5452	1	NM_131372	164292	cd74b	cd74b
chr21	33442883	33443670	.	89	.	6.27679	-1	-1	458	0	0.22	33443324	33443670	3.19651	262	33442883	33443493	3.08028	214	Distal Intergenic	21	33424063	33429514	5452	1	NM_131372	18821	cd74b	cd74b
chr21	33539912	33541457	.	486	.	10.1524	-1	-1	700	0.66	1.17	33539929	33541448	6.14756	329	33539912	33541457	4.00487	127	Distal Intergenic	21	33424063	33429514	5452	1	NM_131372	115850	cd74b	cd74b
chr21	33658421	33659039	.	89	.	4.80025	-1	-1	440	0	0.22	33658553	33659039	2.03802	440	33658421	33658826	2.76223	308	Distal Intergenic	21	33424063	33429514	5452	1	NM_131372	234359	cd74b	cd74b
chr21	33482813	33483825	.	89	.	5.90936	-1	-1	685	0	0.22	33483485	33483825	2.58357	249	33482813	33483531	3.32579	449	Distal Intergenic	21	33424063	33429514	5452	1	NM_131372	58751	cd74b	cd74b
chr16	26289046	26292188	.	1000	.	12.9706	-1	-1	1399	1.84	2.44	26289614	26291415	5.79931	678	26289046	26292188	7.17133	1552	Intron (NM_001044848/arhgef1b, intron 14 of 30)	16	26259238	26267326	8089	2	NM_001326470	-21721	cd79a	cd79a
chr6	22129365	22129890	.	89	.	5.54148	-1	-1	257	0	0.22	22129365	22129888	2.66847	86	22129543	22129890	2.87301	251	Promoter (<=1kb)	6	22124063	22130011	5949	2	NM_001083876	121	cd7al	cd7al
chr7	32751471	32752469	.	181	.	6.73101	-1	-1	603	0.18	0.44	32751611	32752166	3.14534	231	32751471	32752469	3.58567	835	Promoter (<=1kb)	7	32712290	32752189	39900	2	NM_131518	0	cd81a	cd81a
chr18	27570195	27571283	.	181	.	6.7217	-1	-1	539	0.18	0.44	27570434	27571283	2.95691	680	27570195	27570625	3.76479	159	Intron (NM_001077249/tp53i11b, intron 3 of 7)	18	27593226	27648151	54926	1	NM_212663	-21943	cd82b	cd82b
chr18	27553046	27555333	.	339	.	8.69238	-1	-1	1160	0.39	0.82	27553403	27555333	3.14413	123	27553046	27555232	5.54825	1841	Intron (NM_001077249/tp53i11b, intron 3 of 7)	18	27593226	27648151	54926	1	NM_212663	-37893	cd82b	cd82b
chr18	27614349	27615703	.	217	.	7.93944	-1	-1	718	0.22	0.52	27614421	27615467	2.25165	593	27614349	27615703	5.68779	771	Intron (NM_212663/cd82b, intron 1 of 9)	18	27593226	27648151	54926	1	NM_212663	21124	cd82b	cd82b
chr16	38473185	38479113	.	644	.	10.6393	-1	-1	4290	1	1.55	38473601	38478861	4.10074	2953	38473185	38479113	6.53855	5212	Distal Intergenic	16	38444338	38447783	3446	1	NM_001098249	28848	cd83	cd83
chr21	11490931	11491684	.	185	.	6.91811	-1	-1	444	0.19	0.45	11491368	11491684	2.66847	138	11490931	11491533	4.24964	314	Intron (NM_001130591/cast, intron 16 of 29)	21	11467554	11470778	3225	1	NM_001040049	23378	cd8a	cd8a
chr21	11488235	11489512	.	193	.	6.94901	-1	-1	1030	0.19	0.47	11488704	11489512	3.36334	545	11488235	11489419	3.58567	1046	Intron (NM_001130591/cast, intron 16 of 29)	21	11467554	11470778	3225	1	NM_001040049	20682	cd8a	cd8a
chr21	11498629	11502356	.	516	.	11.156	-1	-1	2470	0.72	1.24	11499822	11501944	7.54069	660	11498629	11502356	3.6153	1830	Intron (NM_001130591/cast, intron 16 of 29)	21	11467554	11470778	3225	1	NM_001040049	31076	cd8a	cd8a
chr21	11507688	11508357	.	233	.	7.40391	-1	-1	284	0.24	0.56	11507688	11508357	3.68324	323	11507728	11508308	3.72067	205	Intron (NM_001130591/cast, intron 16 of 29)	21	11467554	11470778	3225	1	NM_001040049	40135	cd8a	cd8a
chr21	11502721	11504892	.	467	.	10.1127	-1	-1	562	0.62	1.13	11503029	11504512	6.24162	344	11502721	11504892	3.87106	535	Intron (NM_001130591/cast, intron 16 of 29)	21	11467554	11470778	3225	1	NM_001040049	35168	cd8a	cd8a
chr21	11506189	11507358	.	339	.	8.86561	-1	-1	792	0.39	0.82	11506533	11507291	3.01079	457	11506189	11507358	5.85482	784	Intron (NM_001130591/cast, intron 16 of 29)	21	11467554	11470778	3225	1	NM_001040049	38636	cd8a	cd8a
chr21	11493786	11494990	.	350	.	8.68483	-1	-1	436	0.41	0.84	11493786	11494228	3.29861	139	11494157	11494990	5.38622	362	Intron (NM_001130591/cast, intron 16 of 29)	21	11467554	11470778	3225	1	NM_001040049	26233	cd8a	cd8a
chr1	45946911	45947623	.	1000	.	13.4786	-1	-1	427	2.03	2.63	45946911	45947607	5.97928	413	45947109	45947623	7.49934	243	Intron (NM_199991/rcbtb1, intron 10 of 11)	1	45927968	45941670	13703	2	NM_001007448	-5242	cdadc1	cdadc1
chr8	1201013	1201443	.	192	.	6.87119	-1	-1	214	0.19	0.46	1201013	1201443	3.90685	261	1201069	1201443	2.96434	112	Promoter (<=1kb)	8	1156389	1201439	45051	2	NM_200179	0	cdc14b	cdc14b
chr13	14797122	14798156	.	378	.	8.72768	-1	-1	806	0.46	0.91	14797122	14798156	3.69963	887	14797458	14798102	5.02805	389	Promoter (<=1kb)	13	14784340	14798169	13830	2	NM_001115095	13	cdc25b	cdc25b
chr5	56724547	56725020	.	234	.	7.43207	-1	-1	193	0.24	0.57	56724547	56724955	3.4272	188	56724662	56725020	4.00487	84	Distal Intergenic	5	56689323	56691377	2055	2	NM_001004005	-33171	cdc26	cdc26
chr5	56703315	56703994	.	237	.	7.55835	-1	-1	434	0.24	0.57	56703639	56703994	3.17836	93	56703315	56703992	4.37999	451	Distal Intergenic	5	56689323	56691377	2055	2	NM_001004005	-11939	cdc26	cdc26
chr3	21928584	21930222	.	895	.	12.3372	-1	-1	870	1.54	2.16	21928703	21930222	6.33399	344	21928584	21930023	6.0032	250	Distal Intergenic	3	21905565	21924275	18711	1	NM_201449	23020	cdc27	cdc27
chr22	22138652	22139437	.	448	.	9.17199	-1	-1	475	0.58	1.08	22138652	22139379	4.19331	426	22138940	22139437	4.97868	237	Promoter (<=1kb)	22	22116062	22139360	23299	2	NM_200958	0	cdc34a	cdc34a
chr22	22075968	22076617	.	217	.	7.20482	-1	-1	389	0.22	0.52	22076250	22076617	3.72222	69	22075968	22076522	3.4826	428	Distal Intergenic	22	22116062	22139360	23299	2	NM_200958	62743	cdc34a	cdc34a
chr2	49054446	49054798	.	236	.	7.47492	-1	-1	103	0.24	0.57	49054446	49054783	4.14913	119	49054447	49054798	3.32579	87	Distal Intergenic	2	49273362	49297581	24220	2	NM_001002688	242783	cdc34b	cdc34b
chr2	49296675	49297467	.	224	.	7.38057	-1	-1	352	0.23	0.54	49296970	49297467	4.19331	357	49296675	49297010	3.18726	52	Promoter (<=1kb)	2	49273362	49297581	24220	2	NM_001002688	114	cdc34b	cdc34b
chr2	49057033	49057768	.	493	.	9.51251	-1	-1	250	0.67	1.19	49057033	49057370	4.10563	231	49057066	49057768	5.40688	236	Distal Intergenic	2	49273362	49297581	24220	2	NM_001002688	239813	cdc34b	cdc34b
chr20	53508126	53508530	.	89	.	4.93998	-1	-1	240	0	0.22	53508188	53508530	2.37093	175	53508126	53508406	2.56905	244	Distal Intergenic	20	53563208	53596582	33375	1	NM_001009990	-54678	cdc40	cdc40
chr20	53442512	53443777	.	355	.	8.52365	-1	-1	930	0.42	0.86	53442726	53443626	4.1464	656	53442512	53443777	4.37725	991	Distal Intergenic	20	53563208	53596582	33375	1	NM_001009990	-119431	cdc40	cdc40
chr20	53489049	53489806	.	89	.	6.33251	-1	-1	242	0	0.22	53489385	53489806	2.29789	40	53489049	53489512	4.03462	109	Distal Intergenic	20	53563208	53596582	33375	1	NM_001009990	-73402	cdc40	cdc40
chr20	53450052	53450841	.	224	.	7.32718	-1	-1	279	0.23	0.54	53450052	53450540	3.40443	67	53450360	53450841	3.92275	184	Distal Intergenic	20	53563208	53596582	33375	1	NM_001009990	-112367	cdc40	cdc40
chr11	38858408	38859171	.	667	.	10.6265	-1	-1	398	1.05	1.61	38858613	38859171	4.57452	349	38858408	38858953	6.05193	242	Promoter (<=1kb)	11	38858345	38886249	27905	1	NM_200632	64	cdc42	cdc42
chr20	35220444	35221327	.	186	.	6.99	-1	-1	552	0.19	0.45	35220757	35221059	2.6544	229	35220444	35221327	4.3356	563	Intron (NM_001045094/cdc42bpab, intron 1 of 36)	20	35183714	35302134	118421	1	NM_001045094	36731	cdc42bpab	cdc42bpab
chr20	35182762	35183573	.	89	.	6.66847	-1	-1	286	0	0.22	35182970	35183573	3.85276	281	35182762	35183142	2.81571	84	Promoter (<=1kb)	20	35183714	35302134	118421	1	NM_001045094	-141	cdc42bpab	cdc42bpab
chr3	3819827	3820797	.	756	.	11.2218	-1	-1	493	1.24	1.82	3819827	3820797	5.16982	447	3820135	3820484	6.05193	232	Distal Intergenic	3	3832745	3841396	8652	1	NM_001326372	-11948	cdc42ep1b	cdc42ep1b
chr3	3771806	3773930	.	199	.	7.36118	-1	-1	757	0.2	0.48	3772418	3772721	2.45509	150	3771806	3773930	4.90609	753	Distal Intergenic	3	3832745	3841396	8652	1	NM_001326372	-58815	cdc42ep1b	cdc42ep1b
chr5	37120297	37120940	.	89	.	6.5122	-1	-1	325	0	0.22	37120306	37120849	3.2845	430	37120297	37120940	3.2277	211	Promoter (<=1kb)	5	37120624	37130036	9413	1	NM_001013531	0	cdc42ep2	cdc42ep2
chr13	41943430	41943933	.	186	.	6.77938	-1	-1	263	0.19	0.45	41943456	41943933	3.55168	297	41943430	41943792	3.2277	203	Distal Intergenic	13	41998508	42017565	19058	1	NM_001004568	-54575	cdc42ep3	cdc42ep3
chr3	50102597	50104024	.	600	.	10.2398	-1	-1	1063	0.9	1.45	50103142	50104005	4.36599	462	50102597	50104024	5.87381	1119	Distal Intergenic	3	49911234	49914590	3357	2	NM_001002183	-188008	cdc42ep4a	cdc42ep4a
chr3	49871091	49877037	.	671	.	12.7552	-1	-1	2808	1.06	1.62	49871498	49876660	8.88427	253	49871091	49877037	3.87088	5006	Distal Intergenic	3	49911234	49914590	3357	2	NM_001002183	37553	cdc42ep4a	cdc42ep4a
chr3	49962225	49964642	.	613	.	11.7196	-1	-1	2120	0.93	1.48	49962339	49964642	7.70883	790	49962225	49964564	4.01078	2090	Distal Intergenic	3	49911234	49914590	3357	2	NM_001002183	-47636	cdc42ep4a	cdc42ep4a
chr3	50039144	50044681	.	695	.	10.8758	-1	-1	2143	1.11	1.68	50039144	50044681	5.12299	2023	50039181	50044530	5.7528	2226	Distal Intergenic	3	49911234	49914590	3357	2	NM_001002183	-124555	cdc42ep4a	cdc42ep4a
chr3	49883191	49885829	.	1000	.	18.8016	-1	-1	1926	3.72	4.26	49883349	49885829	8.00189	1705	49883191	49885482	10.7997	539	Distal Intergenic	3	49911234	49914590	3357	2	NM_001002183	28761	cdc42ep4a	cdc42ep4a
chr23	17038915	17039689	.	89	.	5.60772	-1	-1	504	0	0.22	17038915	17039409	2.24012	361	17039327	17039689	3.3676	235	Intron (NM_001020479/dnmt3bb.3, intron 18 of 24)	23	17029842	17034629	4788	2	NM_001039923	-4287	cdc42l2	cdc42l2
chr23	17027335	17028693	.	89	.	7.28835	-1	-1	697	0	0.22	17028158	17028693	2.28265	38	17027335	17028395	5.0057	534	Downstream (1-2kb)	23	17029842	17034629	4788	2	NM_001039923	5936	cdc42l2	cdc42l2
chr17	4735209	4735871	.	248	.	7.58164	-1	-1	319	0.26	0.6	4735260	4735871	4.11075	359	4735209	4735866	3.47089	229	Distal Intergenic	17	4903020	4947810	44791	1	NM_201084	-167149	cdc5l	cdc5l
chr17	4874888	4876066	.	203	.	7.42116	-1	-1	409	0.2	0.49	4875141	4875532	2.52768	144	4874888	4876066	4.89348	421	Distal Intergenic	17	4903020	4947810	44791	1	NM_201084	-26954	cdc5l	cdc5l
chr11	11833076	11834102	.	221	.	7.22575	-1	-1	727	0.22	0.53	11833076	11834102	3.92244	739	11833319	11834055	3.30331	473	Distal Intergenic	11	11799849	11809075	9227	2	NM_001127333	-24002	cdc6	cdc6
chr2	12162913	12163561	.	226	.	7.40918	-1	-1	439	0.23	0.55	12162913	12163561	3.09163	506	12163042	12163472	4.31755	243	Promoter (<=1kb)	2	12162945	12214698	51754	1	NM_200348	0	cdc73	cdc73
chr2	12272201	12272636	.	194	.	6.87815	-1	-1	187	0.2	0.47	12272201	12272550	3.65045	86	12272305	12272636	3.2277	185	Distal Intergenic	2	12162945	12219565	56621	1	NM_001291396	109257	cdc73	cdc73
chr2	12205259	12206228	.	480	.	9.63032	-1	-1	619	0.65	1.16	12205478	12205996	3.66699	253	12205259	12206228	5.96333	203	Intron (NM_200348/cdc73, intron 11 of 15)	2	12162945	12219565	56621	1	NM_001291396	42315	cdc73	cdc73
chr2	12309726	12310116	.	89	.	5.11149	-1	-1	200	0	0.22	12309726	12310030	2.28726	198	12309766	12310116	2.82423	163	Distal Intergenic	2	12162945	12219565	56621	1	NM_001291396	146782	cdc73	cdc73
chr9	2881216	2881824	.	89	.	6.69428	-1	-1	476	0	0.22	2881422	2881824	2.78246	315	2881216	2881818	3.91182	431	Intron (NM_001017574/cdca7a, intron 4 of 9)	9	2873743	2886203	12461	2	NM_001017574	4379	cdca7a	cdca7a
chr12	22576521	22578306	.	282	.	8.11917	-1	-1	1314	0.3	0.68	22576558	22578023	4.81586	1087	22576521	22578306	3.30331	1505	Distal Intergenic	12	22552868	22557332	4465	1	NM_001202427	23654	cdca9	cdca9
chr12	22572824	22573878	.	246	.	7.65662	-1	-1	303	0.25	0.59	22572834	22573326	3.0863	259	22572824	22573878	4.57032	338	Distal Intergenic	12	22552868	22557332	4465	1	NM_001202427	19957	cdca9	cdca9
chr12	22579323	22580145	.	89	.	5.15188	-1	-1	208	0	0.22	22579323	22580145	2.67439	259	22579328	22579830	2.47749	152	Distal Intergenic	12	22552868	22557332	4465	1	NM_001202427	26456	cdca9	cdca9
chr7	52798587	52798961	.	191	.	7.10538	-1	-1	124	0.19	0.46	52798587	52798869	2.6673	95	52798647	52798961	4.43808	94	Distal Intergenic	7	52826603	52847585	20983	2	NM_131820	48624	cdh1	cdh1
chr2	28819828	28821226	.	296	.	8.90961	-1	-1	499	0.32	0.71	28819828	28821226	5.9349	660	28820045	28820871	2.97471	122	Distal Intergenic	2	28906403	28950751	44349	1	NM_001039633	-85177	cdh10a	cdh10a
chr7	42779323	42781742	.	792	.	11.8648	-1	-1	908	1.31	1.91	42779417	42781732	3.90641	1309	42779323	42781742	7.95843	452	Distal Intergenic	7	43421964	43448236	26273	2	NM_131214	666494	cdh11	cdh11
chr7	42782154	42784911	.	1000	.	14.0877	-1	-1	1744	2.15	2.74	42782154	42784911	7.42046	705	42782283	42784896	6.66727	1320	Distal Intergenic	7	43421964	43448236	26273	2	NM_131214	663325	cdh11	cdh11
chr7	43639853	43645357	.	1000	.	16.9321	-1	-1	1895	2.66	3.22	43639853	43645089	11.3107	1141	43639948	43645357	5.62148	1754	Distal Intergenic	7	43421964	43448236	26273	2	NM_131214	-191618	cdh11	cdh11
chr7	43422812	43423469	.	89	.	5.47045	-1	-1	371	0	0.22	43423160	43423469	3.04968	30	43422812	43423267	2.42077	365	Intron (NM_131214/cdh11, intron 10 of 10)	7	43421964	43448236	26273	2	NM_131214	24767	cdh11	cdh11
chr7	42725868	42727254	.	89	.	5.77479	-1	-1	408	0	0.22	42725868	42726618	1.91357	370	42725956	42727254	3.86122	359	Distal Intergenic	7	43421964	43448236	26273	2	NM_131214	720982	cdh11	cdh11
chr7	43613080	43614086	.	89	.	5.91975	-1	-1	348	0	0.22	43613080	43614086	3.43769	128	43613372	43613738	2.48206	276	Distal Intergenic	7	43421964	43448236	26273	2	NM_131214	-164845	cdh11	cdh11
chr7	42888854	42889176	.	89	.	5.86836	-1	-1	130	0	0.22	42888899	42889176	2.98726	117	42888854	42889169	2.8811	99	Distal Intergenic	7	43421964	43448236	26273	2	NM_131214	559060	cdh11	cdh11
chr7	42729968	42731188	.	89	.	6.3826	-1	-1	660	0	0.22	42730471	42730751	3.16086	146	42729968	42731188	3.22174	672	Distal Intergenic	7	43421964	43448236	26273	2	NM_131214	717048	cdh11	cdh11
chr7	42711476	42712938	.	89	.	6.13018	-1	-1	748	0	0.22	42711476	42712103	2.64148	140	42711973	42712938	3.4887	860	Distal Intergenic	7	43421964	43448236	26273	2	NM_131214	735298	cdh11	cdh11
chr7	42775940	42777385	.	257	.	8.02643	-1	-1	425	0.27	0.62	42776317	42777252	2.80253	169	42775940	42777385	5.2239	305	Distal Intergenic	7	43421964	43448236	26273	2	NM_131214	670851	cdh11	cdh11
chr7	42714255	42714906	.	89	.	5.0134	-1	-1	280	0	0.22	42714298	42714906	2.3057	264	42714255	42714888	2.7077	253	Distal Intergenic	7	43421964	43448236	26273	2	NM_131214	733330	cdh11	cdh11
chr7	43770842	43771961	.	245	.	7.79484	-1	-1	715	0.25	0.59	43771239	43771852	2.89437	435	43770842	43771961	4.90047	598	Distal Intergenic	7	43421964	43448236	26273	2	NM_131214	-322607	cdh11	cdh11
chr7	42616979	42619909	.	89	.	5.85749	-1	-1	1474	0	0.22	42616979	42618639	2.62536	835	42618635	42619909	3.23213	457	Distal Intergenic	7	43421964	43448236	26273	2	NM_131214	828327	cdh11	cdh11
chr7	43403357	43403858	.	355	.	8.61019	-1	-1	309	0.42	0.86	43403357	43403787	3.43089	256	43403488	43403858	5.1793	232	Distal Intergenic	7	43421964	43448236	26273	2	NM_131214	44378	cdh11	cdh11
chr7	42718025	42719679	.	89	.	5.31649	-1	-1	941	0	0.22	42719264	42719679	2.23525	337	42718025	42719327	3.08124	306	Distal Intergenic	7	43421964	43448236	26273	2	NM_131214	728557	cdh11	cdh11
chr7	43491172	43493379	.	656	.	11.2352	-1	-1	1912	1.03	1.58	43491753	43493264	3.5564	1294	43491172	43493379	7.67881	293	Distal Intergenic	7	43421964	43448236	26273	2	NM_131214	-42937	cdh11	cdh11
chr7	42740984	42741618	.	89	.	6.31044	-1	-1	215	0	0.22	42740984	42741305	2.17817	111	42741052	42741618	4.13227	252	Distal Intergenic	7	43421964	43448236	26273	2	NM_131214	706618	cdh11	cdh11
chr7	42604068	42604629	.	205	.	7.25664	-1	-1	275	0.21	0.49	42604197	42604629	4.48446	213	42604068	42604513	2.77218	209	Distal Intergenic	7	43421964	43448236	26273	2	NM_131214	843607	cdh11	cdh11
chr2	29074107	29075034	.	228	.	7.38898	-1	-1	569	0.23	0.55	29074335	29074665	3.21278	64	29074107	29075034	4.1762	846	Intron (NM_001159830/cdh12a, intron 6 of 11)	2	29012243	29133359	121117	1	NM_001159830	61865	cdh12a	cdh12a
chr2	29094005	29097147	.	292	.	8.06272	-1	-1	1263	0.32	0.71	29094661	29096646	4.44891	73	29094005	29097147	3.61381	1769	Intron (NM_001159830/cdh12a, intron 6 of 11)	2	29012243	29133359	121117	1	NM_001159830	81763	cdh12a	cdh12a
chr2	29105350	29106037	.	229	.	7.35969	-1	-1	489	0.23	0.55	29105350	29105950	3.95996	517	29105504	29106037	3.39973	307	Intron (NM_001159830/cdh12a, intron 6 of 11)	2	29012243	29133359	121117	1	NM_001159830	93108	cdh12a	cdh12a
chr2	29090217	29093510	.	522	.	9.66334	-1	-1	1318	0.73	1.26	29090561	29093242	4.26881	933	29090217	29093510	5.39453	1360	Intron (NM_001159830/cdh12a, intron 6 of 11)	2	29012243	29133359	121117	1	NM_001159830	77975	cdh12a	cdh12a
chr2	29073128	29074040	.	198	.	6.99154	-1	-1	499	0.2	0.48	29073128	29074040	3.97816	536	29073368	29073808	3.01338	222	Intron (NM_001159830/cdh12a, intron 6 of 11)	2	29012243	29133359	121117	1	NM_001159830	60886	cdh12a	cdh12a
chr2	29070554	29073008	.	681	.	11.1894	-1	-1	794	1.08	1.64	29070647	29072385	6.2007	236	29070554	29073008	4.98868	372	Intron (NM_001159830/cdh12a, intron 6 of 11)	2	29012243	29133359	121117	1	NM_001159830	58312	cdh12a	cdh12a
chr2	29085210	29088259	.	717	.	11.2325	-1	-1	1917	1.16	1.73	29087326	29088008	3.95447	175	29085210	29088259	7.27801	899	Intron (NM_001159830/cdh12a, intron 6 of 11)	2	29012243	29133359	121117	1	NM_001159830	72968	cdh12a	cdh12a
chr2	29075453	29077583	.	220	.	7.23741	-1	-1	1682	0.22	0.53	29076781	29077583	3.95447	386	29075453	29077453	3.28294	1650	Intron (NM_001159830/cdh12a, intron 6 of 11)	2	29012243	29133359	121117	1	NM_001159830	63211	cdh12a	cdh12a
chr2	29106540	29108045	.	429	.	9.46139	-1	-1	754	0.55	1.04	29106588	29108045	5.50287	1210	29106540	29107664	3.95852	251	Intron (NM_001159830/cdh12a, intron 6 of 11)	2	29012243	29133359	121117	1	NM_001159830	94298	cdh12a	cdh12a
chr2	29041459	29045161	.	461	.	10.227	-1	-1	1240	0.61	1.11	29041705	29043702	6.48907	184	29041459	29045161	3.73788	2082	Intron (NM_001159830/cdh12a, intron 2 of 11)	2	29012243	29133359	121117	1	NM_001159830	29217	cdh12a	cdh12a
chr2	29104433	29105034	.	89	.	4.31012	-1	-1	287	0	0.22	29104433	29104902	1.90263	251	29104464	29105034	2.40749	293	Intron (NM_001159830/cdh12a, intron 6 of 11)	2	29012243	29133359	121117	1	NM_001159830	92191	cdh12a	cdh12a
chr2	29083394	29084713	.	89	.	6.20804	-1	-1	362	0	0.22	29083394	29084009	3.16357	141	29083680	29084713	3.04447	297	Intron (NM_001159830/cdh12a, intron 6 of 11)	2	29012243	29133359	121117	1	NM_001159830	71152	cdh12a	cdh12a
chr7	55899258	55899663	.	89	.	4.95774	-1	-1	298	0	0.22	55899384	55899663	2.67439	106	55899258	55899640	2.28335	365	Distal Intergenic	7	55797111	55844321	47211	1	NM_212606	102148	cdh15	cdh15
chr7	55760368	55760785	.	192	.	6.909	-1	-1	156	0.19	0.46	55760368	55760678	3.16357	122	55760413	55760785	3.74543	145	Distal Intergenic	7	55797111	55844321	47211	1	NM_212606	-36326	cdh15	cdh15
chr20	17657452	17658348	.	434	.	9.26727	-1	-1	417	0.55	1.05	17657723	17658348	3.52982	155	17657452	17658308	5.73745	408	Distal Intergenic	20	17840521	17919654	79134	1	NM_131081	-182173	cdh2	cdh2
chr20	17976304	17982181	.	455	.	9.25516	-1	-1	3680	0.6	1.1	17976776	17982016	3.83976	1740	17976304	17982181	5.4154	5149	Distal Intergenic	20	17840521	17919654	79134	1	NM_131081	135784	cdh2	cdh2
chr20	17792725	17794325	.	287	.	8.08663	-1	-1	241	0.31	0.69	17792851	17793246	4.62931	194	17792725	17794325	3.45732	162	Distal Intergenic	20	17840521	17919654	79134	1	NM_131081	-46196	cdh2	cdh2
chr20	17424335	17425342	.	305	.	9.63712	-1	-1	585	0.33	0.73	17424698	17425048	2.28842	195	17424335	17425342	7.3487	612	Distal Intergenic	20	17840521	17919654	79134	1	NM_131081	-415179	cdh2	cdh2
chr20	17492456	17493523	.	89	.	7.69687	-1	-1	593	0	0.22	17492456	17493523	5.36833	111	17492667	17493469	2.32854	38	Distal Intergenic	20	17840521	17919654	79134	1	NM_131081	-346998	cdh2	cdh2
chr13	42693121	42694299	.	192	.	7.19116	-1	-1	787	0.19	0.46	42693585	42694092	2.55523	174	42693121	42694299	4.63593	937	Intron (NM_214809/cdh23, intron 5 of 68)	13	42636134	43091249	455116	1	NM_214809	56988	cdh23	cdh23
chr13	42767137	42767845	.	571	.	10.0875	-1	-1	232	0.84	1.38	42767209	42767779	4.03555	149	42767137	42767845	6.05193	244	Intron (NM_214809/cdh23, intron 8 of 68)	13	42636134	43091249	455116	1	NM_214809	131004	cdh23	cdh23
chr11	20337253	20343189	.	1000	.	22.6923	-1	-1	1842	5	5	20337253	20343065	11.5876	962	20337648	20343189	11.1047	1513	Intron (NM_131086/cdh4, intron 2 of 16)	11	20269926	20725438	455513	1	NM_131086	67328	cdh4	cdh4
chr7	44165623	44167216	.	459	.	10.5846	-1	-1	1033	0.61	1.11	44165696	44167216	7.10198	211	44165623	44167001	3.4826	606	Distal Intergenic	7	44106370	44128657	22288	1	NM_001003983	59254	cdh5	cdh5
chr2	28497671	28498468	.	89	.	6.43364	-1	-1	589	0	0.22	28497716	28498468	2.85785	526	28497671	28498464	3.57579	608	Distal Intergenic	2	28393416	28446628	53213	2	NM_001013520	-51044	cdh6	cdh6
chr2	27315835	27321474	.	786	.	12.1256	-1	-1	4948	1.3	1.89	27316058	27321104	7.22512	2243	27315835	27321474	4.90047	4764	Distal Intergenic	2	27354781	27439111	84331	1	NM_001077448	-33307	cdh7a	cdh7a
chr8	53626317	53627247	.	89	.	6.0117	-1	-1	620	0	0.22	53626449	53627247	2.4555	724	53626317	53626788	3.5562	385	Promoter (<=1kb)	8	53615204	53627361	12158	2	NM_001008646	114	cdk11b	cdk11b
chr8	53635505	53636363	.	303	.	8.20488	-1	-1	491	0.33	0.73	53636026	53636363	3.36334	177	53635505	53636303	4.84154	285	Intron (NM_001317756/parapinopsina, intron 1 of 3)	8	53615204	53627361	12158	2	NM_001008646	-8145	cdk11b	cdk11b
chr8	53645973	53647105	.	89	.	5.6917	-1	-1	442	0	0.22	53646198	53647105	2.91858	256	53645973	53646661	2.77312	403	Intron (NM_001317756/parapinopsina, intron 1 of 3)	8	53615204	53627361	12158	2	NM_001008646	-18613	cdk11b	cdk11b
chr24	1012836	1014327	.	323	.	8.34121	-1	-1	969	0.36	0.78	1012836	1014327	4.59578	779	1012881	1014058	3.74543	1115	Promoter (<=1kb)	24	988778	1014666	25889	2	NM_001366829	339	cdk13	cdk13
chr16	54280093	54280820	.	89	.	6.26494	-1	-1	133	0	0.22	54280093	54280505	3.38384	91	54280108	54280820	2.8811	161	Distal Intergenic	16	54137951	54213085	75135	2	NM_001128260	-67009	cdk14	cdk14
chr6	9602739	9603201	.	89	.	5.16027	-1	-1	241	0	0.22	9602739	9603040	2.28726	73	9602909	9603201	2.87301	239	Distal Intergenic	6	9511585	9556421	44837	2	NM_001040308	-46319	cdk15	cdk15
chr4	7802593	7803186	.	218	.	7.32037	-1	-1	301	0.22	0.53	7802593	7803105	4.19331	265	7802724	7803186	3.12706	207	Promoter (<=1kb)	4	7710337	7803296	92960	2	NM_001201357	110	cdk17	cdk17
chr8	7454929	7455514	.	389	.	8.9398	-1	-1	384	0.47	0.94	7454929	7455468	4.95573	389	7455091	7455514	3.98407	218	Distal Intergenic	8	7476210	7485470	9261	2	NM_001008655	29956	cdk20	cdk20
chr1	39296814	39297423	.	244	.	8.01478	-1	-1	471	0.25	0.59	39296953	39297413	5.16982	281	39296814	39297423	2.84496	522	Promoter (<=1kb)	1	39291801	39297678	5878	2	NM_001009898	255	cdk2ap2	cdk2ap2
chr24	33893806	33894212	.	263	.	8.30432	-1	-1	208	0.28	0.63	33893825	33894212	5.41414	168	33893806	33894152	2.89018	229	Promoter (<=1kb)	24	33880631	33894212	13582	2	NM_131719	0	cdk5	cdk5
chr12	28323878	28325937	.	349	.	8.50547	-1	-1	1079	0.41	0.84	28323878	28325618	3.47163	1282	28324075	28325937	5.03384	679	Distal Intergenic	12	28252682	28259141	6460	1	NM_001002515	71197	cdk5r1b	cdk5r1b
chr12	28306786	28312488	.	1000	.	14.8532	-1	-1	2251	1.83	2.43	28306786	28312488	10.1787	835	28306807	28312210	4.67454	3948	Distal Intergenic	12	28252682	28259141	6460	1	NM_001002515	54105	cdk5r1b	cdk5r1b
chr12	28291602	28299002	.	1000	.	19.0721	-1	-1	5641	3.15	3.72	28291602	28298692	13.6513	304	28291716	28299002	5.42072	4503	Distal Intergenic	12	28252682	28259141	6460	1	NM_001002515	38921	cdk5r1b	cdk5r1b
chr12	28303483	28305319	.	374	.	8.66606	-1	-1	695	0.45	0.9	28303680	28305259	4.28768	303	28303483	28305319	4.37838	848	Distal Intergenic	12	28252682	28259141	6460	1	NM_001002515	50802	cdk5r1b	cdk5r1b
chr12	28312879	28322111	.	1000	.	22.5142	-1	-1	3082	3.9	4.42	28314230	28322111	17.1864	282	28312879	28321978	5.32782	3101	Distal Intergenic	12	28252682	28259141	6460	1	NM_001002515	60198	cdk5r1b	cdk5r1b
chr12	28289320	28291261	.	341	.	8.377	-1	-1	831	0.39	0.82	28289473	28291178	4.3186	1189	28289320	28291261	4.0584	320	Distal Intergenic	12	28252682	28259141	6460	1	NM_001002515	36639	cdk5r1b	cdk5r1b
chr6	13551673	13556410	.	1000	.	23.2685	-1	-1	4218	5	5	13551673	13556410	10.0679	953	13551704	13556362	13.2006	842	Distal Intergenic	6	13613522	13615244	1723	1	NM_001017569	-57112	cdk5r2a	cdk5r2a
chr6	13556638	13557267	.	406	.	9.25917	-1	-1	330	0.51	0.98	13556817	13557242	3.3055	171	13556638	13557267	5.95367	311	Distal Intergenic	6	13613522	13615244	1723	1	NM_001017569	-56255	cdk5r2a	cdk5r2a
chr5	51392506	51393067	.	89	.	6.60029	-1	-1	207	0	0.22	51392506	51392803	3.85276	100	51392760	51393067	2.74753	60	Distal Intergenic	5	51353576	51363551	9976	2	NM_212961	-28956	cdk7	cdk7
chr21	6383952	6385810	.	838	.	11.7731	-1	-1	1033	1.41	2.02	6383952	6385697	4.51075	1427	6383989	6385810	7.26231	603	Distal Intergenic	21	6031522	6045056	13535	1	NM_212591	352431	cdk9	cdk9
chr21	6389269	6390416	.	319	.	9.38628	-1	-1	702	0.36	0.77	6389963	6390416	2.52743	28	6389269	6390386	6.85885	682	Distal Intergenic	21	6031522	6045056	13535	1	NM_212591	357748	cdk9	cdk9
chr21	6386136	6387309	.	419	.	10.6807	-1	-1	312	0.53	1.01	6386184	6386684	2.61149	175	6386136	6387309	8.06924	401	Distal Intergenic	21	6031522	6045056	13535	1	NM_212591	354615	cdk9	cdk9
chr21	6382570	6383516	.	812	.	12.3074	-1	-1	341	1.35	1.96	6382739	6383514	3.78495	286	6382570	6383516	8.52249	227	Distal Intergenic	21	6031522	6045056	13535	1	NM_212591	351049	cdk9	cdk9
chr4	18605113	18606614	.	506	.	9.777	-1	-1	1178	0.7	1.22	18605491	18606614	5.20046	845	18605113	18606482	4.57654	1134	Promoter (<=1kb)	4	18603767	18606575	2809	2	NM_001013268	0	cdkn1ba	cdkn1ba
chr25	2191199	2192529	.	193	.	6.88545	-1	-1	613	0.19	0.47	2191622	2192529	3.23114	430	2191199	2191665	3.65431	373	Promoter (<=1kb)	25	2191147	2195951	4805	1	NM_212792	53	cdkn1bb	cdkn1bb
chrUn_KN149955v1	4348	4866	.	248	.	7.5851	-1	-1	175	0.26	0.6	4348	4866	4.25021	214	4412	4827	3.33489	72	Promoter (<=1kb)	66	4425	11130	6706	1	NM_001281477	0	cdkn1d	cdkn1d
chr21	45340549	45341189	.	89	.	6.48707	-1	-1	444	0	0.22	45340549	45341101	2.89581	426	45340897	45341189	3.59126	115	Promoter (<=1kb)	21	45336400	45341323	4924	2	NM_001006055	134	cdkn2aipnl	cdkn2aipnl
chr21	45345024	45345612	.	228	.	7.36031	-1	-1	289	0.23	0.55	45345024	45345595	4.0606	165	45345317	45345612	3.29971	121	Distal Intergenic	21	45336400	45341323	4924	2	NM_001006055	-3702	cdkn2aipnl	cdkn2aipnl
chr8	16372200	16373309	.	311	.	8.30994	-1	-1	593	0.34	0.75	16372207	16373002	4.70535	587	16372200	16373309	3.60459	593	Promoter (<=1kb)	8	16372172	16376417	4246	1	NM_001199994	29	cdkn2c	cdkn2c
chr18	44139317	44140288	.	357	.	8.70568	-1	-1	366	0.42	0.86	44139317	44140081	3.37746	296	44139434	44140288	5.32822	320	Distal Intergenic	18	44059559	44135574	76016	2	NM_001081628	-3744	cdon	cdon
chr24	9740836	9741943	.	89	.	7.2542	-1	-1	324	0	0.22	9741131	9741943	2.22644	87	9740836	9741623	5.02776	267	Promoter (<=1kb)	24	9740908	9753409	12502	1	NM_212721	0	cdv3	cdv3
chr16	11839941	11840799	.	89	.	6.01964	-1	-1	532	0	0.22	11839964	11840799	3.0863	557	11839941	11840588	2.93334	484	Intron (NM_001113794/ceacam1, intron 2 of 12)	16	11833398	11869124	35727	1	NM_001113794	6544	ceacam1	ceacam1
chr16	11840873	11842085	.	89	.	6.88335	-1	-1	967	0	0.22	11841548	11841978	2.61149	289	11840873	11842085	4.27186	971	Intron (NM_001113794/ceacam1, intron 2 of 12)	16	11833398	11869124	35727	1	NM_001113794	7476	ceacam1	ceacam1
chr16	11851511	11852804	.	277	.	7.87404	-1	-1	211	0.29	0.67	11851511	11852281	3.41505	108	11851708	11852804	4.45899	118	Intron (NM_001113794/ceacam1, intron 2 of 12)	16	11833398	11869124	35727	1	NM_001113794	18114	ceacam1	ceacam1
chr16	11836724	11838793	.	387	.	9.77512	-1	-1	488	0.47	0.93	11836724	11838442	6.39049	447	11836832	11838793	3.38463	570	Intron (NM_001113794/ceacam1, intron 2 of 12)	16	11833398	11869124	35727	1	NM_001113794	3327	ceacam1	ceacam1
chr16	11781850	11782544	.	192	.	7.04408	-1	-1	313	0.19	0.46	11781850	11782485	2.77222	465	11781859	11782544	4.27186	153	Distal Intergenic	16	11833398	11869124	35727	1	NM_001113794	-50854	ceacam1	ceacam1
chr16	11842587	11845690	.	818	.	12.3806	-1	-1	334	1.37	1.97	11842859	11845437	7.38178	222	11842587	11845690	4.99881	284	Intron (NM_001113794/ceacam1, intron 2 of 12)	16	11833398	11869124	35727	1	NM_001113794	9190	ceacam1	ceacam1
chr7	37814310	37816583	.	889	.	12.3196	-1	-1	1233	1.52	2.14	37814310	37816583	6.37532	1362	37814758	37816408	5.94427	657	Promoter (<=1kb)	7	37813729	37816607	2879	2	NM_131885	24	cebpa	cebpa
chr7	37851928	37857534	.	287	.	7.93935	-1	-1	2785	0.31	0.69	37851951	37857534	4.22708	4831	37851928	37857157	3.71227	716	Distal Intergenic	7	37818446	37823921	5476	1	NM_131886	33483	cebpg	cebpg
chr7	37818448	37819685	.	188	.	6.82562	-1	-1	895	0.19	0.46	37818448	37819307	3.69706	680	37818725	37819685	3.12856	834	Promoter (<=1kb)	7	37818446	37823921	5476	1	NM_131886	3	cebpg	cebpg
chr20	3291896	3292328	.	89	.	6.46723	-1	-1	168	0	0.22	3291897	3292328	3.41757	299	3291896	3292211	3.04966	36	Promoter (<=1kb)	20	3272689	3292519	19831	2	NM_001017745	191	cebpz	cebpz
chr22	7666777	7667267	.	89	.	6.07452	-1	-1	275	0	0.22	7666777	7667192	2.81456	244	7666792	7667267	3.25996	291	Distal Intergenic	22	7467494	7479048	11555	1	NM_001003450	199284	cela1.5	cela1.5
chr22	7681814	7682672	.	434	.	9.4448	-1	-1	493	0.55	1.05	7681814	7682534	3.33966	302	7681879	7682672	6.10514	620	Distal Intergenic	22	7467494	7479048	11555	1	NM_001003450	214321	cela1.5	cela1.5
chr22	7543298	7544048	.	212	.	7.14825	-1	-1	315	0.21	0.51	7543316	7543971	3.66565	257	7543298	7544048	3.4826	355	Distal Intergenic	22	7467494	7479048	11555	1	NM_001003450	75805	cela1.5	cela1.5
chr22	7519866	7521152	.	252	.	7.56638	-1	-1	628	0.26	0.61	7520256	7521152	3.8121	578	7519866	7520432	3.75428	288	Distal Intergenic	22	7467494	7479048	11555	1	NM_001003450	52373	cela1.5	cela1.5
chr7	38298828	38299662	.	207	.	7.16504	-1	-1	618	0.21	0.5	38298828	38299662	4.09234	532	38298979	38299637	3.0727	554	Promoter (<=1kb)	7	38264676	38299686	35011	2	NM_001328413	24	celf1	celf1
chr4	24435013	24435782	.	193	.	7.00217	-1	-1	501	0.19	0.46	24435041	24435782	2.89994	543	24435013	24435621	4.10223	431	Distal Intergenic	4	24167574	24242844	75271	2	NM_194401	-192170	celf2	celf2
chr4	24436048	24436650	.	194	.	6.91566	-1	-1	261	0.2	0.47	24436206	24436650	3.2845	144	24436048	24436396	3.63116	220	Distal Intergenic	4	24167574	24242844	75271	2	NM_194401	-193205	celf2	celf2
chr4	24395395	24396069	.	489	.	9.62124	-1	-1	323	0.67	1.18	24395395	24395995	4.95573	216	24395617	24396069	4.66551	208	Distal Intergenic	4	24167574	24242844	75271	2	NM_194401	-152552	celf2	celf2
chr4	24392360	24393356	.	89	.	6.53918	-1	-1	343	0	0.22	24392360	24392684	2.90802	116	24392545	24393356	3.63116	385	Distal Intergenic	4	24167574	24242844	75271	2	NM_194401	-149517	celf2	celf2
chr4	24488197	24488968	.	566	.	9.97675	-1	-1	353	0.83	1.36	24488261	24488968	4.32828	451	24488197	24488693	5.64847	192	Distal Intergenic	4	24167574	24242844	75271	2	NM_194401	-245354	celf2	celf2
chr21	12444355	12450070	.	1000	.	24.9469	-1	-1	1199	5	5	12444647	12450070	13.356	893	12444355	12449619	11.5909	657	Distal Intergenic	21	11987267	12179915	192649	2	NM_001002562	-264441	celf4	celf4
chr21	12506559	12508327	.	239	.	7.42634	-1	-1	904	0.25	0.58	12507719	12508327	3.60172	262	12506559	12507837	3.82462	386	Distal Intergenic	21	11987267	12179915	192649	2	NM_001002562	-326645	celf4	celf4
chr21	12513141	12513812	.	305	.	8.01389	-1	-1	197	0.34	0.74	12513141	12513812	3.90685	191	12513159	12513536	4.10704	186	Distal Intergenic	21	11987267	12179915	192649	2	NM_001002562	-333227	celf4	celf4
chr21	12412496	12418182	.	488	.	9.61796	-1	-1	2569	0.66	1.18	12412538	12418182	3.74415	1329	12412496	12418107	5.87381	3767	Distal Intergenic	21	11987267	12179915	192649	2	NM_001002562	-232582	celf4	celf4
chr22	19995870	19996997	.	89	.	5.87818	-1	-1	569	0	0.22	19995870	19996714	3.38384	187	19996713	19996997	2.49434	108	Distal Intergenic	22	19640639	19986626	345988	2	NM_001130788	-9245	celf5a	celf5a
chr8	7271714	7272894	.	281	.	8.03435	-1	-1	445	0.3	0.68	7271714	7272894	4.55339	221	7271831	7272805	3.48096	552	Distal Intergenic	8	7296994	7298698	1705	1	NM_001164240	-24100	cenpa	cenpa
chr8	7297060	7297401	.	89	.	6.40508	-1	-1	155	0	0.22	7297076	7297401	2.96366	114	7297060	7297385	3.44142	180	Promoter (<=1kb)	8	7296994	7298698	1705	1	NM_001164240	67	cenpa	cenpa
chr1	264647	265194	.	89	.	6.59479	-1	-1	287	0	0.22	264717	265194	3.59505	263	264647	265190	2.99974	242	Promoter (<=1kb)	1	264833	300878	36046	1	NM_001327759	0	cenpe	cenpe
chr1	30587945	30588676	.	268	.	7.71437	-1	-1	471	0.28	0.65	30588093	30588635	3.86621	274	30587945	30588676	3.84816	520	Distal Intergenic	1	30776171	30783580	7410	2	NM_001256665	194904	cenpk	cenpk
chr1	30673446	30679325	.	1000	.	18.7297	-1	-1	4831	3.71	4.24	30673848	30679203	8.62708	979	30673446	30679325	10.1026	2201	Distal Intergenic	1	30776171	30783580	7410	2	NM_001256665	104255	cenpk	cenpk
chr1	30623472	30627519	.	608	.	12.4765	-1	-1	2177	0.92	1.47	30623966	30627519	8.86837	169	30623472	30627271	3.60815	907	Distal Intergenic	1	30776171	30783580	7410	2	NM_001256665	156061	cenpk	cenpk
chr1	30583863	30587040	.	1000	.	14.8618	-1	-1	696	2.47	3.08	30584163	30586490	7.43638	701	30583863	30587040	7.42543	587	Distal Intergenic	1	30776171	30783580	7410	2	NM_001256665	196540	cenpk	cenpk
chr1	30651875	30652773	.	89	.	6.04848	-1	-1	660	0	0.22	30652195	30652773	2.59116	351	30651875	30652700	3.45732	650	Distal Intergenic	1	30776171	30783580	7410	2	NM_001256665	130807	cenpk	cenpk
chr1	30646708	30650331	.	1000	.	15.9718	-1	-1	2560	2.82	3.38	30647895	30650331	6.70263	722	30646708	30650315	9.26918	1061	Distal Intergenic	1	30776171	30783580	7410	2	NM_001256665	133249	cenpk	cenpk
chr2	34154508	34154953	.	89	.	6.44518	-1	-1	232	0	0.22	34154508	34154784	3.04545	185	34154606	34154953	3.39973	182	Promoter (<=1kb)	2	34145518	34154909	9392	2	NM_001003878	0	cenpl	cenpl
chr16	40211458	40212271	.	89	.	6.38521	-1	-1	325	0	0.22	40211493	40212152	2.44908	87	40211458	40212271	3.93613	528	Distal Intergenic	16	40181441	40203651	22211	1	NM_001326438	30018	cenpw	cenpw
chr3	55776849	55778193	.	289	.	8.72419	-1	-1	991	0.31	0.7	55777009	55778042	2.62692	892	55776849	55778193	6.09727	930	Promoter (2-3kb)	3	55433161	55774248	341088	2	NM_001327791	-2602	cep112	cep112
chr3	55751998	55757798	.	1000	.	14.9077	-1	-1	3077	2.18	2.78	55751998	55757675	9.16539	1776	55752363	55757798	5.74227	2595	Intron (NM_001327791/cep112, intron 4 of 26)	3	55433161	55774248	341088	2	NM_001327791	16450	cep112	cep112
chr3	55761843	55762333	.	89	.	5.37977	-1	-1	200	0	0.22	55761884	55762333	3.05123	337	55761843	55762253	2.32854	23	Intron (NM_001327791/cep112, intron 4 of 26)	3	55433161	55774248	341088	2	NM_001327791	11915	cep112	cep112
chr20	25822465	25823020	.	89	.	5.41262	-1	-1	121	0	0.22	25822465	25822976	2.87212	63	25822599	25823020	2.5405	46	Intron (NM_001199990/cep135, intron 12 of 24)	20	25812628	25836225	23598	1	NM_001199990	9838	cep135	cep135
chr20	25820517	25821543	.	185	.	6.7769	-1	-1	420	0.19	0.45	25820587	25820873	3.05123	215	25820517	25821543	3.72567	555	Intron (NM_001199990/cep135, intron 12 of 24)	20	25812628	25836225	23598	1	NM_001199990	7890	cep135	cep135
chr16	37735125	37735876	.	89	.	5.79424	-1	-1	309	0	0.22	37735125	37735442	2.2618	112	37735330	37735876	3.53244	302	Distal Intergenic	16	37941750	37994448	52699	1	NM_001353863	-205874	cep162	cep162
chr16	37720668	37721138	.	200	.	7.36922	-1	-1	240	0.2	0.48	37720737	37721019	2.52768	169	37720668	37721138	4.84154	242	Distal Intergenic	16	37941750	37994448	52699	1	NM_001353863	-220612	cep162	cep162
chr16	37798299	37798767	.	208	.	7.15122	-1	-1	255	0.21	0.5	37798370	37798767	4.0606	213	37798299	37798662	3.09062	226	Distal Intergenic	16	37941750	37994448	52699	1	NM_001353863	-142983	cep162	cep162
chr16	37889444	37890662	.	325	.	9.2382	-1	-1	994	0.36	0.78	37889444	37890662	6.15792	202	37889734	37890580	3.08028	718	Distal Intergenic	16	37941750	37994448	52699	1	NM_001353863	-51088	cep162	cep162
chr16	37873349	37873845	.	89	.	6.37759	-1	-1	264	0	0.22	37873465	37873737	3.43553	143	37873349	37873845	2.94206	269	Distal Intergenic	16	37941750	37994448	52699	1	NM_001353863	-67905	cep162	cep162
chr16	38004951	38006705	.	411	.	9.52533	-1	-1	849	0.51	0.99	38005803	38006396	3.06994	501	38004951	38006705	6.45539	345	Distal Intergenic	16	37941750	37994448	52699	1	NM_001353863	63202	cep162	cep162
chr16	37888263	37889137	.	197	.	7.06325	-1	-1	658	0.2	0.48	37888263	37888906	2.90802	586	37888377	37889137	4.15523	616	Distal Intergenic	16	37941750	37994448	52699	1	NM_001353863	-52613	cep162	cep162
chr16	37744259	37745717	.	89	.	5.27311	-1	-1	760	0	0.22	37745051	37745407	2.75923	121	37744259	37745717	2.51388	607	Distal Intergenic	16	37941750	37994448	52699	1	NM_001353863	-196033	cep162	cep162
chr6	27906095	27906766	.	232	.	7.40359	-1	-1	325	0.24	0.56	27906249	27906674	3.36897	301	27906095	27906766	4.03462	195	Promoter (<=1kb)	6	27906096	27934909	28814	1	NM_200602	0	cep63	cep63
chr13	24298070	24298711	.	193	.	6.90524	-1	-1	292	0.2	0.47	24298070	24298711	3.40079	339	24298221	24298509	3.50445	94	Promoter (<=1kb)	13	24291065	24298645	7581	2	NM_001007171	0	cep68	cep68
chr16	52948717	52949978	.	89	.	5.15551	-1	-1	205	0	0.22	52948846	52949216	2.94707	172	52948717	52949978	2.20844	110	Distal Intergenic	16	52961246	52978952	17707	1	NM_001319132	-11268	cep72	cep72
chr16	52994368	52994869	.	229	.	7.387	-1	-1	286	0.23	0.55	52994368	52994821	3.23114	302	52994455	52994869	4.15586	184	Distal Intergenic	16	52961246	52978952	17707	1	NM_001319132	33123	cep72	cep72
chr16	10169047	10170246	.	227	.	7.63564	-1	-1	398	0.23	0.55	10169201	10169933	2.72491	305	10169047	10170246	4.91073	338	Intron (NM_200466/ptpn2a, intron 7 of 8)	16	10134991	10162108	27118	2	NM_001103119	-6940	cep76	cep76
chr1	11955	12428	.	207	.	7.31608	-1	-1	165	0.21	0.5	11955	12428	4.57975	129	12071	12353	2.73633	86	Promoter (<=1kb)	1	11967	16373	4407	1	NM_198371	0	cep97	cep97
chr1	14263	15109	.	89	.	5.44156	-1	-1	414	0	0.22	14791	15109	2.14185	84	14263	14958	3.29971	217	Promoter (2-3kb)	1	11967	16373	4407	1	NM_198371	2297	cep97	cep97
chr4	27970996	27974876	.	1000	.	14.7538	-1	-1	894	2.46	3.07	27971299	27974249	6.96984	722	27970996	27974876	7.78391	218	Distal Intergenic	4	27909545	27964490	54946	1	NM_001105586	61452	cerk	cerk
chr4	28012142	28012937	.	89	.	4.77239	-1	-1	474	0	0.22	28012335	28012877	2.1256	268	28012142	28012937	2.64679	488	Distal Intergenic	4	27909545	27964490	54946	1	NM_001105586	102598	cerk	cerk
chr19	8893222	8893962	.	234	.	7.42373	-1	-1	498	0.24	0.57	8893222	8893766	3.98231	380	8893487	8893962	3.44142	352	Promoter (<=1kb)	19	8856132	8893912	37781	2	NM_153671	0	cers2a	cers2a
chr19	8863035	8863488	.	241	.	8.26279	-1	-1	211	0.25	0.58	8863035	8863380	2.37523	209	8863055	8863488	5.88756	194	Intron (NM_153671/cers2a, intron 8 of 10)	19	8856132	8893912	37781	2	NM_153671	30424	cers2a	cers2a
chr22	4330619	4331145	.	226	.	7.27095	-1	-1	243	0.23	0.54	4330807	4331145	3.63979	77	4330619	4331137	3.63116	221	Intron (NM_153670/cers4a, intron 2 of 10)	22	4323288	4348731	25444	1	NM_153670	7332	cers4a	cers4a
chr22	5791236	5791861	.	89	.	5.15526	-1	-1	407	0	0.22	5791391	5791861	2.4555	322	5791236	5791674	2.69976	337	Promoter (<=1kb)	22	5728248	5791887	63640	2	NM_199628	26	cers5	cers5
chr10	43889682	43890245	.	89	.	5.2596	-1	-1	254	0	0.22	43889743	43890245	2.55984	190	43889682	43889960	2.69976	257	Distal Intergenic	10	43862118	43874693	12576	2	NM_001020499	-14990	cetn3	cetn3
chr18	7122351	7123786	.	193	.	6.90394	-1	-1	774	0.19	0.47	7122702	7123677	3.41113	550	7122351	7123786	3.49281	648	Distal Intergenic	18	7131958	7138441	6484	2	NM_001017774	14655	cfap161	cfap161
chr19	1111802	1112867	.	289	.	8.02481	-1	-1	488	0.31	0.7	1111802	1112807	3.41505	117	1111841	1112867	4.60976	821	Intron (NM_200811/cfap20, intron 1 of 5)	19	1107055	1118335	11281	1	NM_200811	4748	cfap20	cfap20
chr5	38976289	38976708	.	179	.	6.63006	-1	-1	199	0.18	0.43	38976369	38976708	3.18864	30	38976289	38976691	3.44142	289	Intron (NM_001115124/cfap299, intron 2 of 5)	5	38963147	39063582	100436	1	NM_001115124	13143	cfap299	cfap299
chr18	34948603	34949358	.	339	.	8.43302	-1	-1	416	0.39	0.82	34948775	34949192	3.53892	267	34948603	34949358	4.8941	394	Distal Intergenic	18	35198986	35221122	22137	1	NM_001082996	-249628	cfap45	cfap45
chr18	35075777	35077406	.	182	.	6.6174	-1	-1	599	0.18	0.44	35075777	35077249	3.56586	662	35076129	35077406	3.05154	184	Distal Intergenic	18	35198986	35221122	22137	1	NM_001082996	-121580	cfap45	cfap45
chr18	35196635	35197306	.	89	.	6.23694	-1	-1	448	0	0.22	35196635	35197306	3.04968	442	35196843	35197244	3.18726	247	Promoter (1-2kb)	18	35198986	35221122	22137	1	NM_001082996	-1680	cfap45	cfap45
chr18	35113124	35113512	.	186	.	6.87798	-1	-1	128	0.19	0.45	35113196	35113512	2.84336	108	35113124	35113510	4.03462	77	Distal Intergenic	18	35198986	35221122	22137	1	NM_001082996	-85474	cfap45	cfap45
chr18	34964646	34965385	.	89	.	6.02222	-1	-1	256	0	0.22	34964646	34965164	3.21705	205	34964872	34965385	2.80517	81	Distal Intergenic	18	35198986	35221122	22137	1	NM_001082996	-233601	cfap45	cfap45
chr18	35039027	35040824	.	89	.	6.77171	-1	-1	974	0	0.22	35040026	35040824	2.73709	756	35039027	35040708	4.03462	193	Distal Intergenic	18	35198986	35221122	22137	1	NM_001082996	-158162	cfap45	cfap45
chr18	34950612	34951351	.	301	.	8.24716	-1	-1	304	0.33	0.73	34950623	34951278	4.74536	271	34950612	34951351	3.5018	327	Distal Intergenic	18	35198986	35221122	22137	1	NM_001082996	-247635	cfap45	cfap45
chr1	47526950	47530752	.	637	.	10.9872	-1	-1	1341	0.99	1.54	47527183	47527882	3.5623	238	47526950	47530752	7.42493	2211	Distal Intergenic	1	47140387	47321023	180637	1	NM_001077556	386564	cfap58	cfap58
chr1	47858350	47859037	.	89	.	4.77847	-1	-1	563	0	0.22	47858510	47858921	2.56128	381	47858350	47859037	2.21719	586	Distal Intergenic	1	47140387	47321023	180637	1	NM_001077556	717964	cfap58	cfap58
chr1	47524172	47524524	.	207	.	7.12625	-1	-1	139	0.21	0.5	47524172	47524524	3.09163	104	47524175	47524515	4.03462	171	Distal Intergenic	1	47140387	47321023	180637	1	NM_001077556	383786	cfap58	cfap58
chr1	47155419	47156493	.	89	.	6.40509	-1	-1	337	0	0.22	47155419	47155913	3.8121	230	47155672	47156493	2.59299	192	Intron (NM_001077556/cfap58, intron 6 of 17)	1	47140387	47321023	180637	1	NM_001077556	15033	cfap58	cfap58
chr21	27413845	27414846	.	89	.	6.03203	-1	-1	528	0	0.22	27413913	27414846	3.2845	791	27413845	27414144	2.74753	198	Promoter (1-2kb)	21	27412174	27424431	12258	1	NM_001083858	1672	cfbl	cfbl
chr18	22474216	22477991	.	1000	.	15.0426	-1	-1	1740	1.99	2.59	22474224	22476655	10.0674	252	22474216	22477991	4.97514	3228	Intron (NM_001100035/cfdp1, intron 5 of 6)	18	22426985	22497701	70717	1	NM_001100035	47232	cfdp1	cfdp1
chr22	23645560	23646201	.	89	.	6.11389	-1	-1	294	0	0.22	23645818	23646201	2.90258	34	23645560	23646083	3.21131	296	Distal Intergenic	22	23615431	23641771	26341	2	NM_001199190	-3790	cfh	cfh
chr22	23646643	23648244	.	327	.	8.4985	-1	-1	685	0.37	0.79	23647241	23647846	3.19214	83	23646643	23648244	5.30636	689	Distal Intergenic	22	23615431	23641771	26341	2	NM_001199190	-4873	cfh	cfh
chr22	23684423	23687843	.	606	.	11.0689	-1	-1	1800	0.91	1.46	23684483	23687187	6.67495	653	23684423	23687843	4.39391	2570	Distal Intergenic	22	23666631	23680207	13577	2	NM_001037703	-4217	cfhl1	cfhl1
chr22	23694620	23695413	.	187	.	6.92384	-1	-1	439	0.19	0.45	23695097	23695413	2.8903	53	23694620	23695325	4.03354	349	Distal Intergenic	22	23666631	23680207	13577	2	NM_001037703	-14414	cfhl1	cfhl1
chr22	23690835	23694322	.	985	.	13.2049	-1	-1	1404	1.77	2.37	23690835	23692698	4.26881	538	23691069	23694322	8.93611	579	Distal Intergenic	22	23666631	23680207	13577	2	NM_001037703	-10629	cfhl1	cfhl1
chr22	23700209	23701084	.	252	.	8.47782	-1	-1	221	0.26	0.61	23700209	23700818	2.37268	64	23700252	23701084	6.10514	335	Distal Intergenic	22	23666631	23680207	13577	2	NM_001037703	-20003	cfhl1	cfhl1
chr22	23732582	23738340	.	1000	.	20.1002	-1	-1	4225	4.18	4.74	23732642	23737908	11.9779	614	23732582	23738340	8.12232	1986	Distal Intergenic	22	23707437	23721720	14284	2	NM_001007418	-10863	cfhl2	cfhl2
chr22	23701759	23702445	.	89	.	5.43765	-1	-1	403	0	0.22	23702009	23702445	2.20995	17	23701759	23702369	3.2277	540	Distal Intergenic	22	23707437	23721720	14284	2	NM_001007418	19275	cfhl2	cfhl2
chr22	23869418	23869769	.	187	.	6.7621	-1	-1	261	0.19	0.45	23869429	23869769	3.55821	240	23869418	23869728	3.20389	272	Distal Intergenic	22	23741762	23754554	12793	2	NM_001199191	-114865	cfhl3	cfhl3
chr22	23805233	23806007	.	494	.	10.134	-1	-1	499	0.68	1.19	23805233	23806007	6.09937	576	23805370	23805849	4.03462	286	Distal Intergenic	22	23741762	23754554	12793	2	NM_001199191	-50680	cfhl3	cfhl3
chr22	23803757	23804748	.	1000	.	15.9381	-1	-1	656	2.81	3.36	23804225	23804748	8.00542	193	23803757	23804744	7.93271	651	Distal Intergenic	22	23741762	23754554	12793	2	NM_001199191	-49204	cfhl3	cfhl3
chr22	23871319	23871870	.	89	.	6.35276	-1	-1	377	0	0.22	23871356	23871734	2.36869	360	23871319	23871870	3.98407	358	Distal Intergenic	22	23741762	23754554	12793	2	NM_001199191	-116766	cfhl3	cfhl3
chr14	30455299	30456693	.	607	.	10.444	-1	-1	570	0.92	1.46	30455299	30456380	5.31622	810	30455325	30456693	5.12778	304	Promoter (<=1kb)	14	30455245	30461236	5992	1	NM_213641	55	cfl1	cfl1
chr20	9793071	9793733	.	379	.	9.08887	-1	-1	319	0.46	0.91	9793071	9793710	5.33459	374	9793173	9793733	3.75428	163	Promoter (<=1kb)	20	9789154	9793636	4483	2	NM_001045257	0	cgrrf1	cgrrf1
chr21	7305877	7306229	.	89	.	6.53051	-1	-1	93	0	0.22	7305957	7306229	2.46338	7	7305877	7306164	4.06713	100	Distal Intergenic	21	7294886	7296205	1320	1	NM_001114570	10992	ch25hl2	ch25hl2
chr21	7294607	7295742	.	346	.	8.6115	-1	-1	759	0.4	0.84	7294759	7295742	4.84671	677	7294607	7295642	3.76479	690	Promoter (<=1kb)	21	7294886	7296205	1320	1	NM_001114570	0	ch25hl2	ch25hl2
chr20	28367939	28368587	.	214	.	7.26765	-1	-1	383	0.22	0.52	28368005	28368587	4.17703	434	28367939	28368473	3.09062	266	Promoter (<=1kb)	20	28367845	28370374	2530	1	NM_001110126	95	chac1	chac1
chr21	15605530	15606024	.	185	.	6.80396	-1	-1	180	0.19	0.45	15605530	15605839	3.04968	64	15605749	15606024	3.75428	77	Promoter (2-3kb)	21	15608678	15612649	3972	1	NM_200784	-2654	chchd10	chchd10
chr23	34429437	34430430	.	568	.	10.2584	-1	-1	575	0.84	1.37	34429437	34430107	3.74618	429	34429541	34430430	6.51227	617	Distal Intergenic	23	34120919	34258488	137570	1	NM_001005584	308519	chchd6a	chchd6a
chr23	34280714	34282877	.	398	.	8.99028	-1	-1	1322	0.49	0.96	34280714	34282460	4.95106	118	34281249	34282877	4.03922	557	Distal Intergenic	23	34120919	34258488	137570	1	NM_001005584	159796	chchd6a	chchd6a
chr23	34224701	34226975	.	89	.	6.00354	-1	-1	1344	0	0.22	34224701	34226596	3.11702	1326	34224863	34226975	2.88652	1200	Intron (NM_001005584/chchd6a, intron 7 of 7)	23	34120919	34258488	137570	1	NM_001005584	103783	chchd6a	chchd6a
chr23	34407434	34408509	.	189	.	6.91251	-1	-1	396	0.19	0.46	34407874	34408509	2.87789	56	34407434	34408332	4.03462	296	Distal Intergenic	23	34120919	34258488	137570	1	NM_001005584	286516	chchd6a	chchd6a
chr23	34427140	34429229	.	89	.	5.59352	-1	-1	1112	0	0.22	34427998	34429019	2.37619	478	34427140	34429229	3.21733	889	Distal Intergenic	23	34120919	34258488	137570	1	NM_001005584	306222	chchd6a	chchd6a
chr23	34516174	34516892	.	183	.	6.68716	-1	-1	442	0.18	0.44	34516174	34516831	3.4272	460	34516292	34516892	3.25996	306	Distal Intergenic	23	34120919	34258488	137570	1	NM_001005584	395256	chchd6a	chchd6a
chr23	34312062	34312841	.	318	.	8.43714	-1	-1	275	0.35	0.77	34312062	34312594	3.19214	248	34312064	34312841	5.245	300	Distal Intergenic	23	34120919	34258488	137570	1	NM_001005584	191144	chchd6a	chchd6a
chr23	34314221	34315504	.	475	.	9.34555	-1	-1	401	0.64	1.14	34314366	34315350	4.19831	291	34314221	34315504	5.14724	366	Distal Intergenic	23	34120919	34258488	137570	1	NM_001005584	193303	chchd6a	chchd6a
chr23	34329550	34330019	.	306	.	8.20488	-1	-1	263	0.34	0.74	34329670	34330019	3.36334	112	34329550	34330015	4.84154	295	Distal Intergenic	23	34120919	34258488	137570	1	NM_001005584	208632	chchd6a	chchd6a
chr23	34222303	34223999	.	319	.	8.43324	-1	-1	643	0.36	0.77	34222472	34223999	4.82865	856	34222303	34223012	3.60459	261	Intron (NM_001005584/chchd6a, intron 7 of 7)	23	34120919	34258488	137570	1	NM_001005584	101385	chchd6a	chchd6a
chr23	34313102	34313943	.	89	.	6.27978	-1	-1	189	0	0.22	34313102	34313943	3.23114	134	34313244	34313632	3.04864	102	Distal Intergenic	23	34120919	34258488	137570	1	NM_001005584	192184	chchd6a	chchd6a
chr6	1559798	1560604	.	284	.	8.25857	-1	-1	477	0.3	0.69	1560063	1560604	2.94659	396	1559798	1560384	5.31198	293	Promoter (1-2kb)	6	1542261	1562250	19990	2	NM_001007394	1646	chchd6b	chchd6b
chr6	1566317	1567123	.	89	.	6.07671	-1	-1	265	0	0.22	1566479	1567123	3.09163	69	1566317	1566755	2.98508	300	Distal Intergenic	6	1542261	1562250	19990	2	NM_001007394	-4068	chchd6b	chchd6b
chr10	6586992	6587557	.	264	.	7.7404	-1	-1	331	0.28	0.64	6587075	6587557	3.43089	285	6586992	6587461	4.30951	294	Promoter (<=1kb)	10	6520167	6587584	67418	2	NM_001128298	27	chd1	chd1
chr10	6692727	6693299	.	89	.	5.40876	-1	-1	153	0	0.22	6692846	6693142	2.10905	1	6692727	6693299	3.29971	187	Distal Intergenic	10	6520167	6587584	67418	2	NM_001128298	-105144	chd1	chd1
chr10	6602474	6604902	.	89	.	5.96987	-1	-1	1793	0	0.22	6602490	6604902	3.46692	289	6602474	6604767	2.50295	1796	Distal Intergenic	10	6520167	6587584	67418	2	NM_001128298	-14891	chd1	chd1
chr10	6693599	6694512	.	193	.	7.10655	-1	-1	428	0.19	0.47	6693994	6694512	2.66847	242	6693599	6694014	4.43808	219	Distal Intergenic	10	6520167	6587584	67418	2	NM_001128298	-106016	chd1	chd1
chr18	25008866	25009994	.	368	.	8.62068	-1	-1	565	0.44	0.89	25009188	25009882	3.70995	516	25008866	25009994	4.91073	293	Distal Intergenic	18	24946941	25003048	56108	2	NM_001281462	-5819	chd2	chd2
chr18	25001655	25002568	.	220	.	7.2883	-1	-1	299	0.22	0.53	25001668	25002568	4.0606	394	25001655	25002042	3.2277	191	Promoter (<=1kb)	18	24946941	25003048	56108	2	NM_001281462	480	chd2	chd2
chr19	5140854	5142135	.	291	.	7.95131	-1	-1	762	0.32	0.7	5140854	5141765	4.19331	402	5141272	5142135	3.758	704	Promoter (<=1kb)	19	5084399	5142422	58024	2	NM_001044858	287	chd4a	chd4a
chr5	9561035	9561675	.	194	.	7.02318	-1	-1	261	0.2	0.47	9561193	9561580	2.98964	79	9561035	9561675	4.03354	286	Intron (NM_200045/chek2, intron 8 of 14)	5	9551355	9577588	26234	2	NM_200045	15913	chek2	chek2
chr22	4604953	4605512	.	89	.	6.70309	-1	-1	395	0	0.22	4605219	4605512	2.66847	192	4604953	4605435	4.03462	333	Promoter (<=1kb)	22	4577995	4605535	27541	2	NM_200074	23	cherp	cherp
chr20	16633642	16636064	.	357	.	8.49491	-1	-1	579	0.42	0.86	16633776	16636024	4.00111	182	16633642	16636064	4.4938	843	Distal Intergenic	20	16578579	16599408	20830	2	NM_001122745	-34235	ches1	ches1
chr20	16648646	16649630	.	296	.	7.97421	-1	-1	690	0.32	0.71	16648709	16649331	3.95447	471	16648646	16649630	4.01974	846	Distal Intergenic	20	16578579	16599408	20830	2	NM_001122745	-49239	ches1	ches1
chr5	16910055	16911500	.	89	.	5.24245	-1	-1	954	0	0.22	16910055	16911500	2.79696	1398	16910250	16910601	2.44549	315	Distal Intergenic	5	17276479	17309303	32825	1	NM_001100015	-364979	chfr	chfr
chr5	16944469	16945251	.	89	.	4.64722	-1	-1	624	0	0.22	16944469	16945251	2.37619	609	16944765	16945161	2.27103	344	Distal Intergenic	5	17276479	17309303	32825	1	NM_001100015	-331228	chfr	chfr
chr5	17075300	17076013	.	89	.	6.04685	-1	-1	400	0	0.22	17075303	17076013	3.23114	529	17075300	17075652	2.81571	268	Distal Intergenic	5	17276479	17309303	32825	1	NM_001100015	-200466	chfr	chfr
chr5	17213343	17215204	.	319	.	8.16596	-1	-1	1307	0.36	0.77	17214550	17215204	3.84431	275	17213343	17215136	4.32165	1132	Distal Intergenic	5	17276479	17309303	32825	1	NM_001100015	-61275	chfr	chfr
chr5	17291933	17292345	.	89	.	6.16684	-1	-1	233	0	0.22	17291933	17292226	3.55168	150	17292041	17292345	2.61516	209	Intron (NM_001100015/chfr, intron 5 of 17)	5	17276479	17309303	32825	1	NM_001100015	15455	chfr	chfr
chr5	17367256	17367707	.	185	.	6.80321	-1	-1	235	0.19	0.45	17367256	17367551	3.03773	183	17367299	17367707	3.76548	245	Distal Intergenic	5	17276479	17309303	32825	1	NM_001100015	90778	chfr	chfr
chr5	17173866	17177539	.	1000	.	14.4788	-1	-1	2318	2.36	2.96	17174161	17176846	6.85975	469	17173866	17177539	7.61907	1878	Distal Intergenic	5	17276479	17309303	32825	1	NM_001100015	-98940	chfr	chfr
chr5	16941118	16942097	.	306	.	8.22726	-1	-1	493	0.34	0.74	16941228	16942097	3.34024	310	16941118	16941807	4.88702	567	Distal Intergenic	5	17276479	17309303	32825	1	NM_001100015	-334382	chfr	chfr
chr5	16925273	16931071	.	997	.	15.7941	-1	-1	4805	1.79	2.4	16925894	16930957	11.7183	353	16925273	16931071	4.07578	5303	Distal Intergenic	5	17276479	17309303	32825	1	NM_001100015	-345408	chfr	chfr
chr5	17285929	17286862	.	89	.	6.77554	-1	-1	804	0	0.22	17286449	17286862	2.62031	377	17285929	17286857	4.15523	712	Intron (NM_001100015/chfr, intron 5 of 17)	5	17276479	17309303	32825	1	NM_001100015	9451	chfr	chfr
chr5	16812284	16813192	.	220	.	7.41018	-1	-1	367	0.22	0.53	16812284	16812941	2.96366	175	16812340	16813192	4.44652	503	Distal Intergenic	5	17276479	17309303	32825	1	NM_001100015	-463287	chfr	chfr
chr5	16762805	16763894	.	89	.	6.4521	-1	-1	514	0	0.22	16762805	16763421	3.19214	479	16763103	16763894	3.25996	251	Distal Intergenic	5	17276479	17309303	32825	1	NM_001100015	-512585	chfr	chfr
chr23	18008908	18009372	.	189	.	6.85902	-1	-1	248	0.19	0.46	18008908	18009312	3.69082	335	18009047	18009372	3.1682	22	Distal Intergenic	23	18013268	18021782	8515	1	NM_001110041	-3896	chia.5	chia.5
chr23	18027224	18027589	.	89	.	5.40267	-1	-1	345	0	0.22	18027224	18027583	2.6673	345	18027288	18027589	2.73537	282	Distal Intergenic	23	18013268	18021782	8515	1	NM_001110041	13957	chia.5	chia.5
chr25	3662369	3663024	.	211	.	7.34366	-1	-1	403	0.21	0.51	3662369	3663024	2.90781	476	3662578	3662947	4.43585	121	Promoter (<=1kb)	25	3662788	3675230	12443	1	NM_200057	0	chid1	chid1
chr18	8362224	8362974	.	263	.	7.74881	-1	-1	350	0.27	0.63	8362335	8362610	4.14913	205	8362224	8362974	3.59968	385	Promoter (<=1kb)	18	8362406	8379552	17147	1	NM_001100012	0	chkb	chkb
chr23	11669507	11669933	.	348	.	8.52709	-1	-1	206	0.4	0.84	11669570	11669933	4.49888	145	11669507	11669860	4.02821	205	Distal Intergenic	23	11439198	11513772	74575	1	NM_001163106	230310	chl1a	chl1a
chr23	11256430	11257529	.	89	.	5.72896	-1	-1	790	0	0.22	11256976	11257529	3.08299	164	11256430	11257344	2.64597	870	Distal Intergenic	23	11439198	11513772	74575	1	NM_001163106	-181669	chl1a	chl1a
chr23	11532551	11533232	.	89	.	6.80442	-1	-1	313	0	0.22	11532841	11533232	4.39899	141	11532551	11532858	2.40543	195	Distal Intergenic	23	11439198	11513772	74575	1	NM_001163106	93354	chl1a	chl1a
chr23	11260249	11262220	.	597	.	13.1183	-1	-1	1508	0.89	1.44	11260398	11262220	9.85832	314	11260249	11262080	3.25996	1457	Distal Intergenic	23	11439198	11513772	74575	1	NM_001163106	-176978	chl1a	chl1a
chr23	11272239	11278128	.	660	.	10.6026	-1	-1	1668	1.04	1.59	11272293	11277949	4.6583	803	11272239	11278128	5.94427	2479	Distal Intergenic	23	11439198	11513772	74575	1	NM_001163106	-161070	chl1a	chl1a
chr23	11545313	11546799	.	349	.	9.27853	-1	-1	621	0.4	0.84	11545538	11546665	2.75923	867	11545313	11546799	6.5193	90	Distal Intergenic	23	11439198	11513772	74575	1	NM_001163106	106116	chl1a	chl1a
chr23	11257992	11260080	.	687	.	10.8083	-1	-1	838	1.09	1.66	11258376	11260080	5.0869	657	11257992	11259880	5.72141	636	Distal Intergenic	23	11439198	11513772	74575	1	NM_001163106	-179118	chl1a	chl1a
chr23	11635769	11636533	.	89	.	5.48418	-1	-1	454	0	0.22	11635769	11636200	2.66847	188	11636106	11636533	2.81571	384	Distal Intergenic	23	11439198	11513772	74575	1	NM_001163106	196572	chl1a	chl1a
chr23	11391479	11391975	.	376	.	8.87848	-1	-1	292	0.45	0.91	11391554	11391975	4.95573	240	11391479	11391923	3.92275	270	Distal Intergenic	23	11439198	11513772	74575	1	NM_001163106	-47223	chl1a	chl1a
chr5	22503299	22505363	.	379	.	10.3772	-1	-1	1139	0.46	0.91	22503924	22504652	2.50493	619	22503299	22505363	7.87225	1035	Distal Intergenic	5	22520239	22524417	4179	1	NM_200014	-14876	chmp1b	chmp1b
chr5	22505656	22509792	.	546	.	9.92023	-1	-1	2052	0.78	1.32	22505701	22509533	4.04642	2342	22505656	22509792	5.87381	1717	Distal Intergenic	5	22520239	22524417	4179	1	NM_200014	-10447	chmp1b	chmp1b
chr12	26931177	26931905	.	181	.	6.6395	-1	-1	266	0.18	0.44	26931183	26931905	3.49947	154	26931177	26931805	3.14003	372	Distal Intergenic	12	26935954	26939671	3718	2	NM_213517	7766	chmp2a	chmp2a
chr12	26943618	26944394	.	89	.	4.97852	-1	-1	325	0	0.22	26943618	26944136	2.18967	142	26944030	26944394	2.78885	97	Distal Intergenic	12	26935954	26939671	3718	2	NM_213517	-3948	chmp2a	chmp2a
chr12	26970818	26972511	.	586	.	10.7836	-1	-1	738	0.87	1.41	26971504	26972179	3.42213	459	26970818	26972511	7.3615	296	Distal Intergenic	12	26935954	26939671	3718	2	NM_213517	-31148	chmp2a	chmp2a
chr9	18990554	18991952	.	89	.	6.10425	-1	-1	794	0	0.22	18991122	18991952	2.4961	197	18990554	18991944	3.60815	823	Distal Intergenic	9	19031896	19050245	18350	1	NM_001123297	-39944	chmp2ba	chmp2ba
chr9	18993649	18994551	.	301	.	8.19507	-1	-1	384	0.33	0.73	18993845	18994234	3.35374	171	18993649	18994551	4.84133	401	Distal Intergenic	9	19031896	19050245	18350	1	NM_001123297	-37345	chmp2ba	chmp2ba
chr9	19016246	19016937	.	89	.	4.6781	-1	-1	242	0	0.22	19016246	19016634	2.37093	117	19016517	19016937	2.30717	97	Distal Intergenic	9	19031896	19050245	18350	1	NM_001123297	-14959	chmp2ba	chmp2ba
chr9	18994871	18995814	.	265	.	8.04489	-1	-1	322	0.28	0.64	18995059	18995814	2.92553	169	18994871	18995694	5.11936	287	Distal Intergenic	9	19031896	19050245	18350	1	NM_001123297	-36082	chmp2ba	chmp2ba
chr1	32854378	32854857	.	89	.	6.58206	-1	-1	323	0	0.22	32854378	32854857	3.04968	369	32854495	32854772	3.53238	160	Distal Intergenic	1	32825994	32836679	10686	1	NM_212904	28385	chmp2bb	chmp2bb
chr1	32826109	32826580	.	89	.	6.23694	-1	-1	262	0	0.22	32826288	32826580	3.04968	178	32826109	32826450	3.18726	168	Promoter (<=1kb)	1	32825994	32836679	10686	1	NM_212904	116	chmp2bb	chmp2bb
chr6	49911299	49911918	.	179	.	6.64525	-1	-1	283	0.18	0.43	49911377	49911918	3.14873	218	49911299	49911758	3.49652	271	Intron (NM_200195/chmp4ba, intron 1 of 4)	6	49902860	49921667	18808	1	NM_200195	8440	chmp4ba	chmp4ba
chr8	45373489	45373979	.	89	.	6.33866	-1	-1	286	0	0.22	45373591	45373979	2.78246	345	45373489	45373958	3.5562	126	Distal Intergenic	8	45353896	45367229	13334	1	NM_213457	19594	chmp4bb	chmp4bb
chr15	43970059	43970462	.	322	.	8.22922	-1	-1	168	0.36	0.78	43970095	43970425	3.79114	108	43970059	43970462	4.43808	192	Distal Intergenic	15	43938384	43954537	16154	2	NM_001025175	-15523	chordc1a	chordc1a
chr4	17735400	17736032	.	211	.	7.2153	-1	-1	432	0.21	0.51	17735400	17736005	4.19331	480	17735563	17736032	3.02199	222	Promoter (<=1kb)	4	17718032	17736032	18001	2	NM_212624	0	chpt1	chpt1
chr19	41964342	41964954	.	362	.	8.60914	-1	-1	341	0.43	0.87	41964437	41964954	4.57452	302	41964342	41964684	4.03462	285	Distal Intergenic	19	41930721	41933863	3143	2	NM_001013293	-30480	chrac1	chrac1
chr15	46628894	46629896	.	241	.	8.06079	-1	-1	617	0.25	0.58	46629291	46629714	2.59116	416	46628894	46629896	5.46963	421	Distal Intergenic	15	46557486	46594810	37325	2	NM_130973	-34085	chrd	chrd
chr15	46618404	46618994	.	89	.	5.32101	-1	-1	279	0	0.22	46618482	46618913	2.72491	293	46618404	46618994	2.5961	187	Distal Intergenic	15	46557486	46594810	37325	2	NM_130973	-23595	chrd	chrd
chr15	46666052	46667429	.	404	.	9.5583	-1	-1	484	0.5	0.97	46666294	46666695	3.04545	106	46666052	46667429	6.51285	59	Distal Intergenic	15	46557486	46594810	37325	2	NM_130973	-71243	chrd	chrd
chr17	5987947	5988604	.	89	.	6.37304	-1	-1	189	0	0.22	5987947	5988509	3.14534	2	5988305	5988604	3.2277	19	Distal Intergenic	17	5922651	5944589	21939	1	NM_001040327	65297	chrna2a	chrna2a
chr17	6008111	6013827	.	1000	.	14.4169	-1	-1	3287	2.13	2.72	6009384	6013827	8.36267	863	6008111	6013815	6.05421	1774	Distal Intergenic	17	5922651	5944589	21939	1	NM_001040327	85461	chrna2a	chrna2a
chr17	5980236	5981333	.	224	.	7.37683	-1	-1	446	0.23	0.54	5980236	5981333	4.14913	717	5980242	5981030	3.2277	170	Distal Intergenic	17	5922651	5944589	21939	1	NM_001040327	57586	chrna2a	chrna2a
chr11	12874092	12879891	.	1000	.	16.8014	-1	-1	3063	2.61	3.18	12874261	12879731	11.1946	555	12874092	12879891	5.60681	1139	Distal Intergenic	11	12924601	12940741	16141	2	NM_001048063	60850	chrna4b	chrna4b
chr18	40528772	40529895	.	89	.	5.48509	-1	-1	704	0	0.22	40529348	40529856	2.1593	485	40528772	40529895	3.32579	347	Distal Intergenic	18	40496265	40518773	22509	2	NM_001017885	-10000	chrna5	chrna5
chr1	21885942	21887412	.	89	.	4.90734	-1	-1	837	0	0.22	21885942	21886833	2.63631	532	21886370	21887412	2.27103	715	Distal Intergenic	1	21793826	21821324	27499	2	NM_001042684	-64619	chrna6	chrna6
chr1	21884569	21885278	.	89	.	6.35692	-1	-1	349	0	0.22	21884569	21884917	2.61149	262	21884710	21885278	3.74543	296	Distal Intergenic	1	21793826	21821324	27499	2	NM_001042684	-63246	chrna6	chrna6
chr7	53341206	53344295	.	537	.	9.9694	-1	-1	1902	0.76	1.29	53341418	53343797	5.16982	1681	53341206	53344295	4.79958	1911	Distal Intergenic	7	53371605	53400001	28397	2	NM_201219	55706	chrna7	chrna7
chr7	53286525	53289577	.	447	.	10.2691	-1	-1	2189	0.58	1.08	53286732	53289577	6.66614	937	53286525	53289237	3.60293	1480	Distal Intergenic	7	53371605	53400001	28397	2	NM_201219	110424	chrna7	chrna7
[truncated: 17,493 more rows]
