# Supplementary material for: Shigella induces epigenetic reprogramming of zebrafish neutrophils
Source: Sci Adv. 2023 Sep 6;9(36):eadf9706. doi: 10.1126/sciadv.adf9706 (PMC10482349; doi:10.1126/sciadv.adf9706)
Supplement: Supplementary file 2 — Data files S1 to S3 [file sciadv.adf9706_data_files_s1_to_s3.zip › adf9706_Data_file_S3.xlsx]

## Sheet: IDR_ChIPseeker
Chrom	Start	End	.	X1000	..1	X57.81058	X.1	X.1.1	X9846	X5.00	X5.00.1	X38905027.1	X38933637.1	X23.85556	X2967	X38905271	X38933392	X33.95502	X1292	annotation	geneChr	geneStart	geneEnd	geneLength	geneStrand	transcriptId	distanceToTSS	geneName	geneId
chr15	21127406	21128200	.	102	.	5.91872	-1	-1	491	0	0.25	21127662	21128200	3.73571	366	21127406	21127797	2.18301	360	Distal Intergenic	15	21178233	21196748	18516	2	NM_001139479	68548	a2ml	a2ml
chr15	21155657	21156133	.	102	.	5.4891	-1	-1	133	0	0.25	21155679	21156034	2.66082	78	21155657	21156133	2.82828	166	Distal Intergenic	15	21178233	21196748	18516	2	NM_001139479	40615	a2ml	a2ml
chr5	18159965	18160951	.	290	.	8.16162	-1	-1	515	0.31	0.7	18160037	18160802	5.60438	475	18159965	18160951	2.55724	483	Distal Intergenic	5	18323526	18393690	70165	2	NM_201009	232739	aacs	aacs
chr5	18302766	18303340	.	102	.	5.87223	-1	-1	273	0	0.25	18302766	18303227	2.66185	154	18303023	18303340	3.21038	135	Distal Intergenic	5	18323526	18393690	70165	2	NM_201009	90350	aacs	aacs
chr5	18344591	18346004	.	102	.	6.91318	-1	-1	662	0	0.25	18344626	18345697	2.27704	645	18344591	18346004	4.63614	644	Intron (NM_201009/aacs, intron 12 of 18)	5	18323526	18393690	70165	2	NM_201009	47686	aacs	aacs
chr11	28450672	28451207	.	204	.	6.50218	-1	-1	128	0.2	0.49	28450677	28451207	3.02578	56	28450672	28451185	3.4764	195	Intron (NM_001034184/igsf21a, intron 5 of 9)	11	28370390	28372625	2236	1	NM_001172642	80283	aadacl4	aadacl4
chr6	59952930	59957628	.	1000	.	17.6621	-1	-1	2892	3.2	3.79	59952930	59957628	12.4162	1151	59953285	59955373	5.24585	1571	Exon (NM_001080193/kdm6al, exon 20 of 29)	6	59981913	59990102	8190	1	NM_212938	-24285	aamp	aamp
chr6	18383492	18383950	.	431	.	8.96891	-1	-1	307	0.54	1.04	18383631	18383950	3.24483	204	18383492	18383901	5.72408	271	Distal Intergenic	6	18518971	18521494	2524	2	NM_200704	137544	aanat1	aanat1
chr6	18593076	18593505	.	102	.	5.47157	-1	-1	219	0	0.25	18593076	18593451	2.65098	101	18593220	18593505	2.82059	194	Distal Intergenic	6	18518971	18521494	2524	2	NM_200704	-71583	aanat1	aanat1
chr6	18449104	18454593	.	1000	.	16.6025	-1	-1	3056	3.26	3.85	18449104	18454317	8.09	1270	18449549	18454593	8.51247	1549	Distal Intergenic	6	18518971	18521494	2524	2	NM_200704	66901	aanat1	aanat1
chr6	18508751	18509491	.	361	.	8.14281	-1	-1	436	0.42	0.87	18509064	18509491	3.50259	312	18508751	18509370	4.64022	247	Distal Intergenic	6	18518971	18521494	2524	2	NM_200704	12003	aanat1	aanat1
chr6	18412504	18413207	.	419	.	8.53314	-1	-1	384	0.52	1.01	18412504	18413099	3.64285	276	18412664	18413207	4.89029	332	Distal Intergenic	6	18518971	18521494	2524	2	NM_200704	108287	aanat1	aanat1
chr6	18506717	18507335	.	102	.	5.85626	-1	-1	259	0	0.25	18506717	18507020	3.16905	111	18506958	18507335	2.68721	167	Distal Intergenic	6	18518971	18521494	2524	2	NM_200704	14159	aanat1	aanat1
chr6	18326014	18327271	.	102	.	5.66747	-1	-1	964	0	0.25	18326672	18327071	3.1413	295	18326014	18327271	2.52617	975	Distal Intergenic	6	18518971	18521494	2524	2	NM_200704	194223	aanat1	aanat1
chr6	18494444	18494962	.	102	.	5.24237	-1	-1	114	0	0.25	18494498	18494962	2.75224	81	18494444	18494906	2.49013	93	Distal Intergenic	6	18518971	18521494	2524	2	NM_200704	26532	aanat1	aanat1
chr6	18620779	18625275	.	695	.	10.1812	-1	-1	1274	1.09	1.67	18620779	18625275	5.13123	296	18620891	18625265	5.04992	2140	Distal Intergenic	6	18518971	18521494	2524	2	NM_200704	-99286	aanat1	aanat1
chr6	18385585	18386059	.	240	.	7.01899	-1	-1	252	0.25	0.58	18385605	18386059	3.87248	287	18385585	18386040	3.14651	198	Distal Intergenic	6	18518971	18521494	2524	2	NM_200704	135435	aanat1	aanat1
chr6	18308698	18309421	.	845	.	11.1234	-1	-1	410	1.44	2.04	18308698	18309421	5.41309	396	18308928	18309354	5.71032	195	Distal Intergenic	6	18518971	18521494	2524	2	NM_200704	212073	aanat1	aanat1
chr6	18619683	18620275	.	606	.	9.67	-1	-1	386	0.9	1.46	18619695	18620275	4.20328	338	18619683	18620255	5.46672	423	Distal Intergenic	6	18518971	18521494	2524	2	NM_200704	-98190	aanat1	aanat1
chr6	18276751	18277530	.	253	.	7.41986	-1	-1	333	0.26	0.61	18276751	18277481	4.76256	344	18277035	18277530	2.6573	39	Distal Intergenic	6	18518971	18521494	2524	2	NM_200704	243964	aanat1	aanat1
chr18	18689993	18693903	.	827	.	11.8619	-1	-1	2117	1.4	1.99	18690705	18693903	4.10403	2375	18689993	18693192	7.75785	944	Distal Intergenic	18	18667344	18678385	11042	2	NM_001040035	-11609	aars1	aars1
chr15	44504618	44505068	.	102	.	5.76648	-1	-1	363	0	0.25	44504697	44505045	3.08241	323	44504618	44505068	2.68407	324	Intron (NM_214806/gria4a, intron 13 of 15)	15	44416693	44442230	25538	2	NM_001033729	-62389	aasdhppt	aasdhppt
chr15	44365503	44365836	.	102	.	6.45465	-1	-1	186	0	0.25	44365503	44365822	3.60827	149	44365515	44365836	2.84638	211	Distal Intergenic	15	44416693	44442230	25538	2	NM_001033729	76394	aasdhppt	aasdhppt
chr15	44403660	44404113	.	253	.	7.18969	-1	-1	233	0.26	0.61	44403660	44403990	3.68674	166	44403785	44404113	3.50295	175	Distal Intergenic	15	44416693	44442230	25538	2	NM_001033729	38117	aasdhppt	aasdhppt
chr15	44494332	44495236	.	513	.	9.01177	-1	-1	731	0.7	1.24	44494332	44495231	4.30105	731	44494377	44495236	4.71072	687	Intron (NM_214806/gria4a, intron 13 of 15)	15	44416693	44442230	25538	2	NM_001033729	-52103	aasdhppt	aasdhppt
chr25	27881407	27882077	.	102	.	5.12612	-1	-1	180	0	0.25	27881650	27882009	2.53064	58	27881407	27882077	2.59548	60	Intron (NM_001173985/aass, intron 22 of 22)	25	27839083	27889790	50708	1	NM_001173985	42325	aass	aass
chr25	27957262	27963051	.	553	.	9.29939	-1	-1	2931	0.79	1.33	27957262	27963051	4.63794	1710	27957293	27962929	4.66145	4122	Distal Intergenic	25	27839083	27889790	50708	1	NM_001173985	118180	aass	aass
chr5	55660041	55660536	.	102	.	5.87095	-1	-1	255	0	0.25	55660119	55660441	2.61233	182	55660041	55660536	3.25862	250	Intron (NM_001271308/acaca, intron 42 of 52)	5	55607649	55635864	28216	1	NM_001271839	52393	aatf	aatf
chr5	55661858	55662850	.	246	.	7.0987	-1	-1	399	0.25	0.59	55662010	55662850	3.07537	360	55661858	55662384	4.02333	287	Intron (NM_001271308/acaca, intron 42 of 52)	5	55607649	55635864	28216	1	NM_001271839	54210	aatf	aatf
chr5	55663315	55663942	.	252	.	7.30468	-1	-1	358	0.26	0.61	55663578	55663903	4.47149	197	55663315	55663942	2.83319	257	Intron (NM_001271308/acaca, intron 42 of 52)	5	55607649	55635864	28216	1	NM_001271839	55667	aatf	aatf
chr3	27749050	27749541	.	102	.	6.02482	-1	-1	328	0	0.25	27749050	27749541	3.78223	370	27749081	27749366	2.24259	255	Promoter (<=1kb)	3	27705233	27749461	44229	2	NM_201498	0	abat	abat
chr1	51925870	51926877	.	331	.	7.94608	-1	-1	575	0.38	0.8	51925870	51926603	3.40401	348	51925921	51926877	4.54207	751	Promoter (<=1kb)	1	51925811	51993669	67859	1	NM_001309465	60	abca1a	abca1a
chr14	6080573	6081430	.	354	.	8.03515	-1	-1	524	0.41	0.85	6080573	6081430	3.76457	665	6080640	6081145	4.27058	317	Distal Intergenic	14	6122672	6212349	89678	1	NM_001114586	-41242	abca1b	abca1b
chr14	6053285	6053721	.	102	.	5.96868	-1	-1	292	0	0.25	6053403	6053698	2.61233	72	6053285	6053721	3.35635	395	Distal Intergenic	14	6122672	6212349	89678	1	NM_001114586	-68951	abca1b	abca1b
chr14	6095681	6096199	.	233	.	6.93723	-1	-1	253	0.24	0.56	6095761	6096199	3.48202	237	6095681	6096137	3.45521	189	Distal Intergenic	14	6122672	6212349	89678	1	NM_001114586	-26473	abca1b	abca1b
chr24	28505020	28505737	.	102	.	5.78553	-1	-1	364	0	0.25	28505020	28505665	3.44909	390	28505195	28505737	2.33644	164	Distal Intergenic	24	28481879	28496239	14361	1	NM_001002206	23142	abca4a	abca4a
chr12	39293383	39293981	.	102	.	5.19669	-1	-1	299	0	0.25	39293700	39293981	2.68289	130	39293383	39293950	2.5138	151	Distal Intergenic	12	38633144	38680464	47321	1	NM_001099246	660240	abca5	abca5
chr12	38933675	38934942	.	209	.	6.59631	-1	-1	574	0.21	0.5	38934317	38934942	3.54226	491	38933675	38934467	3.05405	15	Distal Intergenic	12	38633144	38680464	47321	1	NM_001099246	300532	abca5	abca5
chr12	39070131	39075996	.	1000	.	14.6483	-1	-1	3158	1.82	2.41	39070131	39075994	10.8916	662	39070166	39075996	3.75671	5291	Distal Intergenic	12	38633144	38680464	47321	1	NM_001099246	436988	abca5	abca5
chr12	38826988	38832010	.	705	.	12.5414	-1	-1	3076	1.12	1.7	38826988	38832010	3.14578	2891	38827228	38831948	9.39559	786	Distal Intergenic	12	38633144	38680464	47321	1	NM_001099246	193845	abca5	abca5
chr12	38864077	38865496	.	614	.	10.0879	-1	-1	1031	0.92	1.48	38864077	38865496	6.08549	868	38864323	38865492	4.00237	948	Distal Intergenic	12	38633144	38680464	47321	1	NM_001099246	230934	abca5	abca5
chr12	38920050	38920840	.	654	.	10.2434	-1	-1	492	1.01	1.58	38920317	38920823	4.07079	218	38920050	38920840	6.17262	499	Distal Intergenic	12	38633144	38680464	47321	1	NM_001099246	286907	abca5	abca5
chr12	38810414	38811215	.	226	.	6.91075	-1	-1	360	0.23	0.54	38810738	38811215	4.2827	106	38810414	38810770	2.62805	290	Distal Intergenic	12	38633144	38680464	47321	1	NM_001099246	177271	abca5	abca5
chr12	39551097	39551966	.	102	.	5.72187	-1	-1	346	0	0.25	39551169	39551924	2.26666	207	39551097	39551966	3.45521	414	Distal Intergenic	12	38633144	38680464	47321	1	NM_001099246	917954	abca5	abca5
chr12	39077212	39077764	.	102	.	6.11675	-1	-1	266	0	0.25	39077212	39077764	3.07537	190	39077372	39077687	3.04138	183	Distal Intergenic	12	38633144	38680464	47321	1	NM_001099246	444069	abca5	abca5
chr12	38930738	38933428	.	230	.	6.90595	-1	-1	1525	0.23	0.56	38930738	38933428	3.48925	1453	38931970	38932921	3.4167	365	Distal Intergenic	12	38633144	38680464	47321	1	NM_001099246	297595	abca5	abca5
chr12	38937256	38938249	.	102	.	6.16503	-1	-1	491	0	0.25	38937515	38938139	2.65509	322	38937256	38938249	3.50994	401	Distal Intergenic	12	38633144	38680464	47321	1	NM_001099246	304113	abca5	abca5
chr12	38860434	38863947	.	526	.	9.6708	-1	-1	1671	0.73	1.27	38860434	38863331	6.01272	213	38861137	38863947	3.65808	2242	Distal Intergenic	12	38633144	38680464	47321	1	NM_001099246	227291	abca5	abca5
chr12	39337145	39338039	.	282	.	7.87923	-1	-1	575	0.3	0.68	39337145	39338039	5.16143	457	39337721	39338018	2.7178	118	Distal Intergenic	12	38633144	38680464	47321	1	NM_001099246	704002	abca5	abca5
chr1	5444636	5445105	.	872	.	12.334	-1	-1	304	1.52	2.1	5444699	5445031	4.16045	257	5444636	5445105	8.17354	288	Intron (NM_001145693/abcb6a, intron 2 of 19)	1	5437410	5460831	23422	1	NM_001145693	7227	abcb6a	abcb6a
chr13	548999	549569	.	102	.	6.22677	-1	-1	228	0	0.25	548999	549569	3.11309	122	549038	549431	3.11368	295	Promoter (1-2kb)	13	551336	581297	29962	1	NM_200589	-1767	abcc2	abcc2
chr13	558167	558903	.	102	.	5.91504	-1	-1	232	0	0.25	558392	558903	3.0909	92	558167	558524	2.82414	148	Intron (NM_200589/abcc2, intron 8 of 30)	13	551336	581297	29962	1	NM_200589	6832	abcc2	abcc2
chr24	36020019	36020829	.	340	.	7.89364	-1	-1	388	0.39	0.82	36020365	36020829	3.78223	224	36020019	36020428	4.11141	206	Promoter (2-3kb)	24	36022867	36041915	19049	1	NM_001076717	-2038	abcd4	abcd4
chr2	32529314	32530027	.	102	.	5.95017	-1	-1	209	0	0.25	32529532	32530027	3.16905	113	32529314	32529795	2.78112	87	Promoter (<=1kb)	2	32522336	32530327	7992	2	NM_201315	300	abcf2a	abcf2a
chr7	41141497	41142158	.	225	.	6.87587	-1	-1	311	0.23	0.54	41141497	41141826	3.37782	109	41141548	41142158	3.49805	463	Promoter (1-2kb)	7	41124270	41140046	15777	2	NM_001201361	-1452	abcf2b	abcf2b
chr15	5046893	5047330	.	281	.	7.48775	-1	-1	275	0.3	0.68	5046893	5047269	4.13943	299	5046998	5047330	3.34832	147	Intron (NM_001110454/abcg1, intron 2 of 14)	15	5037578	5083830	46253	1	NM_001110454	9316	abcg1	abcg1
chr15	5031274	5031680	.	102	.	6.13177	-1	-1	197	0	0.25	5031301	5031680	2.40532	205	5031274	5031649	3.72645	162	Distal Intergenic	15	5037578	5083830	46253	1	NM_001110454	-5898	abcg1	abcg1
chr23	46077466	46080115	.	608	.	9.86589	-1	-1	1500	0.9	1.47	46077997	46080017	4.02936	1465	46077466	46080115	5.83653	1004	Intron (NM_001042775/abcg2a, intron 5 of 12)	23	46065242	46091925	26684	1	NM_001042775	12225	abcg2a	abcg2a
chr23	46127300	46128225	.	102	.	6.1016	-1	-1	421	0	0.25	46127300	46127912	3.11309	60	46127727	46128225	2.98851	355	Distal Intergenic	23	46065242	46091925	26684	1	NM_001042775	62059	abcg2a	abcg2a
chr23	46048744	46050242	.	307	.	7.62588	-1	-1	684	0.34	0.74	46048744	46050242	3.87867	918	46048945	46050238	3.74721	250	Distal Intergenic	23	46065242	46091925	26684	1	NM_001042775	-15000	abcg2a	abcg2a
chr13	5143565	5144322	.	102	.	6.15166	-1	-1	360	0	0.25	5143877	5144322	2.80757	122	5143565	5144050	3.34409	286	Distal Intergenic	13	4902611	4935908	33298	2	NM_001039639	-207658	abcg2c	abcg2c
chr9	5501859	5502468	.	102	.	6.00108	-1	-1	224	0	0.25	5502113	5502382	2.34479	46	5501859	5502468	3.65629	148	Promoter (<=1kb)	9	5496810	5502588	5779	2	NM_001037685	120	abhd13	abhd13
chr9	5538304	5538985	.	102	.	6.0092	-1	-1	351	0	0.25	5538304	5538655	3.02578	153	5538565	5538985	2.98342	289	Distal Intergenic	9	5496810	5502588	5779	2	NM_001037685	-35717	abhd13	abhd13
chr9	5689921	5690800	.	242	.	7.01936	-1	-1	623	0.25	0.58	5689955	5690631	3.43263	582	5689921	5690800	3.58673	630	Distal Intergenic	9	5496810	5502588	5779	2	NM_001037685	-187334	abhd13	abhd13
chr22	10668674	10669384	.	281	.	7.40836	-1	-1	456	0.3	0.68	10669027	10669384	3.48202	169	10668674	10669375	3.92634	391	Promoter (<=1kb)	22	10668913	10677191	8279	1	NM_207066	0	abhd14a	abhd14a
chr22	10651006	10651420	.	102	.	6.06085	-1	-1	292	0	0.25	10651029	10651420	3.56227	253	10651006	10651356	2.49858	308	Distal Intergenic	22	10668913	10677191	8279	1	NM_207066	-17493	abhd14a	abhd14a
chr6	53622984	53624234	.	102	.	4.53352	-1	-1	254	0	0.25	53623014	53623506	2.16569	229	53622984	53624234	2.36783	250	Intron (NM_001013503/cacna2d2a, intron 4 of 38)	6	53428849	53435329	6481	1	NM_200367	194136	abhd14b	abhd14b
chr16	10601032	10603492	.	207	.	6.58052	-1	-1	682	0.2	0.5	10601666	10602297	3.15547	99	10601032	10603492	3.42505	632	Intron (NM_001111178/abhd16a, intron 11 of 19)	16	10586632	10626064	39433	2	NM_001111178	22572	abhd16a	abhd16a
chr16	10599688	10600682	.	102	.	6.64964	-1	-1	407	0	0.25	10600167	10600682	2.36826	162	10599688	10600566	4.28138	173	Intron (NM_001111178/abhd16a, intron 11 of 19)	16	10586632	10626064	39433	2	NM_001111178	25382	abhd16a	abhd16a
chr7	10657961	10658980	.	102	.	6.28649	-1	-1	180	0	0.25	10658165	10658787	3.24511	51	10657961	10658980	3.04138	105	Distal Intergenic	7	10669777	10764278	94502	1	NM_200157	-10797	abhd17c	abhd17c
chr7	10836105	10836593	.	102	.	4.75555	-1	-1	199	0	0.25	10836152	10836544	2.24175	14	10836105	10836593	2.5138	338	Distal Intergenic	7	10669777	10764278	94502	1	NM_200157	166329	abhd17c	abhd17c
chr7	10669844	10670546	.	213	.	6.68902	-1	-1	343	0.21	0.51	10669844	10670546	3.75878	368	10669860	10670479	2.93024	302	Promoter (<=1kb)	7	10669777	10764278	94502	1	NM_200157	68	abhd17c	abhd17c
chr14	45024936	45025708	.	102	.	6.14399	-1	-1	387	0	0.25	45024936	45025239	2.25183	285	45025197	45025708	3.89216	229	Distal Intergenic	14	44848714	44880185	31472	2	NM_001013347	-144752	abhd18	abhd18
chr14	44856808	44857302	.	292	.	7.77362	-1	-1	321	0.32	0.71	44856859	44857285	4.75358	135	44856808	44857302	3.02004	456	Intron (NM_001013347/abhd18, intron 11 of 13)	14	44848714	44880185	31472	2	NM_001013347	22883	abhd18	abhd18
chr14	44788122	44789822	.	1000	.	13.8114	-1	-1	609	2.08	2.68	44788437	44789822	4.75387	548	44788122	44789786	9.05753	355	Distal Intergenic	14	44848714	44880185	31472	2	NM_001013347	90363	abhd18	abhd18
chr14	45134367	45135068	.	256	.	7.19344	-1	-1	439	0.27	0.62	45134467	45135068	3.50259	402	45134367	45134887	3.69085	376	Distal Intergenic	14	44848714	44880185	31472	2	NM_001013347	-254183	abhd18	abhd18
chr14	44663261	44663676	.	102	.	5.92678	-1	-1	136	0	0.25	44663261	44663676	3.48925	138	44663280	44663632	2.43753	116	Distal Intergenic	14	44848714	44880185	31472	2	NM_001013347	216509	abhd18	abhd18
chr14	45144715	45145448	.	309	.	7.67834	-1	-1	362	0.34	0.74	45144715	45145448	3.44909	435	45144839	45145155	4.22925	165	Distal Intergenic	14	44848714	44880185	31472	2	NM_001013347	-264531	abhd18	abhd18
chr14	44643083	44643946	.	725	.	10.4573	-1	-1	294	1.17	1.75	44643088	44643806	4.53332	284	44643083	44643946	5.92395	299	Distal Intergenic	14	44848714	44880185	31472	2	NM_001013347	236239	abhd18	abhd18
chr14	44876628	44877448	.	264	.	7.28331	-1	-1	308	0.28	0.64	44876628	44877448	3.74759	146	44876776	44877333	3.53572	322	Promoter (2-3kb)	14	44848714	44880185	31472	2	NM_001013347	2737	abhd18	abhd18
chr14	44777511	44778680	.	686	.	10.1456	-1	-1	641	1.07	1.65	44777511	44778662	5.32416	772	44777794	44778680	4.82144	228	Distal Intergenic	14	44848714	44880185	31472	2	NM_001013347	101505	abhd18	abhd18
chr14	45247148	45247762	.	102	.	5.76129	-1	-1	254	0	0.25	45247318	45247762	2.64756	34	45247148	45247515	3.11373	304	Distal Intergenic	14	44848714	44880185	31472	2	NM_001013347	-366964	abhd18	abhd18
chr14	44679891	44680839	.	210	.	6.62229	-1	-1	512	0.21	0.51	44680521	44680839	2.75317	182	44679891	44680761	3.86912	212	Distal Intergenic	14	44848714	44880185	31472	2	NM_001013347	199346	abhd18	abhd18
chr14	45045716	45046671	.	219	.	6.79072	-1	-1	319	0.22	0.53	45045716	45046423	3.02578	91	45046121	45046671	3.76494	142	Distal Intergenic	14	44848714	44880185	31472	2	NM_001013347	-165532	abhd18	abhd18
chr14	44743524	44744624	.	220	.	6.80093	-1	-1	299	0.22	0.53	44743762	44744422	3.97679	78	44743524	44744624	2.82414	282	Distal Intergenic	14	44848714	44880185	31472	2	NM_001013347	135561	abhd18	abhd18
chr14	44843756	44844223	.	294	.	7.67292	-1	-1	142	0.32	0.71	44843756	44844095	4.4835	145	44843761	44844223	3.18942	134	Distal Intergenic	14	44848714	44880185	31472	2	NM_001013347	35962	abhd18	abhd18
chr14	44774816	44776376	.	695	.	10.1549	-1	-1	777	1.09	1.67	44774816	44776113	5.09468	1119	44774830	44776376	5.06024	422	Distal Intergenic	14	44848714	44880185	31472	2	NM_001013347	103809	abhd18	abhd18
chr7	13600953	13602711	.	102	.	5.6308	-1	-1	1038	0	0.25	13601301	13602096	2.56561	297	13600953	13602711	3.06519	1431	Intron (NM_200914/abhd2a, intron 6 of 10)	7	13573176	13611473	38298	1	NM_200914	27778	abhd2a	abhd2a
chr2	12128152	12128615	.	102	.	6.43272	-1	-1	309	0	0.25	12128222	12128615	3.02578	241	12128152	12128557	3.40694	308	Promoter (<=1kb)	2	12071841	12128747	56907	2	NM_001004569	132	abhd3	abhd3
chr2	12084313	12090033	.	1000	.	14.6664	-1	-1	2660	2.4	2.99	12084344	12090033	5.1515	2612	12084313	12089989	9.51491	1772	Intron (NM_001004569/abhd3, intron 3 of 8)	2	12071841	12128747	56907	2	NM_001004569	38714	abhd3	abhd3
chr9	13778205	13779110	.	275	.	7.37877	-1	-1	787	0.29	0.66	13778655	13779035	3.40401	338	13778205	13779110	3.97476	787	Intron (NM_001076586/abi2a, intron 1 of 9)	9	13762389	13828173	65785	1	NM_001076586	15817	abi2a	abi2a
chr6	9735257	9736066	.	102	.	6.24233	-1	-1	424	0	0.25	9735311	9735595	2.86576	250	9735257	9736066	3.37657	544	Promoter (<=1kb)	6	9735266	9774809	39544	1	NM_001045297	0	abi2b	abi2b
chr22	28468854	28474701	.	449	.	8.78595	-1	-1	2718	0.58	1.08	28468854	28474701	3.65554	543	28469566	28474646	5.13041	4182	Distal Intergenic	22	28496436	28532676	36241	1	NM_199859	-21735	abi3bpb	abi3bpb
chr8	14923982	14924650	.	225	.	6.8543	-1	-1	365	0.23	0.54	14924074	14924650	3.70107	329	14923982	14924457	3.15323	310	Promoter (2-3kb)	8	14921961	14942794	20834	1	NM_001122705	2022	abl2	abl2
chr5	61863913	61865449	.	320	.	8.20127	-1	-1	838	0.36	0.77	61864104	61864908	2.75224	497	61863913	61865449	5.44903	988	Intron (NM_001368694/abr, intron 10 of 20)	5	61926674	61957992	31319	1	NM_001100016	-61225	abr	abr
chr5	61923635	61924168	.	102	.	6.04147	-1	-1	206	0	0.25	61923635	61923978	2.56561	160	61923707	61924168	3.47586	181	Promoter (2-3kb)	5	61926674	61957992	31319	1	NM_001100016	-2506	abr	abr
chr19	47086612	47087010	.	424	.	8.51	-1	-1	254	0.53	1.02	47086638	47087010	4.61784	217	47086612	47086973	3.89216	265	Distal Intergenic	19	47180422	47186367	5946	2	NM_001003986	99357	abrab	abrab
chr19	47042071	47042689	.	102	.	6.32629	-1	-1	346	0	0.25	47042071	47042689	3.57719	446	47042087	47042658	2.7491	231	Distal Intergenic	19	47180422	47186367	5946	2	NM_001003986	143678	abrab	abrab
chr17	32039938	32040789	.	708	.	10.4497	-1	-1	333	1.13	1.71	32039986	32040789	4.22228	258	32039938	32040565	6.22746	361	Distal Intergenic	17	31788812	31802835	14024	2	NM_213295	-237104	abraxas2	abraxas2
chr17	32038052	32039399	.	102	.	6.17039	-1	-1	510	0	0.25	32038056	32039399	4.20328	568	32038052	32039155	1.96711	448	Distal Intergenic	17	31788812	31802835	14024	2	NM_213295	-235218	abraxas2	abraxas2
chr17	31772117	31772810	.	256	.	7.22679	-1	-1	371	0.27	0.62	31772117	31772810	4.00326	361	31772276	31772797	3.22353	222	Distal Intergenic	17	31788812	31802835	14024	2	NM_213295	30025	abraxas2	abraxas2
chr17	31802036	31802790	.	102	.	5.63832	-1	-1	239	0	0.25	31802347	31802790	2.90018	15	31802036	31802780	2.73814	152	Promoter (<=1kb)	17	31788812	31802835	14024	2	NM_213295	45	abraxas2	abraxas2
chr5	55769964	55770914	.	248	.	7.13202	-1	-1	528	0.26	0.6	55769964	55770901	4.00326	468	55770472	55770914	3.12876	81	Distal Intergenic	5	55638406	55742045	103640	2	NM_001271308	-27920	acaca	acaca
chr5	55771413	55774073	.	577	.	9.961	-1	-1	1266	0.84	1.39	55771413	55773706	3.62123	764	55772242	55774073	6.33977	940	Distal Intergenic	5	55638406	55742045	103640	2	NM_001271308	-29369	acaca	acaca
chr11	26527761	26533483	.	569	.	9.48705	-1	-1	3212	0.82	1.37	26527797	26533331	5.17363	5254	26527761	26533483	4.31342	1135	Distal Intergenic	11	26448366	26463995	15630	2	NM_001045307	-63767	acad9	acad9
chr18	39549853	39550318	.	242	.	7.11388	-1	-1	235	0.25	0.58	39549968	39550250	3.00244	134	39549853	39550318	4.11144	222	Intron (NM_200351/tnfaip8l3, intron 1 of 1)	18	39506505	39524843	18339	1	NM_201181	43349	acadl	acadl
chr10	44171553	44172506	.	102	.	4.77147	-1	-1	294	0	0.25	44171553	44172029	2.76297	105	44171958	44172506	2.0085	79	Promoter (<=1kb)	10	44152470	44170855	18386	2	NM_001003743	-699	acads	acads
chr10	44170187	44170817	.	330	.	7.79667	-1	-1	441	0.37	0.8	44170448	44170734	3.81515	191	44170187	44170817	3.98152	431	Promoter (<=1kb)	10	44152470	44170855	18386	2	NM_001003743	38	acads	acads
chr12	49214678	49215348	.	296	.	7.69637	-1	-1	409	0.32	0.71	49214692	49215262	3.02578	265	49214678	49215348	4.67059	540	Promoter (2-3kb)	12	49204395	49212353	7959	2	NM_001351649	-2326	acadsb	acadsb
chr12	49223495	49223953	.	348	.	8.04163	-1	-1	182	0.4	0.84	49223495	49223896	4.53868	179	49223566	49223953	3.50295	114	Distal Intergenic	12	49204395	49212353	7959	2	NM_001351649	-11143	acadsb	acadsb
chr7	19850497	19851359	.	321	.	7.89005	-1	-1	546	0.36	0.78	19850497	19851115	4.4835	354	19851067	19851359	3.40655	169	Promoter (<=1kb)	7	19806889	19851364	44476	2	NM_001080579	5	acap1	acap1
chr7	19781557	19787414	.	490	.	8.91147	-1	-1	4097	0.66	1.18	19781557	19787296	4.27764	4080	19781771	19787414	4.63383	3900	Distal Intergenic	7	19806889	19851364	44476	2	NM_001080579	63950	acap1	acap1
chr22	37866217	37866855	.	717	.	10.376	-1	-1	354	1.15	1.73	37866227	37866689	4.53332	337	37866217	37866855	5.84266	362	Downstream (2-3kb)	22	37822920	37861995	39076	2	NM_001102639	-4223	acap2	acap2
chr10	38736741	38737476	.	102	.	6.53314	-1	-1	500	0	0.25	38737150	38737476	3.87529	86	38736741	38737441	2.65785	506	Intron (NM_001003746/acat1, intron 3 of 11)	10	38720567	38752668	32102	1	NM_001003746	16175	acat1	acat1
chr10	38724792	38729687	.	1000	.	19.2501	-1	-1	3264	4.09	4.65	38724792	38729343	10.8925	1112	38725062	38729687	8.35758	378	Intron (NM_001003746/acat1, intron 3 of 11)	10	38720567	38752668	32102	1	NM_001003746	4226	acat1	acat1
chr10	38730567	38732242	.	219	.	6.82205	-1	-1	465	0.22	0.53	38730656	38730996	2.97836	121	38730567	38732242	3.84369	720	Intron (NM_001003746/acat1, intron 3 of 11)	10	38720567	38752668	32102	1	NM_001003746	10001	acat1	acat1
chr12	15559497	15560728	.	347	.	7.98211	-1	-1	519	0.4	0.84	15559497	15560689	4.22979	512	15559582	15560728	3.75232	441	Intron (NM_213095/acbd4, intron 1 of 12)	12	15526454	15577783	51330	2	NM_213095	17055	acbd4	acbd4
chr12	15561079	15565167	.	897	.	11.9248	-1	-1	2973	1.58	2.16	15561087	15565167	4.69377	3214	15561079	15564862	7.23107	616	Intron (NM_213095/acbd4, intron 1 of 12)	12	15526454	15577783	51330	2	NM_213095	12616	acbd4	acbd4
chr12	15573822	15574655	.	102	.	4.55384	-1	-1	676	0	0.25	15574240	15574655	2.36008	305	15573822	15574603	2.19376	630	Intron (NM_213095/acbd4, intron 1 of 12)	12	15526454	15577783	51330	2	NM_213095	3128	acbd4	acbd4
chr2	10131604	10132107	.	102	.	5.83212	-1	-1	259	0	0.25	10131604	10132107	3.61594	409	10131624	10131980	2.21618	89	Intron (NM_001100088/acbd5b, intron 8 of 11)	2	10120858	10143410	22553	1	NM_001100088	10747	acbd5b	acbd5b
chr25	8844449	8845330	.	377	.	8.1135	-1	-1	267	0.45	0.91	8844624	8845330	3.83022	220	8844449	8844747	4.28328	139	Distal Intergenic	25	8848866	8872559	23694	1	NM_001014323	-3536	accs	accs
chr25	8859799	8860422	.	102	.	6.03822	-1	-1	414	0	0.25	8859845	8860422	3.68674	308	8859799	8860287	2.35148	475	Intron (NM_001014323/accs, intron 6 of 13)	25	8848866	8872559	23694	1	NM_001014323	10934	accs	accs
chr7	28801595	28802918	.	102	.	6.51946	-1	-1	476	0	0.25	28802126	28802918	2.27227	162	28801595	28802864	4.24719	260	Intron (NM_001013568/vrk3, intron 11 of 15)	7	28809534	28822820	13287	1	NM_001130793	-6616	acd	acd
chr8	20198008	20198571	.	296	.	8.31757	-1	-1	292	0.32	0.71	20198008	20198571	5.80036	424	20198097	20198516	2.51721	72	Downstream (1-2kb)	8	20200336	20213807	13472	2	NM_001017603	15236	acer1	acer1
chr7	25831755	25833917	.	449	.	9.16286	-1	-1	1107	0.58	1.08	25831912	25833055	3.25212	524	25831755	25833917	5.91074	283	Distal Intergenic	7	25805961	25816624	10664	2	NM_131846	-15132	ache	ache
chr7	23790079	23790909	.	102	.	5.23768	-1	-1	524	0	0.25	23790079	23790909	2.93641	406	23790496	23790894	2.30127	225	Intron (NM_001324408/efs, intron 5 of 7)	7	23798263	23825102	26840	1	NM_001305582	-7354	acin1b	acin1b
chr9	24248905	24249436	.	536	.	9.37615	-1	-1	336	0.75	1.29	24248973	24249326	3.78223	274	24248905	24249436	5.59392	330	Distal Intergenic	9	24233836	24235418	1583	2	NM_001144814	-13488	ackr3a	ackr3a
chr4	25593657	25594132	.	102	.	5.07717	-1	-1	371	0	0.25	25593835	25594132	2.52197	166	25593657	25594087	2.5552	399	Distal Intergenic	4	25617920	25631535	13616	1	NM_001030110	-23788	acot14	acot14
chr4	25638497	25641089	.	387	.	8.23839	-1	-1	1092	0.47	0.93	25638497	25641089	3.9688	1176	25638849	25640782	4.26959	656	Promoter (<=1kb)	4	25637949	25658789	20841	1	NM_001025487	549	acot15	acot15
chr8	46904210	46904618	.	102	.	5.72695	-1	-1	136	0	0.25	46904239	46904505	3.00244	146	46904210	46904618	2.72451	98	Promoter (<=1kb)	8	46767794	46903890	136097	2	NM_001004617	-321	acot7	acot7
chr8	46825083	46826381	.	369	.	8.11193	-1	-1	422	0.44	0.89	46825083	46826381	3.99685	600	46825111	46825696	4.11508	217	Intron (NM_001004617/acot7, intron 6 of 8)	8	46767794	46903890	136097	2	NM_001004617	77509	acot7	acot7
chr6	18199050	18200069	.	102	.	5.15989	-1	-1	361	0	0.25	18199050	18199912	2.50204	340	18199134	18200069	2.65785	299	Distal Intergenic	6	18024805	18040340	15536	1	NM_001005933	174246	acox1	acox1
chr6	18230010	18231619	.	450	.	8.60879	-1	-1	918	0.58	1.08	18230010	18231619	4.29393	1176	18230484	18231588	4.31486	187	Distal Intergenic	6	18024805	18040340	15536	1	NM_001005933	205206	acox1	acox1
chr6	18226103	18229790	.	1000	.	16.6906	-1	-1	482	3.22	3.81	18226307	18229702	10.1813	235	18226103	18229790	6.50935	512	Distal Intergenic	6	18024805	18040340	15536	1	NM_001005933	201299	acox1	acox1
chr6	18249134	18251308	.	323	.	7.79115	-1	-1	1177	0.36	0.78	18249134	18251308	4.22228	1122	18250145	18251096	3.56887	222	Distal Intergenic	6	18024805	18040340	15536	1	NM_001005933	224330	acox1	acox1
chr6	18081951	18082604	.	217	.	6.71505	-1	-1	302	0.22	0.52	18081993	18082604	3.50259	441	18081951	18082294	3.21246	122	Distal Intergenic	6	18024805	18040340	15536	1	NM_001005933	57147	acox1	acox1
chr6	18251605	18253159	.	206	.	6.52462	-1	-1	912	0.2	0.5	18251605	18253159	3.43671	1341	18251963	18252358	3.08791	125	Distal Intergenic	6	18024805	18040340	15536	1	NM_001005933	226801	acox1	acox1
chr6	18192603	18195703	.	560	.	9.43738	-1	-1	2096	0.8	1.35	18192603	18195282	4.14445	2427	18193971	18195703	5.29293	398	Distal Intergenic	6	18024805	18040340	15536	1	NM_001005933	167799	acox1	acox1
chr7	61302065	61303158	.	102	.	6.02678	-1	-1	191	0	0.25	61302101	61302505	3.35503	252	61302065	61303158	2.67175	95	Distal Intergenic	7	61453878	61495905	42028	1	NM_213147	-150720	acox3	acox3
chr7	61289632	61290874	.	403	.	8.79096	-1	-1	649	0.5	0.97	61289632	61290813	3.15768	484	61289698	61290874	5.63328	749	Distal Intergenic	7	61453878	61495905	42028	1	NM_213147	-163004	acox3	acox3
chr7	61464157	61464827	.	102	.	6.89558	-1	-1	215	0	0.25	61464206	61464827	4.53868	98	61464157	61464632	2.3569	283	Intron (NM_213147/acox3, intron 9 of 21)	7	61453878	61495905	42028	1	NM_213147	10280	acox3	acox3
chr7	61447449	61448523	.	102	.	5.17868	-1	-1	442	0	0.25	61447449	61448342	2.95223	93	61448222	61448523	2.22645	18	Distal Intergenic	7	61453878	61495905	42028	1	NM_213147	-5355	acox3	acox3
chr7	61288267	61288978	.	102	.	6.44259	-1	-1	476	0	0.25	61288482	61288926	2.15587	193	61288267	61288978	4.28672	545	Distal Intergenic	7	61453878	61495905	42028	1	NM_213147	-164900	acox3	acox3
chr7	61372904	61373393	.	501	.	9.23164	-1	-1	339	0.68	1.21	61372971	61373350	3.64285	262	61372904	61373393	5.58879	350	Distal Intergenic	7	61453878	61495905	42028	1	NM_213147	-80485	acox3	acox3
chr23	35474864	35480332	.	1000	.	15.9343	-1	-1	4244	3.02	3.61	35474864	35480326	6.89563	2316	35475142	35480332	9.03871	1050	Distal Intergenic	23	35405910	35438822	32913	1	NM_001244782	68955	acp1	acp1
chr9	30700734	30704656	.	1000	.	14.6007	-1	-1	2403	2.57	3.17	30700734	30704656	6.35378	209	30701611	30704580	8.24696	697	Distal Intergenic	9	30668022	30679668	11647	1	NM_001110380	32713	acp6	acp6
chr8	20117751	20118277	.	102	.	6.34938	-1	-1	242	0	0.25	20117751	20118260	2.80219	219	20117944	20118277	3.54719	72	Distal Intergenic	8	20125769	20160078	34310	1	NM_001126379	-7492	acsbg2	acsbg2
chr14	988845	989492	.	102	.	6.50674	-1	-1	118	0	0.25	988845	989492	3.78223	129	988926	989485	2.72451	27	Distal Intergenic	14	924016	952586	28571	2	NM_001003569	-36260	acsl1b	acsl1b
chr14	1009971	1010605	.	211	.	6.68025	-1	-1	319	0.21	0.51	1010294	1010605	2.90798	126	1009971	1010458	3.77227	190	Distal Intergenic	14	924016	952586	28571	2	NM_001003569	-57386	acsl1b	acsl1b
chr15	43090864	43091719	.	271	.	7.43881	-1	-1	198	0.29	0.65	43090864	43091719	4.34181	262	43090920	43091522	3.097	78	Intron (NM_001045128/acsl3a, intron 2 of 13)	15	43052023	43122110	70088	1	NM_001045128	38842	acsl3a	acsl3a
chr15	43085846	43086817	.	409	.	8.42476	-1	-1	429	0.51	0.99	43085846	43086210	4.57684	119	43086044	43086817	3.84792	541	Intron (NM_001045128/acsl3a, intron 2 of 13)	15	43052023	43122110	70088	1	NM_001045128	33824	acsl3a	acsl3a
chr15	43074247	43074945	.	102	.	4.77089	-1	-1	199	0	0.25	43074256	43074658	2.21257	194	43074247	43074945	2.55832	196	Intron (NM_001045128/acsl3a, intron 2 of 13)	15	43052023	43122110	70088	1	NM_001045128	22225	acsl3a	acsl3a
chr15	43087090	43087935	.	102	.	4.97533	-1	-1	465	0	0.25	43087090	43087673	2.48596	352	43087604	43087935	2.48937	65	Intron (NM_001045128/acsl3a, intron 2 of 13)	15	43052023	43122110	70088	1	NM_001045128	35068	acsl3a	acsl3a
chr2	47619392	47619943	.	398	.	8.40024	-1	-1	316	0.49	0.96	47619481	47619943	3.55218	249	47619392	47619911	4.84806	294	Distal Intergenic	2	47637175	47662886	25712	1	NM_001145932	-17232	acsl3b	acsl3b
chr5	23052048	23055278	.	739	.	11.1646	-1	-1	1322	1.19	1.78	23052206	23053637	3.91514	1124	23052048	23055278	7.24949	271	Intron (NM_001099739/acsl4b, intron 6 of 14)	5	23014491	23070425	55935	2	NM_001099739	15147	acsl4b	acsl4b
chr5	23059696	23060160	.	102	.	6.53033	-1	-1	171	0	0.25	23059696	23060160	3.87248	118	23059739	23060112	2.65785	181	Intron (NM_001099739/acsl4b, intron 6 of 14)	5	23014491	23070425	55935	2	NM_001099739	10265	acsl4b	acsl4b
chr5	23048715	23051703	.	724	.	11.182	-1	-1	2416	1.16	1.75	23049787	23051688	7.24774	175	23048715	23051703	3.93422	2291	Intron (NM_001099739/acsl4b, intron 6 of 14)	5	23014491	23070425	55935	2	NM_001099739	18722	acsl4b	acsl4b
chr5	23044637	23045474	.	206	.	6.54317	-1	-1	278	0.2	0.5	23044798	23045474	3.38994	141	23044637	23045029	3.15323	255	Intron (NM_001099739/acsl4b, intron 6 of 14)	5	23014491	23070425	55935	2	NM_001099739	24951	acsl4b	acsl4b
chr5	23057569	23059268	.	548	.	10.365	-1	-1	601	0.77	1.32	23058026	23058712	3.1978	526	23057569	23059268	7.16724	254	Intron (NM_001099739/acsl4b, intron 6 of 14)	5	23014491	23070425	55935	2	NM_001099739	11157	acsl4b	acsl4b
chr17	26070468	26070962	.	102	.	5.64911	-1	-1	151	0	0.25	26070468	26070799	2.98099	207	26070474	26070962	2.66812	90	Distal Intergenic	17	25815556	25835524	19969	1	NM_001080656	254913	acss1	acss1
chr17	26183152	26183676	.	566	.	9.41008	-1	-1	219	0.82	1.36	26183152	26183625	4.35027	193	26183160	26183676	5.05981	238	Distal Intergenic	17	25815556	25835524	19969	1	NM_001080656	367597	acss1	acss1
chr23	9307690	9308403	.	225	.	6.86678	-1	-1	556	0.23	0.54	9308100	9308402	4.00474	190	9307690	9308403	2.86204	513	Intron (NM_001328353/acss2, intron 2 of 18)	23	9295570	9353478	57909	1	NM_001328353	12121	acss2	acss2
chr23	9295580	9296648	.	239	.	7.16688	-1	-1	286	0.24	0.58	9295580	9296648	4.53686	356	9295766	9296121	2.63002	30	Promoter (<=1kb)	23	9295570	9353478	57909	1	NM_001328353	11	acss2	acss2
chr23	9417545	9418117	.	102	.	5.4622	-1	-1	323	0	0.25	9417545	9417852	2.22892	294	9417763	9418117	3.23328	134	Distal Intergenic	23	9295570	9353478	57909	1	NM_001328353	121976	acss2	acss2
chr2	54859905	54861181	.	496	.	9.04457	-1	-1	528	0.67	1.2	54860059	54861038	4.95807	304	54859905	54861181	4.0865	598	Intron (NM_001277117/acss2l, intron 11 of 15)	2	54855920	54909308	53389	2	NM_001277117	48127	acss2l	acss2l
chr2	54863930	54864561	.	277	.	7.45873	-1	-1	351	0.29	0.67	54864133	54864511	4.31136	82	54863930	54864561	3.14737	417	Intron (NM_001277117/acss2l, intron 11 of 15)	2	54855920	54909308	53389	2	NM_001277117	44747	acss2l	acss2l
chr2	54861883	54863751	.	213	.	6.68423	-1	-1	1153	0.21	0.51	54862777	54863751	3.64285	355	54861883	54863458	3.04138	1057	Intron (NM_001277117/acss2l, intron 11 of 15)	2	54855920	54909308	53389	2	NM_001277117	45557	acss2l	acss2l
chr1	7968770	7969675	.	536	.	9.19636	-1	-1	468	0.75	1.29	7968770	7969675	4.40462	312	7969255	7969616	4.79174	139	Promoter (<=1kb)	1	7964991	7968566	3576	2	NM_131031	-205	actb1	actb1
chr3	40387169	40387665	.	102	.	5.97085	-1	-1	282	0	0.25	40387169	40387469	2.25183	217	40387190	40387665	3.71902	327	Promoter (1-2kb)	3	40384186	40389162	4977	2	NM_181601	1497	actb2	actb2
chr3	40359307	40359889	.	386	.	8.23799	-1	-1	222	0.47	0.93	40359351	40359699	3.9688	34	40359307	40359889	4.26919	366	Distal Intergenic	3	40384186	40389162	4977	2	NM_181601	29273	actb2	actb2
chr13	36264046	36265872	.	1000	.	12.9236	-1	-1	1189	1.82	2.42	36264271	36265420	4.58861	599	36264046	36265872	8.33495	501	Promoter (<=1kb)	13	36195256	36265675	70420	2	NM_001168286	0	actn1	actn1
chr15	43192910	43194168	.	565	.	9.54912	-1	-1	503	0.81	1.36	43192910	43193592	5.32827	424	43192915	43194168	4.22085	577	Promoter (<=1kb)	15	43192879	43242964	50086	1	NM_199586	32	actn4	actn4
chr10	42693684	42694186	.	233	.	6.99364	-1	-1	253	0.24	0.56	42693684	42694186	4.16045	324	42693717	42694122	2.83319	149	Promoter (<=1kb)	10	42693590	42712459	18870	1	NM_213372	95	actr1	actr1
chr13	5848795	5849791	.	345	.	8.20639	-1	-1	696	0.4	0.83	5849479	5849791	3.14658	102	5848795	5849770	5.05981	606	Promoter (<=1kb)	13	5818131	5849956	31826	2	NM_001017542	165	actr2b	actr2b
chr9	56881124	56881945	.	758	.	10.7202	-1	-1	182	1.23	1.83	56881177	56881945	4.47149	186	56881124	56881883	6.2487	126	Promoter (<=1kb)	9	56881105	56885119	4015	1	NM_001003944	20	actr3	actr3
chr24	7320843	7321386	.	102	.	5.34666	-1	-1	196	0	0.25	7320945	7321254	2.1709	190	7320843	7321386	3.17576	100	Distal Intergenic	24	7276702	7292609	15908	2	NM_001089556	-28235	actr3b	actr3b
chr9	331876	332453	.	672	.	10.333	-1	-1	230	1.05	1.62	331876	332453	6.05157	297	331878	332369	4.28138	162	Promoter (<=1kb)	9	331854	340661	8808	1	NM_213488	23	actr5	actr5
chr8	53495472	53496584	.	287	.	7.72836	-1	-1	348	0.31	0.69	53495472	53496584	4.73035	196	53495883	53496537	2.99801	89	Distal Intergenic	8	53536644	53553869	17226	2	NM_001001400	57285	actr8	actr8
chr8	53535815	53536270	.	102	.	6.23254	-1	-1	292	0	0.25	53535815	53536235	2.93795	191	53535841	53536270	3.29459	368	Downstream (<1kb)	8	53536644	53553869	17226	2	NM_001001400	17599	actr8	actr8
chr9	25755925	25756657	.	422	.	8.76421	-1	-1	150	0.53	1.02	25755925	25756657	5.25427	159	25755941	25756270	3.50994	125	Distal Intergenic	9	25572321	25633222	60902	2	NM_001110278	-122704	acvr2aa	acvr2aa
chr9	25632317	25633267	.	274	.	7.34156	-1	-1	426	0.29	0.66	25632364	25632903	3.78223	294	25632317	25633267	3.55933	512	Promoter (<=1kb)	9	25572321	25633222	60902	2	NM_001110278	0	acvr2aa	acvr2aa
chr9	25791665	25792561	.	259	.	7.21342	-1	-1	293	0.27	0.62	25791665	25792141	3.44909	312	25791695	25792561	3.76433	245	Distal Intergenic	9	25572321	25633222	60902	2	NM_001110278	-158444	acvr2aa	acvr2aa
chr24	41307342	41308038	.	102	.	7.05104	-1	-1	159	0	0.25	41307342	41308038	4.93387	160	41307500	41307956	2.11717	1	Intron (NM_131210/acvr2ba, intron 9 of 11)	24	41301445	41357193	55749	2	NM_131210	49155	acvr2ba	acvr2ba
chr24	41322307	41322978	.	326	.	8.80971	-1	-1	324	0.37	0.79	41322320	41322591	2.38479	227	41322307	41322978	6.42492	408	Intron (NM_131210/acvr2ba, intron 1 of 11)	24	41301445	41357193	55749	2	NM_131210	34215	acvr2ba	acvr2ba
chr22	36768290	36768923	.	102	.	5.39489	-1	-1	205	0	0.25	36768290	36768923	3.00524	212	36768335	36768617	2.38965	153	Distal Intergenic	22	36786271	36805234	18964	2	NM_001272080	36311	acy1	acy1
chr23	26010393	26013210	.	102	.	7.22668	-1	-1	2130	0	0.25	26010393	26013210	5.07532	2700	26011884	26012478	2.15136	70	Intron (NM_001166156/pkig, intron 2 of 2)	23	26019907	26050115	30209	2	NM_001002646	36905	ada	ada
chr25	16575811	16576520	.	102	.	5.72515	-1	-1	398	0	0.25	16575811	16576140	2.64362	262	16575863	16576520	3.08153	482	Distal Intergenic	25	16593238	16604521	11284	1	NM_001033717	-16718	ada2a	ada2a
chr25	16559986	16560513	.	102	.	6.43046	-1	-1	329	0	0.25	16559986	16560513	3.4084	403	16560146	16560500	3.02206	96	Distal Intergenic	25	16593238	16604521	11284	1	NM_001033717	-32725	ada2a	ada2a
chr25	20403240	20406048	.	1000	.	12.5248	-1	-1	1331	1.92	2.52	20403380	20405609	6.7555	322	20403240	20406048	5.7693	905	Distal Intergenic	25	20470150	20477157	7008	2	NM_001033744	71109	adal	adal
chr25	20449933	20450773	.	102	.	6.09122	-1	-1	337	0	0.25	20449933	20450583	3.40401	434	20449975	20450773	2.68721	199	Distal Intergenic	25	20470150	20477157	7008	2	NM_001033744	26384	adal	adal
chr25	20446346	20447328	.	102	.	5.62887	-1	-1	434	0	0.25	20446346	20447328	3.50259	232	20446628	20447283	2.12628	355	Distal Intergenic	25	20470150	20477157	7008	2	NM_001033744	29829	adal	adal
chr7	30173798	30174494	.	238	.	7.09191	-1	-1	160	0.24	0.58	30173798	30174494	2.68289	23	30173837	30174493	4.40902	259	Intron (NM_001159314/adam10a, intron 2 of 15)	7	30137921	30220880	82960	2	NM_001159314	46386	adam10a	adam10a
chr25	70827	71421	.	304	.	7.8432	-1	-1	356	0.33	0.73	71114	71421	4.77626	183	70827	71211	3.06694	242	Exon (NM_200420/adam10b, exon 4 of 13)	25	65382	75416	10035	1	NM_200420	5446	adam10b	adam10b
chr17	35330348	35331160	.	449	.	8.71025	-1	-1	278	0.58	1.08	35330348	35331160	4.78391	453	35330348	35331008	3.92634	103	Promoter (<=1kb)	17	35299551	35330817	31267	2	NM_199673	0	adam17a	adam17a
chr13	24541066	24541948	.	243	.	7.11922	-1	-1	515	0.25	0.59	24541126	24541552	4.16045	179	24541066	24541948	2.95877	792	Promoter (<=1kb)	13	24541031	24549184	8154	1	NM_200637	36	adam8a	adam8a
chr8	20319919	20324216	.	1000	.	15.1437	-1	-1	2347	2.39	2.97	20319998	20324128	4.74592	640	20319919	20324216	10.3978	565	Intron (NM_001123274/adamts10, intron 8 of 23)	8	20266284	20348665	82382	2	NM_001123274	24449	adamts10	adamts10
chr5	29576084	29576559	.	382	.	8.29565	-1	-1	316	0.46	0.92	29576107	29576539	3.43671	305	29576084	29576559	4.85894	304	Promoter (2-3kb)	5	29578857	29608915	30059	1	NM_001126429	-2298	adamts15a	adamts15a
chr5	44807095	44808116	.	565	.	9.42121	-1	-1	524	0.81	1.36	44807095	44807835	4.75387	522	44807334	44808116	4.66734	287	Intron (NM_001287096/adamts3, intron 5 of 21)	5	44722581	44932695	210115	1	NM_001287096	84515	adamts3	adamts3
chr5	44835966	44836740	.	102	.	5.23014	-1	-1	326	0	0.25	44836020	44836740	3.16395	217	44835966	44836422	2.06619	381	Intron (NM_001287096/adamts3, intron 7 of 21)	5	44722581	44932695	210115	1	NM_001287096	113386	adamts3	adamts3
chr5	44828674	44829072	.	102	.	6.19066	-1	-1	254	0	0.25	44828674	44829072	3.32478	297	44828759	44829067	2.86588	127	Intron (NM_001287096/adamts3, intron 7 of 21)	5	44722581	44932695	210115	1	NM_001287096	106094	adamts3	adamts3
chr5	44837234	44837680	.	102	.	5.33336	-1	-1	217	0	0.25	44837337	44837637	2.25183	105	44837234	44837680	3.08153	226	Intron (NM_001287096/adamts3, intron 7 of 21)	5	44722581	44932695	210115	1	NM_001287096	114654	adamts3	adamts3
chr5	44832042	44833751	.	540	.	9.94981	-1	-1	931	0.76	1.3	44832042	44833751	6.43987	248	44832151	44833653	3.50994	509	Intron (NM_001287096/adamts3, intron 7 of 21)	5	44722581	44932695	210115	1	NM_001287096	109462	adamts3	adamts3
chr5	44774293	44774743	.	256	.	7.31523	-1	-1	174	0.27	0.62	44774314	44774723	2.86576	170	44774293	44774743	4.44947	158	Intron (NM_001287096/adamts3, intron 4 of 21)	5	44722581	44932695	210115	1	NM_001287096	51713	adamts3	adamts3
chr5	44810865	44816567	.	1000	.	14.8541	-1	-1	2937	2.33	2.92	44810865	44816567	4.74592	5291	44810877	44816499	10.1082	1247	Intron (NM_001287096/adamts3, intron 6 of 21)	5	44722581	44932695	210115	1	NM_001287096	88285	adamts3	adamts3
chr5	44830433	44831503	.	102	.	6.14965	-1	-1	517	0	0.25	44830906	44831339	3.01228	199	44830433	44831503	3.13737	363	Intron (NM_001287096/adamts3, intron 7 of 21)	5	44722581	44932695	210115	1	NM_001287096	107853	adamts3	adamts3
chr5	44709718	44710210	.	102	.	6.1247	-1	-1	157	0	0.25	44709718	44710210	3.68467	214	44709755	44710048	2.44003	63	Distal Intergenic	5	44722581	44932695	210115	1	NM_001287096	-12371	adamts3	adamts3
chr5	44823502	44828233	.	1000	.	15.6893	-1	-1	4388	2.96	3.54	44823502	44828153	7.16947	925	44823960	44828233	8.51983	225	Intron (NM_001287096/adamts3, intron 7 of 21)	5	44722581	44932695	210115	1	NM_001287096	100922	adamts3	adamts3
chr11	19061890	19062490	.	102	.	6.13951	-1	-1	311	0	0.25	19062199	19062490	3.02578	155	19061890	19062405	3.11373	158	Intron (NM_001257196/adamts9, intron 27 of 29)	11	18996744	19065460	68717	1	NM_001257196	65147	adamts9	adamts9
chr11	19075712	19076508	.	210	.	6.61409	-1	-1	270	0.21	0.51	19075712	19076246	3.78223	117	19076084	19076508	2.83186	51	Distal Intergenic	11	18996744	19065460	68717	1	NM_001257196	78969	adamts9	adamts9
chr11	19077188	19078402	.	248	.	7.14943	-1	-1	552	0.26	0.6	19077491	19078014	3.02578	259	19077188	19078402	4.12365	543	Distal Intergenic	11	18996744	19065460	68717	1	NM_001257196	80445	adamts9	adamts9
chr16	23652618	23653175	.	302	.	7.60969	-1	-1	348	0.33	0.73	23652712	23653175	3.66466	341	23652618	23653055	3.94503	261	Distal Intergenic	16	23616551	23644499	27949	1	NM_131596	36068	adar	adar
chr16	23651180	23652213	.	355	.	8.0206	-1	-1	434	0.41	0.86	23651180	23652213	3.79975	615	23651213	23651635	4.22085	220	Distal Intergenic	16	23616551	23644499	27949	1	NM_131596	34630	adar	adar
chr25	34318424	34319063	.	102	.	5.41067	-1	-1	426	0	0.25	34318424	34319063	3.07537	569	34318444	34318751	2.3353	264	Intron (NM_001082887/adat1, intron 6 of 8)	25	34306112	34328524	22413	1	NM_001082887	12313	adat1	adat1
chr20	37857075	37857771	.	102	.	6.13951	-1	-1	354	0	0.25	37857318	37857771	3.02578	391	37857075	37857391	3.11373	75	Promoter (<=1kb)	20	37830874	37857533	26660	2	NM_001083097	0	adat2	adat2
chr20	37841379	37843090	.	482	.	9.10785	-1	-1	934	0.65	1.16	37841379	37842962	5.26416	380	37841740	37843090	3.84369	1127	Intron (NM_001083097/adat2, intron 5 of 5)	20	37830874	37857533	26660	2	NM_001083097	14443	adat2	adat2
chr20	37838245	37839332	.	102	.	5.98085	-1	-1	574	0	0.25	37838374	37839106	2.84982	611	37838245	37839332	3.13103	408	Intron (NM_001083097/adat2, intron 5 of 5)	20	37830874	37857533	26660	2	NM_001083097	18201	adat2	adat2
chr17	17653019	17653425	.	217	.	6.75785	-1	-1	239	0.22	0.52	17653019	17653425	3.36263	241	17653081	17653409	3.39522	176	Intron (NM_001123049/adck1, intron 2 of 9)	17	17472359	17736442	264084	2	NM_001123049	83017	adck1	adck1
chr17	17651434	17651846	.	102	.	5.03979	-1	-1	204	0	0.25	17651434	17651777	2.68289	35	17651549	17651846	2.3569	259	Intron (NM_001123049/adck1, intron 2 of 9)	17	17472359	17736442	264084	2	NM_001123049	84596	adck1	adck1
chr19	11945061	11945629	.	102	.	6.52294	-1	-1	160	0	0.25	11945061	11945485	3.78072	30	11945307	11945629	2.74222	44	Intron (NM_001202526/adck5, intron 3 of 14)	19	11937022	11973660	36639	1	NM_001202526	8040	adck5	adck5
chr19	28203750	28206776	.	855	.	11.5135	-1	-1	2692	1.47	2.06	28204291	28206716	4.54949	2251	28203750	28206776	6.96397	2592	Distal Intergenic	19	28025703	28192426	166724	2	NM_001099987	-11325	adcy2b	adcy2b
chr19	28106267	28107019	.	102	.	5.4753	-1	-1	351	0	0.25	28106267	28107019	2.56561	353	28106426	28106733	2.90969	190	Intron (NM_001099987/adcy2b, intron 4 of 24)	19	28025703	28192426	166724	2	NM_001099987	85407	adcy2b	adcy2b
chr19	28122765	28128492	.	1000	.	12.6598	-1	-1	1451	1.96	2.57	28122765	28128492	5.90447	811	28123117	28128369	6.75528	631	Intron (NM_001099987/adcy2b, intron 3 of 24)	19	28025703	28192426	166724	2	NM_001099987	63934	adcy2b	adcy2b
chr19	28178886	28179883	.	410	.	8.43527	-1	-1	377	0.51	0.99	28179154	28179583	4.51034	253	28178886	28179883	3.92493	233	Intron (NM_001099987/adcy2b, intron 1 of 24)	19	28025703	28192426	166724	2	NM_001099987	12543	adcy2b	adcy2b
chr16	2280024	2280543	.	102	.	5.63602	-1	-1	157	0	0.25	2280024	2280437	2.68289	157	2280071	2280543	2.95313	111	Intron (NM_001162542/adcy3a, intron 18 of 19)	16	2277532	2320987	43456	2	NM_001162542	40444	adcy3a	adcy3a
chr16	2268564	2268994	.	285	.	8.23812	-1	-1	248	0.31	0.69	2268564	2268961	5.84847	152	2268609	2268994	2.38965	300	Distal Intergenic	16	2277532	2320987	43456	2	NM_001162542	51993	adcy3a	adcy3a
chr16	2138742	2140738	.	762	.	11.981	-1	-1	1489	1.24	1.84	2139268	2140412	3.64944	768	2138742	2140738	8.3316	343	Distal Intergenic	16	2277532	2320987	43456	2	NM_001162542	180249	adcy3a	adcy3a
chr9	38145761	38146416	.	455	.	8.7453	-1	-1	288	0.59	1.1	38145761	38146416	4.75852	349	38145857	38146371	3.98678	131	Intron (NM_001171585/adcy5, intron 1 of 20)	9	38062782	38212197	149416	2	NM_001171585	65781	adcy5	adcy5
chr9	38154177	38154645	.	102	.	6.1381	-1	-1	301	0	0.25	38154243	38154645	2.68289	304	38154177	38154554	3.45521	232	Intron (NM_001171585/adcy5, intron 1 of 20)	9	38062782	38212197	149416	2	NM_001171585	57552	adcy5	adcy5
chr9	38213413	38213869	.	341	.	7.88971	-1	-1	216	0.39	0.82	38213413	38213719	3.94468	167	38213510	38213869	3.94503	169	Promoter (1-2kb)	9	38062782	38212197	149416	2	NM_001171585	-1217	adcy5	adcy5
chr2	43003582	43004618	.	102	.	6.15289	-1	-1	491	0	0.25	43003943	43004395	3.16395	251	43003582	43004618	2.98894	371	Intron (NM_001143752/adcy8, intron 2 of 15)	2	42926672	43015056	88385	2	NM_001143752	10438	adcy8	adcy8
chr7	71394735	71395370	.	102	.	5.03023	-1	-1	469	0	0.25	71394735	71395289	2.13736	388	71394790	71395370	2.89287	495	Distal Intergenic	7	71306606	71315590	8985	1	NM_001328496	88130	adcyap1a	adcyap1a
chr2	31254772	31260373	.	976	.	12.7884	-1	-1	1219	1.76	2.35	31254772	31260373	8.19608	924	31254782	31260288	4.59228	889	Distal Intergenic	2	31313932	31319443	5512	2	NM_001272081	59070	adcyap1b	adcyap1b
chr2	31210151	31210837	.	330	.	7.84162	-1	-1	349	0.37	0.8	31210250	31210670	4.20328	239	31210151	31210837	3.63834	360	Distal Intergenic	2	31313932	31319443	5512	2	NM_001272081	108606	adcyap1b	adcyap1b
chr2	31214517	31218635	.	260	.	7.22853	-1	-1	2748	0.27	0.63	31214517	31218635	3.0976	3633	31214694	31218484	4.13093	1686	Distal Intergenic	2	31313932	31319443	5512	2	NM_001272081	100808	adcyap1b	adcyap1b
chr2	51091186	51092340	.	417	.	8.61139	-1	-1	347	0.52	1.01	51091365	51091665	4.97305	174	51091186	51092340	3.63834	341	Intron (NM_001013444/adcyap1r1a, intron 1 of 11)	2	51087620	51157717	70098	1	NM_001142926	3567	adcyap1r1a	adcyap1r1a
chr21	2041538	2042086	.	102	.	6.42472	-1	-1	228	0	0.25	2041538	2042086	3.07312	180	2041623	2041981	3.3516	192	Promoter (<=1kb)	21	1964469	2042137	77669	2	NM_001079958	51	add1	add1
chr21	1929739	1930420	.	499	.	10.1114	-1	-1	327	0.68	1.2	1929939	1930272	3.02578	249	1929739	1930420	7.08563	205	Distal Intergenic	21	1964469	2042137	77669	2	NM_001079958	111717	add1	add1
chr21	2031549	2032141	.	102	.	5.53928	-1	-1	213	0	0.25	2031550	2032141	2.62735	187	2031549	2031956	2.91193	239	Intron (NM_001079958/add1, intron 1 of 14)	21	1964469	2042137	77669	2	NM_001079958	9996	add1	add1
chr22	30216187	30218723	.	653	.	11.9893	-1	-1	860	1.01	1.57	30216187	30218723	3.11197	1354	30216206	30218648	8.87737	377	Intron (NM_199663/add3a, intron 4 of 17)	22	30098081	30320486	222406	1	NM_199663	118107	add3a	add3a
chr17	20259581	20260902	.	102	.	5.89938	-1	-1	702	0	0.25	20259676	20260902	2.96032	646	20259581	20260425	2.93906	663	Intron (NM_001202527/add3b, intron 2 of 14)	17	20228341	20267694	39354	2	NM_001202527	6792	add3b	add3b
chr17	20256548	20257387	.	102	.	4.84012	-1	-1	375	0	0.25	20256808	20257387	2.44726	205	20256548	20257091	2.39286	285	Intron (NM_001202527/add3b, intron 2 of 14)	17	20228341	20267694	39354	2	NM_001202527	10307	add3b	add3b
chr17	20346714	20347988	.	246	.	7.10185	-1	-1	707	0.25	0.59	20347257	20347988	3.40401	341	20346714	20347833	3.69784	531	Distal Intergenic	17	20228341	20267694	39354	2	NM_001202527	-79021	add3b	add3b
chr8	38173809	38176424	.	1000	.	15.8084	-1	-1	1775	3.02	3.61	38173912	38176325	8.03898	238	38173809	38176424	7.76946	2339	Intron (NM_001326402/pdlim2, intron 6 of 9)	8	37993744	38126192	132449	2	NM_001318071	-47618	adgra2	adgra2
chr8	38172481	38173215	.	471	.	8.78787	-1	-1	345	0.62	1.14	38172481	38173161	4.34181	396	38172525	38173215	4.44606	250	Intron (NM_001326402/pdlim2, intron 6 of 9)	8	37993744	38126192	132449	2	NM_001318071	-46290	adgra2	adgra2
chr8	38060286	38061170	.	102	.	4.63623	-1	-1	761	0	0.25	38060678	38060976	2.0606	296	38060286	38061170	2.57563	835	Intron (NM_001318071/adgra2, intron 2 of 18)	8	37993744	38126192	132449	2	NM_001318071	65022	adgra2	adgra2
chr7	69776030	69776457	.	102	.	6.87259	-1	-1	160	0	0.25	69776044	69776457	4.68958	191	69776030	69776441	2.18301	115	Distal Intergenic	7	69816793	69882884	66092	2	NM_001302224	106427	adgra3	adgra3
chr2	1466053	1471787	.	1000	.	13.7127	-1	-1	2885	1.97	2.57	1466053	1471787	9.15066	2122	1466222	1471745	4.56206	4573	Intron (NM_001366847/adgrl2b.1, intron 4 of 19)	2	1371958	1561835	189878	1	NM_001366848	94096	adgrl2b.1	adgrl2b.1
chr2	1478578	1484287	.	1000	.	15.6663	-1	-1	3536	2.74	3.33	1479460	1484137	5.50448	1126	1478578	1484287	10.1619	1514	Intron (NM_001366847/adgrl2b.1, intron 5 of 19)	2	1371958	1561835	189878	1	NM_001366848	106621	adgrl2b.1	adgrl2b.1
chr2	1439709	1440280	.	206	.	6.53361	-1	-1	330	0.2	0.5	1439816	1440280	3.32478	263	1439709	1440193	3.20883	291	Intron (NM_001366847/adgrl2b.1, intron 4 of 19)	2	1371958	1561835	189878	1	NM_001366848	67752	adgrl2b.1	adgrl2b.1
chr11	7497548	7498175	.	102	.	6.10355	-1	-1	365	0	0.25	7497808	7498175	2.44726	296	7497548	7498148	3.65629	175	Distal Intergenic	11	7373374	7400475	27102	2	NM_213367	-97074	adgrl4	adgrl4
chr2	42223148	42223649	.	102	.	6.06985	-1	-1	380	0	0.25	42223324	42223649	2.59094	293	42223148	42223648	3.47891	291	Distal Intergenic	2	42246070	42260157	14088	2	NM_207086	36508	adhfe1	adhfe1
chr11	24562458	24562981	.	102	.	6.80997	-1	-1	412	0	0.25	24562549	24562981	4.53868	287	24562458	24562925	2.27129	447	Promoter (<=1kb)	11	24562454	24576923	14470	1	NM_001327754	5	adipor1a	adipor1a
chr8	28370968	28371656	.	102	.	6.19324	-1	-1	260	0	0.25	28370968	28371623	2.59094	45	28371283	28371656	3.6023	161	Intron (NM_213500/adipor1b, intron 7 of 7)	8	28362590	28374308	11719	1	NM_213500	8379	adipor1b	adipor1b
chr13	25068019	25068832	.	102	.	6.23414	-1	-1	452	0	0.25	25068095	25068822	3.48596	304	25068019	25068832	2.74818	524	Promoter (<=1kb)	13	24788144	25068829	280686	2	NM_212791	0	adka	adka
chr7	66673898	66674618	.	309	.	8.1234	-1	-1	421	0.34	0.75	66673898	66674618	5.29512	396	66674181	66674579	2.82828	164	Distal Intergenic	7	66651115	66653311	2197	2	NM_001326709	-20588	adma	adma
chr7	66717287	66718020	.	537	.	9.33601	-1	-1	407	0.75	1.29	66717436	66717796	3.91514	229	66717287	66718020	5.42087	436	Distal Intergenic	7	66651115	66653311	2197	2	NM_001326709	-63977	adma	adma
chr2	53679486	53682152	.	517	.	9.42236	-1	-1	1315	0.71	1.25	53679499	53682152	5.59441	1760	53679486	53681936	3.82795	857	Distal Intergenic	2	53756681	53772703	16023	2	NM_131876	90551	admp	admp
chr19	21201510	21202399	.	210	.	6.62134	-1	-1	316	0.21	0.51	21201510	21202399	3.78223	289	21201738	21202149	2.83911	115	Promoter (<=1kb)	19	21201399	21207757	6359	1	NM_001080013	112	adnp2b	adnp2b
chr11	25165990	25166601	.	102	.	5.27373	-1	-1	379	0	0.25	25165990	25166599	3.00244	474	25166220	25166601	2.27129	55	Promoter (<=1kb)	11	25165924	25171020	5097	1	NM_001080015	67	adnpa	adnpa
chr23	20591774	20592764	.	255	.	7.18639	-1	-1	540	0.26	0.61	20591774	20592501	3.28724	511	20592160	20592764	3.89915	183	Promoter (<=1kb)	23	20592073	20602190	10118	1	NM_001347570	0	adnpb	adnpb
chr12	8394305	8395852	.	102	.	5.69652	-1	-1	740	0	0.25	8394305	8395852	3.23352	695	8394816	8395362	2.463	274	Distal Intergenic	12	8437025	8438670	1646	1	NM_001008634	-41173	adoa	adoa
chr12	8374581	8375213	.	280	.	7.4658	-1	-1	362	0.3	0.68	8374581	8375100	4.25869	241	8374587	8375213	3.20711	477	Distal Intergenic	12	8437025	8438670	1646	1	NM_001008634	-61812	adoa	adoa
chr12	8396646	8398136	.	102	.	6.55343	-1	-1	394	0	0.25	8396646	8398136	2.37485	23	8397287	8397641	4.17858	125	Distal Intergenic	12	8437025	8438670	1646	1	NM_001008634	-38889	adoa	adoa
chr12	8437228	8437799	.	274	.	7.38105	-1	-1	150	0.29	0.66	8437228	8437645	3.94468	121	8437254	8437799	3.43637	153	Promoter (<=1kb)	12	8437025	8438670	1646	1	NM_001008634	204	adoa	adoa
chr12	8372576	8373111	.	240	.	6.98444	-1	-1	244	0.24	0.58	8372631	8373111	3.44909	254	8372576	8372934	3.53535	179	Distal Intergenic	12	8437025	8438670	1646	1	NM_001008634	-63914	adoa	adoa
chr12	8353948	8354426	.	102	.	5.5869	-1	-1	277	0	0.25	8354006	8354426	2.64756	234	8353948	8354332	2.93934	263	Distal Intergenic	12	8437025	8438670	1646	1	NM_001008634	-82599	adoa	adoa
chr17	13043389	13044131	.	266	.	7.28518	-1	-1	417	0.28	0.64	13043507	13044107	3.78223	148	13043389	13044131	3.50295	569	Promoter (<=1kb)	17	13042318	13044123	1806	2	NM_213193_2	0	adob	adob
chr17	43669257	43670135	.	350	.	8.0746	-1	-1	242	0.41	0.84	43669354	43669936	3.40401	106	43669257	43670135	4.67059	282	Promoter (<=1kb)	17	43669402	43671207	1806	1	NM_213193	0	adob	adob
chr8	30672974	30673691	.	346	.	8.04163	-1	-1	550	0.4	0.84	30672974	30673686	4.53868	434	30673040	30673691	3.50295	601	Distal Intergenic	8	30662313	30672421	10109	1	NM_001039815	10662	adora2aa	adora2aa
chr5	62260061	62260535	.	402	.	8.42663	-1	-1	188	0.5	0.97	62260063	62260450	3.75604	262	62260061	62260535	4.67059	112	Distal Intergenic	5	62096852	62116667	19816	2	NM_001039813	-143395	adora2b	adora2b
chr5	62329703	62330257	.	205	.	6.53899	-1	-1	290	0.2	0.5	62329703	62330090	2.96959	255	62329788	62330257	3.5694	241	Distal Intergenic	5	62096852	62116667	19816	2	NM_001039813	-213037	adora2b	adora2b
chr25	2648830	2649341	.	102	.	5.56003	-1	-1	286	0	0.25	2648947	2649338	2.13736	30	2648830	2649341	3.42267	426	Distal Intergenic	25	2554000	2570358	16359	2	NM_001079965	-78473	adpgk	adpgk
chr25	2569812	2570352	.	102	.	6.24387	-1	-1	150	0	0.25	2569905	2570280	3.19696	104	2569812	2570352	3.04691	104	Promoter (<=1kb)	25	2554000	2570358	16359	2	NM_001079965	6	adpgk	adpgk
chr25	2621529	2622138	.	102	.	5.71101	-1	-1	361	0	0.25	2621529	2621842	2.75224	239	2621605	2622138	2.95877	408	Distal Intergenic	25	2554000	2570358	16359	2	NM_001079965	-51172	adpgk	adpgk
chr25	2645766	2646397	.	235	.	6.96597	-1	-1	254	0.24	0.57	2645891	2646397	3.77277	200	2645766	2646221	3.1932	183	Distal Intergenic	25	2554000	2570358	16359	2	NM_001079965	-75409	adpgk	adpgk
chr12	15052378	15054143	.	968	.	11.9631	-1	-1	1306	1.74	2.33	15052378	15054143	6.22245	427	15052422	15053878	5.74067	105	Distal Intergenic	12	15110322	15157920	47599	1	NM_001003453	-56179	adprh	adprh
chr12	15070385	15070816	.	102	.	5.84538	-1	-1	292	0	0.25	15070385	15070816	2.86576	363	15070413	15070796	2.97962	194	Distal Intergenic	12	15110322	15157920	47599	1	NM_001003453	-39506	adprh	adprh
chr12	15114555	15115202	.	330	.	8.11946	-1	-1	319	0.37	0.8	15114555	15115009	3.02578	333	15114661	15115202	5.09368	199	Intron (NM_001003453/adprh, intron 1 of 7)	12	15110322	15157920	47599	1	NM_001003453	4234	adprh	adprh
chr1	211807	212158	.	208	.	6.59752	-1	-1	177	0.21	0.5	211807	212154	2.99522	163	211841	212158	3.6023	158	Promoter (<=1kb)	1	205114	211029	5916	2	NM_001006033	-779	adprhl1	adprhl1
chr14	42976164	42976878	.	276	.	7.41211	-1	-1	452	0.29	0.67	42976164	42976878	4.20328	357	42976216	42976816	3.20883	495	Distal Intergenic	14	43142817	43161091	18275	1	NM_001007358	-165939	adra1bb	adra1bb
chr14	43124563	43125356	.	257	.	7.21076	-1	-1	367	0.27	0.62	43124563	43125356	3.0873	342	43124837	43125298	4.12346	118	Distal Intergenic	14	43142817	43161091	18275	1	NM_001007358	-17461	adra1bb	adra1bb
chr22	29536056	29539116	.	294	.	7.67031	-1	-1	1408	0.32	0.71	29536078	29539103	4.52693	2090	29536056	29539116	3.14338	704	Distal Intergenic	22	29634393	29637414	3022	2	NM_207637	98298	adra2a	adra2a
chr22	29655756	29658137	.	225	.	6.93888	-1	-1	1050	0.23	0.54	29655756	29658093	2.43083	122	29656202	29658137	4.50805	1533	Intron (NM_001044786/shoc2, intron 7 of 8)	22	29634393	29637414	3022	2	NM_207637	-18343	adra2a	adra2a
chr22	29653662	29655442	.	823	.	11.1747	-1	-1	809	1.39	1.98	29653662	29655037	4.73147	902	29653884	29655442	6.4432	494	Intron (NM_001044786/shoc2, intron 7 of 8)	22	29634393	29637414	3022	2	NM_207637	-16249	adra2a	adra2a
chr22	29539396	29541841	.	1000	.	13.0876	-1	-1	845	2.12	2.72	29539531	29541841	6.21158	811	29539396	29541721	6.87606	745	Distal Intergenic	22	29634393	29637414	3022	2	NM_207637	95573	adra2a	adra2a
chr22	29519931	29520349	.	234	.	6.95431	-1	-1	192	0.24	0.56	29519931	29520349	3.9074	103	29519977	29520345	3.04691	236	Distal Intergenic	22	29634393	29637414	3022	2	NM_207637	117065	adra2a	adra2a
chr22	29652103	29653506	.	290	.	7.57926	-1	-1	542	0.31	0.7	29652103	29652632	4.15426	230	29652260	29653506	3.425	697	Intron (NM_001044786/shoc2, intron 7 of 8)	22	29634393	29637414	3022	2	NM_207637	-14690	adra2a	adra2a
chr8	40696844	40698111	.	514	.	9.1214	-1	-1	513	0.71	1.24	40696844	40697203	4.07148	138	40696924	40698111	5.04992	809	Distal Intergenic	8	40605306	40606835	1530	1	NM_207638	91539	adra2b	adra2b
chr14	804341	804818	.	261	.	7.249	-1	-1	263	0.27	0.63	804471	804818	3.59776	251	804341	804754	3.65124	145	Distal Intergenic	14	771902	774695	2794	1	NM_194364	32440	adra2da	adra2da
chr14	802916	804171	.	102	.	4.83225	-1	-1	701	0	0.25	802916	804171	2.80251	817	803187	803513	2.02974	315	Distal Intergenic	14	771902	774695	2794	1	NM_194364	31015	adra2da	adra2da
chr21	32861995	32862527	.	102	.	5.79054	-1	-1	300	0	0.25	32861995	32862527	2.90798	433	32862014	32862514	2.88256	148	Distal Intergenic	21	32786917	32788164	1248	1	NM_194365	75079	adra2db	adra2db
chr21	32863743	32864369	.	102	.	5.02326	-1	-1	250	0	0.25	32864044	32864369	2.50204	166	32863743	32864309	2.52122	34	Distal Intergenic	21	32786917	32788164	1248	1	NM_194365	76827	adra2db	adra2db
chr21	32826957	32827495	.	102	.	5.58905	-1	-1	343	0	0.25	32827038	32827495	2.82623	357	32826957	32827390	2.76282	249	Distal Intergenic	21	32786917	32788164	1248	1	NM_194365	40041	adra2db	adra2db
chr21	32823451	32825043	.	591	.	10.2667	-1	-1	900	0.87	1.42	32823655	32825043	3.54012	1152	32823451	32824895	6.72657	329	Distal Intergenic	21	32786917	32788164	1248	1	NM_194365	36535	adra2db	adra2db
chr21	32800331	32806176	.	1000	.	14.5939	-1	-1	1445	2.51	3.12	32800369	32806155	8.91399	408	32800331	32806176	5.6799	2125	Distal Intergenic	21	32786917	32788164	1248	1	NM_194365	13415	adra2db	adra2db
chr21	32827907	32828554	.	102	.	4.9449	-1	-1	353	0	0.25	32827940	32828312	2.82304	248	32827907	32828554	2.12186	426	Distal Intergenic	21	32786917	32788164	1248	1	NM_194365	40991	adra2db	adra2db
chr14	34513921	34514578	.	102	.	5.12167	-1	-1	188	0	0.25	34513921	34514578	2.37125	63	34513976	34514334	2.75042	258	Distal Intergenic	14	34488734	34489951	1218	2	NM_001102652	-23971	adrb2a	adrb2a
chr14	34521919	34527749	.	1000	.	13.7301	-1	-1	4062	2.2	2.79	34522238	34527680	5.43184	2554	34521919	34527749	8.2983	2192	Distal Intergenic	14	34488734	34489951	1218	2	NM_001102652	-31969	adrb2a	adrb2a
chr14	34477866	34478401	.	102	.	5.67609	-1	-1	156	0	0.25	34477940	34478280	2.93795	102	34477866	34478401	2.73814	137	Distal Intergenic	14	34488734	34489951	1218	2	NM_001102652	11550	adrb2a	adrb2a
chr21	35087558	35088028	.	228	.	6.88746	-1	-1	95	0.23	0.55	35087651	35088011	3.31806	57	35087558	35088028	3.5694	40	Distal Intergenic	21	35044276	35048239	3964	2	NM_001089471	-39320	adrb2b	adrb2b
chr8	37605524	37609497	.	1000	.	14.1507	-1	-1	2206	2.27	2.87	37605546	37609497	5.29081	3293	37605524	37609140	8.85985	710	Distal Intergenic	8	37667755	37706317	38563	1	NM_001128335	-58258	adrb3a	adrb3a
chr8	37620641	37623095	.	1000	.	12.9193	-1	-1	1485	2.03	2.63	37620641	37623095	7.36576	225	37620731	37622725	5.55356	489	Distal Intergenic	8	37667755	37706317	38563	1	NM_001128335	-44660	adrb3a	adrb3a
chr8	37610413	37611258	.	102	.	6.56296	-1	-1	484	0	0.25	37610822	37611142	2.56561	40	37610413	37611258	3.99735	520	Distal Intergenic	8	37667755	37706317	38563	1	NM_001128335	-56497	adrb3a	adrb3a
chr8	37650945	37651815	.	294	.	7.66667	-1	-1	296	0.32	0.71	37650945	37651324	4.45784	233	37651102	37651815	3.20883	203	Distal Intergenic	8	37667755	37706317	38563	1	NM_001128335	-15940	adrb3a	adrb3a
chr8	37623801	37624845	.	102	.	5.93144	-1	-1	811	0	0.25	37623920	37624845	2.65098	760	37623801	37624665	3.28046	743	Distal Intergenic	8	37667755	37706317	38563	1	NM_001128335	-42910	adrb3a	adrb3a
chr23	9707548	9711483	.	814	.	12.5946	-1	-1	1588	1.37	1.96	9707665	9711241	8.85711	1013	9707548	9711483	3.73751	2713	Intron (NM_001039171/lama5, intron 29 of 79)	23	9626005	9632336	6332	1	NM_201013	81544	adrm1	adrm1
chr17	612082	613092	.	102	.	5.84088	-1	-1	444	0	0.25	612226	612734	2.26666	107	612082	613092	3.57422	637	Distal Intergenic	17	663433	695526	32094	1	NM_214820	-50341	adss1	adss1
chr17	595899	596660	.	102	.	6.47368	-1	-1	428	0	0.25	595899	596314	2.54734	405	596065	596660	3.92634	286	Distal Intergenic	17	663433	695526	32094	1	NM_214820	-66773	adss1	adss1
chr17	638549	640151	.	340	.	7.95615	-1	-1	616	0.39	0.82	638940	640151	4.35027	581	638549	639577	3.60588	261	Distal Intergenic	17	663433	695526	32094	1	NM_214820	-23282	adss1	adss1
chr17	657502	658377	.	492	.	9.29246	-1	-1	310	0.66	1.19	657594	658230	3.46859	200	657502	658377	5.82387	329	Distal Intergenic	17	663433	695526	32094	1	NM_214820	-5056	adss1	adss1
chr17	610123	610647	.	455	.	8.64853	-1	-1	194	0.59	1.1	610167	610477	4.17339	186	610123	610647	4.47514	158	Distal Intergenic	17	663433	695526	32094	1	NM_214820	-52786	adss1	adss1
chr17	579899	580954	.	102	.	5.80289	-1	-1	687	0	0.25	580309	580954	3.04628	242	579899	580632	2.75661	722	Distal Intergenic	17	663433	695526	32094	1	NM_214820	-82479	adss1	adss1
chr13	11403857	11404478	.	102	.	5.69854	-1	-1	339	0	0.25	11403974	11404478	2.85215	426	11403857	11404327	2.84639	135	Promoter (<=1kb)	13	11357481	11404417	46937	2	NM_001017804	0	adss2	adss2
chr23	4423639	4424080	.	102	.	5.84882	-1	-1	176	0	0.25	4423651	4423918	3.00244	128	4423639	4424080	2.84638	213	Promoter (<=1kb)	23	4423600	4428503	4904	1	NM_001017719	40	adtrp1	adtrp1
chr4	3014583	3015353	.	476	.	9.31198	-1	-1	407	0.63	1.15	3014583	3015215	5.80903	421	3014754	3015353	3.50295	223	Promoter (<=1kb)	4	2997159	3015216	18058	2	NM_213494	0	aebp2	aebp2
chr14	34328074	34328456	.	102	.	5.8769	-1	-1	160	0	0.25	34328075	34328436	2.64362	67	34328074	34328456	3.23328	253	Intron (NM_001080598/ablim3, intron 13 of 22)	14	34222534	34293646	71113	2	NM_001030213	-34429	afap1l1a	afap1l1a
chr14	34309751	34313870	.	1000	.	16.6854	-1	-1	2040	3.28	3.87	34309751	34313870	7.97625	182	34309914	34313788	8.70913	677	Intron (NM_001080598/ablim3, intron 16 of 22)	14	34222534	34293646	71113	2	NM_001030213	-16106	afap1l1a	afap1l1a
chr17	6606598	6607106	.	102	.	5.64994	-1	-1	363	0	0.25	6606598	6607106	3.17234	395	6606606	6607051	2.4776	324	Promoter (1-2kb)	17	6608399	6632306	23908	1	NM_001199767	-1293	afg1la	afg1la
chr2	21794674	21795220	.	102	.	6.00605	-1	-1	187	0	0.25	21794674	21794969	3.08241	240	21794754	21795220	2.92364	55	Promoter (<=1kb)	2	21794760	21811838	17079	1	NM_001111197	0	afg3l2	afg3l2
chr23	36601531	36602214	.	361	.	8.19575	-1	-1	398	0.42	0.87	36601531	36602063	3.40401	390	36601561	36602214	4.79174	376	Promoter (<=1kb)	23	36552741	36602114	49374	2	NM_001080018	0	agap2	agap2
chr8	15866950	15868270	.	367	.	8.53134	-1	-1	825	0.43	0.88	15867052	15868270	5.41309	966	15866950	15867608	3.11825	583	Intron (NM_001017754/agbl4, intron 3 of 4)	8	15595450	15955761	360312	2	NM_001017754	87491	agbl4	agbl4
chr15	35351795	35352555	.	221	.	6.83863	-1	-1	208	0.22	0.53	35351795	35352555	4.10049	188	35351795	35352112	2.73814	228	Promoter (1-2kb)	15	35298446	35354442	55997	2	NM_199835	1887	agfg1a	agfg1a
chr15	35353622	35354438	.	257	.	7.26005	-1	-1	665	0.27	0.62	35353622	35354348	4.19518	683	35353688	35354438	3.06487	582	Promoter (<=1kb)	15	35298446	35354442	55997	2	NM_199835	4	agfg1a	agfg1a
chr15	35350373	35351097	.	218	.	6.74465	-1	-1	456	0.22	0.53	35350373	35351097	3.82101	518	35350484	35350835	2.92364	284	Intron (NM_199835/agfg1a, intron 1 of 12)	15	35298446	35354442	55997	2	NM_199835	3345	agfg1a	agfg1a
chr21	8032240	8034855	.	1000	.	12.6549	-1	-1	1844	1.97	2.57	8032247	8034616	6.85986	555	8032240	8034855	5.79507	1687	Promoter (1-2kb)	21	8004112	8031214	27103	2	NM_001079982	-1027	aggf1	aggf1
chr21	8035552	8036543	.	208	.	6.60013	-1	-1	606	0.21	0.5	8035926	8036514	2.9329	297	8035552	8036543	3.66723	542	Distal Intergenic	21	8004112	8031214	27103	2	NM_001079982	-4339	aggf1	aggf1
chr2	20814144	20815154	.	966	.	12.312	-1	-1	199	1.73	2.33	20814157	20814685	4.9169	179	20814144	20815154	7.39511	207	Promoter (<=1kb)	2	20814178	20868861	54684	1	NM_001172653	0	agla	agla
chr2	20802589	20802964	.	102	.	5.56749	-1	-1	97	0	0.25	20802601	20802964	2.48596	31	20802589	20802896	3.08153	151	Distal Intergenic	2	20814178	20868861	54684	1	NM_001172653	-11214	agla	agla
chr2	20801253	20802271	.	102	.	5.82312	-1	-1	627	0	0.25	20801253	20802271	3.27909	967	20801430	20801849	2.54403	111	Distal Intergenic	2	20814178	20868861	54684	1	NM_001172653	-11907	agla	agla
chr19	41895081	41895516	.	102	.	5.97705	-1	-1	98	0	0.25	41895134	41895516	3.36655	91	41895081	41895414	2.6105	52	Promoter (<=1kb)	19	41894932	41914562	19631	1	NM_001302222	150	ago2	ago2
chr19	10742672	10743409	.	239	.	7.1227	-1	-1	250	0.24	0.58	10742751	10743185	2.64756	43	10742672	10743409	4.47514	379	Promoter (<=1kb)	19	10742667	10766554	23888	1	NM_001160028	6	ago3b	ago3b
chr19	48100450	48102174	.	714	.	10.5474	-1	-1	649	1.14	1.72	48100450	48101796	6.00104	432	48100607	48102174	4.54641	710	Promoter (2-3kb)	19	48104215	48127173	22959	1	NM_001252559	-2041	ago4	ago4
chr21	7627481	7628414	.	551	.	9.29446	-1	-1	511	0.78	1.33	7627669	7628414	4.16045	411	7627481	7628165	5.13401	424	Promoter (<=1kb)	21	7627452	7661679	34228	1	NM_001077732	30	agpat2	agpat2
chr1	46183655	46184308	.	233	.	6.90526	-1	-1	323	0.24	0.56	46183780	46184308	3.78223	381	46183655	46184121	3.12303	141	Promoter (<=1kb)	1	46146515	46184229	37715	2	NM_213425	0	agpat3	agpat3
chr13	6150389	6150923	.	281	.	7.66575	-1	-1	290	0.3	0.68	6150537	6150923	4.78391	153	6150389	6150834	2.88184	280	Promoter (<=1kb)	13	6129006	6151012	22007	2	NM_001076745	89	agpat5	agpat5
chr5	8414112	8414479	.	262	.	7.27904	-1	-1	207	0.27	0.63	8414112	8414479	3.31806	184	8414120	8414446	3.96098	223	Promoter (<=1kb)	5	8415110	8451883	36774	1	NM_001099450	-631	agpat9l	agpat9l
chr9	1601063	1601824	.	102	.	6.18414	-1	-1	518	0	0.25	1601205	1601824	2.76297	574	1601063	1601706	3.42117	321	Intron (NM_200113/agps, intron 13 of 19)	9	1587384	1637817	50434	2	NM_200113	35993	agps	agps
chr9	45712959	45713432	.	102	.	5.69273	-1	-1	275	0	0.25	45712959	45713314	2.61233	244	45713064	45713432	3.0804	202	Distal Intergenic	9	45790750	45802527	11778	2	NM_001099232	89095	agr1	agr1
chr9	45759791	45764298	.	1000	.	15.1421	-1	-1	1959	2.24	2.84	45759791	45764298	4.25108	3617	45759793	45763514	10.891	302	Distal Intergenic	9	45790750	45802527	11778	2	NM_001099232	38229	agr1	agr1
chr9	45542564	45543727	.	102	.	6.42374	-1	-1	205	0	0.25	45542583	45542934	1.92672	185	45542564	45543727	4.49702	207	Distal Intergenic	9	45790750	45802527	11778	2	NM_001099232	258800	agr1	agr1
chr23	23678838	23683601	.	1000	.	16.7641	-1	-1	1583	3.01	3.59	23678838	23683601	5.42391	2521	23679105	23682915	11.3402	374	Intron (NM_001177452/agrn, intron 2 of 35)	23	23559307	23985928	426622	1	NM_001177452	119532	agrn	agrn
chr13	23825280	23825704	.	259	.	7.21856	-1	-1	171	0.27	0.62	23825360	23825634	3.56227	99	23825280	23825704	3.65629	164	Distal Intergenic	13	23858003	23865424	7422	1	NM_198063	-32299	agt	agt
chr21	11030193	11031228	.	340	.	7.89475	-1	-1	595	0.39	0.82	11030193	11031228	3.9627	902	11030244	11030874	3.93205	237	Intron (NM_001128677/prlra, intron 5 of 7)	21	11046547	11082384	35838	1	NM_001033750	-15319	agxt2	agxt2
chr21	11049099	11050389	.	102	.	6.36278	-1	-1	1126	0	0.25	11049099	11050356	3.40401	1047	11049694	11050389	2.95877	610	Promoter (2-3kb)	21	11046547	11082384	35838	1	NM_001033750	2553	agxt2	agxt2
chr2	23073640	23074495	.	102	.	5.68902	-1	-1	530	0	0.25	23073816	23074172	3.13382	274	23073640	23074495	2.5552	611	Distal Intergenic	2	23021364	23032974	11611	2	NM_213162	-40667	agxtb	agxtb
chr2	23025680	23026257	.	225	.	6.86896	-1	-1	232	0.23	0.54	23025777	23026083	2.90798	245	23025680	23026257	3.96098	123	Intron (NM_213162/agxtb, intron 7 of 10)	2	23021364	23032974	11611	2	NM_213162	6717	agxtb	agxtb
chr6	49927506	49928019	.	346	.	7.9816	-1	-1	291	0.4	0.84	49927604	49927940	4.16045	128	49927506	49928019	3.82115	356	Promoter (<=1kb)	6	49927462	49967635	40174	1	NM_199218	45	ahcy	ahcy
chr16	20269813	20270465	.	102	.	6.01541	-1	-1	241	0	0.25	20269821	20270140	2.90798	198	20269813	20270465	3.10743	276	Distal Intergenic	16	20206371	20232444	26074	2	NM_131028	-37370	ahr1a	ahr1a
chr16	20279481	20282394	.	628	.	10.3483	-1	-1	276	0.95	1.51	20279481	20282394	6.45503	714	20279557	20281699	3.89322	190	Distal Intergenic	16	20206371	20232444	26074	2	NM_131028	-47038	ahr1a	ahr1a
chr16	20262408	20267217	.	1000	.	18.7763	-1	-1	1329	3.95	4.5	20262408	20267071	8.35356	400	20262432	20267217	10.4227	1882	Distal Intergenic	16	20206371	20232444	26074	2	NM_131028	-29965	ahr1a	ahr1a
chr16	20284932	20287251	.	782	.	10.7749	-1	-1	1518	1.3	1.88	20284932	20287188	5.6445	395	20285190	20287251	5.13041	665	Distal Intergenic	16	20206371	20232444	26074	2	NM_131028	-52489	ahr1a	ahr1a
chr16	20276588	20279236	.	714	.	12.0107	-1	-1	2178	1.14	1.72	20276588	20279021	8.51006	192	20277012	20279236	3.50059	1801	Distal Intergenic	16	20206371	20232444	26074	2	NM_131028	-44145	ahr1a	ahr1a
chr16	20268471	20269232	.	273	.	7.50898	-1	-1	431	0.29	0.66	20268674	20269232	4.51097	273	20268471	20268954	2.99801	387	Distal Intergenic	16	20206371	20232444	26074	2	NM_131028	-36028	ahr1a	ahr1a
chr16	20206652	20207892	.	675	.	10.1025	-1	-1	995	1.05	1.63	20206652	20207892	4.51789	1086	20206829	20207799	5.5846	164	Intron (NM_131028/ahr1a, intron 11 of 11)	16	20206371	20232444	26074	2	NM_131028	24552	ahr1a	ahr1a
chr16	20261329	20262127	.	247	.	7.12886	-1	-1	533	0.25	0.6	20261453	20262127	3.28517	602	20261329	20261926	3.84369	340	Distal Intergenic	16	20206371	20232444	26074	2	NM_131028	-28886	ahr1a	ahr1a
chr16	20271025	20276309	.	1000	.	15.1126	-1	-1	3929	2.16	2.75	20271938	20276119	10.8969	337	20271025	20276309	4.21561	3893	Distal Intergenic	16	20206371	20232444	26074	2	NM_131028	-38582	ahr1a	ahr1a
chr22	13040559	13041904	.	102	.	5.32413	-1	-1	644	0	0.25	13041367	13041904	2.38479	15	13040559	13041533	2.93934	465	Intron (NM_131264/ahr2, intron 2 of 11)	22	12954436	13018215	63780	2	NM_001024816	-22345	ahr1b	ahr1b
chr22	13004724	13005511	.	102	.	4.26364	-1	-1	631	0	0.25	13004820	13005511	2.13736	634	13004724	13005262	2.12628	533	Intron (NM_001024816/ahr1b, intron 2 of 10)	22	12954436	13018215	63780	2	NM_001024816	12704	ahr1b	ahr1b
chr22	13093808	13094569	.	102	.	5.80022	-1	-1	186	0	0.25	13093817	13094569	2.60702	130	13093808	13094474	3.1932	234	Intron (NM_131264/ahr2, intron 2 of 11)	22	13021493	13139953	118461	2	NM_131264	45384	ahr2	ahr2
chr22	13262500	13263718	.	479	.	9.07281	-1	-1	292	0.64	1.16	13262500	13263718	3.66466	305	13262642	13263505	5.40815	138	Distal Intergenic	22	13021493	13139953	118461	2	NM_131264	-122548	ahr2	ahr2
chr22	13301478	13302016	.	208	.	6.57368	-1	-1	208	0.21	0.5	13301735	13302016	3.27909	26	13301478	13301948	3.29459	133	Distal Intergenic	22	13021493	13139953	118461	2	NM_131264	-161526	ahr2	ahr2
chr22	13259613	13260569	.	102	.	6.05737	-1	-1	457	0	0.25	13259693	13260569	3.2099	556	13259613	13259986	2.84747	278	Distal Intergenic	22	13021493	13139953	118461	2	NM_131264	-119661	ahr2	ahr2
chr24	42157326	42158351	.	527	.	9.12843	-1	-1	440	0.73	1.27	42157326	42158349	4.45784	142	42157762	42158351	4.67059	303	Intron (NM_199918/vapa, intron 3 of 3)	24	42176203	42180516	4314	1	NM_001035265	-17852	ahrra	ahrra
chr16	12789361	12789934	.	277	.	7.40779	-1	-1	89	0.29	0.67	12789361	12789897	3.64285	80	12789389	12789934	3.76494	70	Distal Intergenic	16	12770357	12775532	5176	1	NM_001008403	19005	aicda	aicda
chr20	51918755	51919382	.	230	.	6.89596	-1	-1	187	0.23	0.56	51918939	51919382	3.78223	67	51918755	51919130	3.11373	123	Promoter (<=1kb)	20	51918722	51942788	24067	1	NM_200790	34	aida	aida
chr13	6847010	6847588	.	102	.	5.25541	-1	-1	292	0	0.25	6847010	6847291	2.86576	43	6847088	6847588	2.38965	464	Distal Intergenic	13	6908864	6926848	17985	1	NM_001200010	-61276	aifm2	aifm2
chr13	6861838	6866579	.	607	.	9.69241	-1	-1	2285	0.9	1.46	6861838	6866244	4.40852	2472	6862257	6866579	5.28389	1680	Distal Intergenic	13	6908864	6926848	17985	1	NM_001200010	-42285	aifm2	aifm2
chr5	12156013	12157329	.	720	.	10.6482	-1	-1	1088	1.15	1.74	12156140	12157232	4.16045	911	12156013	12157329	6.48779	323	Intron (NM_001128413/aifm3, intron 6 of 18)	5	12137606	12173342	35737	2	NM_001128413	16013	aifm3	aifm3
chr3	60897628	60898600	.	220	.	6.84617	-1	-1	536	0.22	0.53	60898301	60898600	2.49355	19	60897628	60898332	4.35262	381	Distal Intergenic	3	60875768	60883670	7903	2	NM_213338	-13959	aimp2	aimp2
chr3	60896057	60897201	.	339	.	7.87956	-1	-1	419	0.39	0.82	60896134	60896766	3.80286	396	60896057	60897201	4.0767	366	Distal Intergenic	3	60875768	60883670	7903	2	NM_213338	-12388	aimp2	aimp2
chr5	70966985	70967596	.	226	.	6.86617	-1	-1	326	0.23	0.55	70966986	70967428	3.9074	115	70966985	70967596	2.95877	537	Intron (NM_001007778/gpsm1b, intron 10 of 14)	5	70926040	70948278	22239	2	NM_001003993	-18708	ak1	ak1
chr19	35841349	35841728	.	102	.	5.62469	-1	-1	167	0	0.25	35841349	35841653	2.90018	146	35841436	35841728	2.72451	101	Promoter (<=1kb)	19	35831566	35841753	10188	2	NM_212596	25	ak2	ak2
chr19	35839929	35840841	.	102	.	5.97827	-1	-1	302	0	0.25	35840058	35840795	3.15768	127	35839929	35840841	2.82059	348	Promoter (<=1kb)	19	35831566	35841753	10188	2	NM_212596	912	ak2	ak2
chr6	31331414	31332066	.	257	.	7.19919	-1	-1	477	0.27	0.62	31331620	31331997	3.40401	251	31331414	31332066	3.79518	498	Distal Intergenic	6	31365234	31374632	9399	2	NM_213299	42566	ak4	ak4
chr2	9174632	9175761	.	236	.	6.99569	-1	-1	546	0.24	0.57	9174632	9175584	3.22342	483	9174688	9175761	3.77227	554	Intron (NM_001100084/ak5, intron 6 of 13)	2	9048454	9261702	213249	2	NM_001100084	85941	ak5	ak5
chr2	9251185	9252563	.	1000	.	12.8129	-1	-1	668	1.89	2.48	9251382	9252563	5.0511	412	9251185	9252350	7.7618	727	Intron (NM_001100084/ak5, intron 3 of 13)	2	9048454	9261702	213249	2	NM_001100084	9139	ak5	ak5
chr5	63568581	63570694	.	303	.	7.64591	-1	-1	1474	0.33	0.73	63568581	63570694	3.36263	1924	63568932	63569904	4.28328	674	Distal Intergenic	5	63496306	63521902	25597	2	NM_001017540	-46680	ak5l	ak5l
chr20	26553656	26554402	.	102	.	4.92109	-1	-1	577	0	0.25	26553656	26554302	2.69048	429	26554028	26554402	2.23061	353	Intron (NM_001281788/akap12b, intron 1 of 3)	20	26509747	26568215	58469	2	NM_001281788	13813	akap12b	akap12b
chr20	26551253	26551695	.	102	.	6.76329	-1	-1	274	0	0.25	26551253	26551637	4.37122	237	26551397	26551695	2.39207	168	Intron (NM_001281788/akap12b, intron 1 of 3)	20	26509747	26568215	58469	2	NM_001281788	16520	akap12b	akap12b
chr9	56459894	56461326	.	338	.	7.93594	-1	-1	394	0.39	0.81	56459894	56460335	3.67727	259	56460028	56461326	4.25867	395	Distal Intergenic	9	56398749	56423275	24527	2	NM_200682	-36620	akap17a	akap17a
chr9	56448064	56448926	.	234	.	6.96603	-1	-1	289	0.24	0.56	56448064	56448730	3.3246	185	56448159	56448926	3.64143	298	Distal Intergenic	9	56398749	56423275	24527	2	NM_200682	-24790	akap17a	akap17a
chr9	56445081	56447773	.	1000	.	12.471	-1	-1	844	1.83	2.42	56445081	56447773	7.34938	410	56445873	56447670	5.12158	366	Distal Intergenic	9	56398749	56423275	24527	2	NM_200682	-21807	akap17a	akap17a
chr9	56455154	56457797	.	423	.	8.54291	-1	-1	836	0.53	1.02	56455154	56456810	3.75878	817	56455560	56457797	4.78413	450	Distal Intergenic	9	56398749	56423275	24527	2	NM_200682	-31880	akap17a	akap17a
chr9	56450298	56451323	.	205	.	6.54735	-1	-1	361	0.2	0.5	56450298	56450962	3.16395	253	56450463	56451323	3.3834	304	Distal Intergenic	9	56398749	56423275	24527	2	NM_200682	-27024	akap17a	akap17a
chr15	31045549	31046669	.	277	.	7.53296	-1	-1	784	0.29	0.67	31045549	31046669	4.4422	858	31045770	31046641	3.09076	490	Distal Intergenic	15	30959652	30976609	16958	2	NM_001098179	-68941	akap1b	akap1b
chr15	30974736	30976448	.	344	.	7.97165	-1	-1	707	0.4	0.83	30974736	30975709	3.70107	746	30974789	30976448	4.27058	615	Promoter (<=1kb)	15	30959652	30976609	16958	2	NM_001098179	161	akap1b	akap1b
chr1	58529549	58530100	.	102	.	5.34718	-1	-1	454	0	0.25	58529624	58529978	3.02578	315	58529549	58530100	2.3214	519	Promoter (<=1kb)	1	58441187	58530341	89155	2	NM_213219	241	akap8l	akap8l
chr18	16957636	16958586	.	232	.	7.04203	-1	-1	595	0.23	0.56	16957636	16958572	2.61233	499	16957677	16958586	4.4297	651	Distal Intergenic	18	16961899	16964519	2621	2	NM_001044983	5933	akip1	akip1
chr20	2707985	2708944	.	358	.	8.13057	-1	-1	731	0.42	0.86	2708422	2708871	3.49443	328	2707985	2708944	4.63614	697	Promoter (<=1kb)	20	2699205	2709048	9844	2	NM_213294	104	akirin2	akirin2
chr6	33941512	33941913	.	250	.	7.25166	-1	-1	224	0.26	0.6	33941512	33941874	2.80219	201	33941518	33941913	4.44947	242	Promoter (<=1kb)	6	33934124	33940682	6559	2	NM_001017640	-831	akr1a1b	akr1a1b
chr4	14916088	14916555	.	336	.	7.88444	-1	-1	256	0.38	0.81	14916140	14916485	3.78223	236	14916088	14916555	4.10221	225	Promoter (<=1kb)	4	14907856	14916538	8683	2	NM_001077247	0	akr1b1.2	akr1b1.2
chr11	41193254	41193866	.	102	.	6.35454	-1	-1	352	0	0.25	41193254	41193534	2.75224	145	41193275	41193866	3.6023	539	Distal Intergenic	11	41226571	41233830	7260	1	NM_001002369	-32705	akr7a3	akr7a3
chr11	41145284	41145752	.	102	.	6.40313	-1	-1	304	0	0.25	41145351	41145752	2.90018	282	41145284	41145743	3.50295	260	Distal Intergenic	11	41226571	41233830	7260	1	NM_001002369	-80819	akr7a3	akr7a3
chr11	41080453	41081231	.	338	.	7.93407	-1	-1	135	0.39	0.82	41080497	41081231	3.71419	122	41080453	41080839	4.21988	104	Distal Intergenic	11	41226571	41233830	7260	1	NM_001002369	-145340	akr7a3	akr7a3
chr11	41118408	41120014	.	317	.	7.78092	-1	-1	1084	0.35	0.76	41118453	41119903	4.29079	710	41118408	41120014	3.49013	1414	Distal Intergenic	11	41226571	41233830	7260	1	NM_001002369	-106557	akr7a3	akr7a3
chr17	1710984	1711285	.	311	.	7.67439	-1	-1	143	0.34	0.75	1710994	1711267	3.78223	145	1710984	1711285	3.89216	131	Promoter (2-3kb)	17	1708199	1787403	79205	1	NM_001281801	2786	akt1	akt1
chr17	1688363	1689862	.	227	.	6.92972	-1	-1	703	0.23	0.55	1688363	1689683	4.29079	342	1688451	1689862	2.63893	976	Distal Intergenic	17	1708199	1787403	79205	1	NM_001281801	-18337	akt1	akt1
chr17	1691470	1693503	.	508	.	9.92683	-1	-1	1306	0.69	1.22	1691470	1693503	6.62717	512	1691777	1693375	3.29966	389	Downstream (1-2kb)	17	1708199	1787403	79205	1	NM_001281801	-14696	akt1	akt1
chr17	1794785	1795669	.	333	.	7.88273	-1	-1	592	0.38	0.8	1794785	1795669	4.05371	714	1794871	1795505	3.82902	384	Intron (NM_001012261/xgb, intron 3 of 4)	17	1708199	1787403	79205	1	NM_001281801	86587	akt1	akt1
chr18	40758218	40759025	.	737	.	10.4478	-1	-1	341	1.19	1.78	40758414	40759025	4.76959	250	40758218	40758820	5.67823	236	Intron (NM_198146/akt2, intron 1 of 13)	18	40720999	40763349	42351	2	NM_198146	4324	akt2	akt2
chr18	40786232	40786759	.	102	.	6.36852	-1	-1	180	0	0.25	40786232	40786759	2.75224	163	40786260	40786594	3.61628	169	Distal Intergenic	18	40720999	40763349	42351	2	NM_198146	-22884	akt2	akt2
chr13	11274176	11278608	.	1000	.	15.2621	-1	-1	3733	2.84	3.41	11274176	11278543	8.02009	792	11274271	11278608	7.24198	1445	Distal Intergenic	13	11043037	11245830	202794	2	NM_001197201	-28347	akt3a	akt3a
chr13	11245202	11245714	.	102	.	5.54033	-1	-1	419	0	0.25	11245202	11245670	2.80219	442	11245403	11245714	2.73814	195	Promoter (<=1kb)	13	11043037	11245830	202794	2	NM_001197201	116	akt3a	akt3a
chr13	11269354	11271951	.	363	.	8.07321	-1	-1	2077	0.43	0.88	11270959	11271951	4.22529	769	11269354	11271395	3.84792	1781	Distal Intergenic	13	11043037	11245830	202794	2	NM_001197201	-23525	akt3a	akt3a
chr13	11112918	11115867	.	1000	.	12.8857	-1	-1	1975	1.88	2.48	11112918	11115867	7.97832	573	11113146	11115851	4.90735	1431	Intron (NM_001197201/akt3a, intron 3 of 14)	13	11043037	11245830	202794	2	NM_001197201	129963	akt3a	akt3a
chr13	11247203	11247767	.	233	.	7.00817	-1	-1	138	0.24	0.56	11247203	11247562	4.09749	133	11247311	11247767	2.91068	35	Promoter (1-2kb)	13	11043037	11245830	202794	2	NM_001197201	-1374	akt3a	akt3a
chr7	35987791	35989653	.	451	.	8.63165	-1	-1	1210	0.58	1.09	35987791	35989653	4.35027	1054	35988962	35989361	4.28138	196	Distal Intergenic	7	36195837	36212319	16483	1	NM_001320324	-206184	aktip	aktip
chr7	36280668	36281328	.	392	.	8.26765	-1	-1	287	0.48	0.94	36280668	36281302	4.16045	264	36280683	36281328	4.1072	296	Distal Intergenic	7	36196317	36212319	16003	1	NR_135206	84352	aktip	aktip
chr7	36251573	36252042	.	102	.	6.02314	-1	-1	333	0	0.25	36251573	36252042	2.62735	373	36251687	36251973	3.39579	179	Distal Intergenic	7	36196317	36212319	16003	1	NR_135206	55257	aktip	aktip
chr7	36114711	36115164	.	102	.	5.60798	-1	-1	291	0	0.25	36114762	36115164	2.86576	203	36114711	36115154	2.74222	328	Distal Intergenic	7	36195837	36212319	16483	1	NM_001320324	-80673	aktip	aktip
chr7	36254898	36255526	.	102	.	5.56021	-1	-1	225	0	0.25	36254944	36255526	1.88639	126	36254898	36255397	3.67382	278	Distal Intergenic	7	36196317	36212319	16003	1	NR_135206	58582	aktip	aktip
chr7	36014201	36014836	.	485	.	9.79326	-1	-1	317	0.65	1.17	36014201	36014836	6.55819	336	36014289	36014805	3.23507	211	Distal Intergenic	7	36195837	36212319	16483	1	NM_001320324	-181001	aktip	aktip
chr11	238352	239416	.	252	.	7.28069	-1	-1	663	0.26	0.61	238383	239416	2.82364	631	238352	239401	4.45705	664	Downstream (1-2kb)	11	241309	250756	9448	2	NM_201287	11340	alas1	alas1
chr10	28826783	28827191	.	102	.	6.33743	-1	-1	204	0	0.25	28826907	28827191	3.78223	134	28826783	28827096	2.5552	151	Distal Intergenic	10	28846396	28949145	102750	2	NM_131000	121954	alcama	alcama
chr10	28830814	28831880	.	102	.	6.33674	-1	-1	636	0	0.25	28830836	28831529	3.0303	596	28830814	28831880	3.30644	654	Distal Intergenic	10	28846396	28949145	102750	2	NM_131000	117265	alcama	alcama
chr10	28810814	28811543	.	587	.	9.53899	-1	-1	372	0.86	1.42	28810814	28811217	4.35924	308	28810928	28811543	5.17975	323	Distal Intergenic	10	28846396	28949145	102750	2	NM_131000	137602	alcama	alcama
chr10	28816610	28817603	.	102	.	5.98191	-1	-1	550	0	0.25	28816610	28817367	3.36498	335	28817293	28817603	2.61693	82	Distal Intergenic	10	28846396	28949145	102750	2	NM_131000	131542	alcama	alcama
chr15	19879215	19879911	.	241	.	7.18796	-1	-1	465	0.25	0.58	19879215	19879911	4.47149	438	19879520	19879832	2.71647	187	Distal Intergenic	15	19902726	19943260	40535	1	NM_212634	-22815	alcamb	alcamb
chr12	30696777	30697667	.	303	.	7.96868	-1	-1	529	0.33	0.73	30697032	30697667	2.75224	242	30696777	30697650	5.21644	562	Distal Intergenic	12	30674002	30694030	20029	1	NM_001083546	22776	aldh18a1	aldh18a1
chr12	30698130	30700118	.	1000	.	14.9421	-1	-1	891	2.74	3.32	30698130	30699930	7.08923	850	30698221	30700118	7.85289	503	Distal Intergenic	12	30674002	30694030	20029	1	NM_001083546	24129	aldh18a1	aldh18a1
chr12	30662086	30662553	.	102	.	5.89	-1	-1	74	0	0.25	30662086	30662481	2.39195	2	30662114	30662553	3.49805	119	Distal Intergenic	12	30674002	30694030	20029	1	NM_001083546	-11449	aldh18a1	aldh18a1
chr7	9334607	9335027	.	102	.	6.51565	-1	-1	229	0	0.25	9334607	9335027	3.92306	171	9334652	9334997	2.59259	242	Distal Intergenic	7	9476538	9557944	81407	2	NM_001044745	222917	aldh1a3	aldh1a3
chr7	9320198	9321121	.	435	.	8.6633	-1	-1	645	0.55	1.05	9320198	9321121	3.73571	804	9320283	9321043	4.92759	402	Distal Intergenic	7	9476538	9557944	81407	2	NM_001044745	236823	aldh1a3	aldh1a3
chr7	9360782	9361637	.	342	.	7.91409	-1	-1	556	0.39	0.83	9361174	9361637	3.98775	186	9360782	9361538	3.92634	535	Distal Intergenic	7	9476538	9557944	81407	2	NM_001044745	196307	aldh1a3	aldh1a3
chr6	20008595	20009371	.	102	.	6.15051	-1	-1	333	0	0.25	20008861	20009306	2.64756	97	20008595	20009371	3.50295	304	Promoter (<=1kb)	6	20008878	20041590	32713	1	NM_001198772	0	aldh1l1	aldh1l1
chr15	20878201	20880356	.	625	.	9.92185	-1	-1	520	0.95	1.51	20878309	20880226	5.55513	221	20878201	20880356	4.36672	748	Distal Intergenic	15	20894932	20903492	8561	2	NM_212649	23136	aldh3a2a	aldh3a2a
chr15	20858141	20859203	.	102	.	6.01802	-1	-1	680	0	0.25	20858141	20858857	3.17234	380	20858792	20859203	2.84568	330	Distal Intergenic	15	20894932	20903492	8561	2	NM_212649	44289	aldh3a2a	aldh3a2a
chr15	20907548	20908301	.	270	.	7.37768	-1	-1	250	0.29	0.65	20907548	20907855	4.05541	113	20907721	20908301	3.32227	214	Distal Intergenic	15	20894932	20903492	8561	2	NM_212649	-4057	aldh3a2a	aldh3a2a
chr21	39012876	39013406	.	238	.	6.99469	-1	-1	297	0.24	0.57	39013051	39013342	3.78223	138	39012876	39013406	3.21246	281	Promoter (<=1kb)	21	38984761	39013538	28778	2	NM_001328218	132	aldh3a2b	aldh3a2b
chr11	41303617	41304160	.	102	.	6.47681	-1	-1	277	0	0.25	41303768	41304142	2.86053	242	41303617	41304160	3.61628	162	Distal Intergenic	11	41324318	41348166	23849	1	NM_201158	-20158	aldh4a1	aldh4a1
chr16	36991269	36991919	.	246	.	7.05299	-1	-1	328	0.25	0.59	36991269	36991744	3.43671	260	36991307	36991919	3.61628	359	Promoter (<=1kb)	16	36983234	36991735	8502	2	NM_001110468	0	aldh5a1	aldh5a1
chr8	21070728	21071265	.	288	.	7.62832	-1	-1	277	0.31	0.7	21070789	21071265	3.02578	238	21070728	21071220	4.60254	256	Promoter (<=1kb)	8	21063043	21071153	8111	2	NM_201471	0	aldh9a1a.1	aldh9a1a.1
chr12	4071651	4077615	.	679	.	10.0837	-1	-1	4145	1.06	1.64	4072017	4077527	4.91345	3433	4071651	4077615	5.17023	4492	Distal Intergenic	12	4015415	4033068	17654	2	NM_213215	-38584	aldoab	aldoab
chr21	34288719	34289791	.	102	.	6.04808	-1	-1	528	0	0.25	34288719	34289418	2.27704	624	34288865	34289791	3.77104	286	Distal Intergenic	21	34199008	34227294	28287	2	NM_001031838	-61426	alg13	alg13
chr21	34306109	34307247	.	102	.	5.91448	-1	-1	379	0	0.25	34306109	34306704	3.07537	367	34306295	34307247	2.83911	206	Distal Intergenic	21	34199008	34227294	28287	2	NM_001031838	-78816	alg13	alg13
chr21	34311319	34312189	.	529	.	9.18856	-1	-1	572	0.73	1.27	34311319	34312189	4.10049	649	34311354	34312188	5.08807	460	Distal Intergenic	21	34199008	34227294	28287	2	NM_001031838	-84026	alg13	alg13
chr21	34296873	34297357	.	102	.	5.5597	-1	-1	316	0	0.25	34296896	34297357	2.45219	325	34296873	34297342	3.10751	285	Distal Intergenic	21	34199008	34227294	28287	2	NM_001031838	-69580	alg13	alg13
chr21	34156648	34158980	.	1000	.	22.5214	-1	-1	1757	4.94	5	34156648	34158980	7.78273	1848	34156651	34158791	14.7386	307	Distal Intergenic	21	34199008	34227294	28287	2	NM_001031838	68314	alg13	alg13
chr21	34399985	34400924	.	102	.	4.91838	-1	-1	410	0	0.25	34400124	34400842	2.61233	327	34399985	34400924	2.30605	354	Intron (NM_152955/dacha, intron 3 of 11)	21	34199008	34227294	28287	2	NM_001031838	-172692	alg13	alg13
chr21	34256100	34258106	.	487	.	9.12082	-1	-1	325	0.65	1.17	34256163	34258042	3.74759	216	34256100	34258106	5.37323	689	Distal Intergenic	21	34199008	34227294	28287	2	NM_001031838	-28807	alg13	alg13
chr21	34168794	34169528	.	350	.	8.07932	-1	-1	314	0.41	0.84	34168794	34169528	4.51034	316	34168892	34169265	3.56898	215	Distal Intergenic	21	34199008	34227294	28287	2	NM_001031838	57766	alg13	alg13
chr24	31275894	31276871	.	261	.	7.28355	-1	-1	397	0.27	0.63	31275894	31276871	3.40265	453	31276109	31276575	3.8809	127	Intron (NM_001006092/alg14, intron 3 of 3)	24	31263994	31285994	22001	2	NM_001006092	9123	alg14	alg14
chr21	22859701	22860615	.	274	.	7.4295	-1	-1	222	0.29	0.66	22859723	22860068	3.31806	91	22859701	22860615	4.11144	332	Intron (NM_001017647/alg8, intron 7 of 12)	21	22856231	22864801	8571	1	NM_001017647	3471	alg8	alg8
chr5	41219677	41221556	.	1000	.	22.5484	-1	-1	1547	5	5	41219677	41221482	10.2032	371	41219847	41221556	12.3453	1397	Distal Intergenic	5	41199633	41204236	4604	2	NM_001256684	-15442	alkbh2	alkbh2
chr5	41218648	41219403	.	1000	.	14.7964	-1	-1	350	2.68	3.27	41218648	41219231	6.87426	296	41218768	41219403	7.92218	285	Distal Intergenic	5	41199633	41204236	4604	2	NM_001256684	-14413	alkbh2	alkbh2
chr1	7824652	7825606	.	281	.	7.49884	-1	-1	309	0.3	0.68	7824718	7825185	3.08241	256	7824652	7825606	4.41643	297	Promoter (<=1kb)	1	7824642	7832479	7838	1	NM_001077387	11	alkbh5	alkbh5
chr10	36514868	36515564	.	443	.	8.68492	-1	-1	326	0.57	1.07	36515018	36515564	4.79276	280	36514868	36515497	3.89216	223	Promoter (<=1kb)	10	36514818	36520079	5262	1	NM_200061	51	alox5ap	alox5ap
chr10	36525515	36526324	.	102	.	6.91234	-1	-1	275	0	0.25	36525772	36526324	2.24175	5	36525515	36526036	4.67059	288	Distal Intergenic	10	36514818	36520079	5262	1	NM_200061	10698	alox5ap	alox5ap
chr10	36530693	36531266	.	102	.	5.34265	-1	-1	393	0	0.25	36530838	36531266	2.22892	416	36530693	36531057	3.11373	225	Downstream (<1kb)	10	36514818	36520079	5262	1	NM_200061	15876	alox5ap	alox5ap
chr15	44652470	44653612	.	512	.	9.56059	-1	-1	614	0.7	1.24	44652470	44653612	5.94254	246	44652519	44653304	3.61805	118	Intron (NM_214806/gria4a, intron 11 of 15)	15	44598837	44617951	19115	2	NM_001278839	-34520	alp3	alp3
chr15	44602465	44603694	.	102	.	6.09386	-1	-1	696	0	0.25	44602558	44603694	3.70421	743	44602465	44603313	2.38965	556	Intron (NM_214806/gria4a, intron 11 of 15)	15	44598837	44617951	19115	2	NM_001278839	14257	alp3	alp3
chr22	38774759	38775449	.	102	.	5.11188	-1	-1	430	0	0.25	38774772	38775449	2.67002	293	38774759	38775423	2.44186	555	Promoter (<=1kb)	22	38776071	38791287	15217	1	NM_001014353	-622	alpi.1	alpi.1
chr18	16462911	16463692	.	102	.	5.68196	-1	-1	467	0	0.25	16463157	16463692	3.38994	218	16462911	16463580	2.29202	471	Distal Intergenic	18	16257740	16265680	7941	1	NM_001045074	205172	alx1	alx1
chr18	16379289	16380288	.	224	.	6.8445	-1	-1	583	0.22	0.54	16379301	16380288	3.27563	501	16379289	16380267	3.56887	653	Distal Intergenic	18	16257740	16265680	7941	1	NM_001045074	121550	alx1	alx1
chr18	16345925	16346384	.	102	.	6.19035	-1	-1	188	0	0.25	16346047	16346384	3.59776	89	16345925	16346227	2.59259	165	Distal Intergenic	18	16257740	16265680	7941	1	NM_001045074	88186	alx1	alx1
chr18	16474758	16475392	.	102	.	5.34147	-1	-1	163	0	0.25	16474758	16475392	3.32087	252	16474823	16475202	2.0206	10	Distal Intergenic	18	16257740	16265680	7941	1	NM_001045074	217019	alx1	alx1
chr18	16376434	16377928	.	102	.	5.89773	-1	-1	907	0	0.25	16376865	16377928	3.88302	485	16376434	16377614	2.01471	898	Distal Intergenic	18	16257740	16265680	7941	1	NM_001045074	118695	alx1	alx1
chr18	38514676	38515541	.	561	.	9.82544	-1	-1	614	0.81	1.35	38514891	38515541	5.96199	407	38514676	38515500	3.86345	606	Distal Intergenic	18	38340031	38383454	43424	1	NM_001310078	174646	alx4b	alx4b
chr18	38555661	38556230	.	102	.	6.29592	-1	-1	236	0	0.25	38555661	38555975	3.48202	159	38555826	38556230	2.8139	149	Distal Intergenic	18	38340031	38383454	43424	1	NM_001310078	215631	alx4b	alx4b
chr3	59589161	59590595	.	222	.	6.84031	-1	-1	434	0.22	0.54	59589161	59590595	3.75878	595	59589197	59590217	3.08153	238	Promoter (<=1kb)	3	59589107	59599428	10322	1	NM_001105108	55	alyref	alyref
chr10	10852932	10854289	.	787	.	10.7982	-1	-1	507	1.31	1.9	10853113	10854085	4.88064	557	10852932	10854289	5.91755	276	Intron (NM_201118/ambp, intron 2 of 9)	10	10843326	10865213	21888	1	NM_201118	9607	ambp	ambp
chr10	10849117	10852505	.	1000	.	14.6337	-1	-1	1444	2.56	3.16	10849234	10852111	8.79185	361	10849117	10852505	5.84183	2197	Intron (NM_201118/ambp, intron 2 of 9)	10	10843326	10865213	21888	1	NM_201118	5792	ambp	ambp
chr20	2937295	2939083	.	1000	.	17.2056	-1	-1	1344	3.45	4.03	2937296	2938936	7.84613	1319	2937295	2939083	9.35945	1368	Promoter (<=1kb)	20	2937165	2966128	28964	1	NM_001161601	131	amd1	amd1
chr20	2887982	2888437	.	449	.	9.06336	-1	-1	183	0.58	1.08	2887989	2888380	3.35232	258	2887982	2888437	5.71104	101	Distal Intergenic	20	2937165	2966128	28964	1	NM_001161601	-48728	amd1	amd1
chr20	2929573	2930105	.	102	.	6.13313	-1	-1	311	0	0.25	2929586	2930009	3.11309	253	2929573	2930105	3.02004	357	Distal Intergenic	20	2937165	2966128	28964	1	NM_001161601	-7060	amd1	amd1
chr25	35677139	35678009	.	513	.	9.38214	-1	-1	484	0.7	1.24	35677323	35677918	5.57123	213	35677139	35678009	3.81091	572	Distal Intergenic	25	35648014	35668304	20291	2	NM_213163	-8836	amfra	amfra
chr22	20811695	20813115	.	102	.	5.99815	-1	-1	923	0	0.25	20812226	20812495	3.01473	86	20811695	20813115	2.98342	1230	Distal Intergenic	22	20723646	20736630	12985	2	NM_001007779	-75066	amh	amh
chr21	44706214	44707615	.	1000	.	12.3713	-1	-1	826	1.89	2.49	44706229	44707615	6.05157	732	44706214	44707597	6.31973	300	Promoter (<=1kb)	21	44685064	44707583	22520	2	NM_200581	0	ammecr1	ammecr1
chr6	27986264	27986874	.	282	.	7.57479	-1	-1	343	0.3	0.68	27986401	27986874	3.02578	406	27986264	27986704	4.54901	144	Distal Intergenic	6	28001456	28008813	7358	1	NM_001080177	-14582	amotl2a	amotl2a
chr2	23250715	23253648	.	262	.	7.29137	-1	-1	1938	0.27	0.63	23252535	23253414	3.18417	53	23250715	23253648	4.1072	2003	Distal Intergenic	2	23196206	23205527	9322	1	NM_001077606	54510	amotl2b	amotl2b
chr2	23248365	23250220	.	338	.	8.07085	-1	-1	1317	0.39	0.82	23249171	23249863	4.77626	417	23248365	23250220	3.29459	1411	Distal Intergenic	2	23196206	23205527	9322	1	NM_001077606	52160	amotl2b	amotl2b
chr2	15933978	15938412	.	695	.	10.2229	-1	-1	2743	1.09	1.67	15933978	15938412	5.47416	2187	15934348	15937618	4.74874	2930	Distal Intergenic	2	15944173	15958380	14208	1	NM_213011	-5761	amy2a	amy2a
chr2	16074061	16079705	.	506	.	9.01296	-1	-1	2026	0.69	1.22	16074061	16079705	4.35518	1074	16074104	16079620	4.65778	2935	Distal Intergenic	2	15944173	15958380	14208	1	NM_213011	129889	amy2a	amy2a
chr2	16129908	16130822	.	226	.	6.8946	-1	-1	438	0.23	0.54	16130072	16130728	3.00244	139	16129908	16130822	3.89216	573	Distal Intergenic	2	15944173	15958380	14208	1	NM_213011	185736	amy2a	amy2a
chr2	15932854	15933678	.	329	.	7.84667	-1	-1	550	0.37	0.79	15932854	15933678	4.00326	530	15932953	15933533	3.84341	472	Distal Intergenic	2	15944173	15958380	14208	1	NM_213011	-10495	amy2a	amy2a
chr2	16162510	16163136	.	292	.	7.51902	-1	-1	399	0.32	0.71	16162787	16163136	3.57172	182	16162510	16163118	3.9473	340	Distal Intergenic	2	15944173	15958380	14208	1	NM_213011	218338	amy2a	amy2a
chr2	16171950	16172634	.	102	.	5.6187	-1	-1	382	0	0.25	16172114	16172634	2.36008	268	16171950	16172448	3.25862	332	Distal Intergenic	2	15944173	15958380	14208	1	NM_213011	227778	amy2a	amy2a
chr23	43933573	43934579	.	102	.	6.33256	-1	-1	607	0	0.25	43933675	43934356	3.17933	546	43933573	43934579	3.15323	566	Distal Intergenic	23	43916597	43922406	5810	1	NM_001267697	16977	anapc10	anapc10
chr23	43926163	43927143	.	807	.	10.9029	-1	-1	667	1.35	1.94	43926607	43927129	5.22466	202	43926163	43927143	5.67823	689	Distal Intergenic	23	43916597	43922406	5810	1	NM_001267697	9567	anapc10	anapc10
chr21	24607686	24608269	.	102	.	5.23362	-1	-1	229	0	0.25	24607686	24608128	2.19475	32	24607726	24608269	3.03887	387	Distal Intergenic	21	24499635	24500456	822	1	NM_001302786	108052	anapc13	anapc13
chr12	48322901	48323706	.	375	.	8.49417	-1	-1	446	0.45	0.9	48322901	48323706	3.15768	537	48322903	48323514	5.33649	353	Intron (NM_001007357/lrrc20, intron 4 of 4)	12	48335899	48344273	8375	1	NM_001017878	-12193	anapc16	anapc16
chr20	23645999	23647536	.	498	.	10.1987	-1	-1	546	0.67	1.2	23645999	23647253	3.01795	613	23646280	23647536	7.18074	137	Distal Intergenic	20	23576281	23595595	19315	2	NM_001008589	-50405	anapc4	anapc4
chr20	23594899	23595613	.	361	.	8.06361	-1	-1	228	0.42	0.87	23594899	23595236	3.78223	212	23595038	23595613	4.28138	105	Promoter (<=1kb)	20	23576281	23595595	19315	2	NM_001008589	0	anapc4	anapc4
chr24	26141578	26142401	.	358	.	8.03875	-1	-1	435	0.42	0.86	26141819	26142401	4.19534	423	26141578	26142005	3.84341	206	Intron (NM_200847/cops9, intron 2 of 2)	24	26134462	26138318	3857	2	NM_001197254	-3261	and1	and1
chr24	26142534	26146754	.	988	.	12.3053	-1	-1	3480	1.78	2.38	26142945	26146754	7.14363	1266	26142534	26146723	5.16167	3180	Intron (NM_200847/cops9, intron 2 of 2)	24	26134462	26138318	3857	2	NM_001197254	-4217	and1	and1
chr19	47282323	47283381	.	102	.	6.5647	-1	-1	827	0	0.25	47282803	47283191	2.15568	387	47282323	47283381	4.40902	787	Intron (NM_131813/angpt1, intron 3 of 8)	19	47221164	47366291	145128	2	NM_131813	82910	angpt1	angpt1
chr19	47284487	47285551	.	102	.	4.83434	-1	-1	857	0	0.25	47284487	47285365	2.24175	856	47285073	47285551	2.59259	272	Intron (NM_131813/angpt1, intron 3 of 8)	19	47221164	47366291	145128	2	NM_131813	80740	angpt1	angpt1
chr19	36408528	36409770	.	102	.	6.09147	-1	-1	555	0	0.25	36409114	36409770	3.87529	360	36408528	36409307	2.21618	165	Distal Intergenic	19	36212573	36265298	52726	1	NM_131814	195956	angpt2b	angpt2b
chr19	36352228	36354386	.	1000	.	13.7041	-1	-1	1108	2.26	2.86	36352288	36354386	8.10078	505	36352228	36354357	5.60331	1711	Distal Intergenic	19	36212573	36265298	52726	1	NM_131814	139656	angpt2b	angpt2b
chr19	36354755	36355797	.	223	.	6.84717	-1	-1	428	0.22	0.54	36354880	36355269	2.84982	103	36354755	36355797	3.99735	628	Distal Intergenic	19	36212573	36265298	52726	1	NM_131814	142183	angpt2b	angpt2b
chr19	36850724	36851624	.	218	.	6.79022	-1	-1	363	0.22	0.53	36850727	36851345	2.67878	130	36850724	36851624	4.11144	594	Distal Intergenic	19	36212573	36265298	52726	1	NM_131814	638152	angpt2b	angpt2b
chr19	36714750	36718292	.	1000	.	16.633	-1	-1	1127	2.87	3.43	36714767	36718292	11.6911	361	36714750	36717734	4.94189	1904	Distal Intergenic	19	36212573	36265298	52726	1	NM_131814	502178	angpt2b	angpt2b
chr19	36520067	36520563	.	102	.	6.46355	-1	-1	311	0	0.25	36520067	36520563	4.07148	300	36520126	36520441	2.39207	263	Distal Intergenic	19	36212573	36265298	52726	1	NM_131814	307495	angpt2b	angpt2b
chr19	36429630	36430339	.	102	.	7.34967	-1	-1	317	0	0.25	36429955	36430277	2.03397	0	36429630	36430339	5.3157	309	Distal Intergenic	19	36212573	36265298	52726	1	NM_131814	217058	angpt2b	angpt2b
chr19	36486413	36486968	.	102	.	5.36108	-1	-1	132	0	0.25	36486413	36486968	3.02578	30	36486539	36486857	2.3353	108	Distal Intergenic	19	36212573	36265298	52726	1	NM_131814	273841	angpt2b	angpt2b
chr19	36204476	36210328	.	1000	.	17.151	-1	-1	3486	3.44	4	36204500	36210140	7.6365	1153	36204476	36210328	9.51448	635	Promoter (2-3kb)	19	36212573	36265298	52726	1	NM_131814	-2245	angpt2b	angpt2b
chr19	36720768	36721419	.	102	.	5.59205	-1	-1	227	0	0.25	36720830	36721419	2.90798	174	36720768	36721192	2.68407	218	Distal Intergenic	19	36212573	36265298	52726	1	NM_131814	508196	angpt2b	angpt2b
chr19	36721726	36724240	.	408	.	10.285	-1	-1	1093	0.51	0.98	36721758	36724180	2.46162	273	36721726	36724240	7.82342	429	Distal Intergenic	19	36212573	36265298	52726	1	NM_131814	509154	angpt2b	angpt2b
chr20	16146971	16147682	.	315	.	8.00847	-1	-1	337	0.35	0.76	16147171	16147635	2.97766	75	16146971	16147682	5.03081	400	Intron (NM_200474/ralgps2, intron 5 of 17)	20	16097709	16106465	8757	1	NM_001014820	49263	angptl1a	angptl1a
chr5	4331183	4334111	.	638	.	10.1724	-1	-1	1106	0.97	1.54	4331253	4333435	3.9471	379	4331183	4334111	6.22532	1763	Distal Intergenic	5	4382206	4403776	21571	1	NM_001030230	-48095	angptl2a	angptl2a
chr5	4307097	4307755	.	102	.	6.32319	-1	-1	300	0	0.25	4307293	4307755	2.50204	95	4307097	4307629	3.82115	309	Distal Intergenic	5	4382206	4403776	21571	1	NM_001030230	-74451	angptl2a	angptl2a
chr5	4334467	4341352	.	1000	.	20.3722	-1	-1	6167	3.72	4.3	4335006	4341226	15.1871	557	4334467	4341352	5.18518	6646	Distal Intergenic	5	4382206	4403776	21571	1	NM_001030230	-40854	angptl2a	angptl2a
chr8	32977954	32979104	.	365	.	8.23009	-1	-1	499	0.43	0.88	32977997	32978971	3.35503	433	32977954	32979104	4.87506	523	Intron (NM_001100146/ralgps1, intron 9 of 20)	8	33026477	33042121	15645	1	NM_001126478	-47373	angptl2b	angptl2b
chr8	32975922	32977592	.	303	.	7.72857	-1	-1	871	0.33	0.73	32975922	32977592	4.42891	1203	32976268	32977292	3.29966	194	Intron (NM_001100146/ralgps1, intron 9 of 20)	8	33026477	33042121	15645	1	NM_001126478	-48885	angptl2b	angptl2b
chr8	32979443	32980884	.	885	.	11.5549	-1	-1	1009	1.55	2.13	32979572	32980884	6.44683	885	32979443	32980792	5.10812	1004	Intron (NM_001100146/ralgps1, intron 9 of 20)	8	33026477	33042121	15645	1	NM_001126478	-45593	angptl2b	angptl2b
chr5	68329605	68331882	.	1000	.	12.7737	-1	-1	179	1.87	2.47	68329605	68331129	7.79061	160	68329628	68331882	4.98306	153	Distal Intergenic	5	68128806	68270435	141630	2	NM_001327890	-59171	ank1a	ank1a
chr5	68149350	68150171	.	273	.	7.50245	-1	-1	404	0.29	0.66	68149505	68150171	3.00244	387	68149350	68149818	4.50001	267	Intron (NM_001327890/ank1a, intron 40 of 43)	5	68136289	68145972	9684	2	NM_001005969	-3379	ank1a	ank1a
chr7	57747356	57747925	.	102	.	5.84732	-1	-1	303	0	0.25	57747612	57747925	2.90798	180	57747356	57747654	2.93934	170	Intron (NM_001346207/ank2b, intron 1 of 42)	7	57583708	57828263	244556	2	NM_001346207	80338	ank2b	ank2b
chr7	57717881	57723700	.	918	.	11.643	-1	-1	951	1.62	2.21	57717881	57723700	5.52594	1653	57717892	57723475	6.11703	238	Intron (NM_001346207/ank2b, intron 1 of 42)	7	57583708	57828263	244556	2	NM_001346207	104563	ank2b	ank2b
chr7	57639627	57643299	.	544	.	9.25408	-1	-1	1316	0.76	1.31	57639627	57643299	4.93387	1618	57639811	57643138	4.32021	831	Intron (NM_001346207/ank2b, intron 26 of 42)	7	57583708	57828263	244556	2	NM_001346207	184964	ank2b	ank2b
chr7	57637423	57639269	.	880	.	11.4477	-1	-1	949	1.54	2.12	57637423	57639262	5.97388	1026	57637461	57639269	5.47387	834	Intron (NM_001346207/ank2b, intron 26 of 42)	7	57583708	57828263	244556	2	NM_001346207	188994	ank2b	ank2b
chr7	57771443	57773302	.	418	.	8.48434	-1	-1	1383	0.52	1.01	57771443	57773302	4.40852	1472	57771485	57773126	4.07582	1253	Intron (NM_001346207/ank2b, intron 1 of 42)	7	57583708	57828263	244556	2	NM_001346207	54961	ank2b	ank2b
chr7	13290022	13290487	.	102	.	5.33415	-1	-1	196	0	0.25	13290022	13290487	2.99885	132	13290189	13290475	2.3353	94	Distal Intergenic	7	13329543	13365778	36236	1	NM_001099248	-39056	ankdd1a	ankdd1a
chr7	13359055	13359778	.	102	.	6.34749	-1	-1	331	0	0.25	13359183	13359661	2.18376	235	13359055	13359778	4.16373	300	Intron (NM_001099248/ankdd1a, intron 12 of 14)	7	13329543	13365778	36236	1	NM_001099248	29513	ankdd1a	ankdd1a
chr5	30396002	30396702	.	320	.	7.72726	-1	-1	420	0.36	0.77	30396145	30396702	3.78223	386	30396002	30396493	3.94503	311	Promoter (1-2kb)	5	30398611	30430682	32072	1	NM_001102672	-1909	ankfy1	ankfy1
chr24	10253636	10254004	.	102	.	6.01451	-1	-1	186	0	0.25	10253726	10254004	3.40401	76	10253636	10253960	2.6105	206	Promoter (<=1kb)	24	10208761	10253891	45131	2	NM_001030259	0	ankha	ankha
chr21	26445836	26446490	.	268	.	7.47835	-1	-1	475	0.28	0.65	26446090	26446436	2.90798	252	26445836	26446490	4.57037	445	Promoter (<=1kb)	21	26371321	26446542	75222	2	NM_001199768	52	ankhd1	ankhd1
chr15	22050992	22051985	.	343	.	8.09978	-1	-1	313	0.4	0.83	22051184	22051985	3.27329	257	22050992	22051828	4.82649	177	Distal Intergenic	15	22078297	22089222	10926	1	NM_001130665	-26312	ankk1	ankk1
chr5	18451246	18452013	.	369	.	8.288	-1	-1	373	0.44	0.89	18451246	18451936	3.35503	290	18451264	18452013	4.93297	439	Intron (NM_001126395/ankle2, intron 2 of 12)	5	18439682	18457925	18244	2	NM_001126395	5912	ankle2	ankle2
chr5	34222085	34222820	.	102	.	6.18009	-1	-1	235	0	0.25	34222085	34222820	2.88484	152	34222285	34222637	3.29525	118	Distal Intergenic	5	34382165	34387120	4956	1	NM_213129	-159345	ankra2	ankra2
chr5	34323558	34324877	.	102	.	6.46212	-1	-1	440	0	0.25	34323558	34324877	4.09782	651	34323723	34324032	2.3643	65	Distal Intergenic	5	34382165	34387120	4956	1	NM_213129	-57288	ankra2	ankra2
chr5	34362264	34363119	.	102	.	6.4877	-1	-1	646	0	0.25	34362264	34363119	3.9471	607	34362544	34363118	2.5406	405	Distal Intergenic	5	34382165	34387120	4956	1	NM_213129	-19046	ankra2	ankra2
chr9	8951291	8952100	.	539	.	9.26755	-1	-1	370	0.76	1.3	8951291	8951838	4.91493	221	8951447	8952100	4.35262	363	Promoter (<=1kb)	9	8951434	8989598	38165	1	NM_001077377	0	ankrd10b	ankrd10b
chr15	28598735	28604419	.	1000	.	22.814	-1	-1	2548	5	5	28598735	28604419	9.73428	1640	28599216	28604276	13.0797	728	Intron (NM_001030229/ankrd13b, intron 14 of 14)	15	28550097	28606081	55985	1	NM_001030229	48639	ankrd13b	ankrd13b
chr11	45042070	45042903	.	415	.	9.1148	-1	-1	345	0.51	1	45042070	45042455	3.01473	159	45042285	45042903	6.10007	316	Promoter (<=1kb)	11	45024959	45042768	17810	2	NM_214690	0	ankrd13c	ankrd13c
chr11	45035285	45036057	.	102	.	4.62692	-1	-1	573	0	0.25	45035554	45035859	1.81207	303	45035285	45036057	2.81485	575	Intron (NM_214690/ankrd13c, intron 2 of 12)	11	45024959	45042768	17810	2	NM_214690	6711	ankrd13c	ankrd13c
chr12	17044437	17044902	.	102	.	5.21486	-1	-1	281	0	0.25	17044437	17044898	3.09365	159	17044568	17044902	2.12121	273	Intron (NM_213404/lipf, intron 8 of 9)	12	17032904	17036733	3830	1	NM_200274	11534	ankrd22	ankrd22
chr22	16394274	16394795	.	102	.	6.15689	-1	-1	318	0	0.25	16394383	16394754	2.39195	259	16394274	16394795	3.76494	269	Promoter (1-2kb)	22	16392425	16404864	12440	1	NM_001020760	1850	ankrd29	ankrd29
chr8	51571152	51572114	.	233	.	6.93439	-1	-1	549	0.24	0.56	51571355	51571815	3.43671	210	51571152	51572114	3.49768	685	Distal Intergenic	8	51586793	51592397	5605	2	NM_001113640	20283	ankrd39	ankrd39
chr2	35794721	35796320	.	406	.	8.36603	-1	-1	1087	0.5	0.98	35795331	35796320	4.29079	844	35794721	35795593	4.07524	720	Distal Intergenic	2	35745576	35749318	3743	1	NM_001020770	49146	ankrd45	ankrd45
chr7	50609226	50610164	.	309	.	8.24703	-1	-1	504	0.34	0.75	50609349	50610164	2.61233	647	50609226	50609733	5.6347	238	Distal Intergenic	7	50635889	50639456	3568	2	NM_205596	29292	ankrd46b	ankrd46b
chr7	50706103	50708798	.	842	.	11.3459	-1	-1	1902	1.44	2.03	50706226	50708798	4.56597	1875	50706103	50708605	6.77991	1806	Distal Intergenic	7	50635889	50639456	3568	2	NM_205596	-66648	ankrd46b	ankrd46b
chr7	50708906	50711642	.	879	.	11.5936	-1	-1	1836	1.54	2.12	50709068	50711642	4.86766	1593	50708906	50711642	6.72597	1918	Distal Intergenic	7	50635889	50639456	3568	2	NM_205596	-69451	ankrd46b	ankrd46b
chr23	32463557	32464308	.	664	.	9.99005	-1	-1	401	1.03	1.6	32463557	32464265	4.60213	480	32463592	32464308	5.38792	288	Promoter (<=1kb)	23	32435556	32464179	28624	2	NM_001018154	0	ankrd52a	ankrd52a
chr23	32455873	32456446	.	212	.	6.64477	-1	-1	281	0.21	0.51	32456023	32456366	3.07537	96	32455873	32456446	3.5694	317	Intron (NM_001018154/ankrd52a, intron 5 of 27)	23	32435556	32464179	28624	2	NM_001018154	7733	ankrd52a	ankrd52a
chr17	6498563	6499511	.	102	.	6.4807	-1	-1	502	0	0.25	6498655	6499511	3.38994	381	6498563	6499191	3.09076	532	Distal Intergenic	17	6434003	6443684	9682	2	NM_001327906	-54880	ankrd66	ankrd66
chr20	1229727	1231029	.	334	.	8.2129	-1	-1	944	0.38	0.81	1229794	1231029	5.11172	727	1229727	1230869	3.10118	1095	Intron (NM_001020510/lats1, intron 4 of 7)	20	1182753	1218782	36030	2	NM_194423	-10946	ankrd6b	ankrd6b
chr4	18230293	18237627	.	1000	.	19.1525	-1	-1	3275	4.07	4.62	18232338	18237547	8.48868	1906	18230293	18237627	10.6638	1536	Intron (NM_001100005/uhrf1bp1l, intron 17 of 20)	4	17899183	18212435	313253	2	NM_001100017	-17859	anks1b	anks1b
chr4	18238039	18239624	.	449	.	9.03112	-1	-1	537	0.58	1.08	18238353	18239350	3.38994	222	18238039	18239624	5.64118	539	Intron (NM_001100005/uhrf1bp1l, intron 17 of 20)	4	17899183	18212435	313253	2	NM_001100017	-25605	anks1b	anks1b
chr24	37796221	37796985	.	252	.	7.17489	-1	-1	399	0.26	0.61	37796395	37796741	3.16395	250	37796221	37796985	4.01094	374	Intron (NM_001013454/zgc:112185, intron 4 of 4)	24	37773244	37793020	19777	2	NM_001114565	-3202	anks3	anks3
chr3	60377335	60379019	.	1000	.	16.1285	-1	-1	1276	2.75	3.33	60378067	60378896	5.05924	352	60377335	60379019	11.0693	1468	Distal Intergenic	3	60354301	60365162	10862	2	NM_001002188	-12174	anks4b	anks4b
chr3	60375689	60376472	.	102	.	6.27695	-1	-1	233	0	0.25	60375689	60376132	2.38479	126	60375719	60376472	3.89216	310	Distal Intergenic	3	60354301	60365162	10862	2	NM_001002188	-10528	anks4b	anks4b
chr3	60362186	60363882	.	407	.	8.49272	-1	-1	880	0.5	0.98	60362186	60363239	3.56227	868	60362250	60363882	4.93045	828	Promoter (1-2kb)	3	60354301	60365162	10862	2	NM_001002188	1280	anks4b	anks4b
chr3	60347022	60347597	.	355	.	8.00524	-1	-1	263	0.41	0.86	60347259	60347597	3.94468	158	60347022	60347413	4.06056	131	Distal Intergenic	3	60354301	60365162	10862	2	NM_001002188	17565	anks4b	anks4b
chr16	8030736	8031512	.	329	.	7.84188	-1	-1	553	0.37	0.79	8030747	8031512	3.44909	566	8030736	8031442	4.39279	529	Distal Intergenic	16	8067642	8125189	57548	1	NM_001030206	-36130	ano10a	ano10a
chr1	31196962	31198772	.	308	.	8.06272	-1	-1	832	0.34	0.74	31196964	31198615	5.18034	136	31196962	31198772	2.88238	1566	Distal Intergenic	1	31210449	31246971	36523	1	NM_131358	-11677	anos1a	anos1a
chr7	33076951	33079741	.	691	.	11.7973	-1	-1	1012	1.08	1.67	33077229	33079286	3.38994	846	33076951	33079741	8.40737	535	Promoter (<=1kb)	7	33074477	33078852	4376	2	NM_199986	0	anp32a	anp32a
chr1	25969876	25971050	.	565	.	9.38339	-1	-1	383	0.81	1.36	25969876	25971050	4.7128	156	25970096	25970984	4.67059	390	Promoter (<=1kb)	1	25966642	25971141	4500	2	NM_212603	91	anp32b	anp32b
chr5	38724866	38725819	.	359	.	8.2341	-1	-1	396	0.42	0.86	38724866	38725819	4.82716	165	38725025	38725720	3.40694	468	Distal Intergenic	5	38788935	38873829	84895	2	NM_001044709	148010	antxr2a	antxr2a
chr5	24897264	24902989	.	1000	.	15.1311	-1	-1	3343	2.51	3.12	24897264	24902890	10.0355	1888	24897271	24902989	5.0956	1731	Distal Intergenic	5	24978028	24982972	4945	2	NM_181758	79983	anxa1a	anxa1a
chr5	24960453	24961834	.	1000	.	14.6753	-1	-1	734	2.64	3.23	24960509	24961786	7.00518	377	24960453	24961834	7.67016	231	Distal Intergenic	5	24978028	24982972	4945	2	NM_181758	21138	anxa1a	anxa1a
chr25	33586289	33587494	.	102	.	5.75716	-1	-1	610	0	0.25	33586349	33587032	1.88243	309	33586289	33587494	3.87473	852	Distal Intergenic	25	33527904	33541952	14049	1	NM_181761	58386	anxa2a	anxa2a
chr10	41199476	41199834	.	102	.	5.17736	-1	-1	27	0	0.25	41199476	41199776	2.54734	15	41199487	41199834	2.63002	29	Distal Intergenic	10	41237471	41270955	33485	1	NM_181764	-37637	anxa4	anxa4
chr10	41234414	41235203	.	209	.	6.60019	-1	-1	533	0.21	0.5	41234414	41235203	3.27909	598	41234709	41235145	3.3211	173	Promoter (2-3kb)	10	41237471	41270955	33485	1	NM_181764	-2268	anxa4	anxa4
chr14	47439824	47441026	.	967	.	12.9174	-1	-1	270	1.73	2.33	47439824	47440256	4.35461	246	47439893	47441026	8.56276	225	Exon (NM_001113582/anxa5a, exon 7 of 13)	14	47423685	47447115	23431	1	NM_001113582	16140	anxa5a	anxa5a
chr14	50280858	50281589	.	338	.	8.13412	-1	-1	319	0.39	0.81	50280858	50281577	3.03824	305	50281049	50281589	5.09588	142	Distal Intergenic	14	50310120	50372929	62810	1	NM_001002038	-28531	anxa6	anxa6
chr14	50347144	50347715	.	102	.	5.42568	-1	-1	294	0	0.25	50347355	50347715	2.50204	33	50347144	50347617	2.92364	344	Intron (NM_001002038/anxa6, intron 8 of 19)	14	50310120	50372929	62810	1	NM_001002038	37025	anxa6	anxa6
chr14	50284753	50286180	.	285	.	7.46607	-1	-1	977	0.31	0.69	50284753	50285885	3.67089	846	50284862	50286180	3.79518	999	Distal Intergenic	14	50310120	50372929	62810	1	NM_001002038	-23940	anxa6	anxa6
chr24	40179285	40180568	.	672	.	10.1874	-1	-1	109	1.04	1.62	40179285	40180568	5.5883	123	40179295	40180304	4.59909	86	Distal Intergenic	24	40113445	40121572	8128	2	NM_001077598	-57714	aoc1	aoc1
chr24	40181249	40181797	.	243	.	7.12181	-1	-1	354	0.25	0.59	40181423	40181797	4.2827	203	40181249	40181674	2.83911	332	Distal Intergenic	24	40113445	40121572	8128	2	NM_001077598	-59678	aoc1	aoc1
chr24	39997455	39998100	.	102	.	5.37907	-1	-1	231	0	0.25	39997455	39997859	2.73366	275	39997608	39998100	2.64541	34	Distal Intergenic	24	40113445	40121572	8128	2	NM_001077598	123472	aoc1	aoc1
chr8	30360391	30361189	.	102	.	5.93493	-1	-1	425	0	0.25	30360391	30360986	3.43671	371	30360734	30361189	2.49822	137	Distal Intergenic	8	30163683	30307204	143522	2	NM_001123258	-53188	aopep	aopep
chr22	14010346	14016204	.	648	.	10.1189	-1	-1	1358	1	1.56	14010346	14016038	4.1432	1438	14010372	14016204	5.9757	1253	Distal Intergenic	22	14027117	14058806	31690	1	NM_001278817	-10913	aox6	aox6
chr14	4548526	4549869	.	870	.	11.5233	-1	-1	554	1.51	2.1	4548526	4549869	6.48481	192	4548737	4549509	5.03852	530	Distal Intergenic	14	4489477	4501370	11894	1	NM_001301369	59050	ap1ar	ap1ar
chr14	4545395	4546217	.	413	.	8.86107	-1	-1	617	0.51	1	4545834	4546217	3.16905	359	4545395	4545961	5.69202	436	Distal Intergenic	14	4489477	4501370	11894	1	NM_001301369	55919	ap1ar	ap1ar
chr14	4489440	4490006	.	678	.	10.3669	-1	-1	160	1.06	1.63	4489454	4490006	4.13943	138	4489440	4489804	6.22746	168	Promoter (<=1kb)	14	4489477	4501370	11894	1	NM_001301369	0	ap1ar	ap1ar
chr14	4624184	4624627	.	102	.	5.14591	-1	-1	232	0	0.25	4624184	4624451	2.64756	167	4624225	4624627	2.49835	256	Distal Intergenic	14	4489477	4501370	11894	1	NM_001301369	134708	ap1ar	ap1ar
chr7	69119814	69120611	.	220	.	6.81327	-1	-1	143	0.22	0.53	69119844	69120611	4.07148	165	69119814	69120375	2.74179	92	Distal Intergenic	7	68999550	69115102	115553	2	NM_199682	-4713	ap1g1	ap1g1
chr19	17566443	17567795	.	557	.	9.38352	-1	-1	379	0.8	1.34	17566443	17567795	4.74969	389	17566537	17567603	4.63383	275	Distal Intergenic	19	17597436	17659763	62328	1	NM_001331127	-29641	ap1m1	ap1m1
chr19	17588694	17589366	.	102	.	5.92199	-1	-1	427	0	0.25	17588694	17589304	3.61594	367	17589058	17589366	2.30605	124	Distal Intergenic	19	17597436	17659763	62328	1	NM_001331127	-8070	ap1m1	ap1m1
chr6	76316	77844	.	538	.	9.19847	-1	-1	1057	0.75	1.3	76485	77806	4.18317	775	76316	77844	5.0153	1170	Distal Intergenic	6	94643	101808	7166	1	NM_205714	-16799	ap1m2	ap1m2
chr6	102190	102579	.	482	.	9.09223	-1	-1	243	0.64	1.16	102245	102534	3.61596	209	102190	102579	5.47627	223	Distal Intergenic	6	94643	101808	7166	1	NM_205714	7548	ap1m2	ap1m2
chr11	12657702	12658677	.	378	.	8.33681	-1	-1	669	0.45	0.91	12657846	12658677	4.7425	528	12657702	12658500	3.59431	667	Distal Intergenic	11	12662355	12670689	8335	1	NM_205558	-3678	ap1s2	ap1s2
chr5	61030957	61031716	.	102	.	5.36268	-1	-1	262	0	0.25	61030957	61031607	2.37926	100	61031266	61031716	2.98342	116	Intron (NM_199919/ap2b1, intron 21 of 21)	5	60973012	61039363	66352	1	NM_199919	57946	ap2b1	ap2b1
chr2	10009002	10009828	.	458	.	8.76107	-1	-1	620	0.6	1.1	10009002	10009810	4.76372	623	10009108	10009828	3.99735	511	Intron (NM_001291355/ap2m1a, intron 3 of 11)	2	9992005	10020853	28849	2	NM_001291355	11025	ap2m1a	ap2m1a
chr18	45957268	45957722	.	102	.	4.73627	-1	-1	207	0	0.25	45957299	45957722	2.38479	340	45957268	45957650	2.35148	43	Promoter (<=1kb)	18	45957024	45985720	28697	1	NM_201026	245	ap2m1b	ap2m1b
chr15	8695602	8696125	.	102	.	6.40792	-1	-1	287	0	0.25	8695602	8696125	2.76996	363	8695616	8696124	3.63796	197	Distal Intergenic	15	8791579	8823910	32332	1	NM_213155	-95454	ap2s1	ap2s1
chr15	8775509	8775907	.	205	.	6.53058	-1	-1	238	0.2	0.49	8775509	8775907	3.07537	232	8775543	8775902	3.45521	211	Distal Intergenic	15	8791579	8823910	32332	1	NM_213155	-15672	ap2s1	ap2s1
chr15	8739568	8740516	.	102	.	4.46735	-1	-1	373	0	0.25	8739568	8739987	2.27095	339	8739954	8740516	2.1964	22	Distal Intergenic	15	8791579	8823910	32332	1	NM_213155	-51063	ap2s1	ap2s1
chr15	8697030	8697587	.	102	.	6.28843	-1	-1	296	0	0.25	8697030	8697413	2.86576	163	8697215	8697587	3.42267	244	Distal Intergenic	15	8791579	8823910	32332	1	NM_213155	-93992	ap2s1	ap2s1
chr22	22219617	22220137	.	102	.	5.17433	-1	-1	338	0	0.25	22219617	22219988	2.0606	253	22219761	22220137	3.11373	280	Intron (NM_001002037/hdgfl2, intron 10 of 15)	22	22147294	22206742	59449	2	NM_001045015	-12876	ap3d1	ap3d1
chr10	22901442	22901757	.	102	.	4.30337	-1	-1	51	0	0.25	22901446	22901757	1.948	40	22901442	22901755	2.35537	58	Distal Intergenic	10	22885351	22892626	7276	1	NM_001002672	16092	ap4m1	ap4m1
chr10	22902261	22902959	.	102	.	3.49051	-1	-1	392	0	0.25	22902424	22902938	1.56705	175	22902261	22902959	1.92346	446	Distal Intergenic	10	22885351	22892626	7276	1	NM_001002672	16911	ap4m1	ap4m1
chr13	14653025	14656280	.	1000	.	16.5504	-1	-1	515	3.24	3.84	14653025	14655221	8.11488	610	14653243	14656280	8.43553	535	Distal Intergenic	13	14771320	14778007	6688	2	NM_001305568	121727	ap5s1	ap5s1
chr13	14718098	14718582	.	102	.	5.15862	-1	-1	241	0	0.25	14718243	14718582	3.02578	107	14718098	14718517	2.13284	231	Distal Intergenic	13	14771320	14778007	6688	2	NM_001305568	59425	ap5s1	ap5s1
chr13	14714627	14715134	.	223	.	6.89559	-1	-1	252	0.22	0.54	14714627	14715031	2.49047	152	14714674	14715134	4.40512	306	Distal Intergenic	13	14771320	14778007	6688	2	NM_001305568	62873	ap5s1	ap5s1
chr13	14743993	14744862	.	102	.	6.1318	-1	-1	246	0	0.25	14744066	14744862	2.87318	114	14743993	14744384	3.25862	305	Distal Intergenic	13	14771320	14778007	6688	2	NM_001305568	33145	ap5s1	ap5s1
chr3	40761460	40762078	.	102	.	6.27691	-1	-1	397	0	0.25	40761599	40762015	3.18417	219	40761460	40762078	3.09274	436	Intron (NM_199902/foxk1, intron 8 of 8)	3	40734695	40755137	20443	2	NM_001328131	-6324	ap5z1	ap5z1
chr10	1820582	1820981	.	102	.	5.89222	-1	-1	296	0	0.25	1820654	1820981	2.67976	228	1820582	1820961	3.21246	293	Promoter (1-2kb)	10	1822160	1865381	43222	1	NM_001143840	-1179	apc	apc
chr10	1837686	1838281	.	270	.	7.33812	-1	-1	237	0.28	0.65	1837686	1838101	3.49443	141	1837712	1838281	3.84369	307	Intron (NM_001143840/apc, intron 1 of 15)	10	1822160	1865381	43222	1	NM_001143840	15527	apc	apc
chr8	53989993	53990944	.	277	.	7.39771	-1	-1	789	0.29	0.67	53989993	53990871	3.59626	812	53990482	53990944	3.80145	278	Intron (NM_198869/apeh, intron 10 of 17)	8	53981228	53999277	18050	1	NM_198869	8766	apeh	apeh
chr25	29603164	29604278	.	213	.	6.72124	-1	-1	416	0.21	0.51	29603258	29604278	2.84034	367	29603164	29604234	3.8809	372	Distal Intergenic	25	29688038	29709206	21169	1	NM_199540	-83760	api5	api5
chr7	49684277	49689127	.	1000	.	18.7776	-1	-1	1821	3.57	4.14	49684308	49689014	5.74637	2074	49684277	49689127	13.0312	924	Distal Intergenic	7	49628707	49635742	7036	1	NM_001004679	55571	apip	apip
chr14	33348208	33348591	.	102	.	4.96368	-1	-1	65	0	0.25	33348208	33348531	2.24642	38	33348286	33348591	2.71726	15	Distal Intergenic	14	33382636	33417400	34765	1	NM_001166124	-34045	apln	apln
chr14	33344490	33346785	.	629	.	10.1407	-1	-1	1067	0.96	1.52	33344726	33346785	3.83091	1583	33344490	33346729	6.30977	423	Distal Intergenic	14	33382636	33417400	34765	1	NM_001166124	-35851	apln	apln
chr8	40336591	40339106	.	818	.	11.0169	-1	-1	1842	1.38	1.97	40336591	40339106	4.81019	1841	40336854	40338814	6.20676	281	Distal Intergenic	8	40286341	40287812	1472	2	NM_001075105	-48780	aplnra	aplnra
chr8	40316329	40317862	.	584	.	9.93911	-1	-1	1156	0.86	1.41	40316692	40317862	6.00489	868	40316329	40317579	3.93422	1081	Distal Intergenic	8	40286341	40287812	1472	2	NM_001075105	-28518	aplnra	aplnra
chr10	8630664	8631197	.	102	.	6.08014	-1	-1	405	0	0.25	8630901	8631197	2.68289	153	8630664	8631189	3.39725	421	Distal Intergenic	10	8670575	8672658	2084	1	NM_001030197	-39378	aplnrb	aplnrb
chr10	8606643	8607126	.	102	.	6.15849	-1	-1	258	0	0.25	8606806	8607126	3.22342	244	8606643	8607114	2.93507	109	Distal Intergenic	10	8670575	8672658	2084	1	NM_001030197	-63449	aplnrb	aplnrb
chr10	8631893	8632908	.	205	.	6.5254	-1	-1	375	0.2	0.49	8632325	8632743	3.16905	218	8631893	8632908	3.35635	100	Distal Intergenic	10	8670575	8672658	2084	1	NM_001030197	-37667	aplnrb	aplnrb
chr18	44507485	44508002	.	338	.	8.52113	-1	-1	409	0.39	0.81	44507578	44507934	2.68289	326	44507485	44508002	5.83824	400	Intron (NM_001123012/aplp2, intron 1 of 16)	18	44371076	44533429	162354	2	NM_001123012	25427	aplp2	aplp2
chr18	44512804	44513375	.	495	.	9.3242	-1	-1	319	0.67	1.19	44512865	44513208	3.48596	143	44512804	44513375	5.83824	435	Intron (NM_001123012/aplp2, intron 1 of 16)	18	44371076	44533429	162354	2	NM_001123012	20054	aplp2	aplp2
chr18	44496406	44496947	.	366	.	8.15496	-1	-1	301	0.43	0.88	44496602	44496947	4.53868	168	44496406	44496853	3.61628	238	Intron (NM_001123012/aplp2, intron 1 of 16)	18	44371076	44533429	162354	2	NM_001123012	36482	aplp2	aplp2
chr13	6092276	6092860	.	102	.	5.64213	-1	-1	302	0	0.25	6092276	6092542	3.02578	116	6092493	6092860	2.61635	271	Promoter (1-2kb)	13	6091164	6110470	19307	1	NM_212608	1113	apmap	apmap
chr3	31253156	31253743	.	230	.	6.94107	-1	-1	347	0.23	0.55	31253226	31253743	3.01473	337	31253156	31253705	3.92634	287	Distal Intergenic	3	31123369	31128282	4914	2	NM_001293671	-124875	apnl	apnl
chr3	31194415	31195376	.	102	.	6.48264	-1	-1	530	0	0.25	31194415	31195165	3.56227	285	31194548	31195376	2.92037	643	Distal Intergenic	3	31123369	31128282	4914	2	NM_001293671	-66134	apnl	apnl
chr16	24139751	24140688	.	567	.	9.85269	-1	-1	325	0.82	1.37	24139964	24140385	3.62523	260	24139751	24140688	6.22746	178	Intron (NM_001365888/bcam, intron 3 of 16)	16	24069723	24076127	6405	1	NR_136943	70029	apoc2	apoc2
chr16	24125444	24126610	.	577	.	9.51747	-1	-1	346	0.84	1.39	24125475	24126610	4.91493	315	24125444	24126476	4.60254	347	Intron (NM_001365888/bcam, intron 10 of 16)	16	24069723	24076127	6405	1	NR_136943	55722	apoc2	apoc2
chr24	26171499	26177374	.	1000	.	23.8025	-1	-1	4009	5	5	26171499	26176904	9.20102	2105	26171866	26177374	14.6015	920	Distal Intergenic	24	26161319	26165813	4495	2	NM_001037695	-5687	apodb	apodb
chrUn_KN149681v1	40036	40558	.	212	.	6.69944	-1	-1	308	0.21	0.51	40152	40558	2.86576	71	40036	40541	3.83368	429	Distal Intergenic	27	63781	99956	36176	1	NM_001037115	-23223	apooa	apooa
chr1	664522	665097	.	102	.	5.96777	-1	-1	186	0	0.25	664522	665097	3.03888	101	664567	664948	2.92889	226	Promoter (2-3kb)	1	622620	661641	39022	2	NM_131564	-2882	appa	appa
chr9	35429299	35434976	.	1000	.	13.2456	-1	-1	3765	2.2	2.79	35429299	35434888	6.94725	1029	35429556	35434976	6.29832	992	Intron (NM_131830/ncam2, intron 8 of 16)	9	35217234	35260543	43310	2	NM_152886	-168757	appb	appb
chr9	35462212	35463644	.	324	.	8.20476	-1	-1	441	0.36	0.78	35462212	35462539	2.86576	225	35462326	35463644	5.339	544	Intron (NM_131830/ncam2, intron 6 of 16)	9	35217234	35260543	43310	2	NM_152886	-201670	appb	appb
chr9	35458562	35459732	.	384	.	9.03689	-1	-1	629	0.46	0.93	35458772	35459732	6.08033	586	35458562	35459126	2.95656	463	Intron (NM_131830/ncam2, intron 6 of 16)	9	35217234	35260543	43310	2	NM_152886	-198020	appb	appb
chr15	24077587	24078247	.	211	.	6.65959	-1	-1	433	0.21	0.51	24077755	24078173	3.25265	264	24077587	24078247	3.40694	435	Distal Intergenic	15	23987004	24007561	20558	2	NM_212633	-70027	appbp2	appbp2
chr15	24063940	24064597	.	408	.	8.53145	-1	-1	294	0.51	0.98	24063940	24064402	4.8406	347	24063963	24064597	3.69085	218	Distal Intergenic	15	23987004	24007561	20558	2	NM_212633	-56380	appbp2	appbp2
chr15	24001896	24002450	.	102	.	5.95652	-1	-1	286	0	0.25	24002020	24002380	2.95851	291	24001896	24002450	2.99801	157	Intron (NM_212633/appbp2, intron 1 of 12)	15	23987004	24007561	20558	2	NM_212633	5111	appbp2	appbp2
chr15	23943178	23944127	.	346	.	8.361	-1	-1	192	0.4	0.84	23943205	23943484	3.0069	195	23943178	23944127	5.3541	162	Distal Intergenic	15	23987004	24007561	20558	2	NM_212633	63434	appbp2	appbp2
chr15	24076189	24077261	.	102	.	6.83858	-1	-1	733	0	0.25	24076747	24077261	2.48596	319	24076189	24076940	4.35262	589	Distal Intergenic	15	23987004	24007561	20558	2	NM_212633	-68629	appbp2	appbp2
chr15	24006641	24007326	.	102	.	6.42757	-1	-1	302	0	0.25	24006641	24007224	2.64756	165	24006806	24007326	3.78001	275	Promoter (<=1kb)	15	23987004	24007561	20558	2	NM_212633	235	appbp2	appbp2
chr7	55146346	55147001	.	102	.	4.96876	-1	-1	360	0	0.25	55146495	55146785	2.47054	121	55146346	55147001	2.49822	451	Distal Intergenic	7	55229122	55238297	9176	2	NM_200668	91296	aprt	aprt
chr1	51998170	51999319	.	214	.	6.68712	-1	-1	841	0.21	0.52	51998170	51999319	3.18417	937	51998556	51999056	3.50295	360	Distal Intergenic	1	52019088	52024810	5723	2	NM_214729	25491	aptx	aptx
chr16	22274264	22278595	.	1000	.	14.1968	-1	-1	1604	2.32	2.92	22274264	22278595	8.88108	1118	22274326	22278452	5.3157	516	Distal Intergenic	16	22373396	22378809	5414	2	NM_001002349	100214	aqp10a	aqp10a
chr16	22278868	22280072	.	246	.	7.10269	-1	-1	938	0.25	0.59	22278868	22280058	3.66466	934	22279052	22280072	3.43803	758	Distal Intergenic	16	22373396	22378809	5414	2	NM_001002349	98737	aqp10a	aqp10a
chr16	22400768	22406436	.	949	.	11.9799	-1	-1	588	1.69	2.29	22400768	22406317	6.73408	411	22400891	22406436	5.24579	353	Distal Intergenic	16	22373396	22378809	5414	2	NM_001002349	-21960	aqp10a	aqp10a
chr16	22248843	22249807	.	102	.	6.08335	-1	-1	418	0	0.25	22248843	22249598	2.96032	139	22248878	22249807	3.12303	663	Distal Intergenic	16	22373396	22378809	5414	2	NM_001002349	129002	aqp10a	aqp10a
chr18	2929270	2929970	.	466	.	8.78356	-1	-1	286	0.61	1.12	2929286	2929871	4.51789	398	2929270	2929970	4.26567	158	Promoter (1-2kb)	18	2928215	2937030	8816	1	NM_001327893	1056	aqp11	aqp11
chr18	2928253	2928731	.	405	.	8.42663	-1	-1	206	0.5	0.98	2928370	2928659	3.75604	163	2928253	2928731	4.67059	133	Promoter (<=1kb)	18	2928215	2937030	8816	1	NM_001327893	39	aqp11	aqp11
chr2	2799223	2800150	.	956	.	11.8646	-1	-1	610	1.71	2.3	2799309	2800033	6.15074	544	2799223	2800150	5.71382	591	Distal Intergenic	2	2895668	2907320	11653	1	NM_207059	-95518	aqp1a.1	aqp1a.1
chr5	42421657	42422394	.	283	.	8.33348	-1	-1	308	0.3	0.68	42421886	42422295	2.1449	78	42421657	42422394	6.18858	310	Distal Intergenic	5	42406269	42411661	5393	1	NM_213468	15389	aqp3a	aqp3a
chr21	16773079	16773911	.	589	.	9.73827	-1	-1	199	0.87	1.42	16773079	16773512	3.98775	124	16773165	16773911	5.75052	188	Distal Intergenic	21	16943505	16952130	8626	1	NM_001166121	-169594	aqp3b	aqp3b
chr21	16762810	16764787	.	1000	.	12.3491	-1	-1	838	1.88	2.47	16762989	16764787	6.37241	283	16762810	16764787	5.97664	1214	Distal Intergenic	21	16943505	16952130	8626	1	NM_001166121	-178718	aqp3b	aqp3b
chr21	16760984	16762608	.	437	.	8.56392	-1	-1	406	0.56	1.05	16760984	16762608	4.31136	323	16760984	16762238	4.25256	489	Distal Intergenic	21	16943505	16952130	8626	1	NM_001166121	-180897	aqp3b	aqp3b
chr21	16753678	16755078	.	575	.	9.46583	-1	-1	416	0.84	1.39	16753875	16755078	4.92325	228	16753678	16754812	4.54258	408	Distal Intergenic	21	16943505	16952130	8626	1	NM_001166121	-188427	aqp3b	aqp3b
chr21	16755610	16756131	.	102	.	6.39517	-1	-1	265	0	0.25	16755617	16756131	3.64285	347	16755610	16756011	2.75232	177	Distal Intergenic	21	16943505	16952130	8626	1	NM_001166121	-187374	aqp3b	aqp3b
chr20	18324371	18325809	.	609	.	10.3262	-1	-1	686	0.91	1.47	18324371	18325809	3.61596	136	18324637	18325772	6.7102	99	Distal Intergenic	20	18263785	18290422	26638	1	NM_001358313	60587	aqp4	aqp4
chr20	18072315	18072908	.	559	.	9.36218	-1	-1	340	0.8	1.35	18072315	18072801	4.44161	363	18072420	18072908	4.92057	212	Distal Intergenic	20	18263785	18290422	26638	1	NM_001003749	-190877	aqp4	aqp4
chr20	18176980	18178397	.	102	.	5.14026	-1	-1	808	0	0.25	18177738	18178179	2.53337	80	18176980	18178397	2.60689	778	Distal Intergenic	20	18263785	18290422	26638	1	NM_001003749	-85388	aqp4	aqp4
chr17	51076448	51076828	.	803	.	10.871	-1	-1	167	1.34	1.93	51076448	51076828	5.61091	184	51076455	51076828	5.26004	143	Distal Intergenic	17	50931126	51032873	101748	2	NM_200464	-43576	aqr	aqr
chr17	50964386	50965076	.	102	.	6.48421	-1	-1	362	0	0.25	50964555	50965001	2.1182	167	50964386	50965076	4.36601	389	Intron (NM_200464/aqr, intron 27 of 36)	17	50931126	51032873	101748	2	NM_200464	67797	aqr	aqr
chr17	51079038	51079671	.	218	.	6.78537	-1	-1	258	0.22	0.53	51079038	51079671	2.84034	276	51079174	51079527	3.94503	105	Distal Intergenic	17	50931126	51032873	101748	2	NM_200464	-46166	aqr	aqr
chr17	51069883	51071209	.	411	.	8.50242	-1	-1	525	0.51	0.99	51070010	51070435	3.58465	257	51069883	51071209	4.91777	667	Distal Intergenic	17	50931126	51032873	101748	2	NM_200464	-37011	aqr	aqr
chr17	51008598	51009790	.	377	.	8.32284	-1	-1	654	0.45	0.91	51008989	51009681	4.75852	175	51008598	51009790	3.56432	743	Intron (NM_200464/aqr, intron 14 of 36)	17	50931126	51032873	101748	2	NM_200464	23083	aqr	aqr
chr5	34960751	34962542	.	442	.	10.6543	-1	-1	1155	0.56	1.07	34961350	34961982	2.53187	341	34960751	34962542	8.12245	219	Promoter (<=1kb)	5	34961188	35080825	119638	1	NM_001083123	0	ar	ar
chr5	26252973	26253564	.	102	.	5.63945	-1	-1	93	0	0.25	26253016	26253564	2.68289	77	26252973	26253401	2.95656	66	Promoter (1-2kb)	5	26254804	26265878	11075	1	NM_205743	-1240	araf	araf
chr2	3228039	3228580	.	102	.	5.75549	-1	-1	365	0	0.25	3228246	3228580	3.40401	250	3228039	3228336	2.35148	274	Intron (NM_201452/arf1, intron 4 of 4)	2	3220758	3235048	14291	2	NM_201452	6468	arf1	arf1
chr2	3253808	3254760	.	254	.	7.28628	-1	-1	694	0.26	0.61	3254215	3254625	2.90771	238	3253808	3254760	4.37857	744	Distal Intergenic	2	3220758	3235048	14291	2	NM_201452	-18761	arf1	arf1
chr3	37407233	37408163	.	102	.	4.30216	-1	-1	193	0	0.25	37407342	37407852	2.0523	255	37407233	37408163	2.24986	23	Distal Intergenic	3	37416633	37429743	13111	2	NM_201504	21580	arf2a	arf2a
chr3	37399157	37400133	.	102	.	5.30902	-1	-1	651	0	0.25	37399434	37400133	2.41421	585	37399157	37399813	2.89481	441	Distal Intergenic	3	37416633	37429743	13111	2	NM_201504	29610	arf2a	arf2a
chr3	37383024	37383530	.	102	.	6.17914	-1	-1	159	0	0.25	37383024	37383530	2.79742	178	37383041	37383432	3.38172	124	Distal Intergenic	3	37416633	37429743	13111	2	NM_201504	46213	arf2a	arf2a
chr3	37386042	37387636	.	626	.	10.0726	-1	-1	1029	0.95	1.51	37386042	37387375	3.96543	1226	37386100	37387636	6.10716	774	Distal Intergenic	3	37416633	37429743	13111	2	NM_201504	42107	arf2a	arf2a
chr3	37394523	37396135	.	784	.	11.0015	-1	-1	701	1.3	1.89	37394523	37396135	4.47149	523	37394838	37396088	6.52996	564	Distal Intergenic	3	37416633	37429743	13111	2	NM_201504	33608	arf2a	arf2a
chr3	37376812	37380009	.	102	.	3.97971	-1	-1	2236	0	0.25	37378549	37379191	1.82438	548	37376812	37380009	2.15533	2188	Distal Intergenic	3	37416633	37429743	13111	2	NM_201504	49734	arf2a	arf2a
chr3	37404109	37406654	.	102	.	5.98647	-1	-1	1484	0	0.25	37405004	37406016	2.55169	808	37404109	37406654	3.43478	1265	Distal Intergenic	3	37416633	37429743	13111	2	NM_201504	23089	arf2a	arf2a
chr3	37390198	37391789	.	352	.	8.49046	-1	-1	943	0.41	0.85	37390288	37391789	2.91167	864	37390198	37391776	5.57879	933	Distal Intergenic	3	37416633	37429743	13111	2	NM_201504	37954	arf2a	arf2a
chr3	37384207	37385580	.	371	.	8.2196	-1	-1	434	0.44	0.89	37384364	37385305	3.40636	165	37384207	37385580	4.81324	546	Distal Intergenic	3	37416633	37429743	13111	2	NM_201504	44163	arf2a	arf2a
chr3	37392466	37394028	.	882	.	12.0753	-1	-1	638	1.54	2.13	37392466	37393754	4.43298	463	37392763	37394028	7.6423	516	Distal Intergenic	3	37416633	37429743	13111	2	NM_201504	35715	arf2a	arf2a
chr3	37388090	37389529	.	380	.	8.26313	-1	-1	1055	0.46	0.92	37388772	37389432	3.70107	580	37388090	37389529	4.56206	849	Distal Intergenic	3	37416633	37429743	13111	2	NM_201504	40214	arf2a	arf2a
chr3	37396995	37397929	.	276	.	7.45565	-1	-1	502	0.29	0.67	37396995	37397905	3.21749	553	37397168	37397929	4.23816	279	Distal Intergenic	3	37416633	37429743	13111	2	NM_201504	31814	arf2a	arf2a
chr3	37400486	37402342	.	102	.	4.35573	-1	-1	1241	0	0.25	37401487	37401896	2.14717	329	37400486	37402342	2.20856	1152	Distal Intergenic	3	37416633	37429743	13111	2	NM_201504	27401	arf2a	arf2a
chr24	36482331	36482837	.	399	.	8.54552	-1	-1	271	0.49	0.96	36482420	36482837	3.40265	261	36482331	36482788	5.14287	192	Distal Intergenic	24	36504442	36511199	6758	1	NM_201480	-21605	arf2b	arf2b
chr23	27702074	27702468	.	102	.	5.77229	-1	-1	194	0	0.25	27702074	27702376	2.26934	38	27702079	27702468	3.50295	346	Intron (NM_001003441/arf3a, intron 3 of 5)	23	27695479	27707175	11697	2	NM_001003441	4707	arf3a	arf3a
chr20	54524358	54524974	.	582	.	10.5624	-1	-1	255	0.85	1.4	54524358	54524974	7.10716	295	54524410	54524867	3.45521	163	Promoter (<=1kb)	20	54525723	54527310	1588	1	NM_199993	-749	arf6a	arf6a
chr1	24767597	24769018	.	329	.	7.93218	-1	-1	876	0.37	0.79	24768414	24769018	4.49415	229	24767597	24768942	3.43803	707	Intron (NM_213368/arfip1, intron 3 of 7)	1	24751881	24795615	43735	2	NM_213368	26597	arfip1	arfip1
chr15	32316883	32321542	.	522	.	9.76924	-1	-1	1618	0.72	1.26	32316883	32321045	6.2593	561	32317861	32321542	3.50994	1252	Distal Intergenic	15	32391108	32409170	18063	1	NM_001005935	-69566	arfip2a	arfip2a
chr15	32227660	32228613	.	254	.	7.18744	-1	-1	549	0.26	0.61	32228180	32228585	3.17234	318	32227660	32228613	4.0151	260	Distal Intergenic	15	32391108	32409170	18063	1	NM_001005935	-162495	arfip2a	arfip2a
chr15	32460309	32460721	.	242	.	7.06047	-1	-1	180	0.25	0.58	32460364	32460721	3.36263	75	32460309	32460703	3.69784	231	Distal Intergenic	15	32391108	32409170	18063	1	NM_001005935	69202	arfip2a	arfip2a
chr15	32355783	32361754	.	1000	.	16.1428	-1	-1	1970	2.27	2.87	32355783	32361754	3.88482	1467	32355805	32361670	12.2579	754	Distal Intergenic	15	32391108	32409170	18063	1	NM_001005935	-29354	arfip2a	arfip2a
chr15	32322181	32323106	.	225	.	6.90182	-1	-1	671	0.23	0.54	32322181	32322879	4.2827	597	32322710	32323106	2.61912	216	Distal Intergenic	15	32391108	32409170	18063	1	NM_001005935	-68002	arfip2a	arfip2a
chr6	58512155	58512579	.	102	.	5.32736	-1	-1	101	0	0.25	58512155	58512579	2.1149	28	58512217	58512531	3.21246	113	Distal Intergenic	6	58528507	58534600	6094	1	NM_001013289	-15928	arfrp1	arfrp1
chr6	58357805	58359731	.	286	.	7.94466	-1	-1	1561	0.31	0.69	58357805	58359731	5.25427	1469	58358515	58359689	2.69039	944	Distal Intergenic	6	58528507	58534600	6094	1	NM_001013289	-168776	arfrp1	arfrp1
chr6	58452390	58453204	.	231	.	6.9763	-1	-1	451	0.23	0.56	58452390	58453130	4.03724	344	58452417	58453204	2.93906	531	Distal Intergenic	6	58528507	58534600	6094	1	NM_001013289	-75303	arfrp1	arfrp1
chr6	58450582	58451959	.	573	.	9.40281	-1	-1	777	0.83	1.38	58450604	58451887	4.53332	618	58450582	58451959	4.86949	915	Distal Intergenic	6	58528507	58534600	6094	1	NM_001013289	-76548	arfrp1	arfrp1
chr12	9619034	9619677	.	102	.	5.70849	-1	-1	333	0	0.25	9619034	9619322	2.64362	202	9619313	9619677	3.06487	186	Intron (NM_199900/heatr1, intron 23 of 44)	12	9559308	9579927	20620	2	NM_001045197	-39108	arg1	arg1
chr12	9570054	9571083	.	102	.	6.39473	-1	-1	402	0	0.25	9570168	9571083	3.16395	505	9570054	9570360	3.23078	185	Intron (NM_001045197/arg1, intron 4 of 7)	12	9559308	9579927	20620	2	NM_001045197	8844	arg1	arg1
chr13	32895491	32895955	.	102	.	5.37425	-1	-1	262	0	0.25	32895572	32895955	2.38479	283	32895491	32895808	2.98946	161	Promoter (1-2kb)	13	32894097	32903811	9715	1	NM_199611	1395	arg2	arg2
chr1	6989219	6989834	.	258	.	7.21824	-1	-1	349	0.27	0.62	6989437	6989808	3.61594	139	6989219	6989834	3.6023	342	Promoter (<=1kb)	1	6978658	6989943	11286	2	NM_200162	109	arglu1b	arglu1b
chr7	38490817	38491610	.	313	.	7.7117	-1	-1	258	0.35	0.76	38490934	38491313	4.05541	190	38490817	38491610	3.65629	210	Promoter (<=1kb)	7	38490820	38512350	21531	1	NM_001017781	0	arhgap1	arhgap1
chr17	113552	114056	.	102	.	5.09576	-1	-1	310	0	0.25	113552	114030	2.37125	331	113753	114056	2.72451	88	Promoter (<=1kb)	17	92794	114123	21330	2	NM_001193539	67	arhgap11a	arhgap11a
chr17	40708	41788	.	291	.	7.64092	-1	-1	275	0.32	0.7	40708	41314	4.51789	431	40737	41788	3.12303	91	Distal Intergenic	17	92794	114123	21330	2	NM_001193539	72335	arhgap11a	arhgap11a
chr17	29793	30437	.	250	.	7.24695	-1	-1	421	0.26	0.6	30114	30437	4.36439	99	29793	30320	2.88256	423	Distal Intergenic	17	92794	114123	21330	2	NM_001193539	83686	arhgap11a	arhgap11a
chr17	8183	9079	.	294	.	8.21773	-1	-1	241	0.32	0.71	8312	8796	2.45219	98	8183	9079	5.76554	255	Distal Intergenic	17	92794	114123	21330	2	NM_001193539	105044	arhgap11a	arhgap11a
chr17	15962	16563	.	228	.	6.91794	-1	-1	184	0.23	0.55	15972	16249	3.02578	89	15962	16563	3.89216	270	Distal Intergenic	17	92794	114123	21330	2	NM_001193539	97560	arhgap11a	arhgap11a
chr12	26643212	26644624	.	102	.	6.19088	-1	-1	758	0	0.25	26643212	26644624	3.02969	648	26643685	26644414	3.16119	395	Distal Intergenic	12	26530692	26634421	103730	1	NM_200874	112521	arhgap12b	arhgap12b
chr12	26641784	26642778	.	257	.	7.26192	-1	-1	283	0.27	0.62	26641784	26642619	4.13906	248	26641883	26642778	3.12286	219	Distal Intergenic	12	26530692	26634421	103730	1	NM_200874	111093	arhgap12b	arhgap12b
chr9	26162157	26163672	.	207	.	6.57599	-1	-1	556	0.2	0.5	26162578	26163062	3.16905	38	26162157	26163672	3.40694	653	Intron (NM_001128555/arhgap15, intron 5 of 12)	9	26114312	26179120	64809	2	NM_001128555	15448	arhgap15	arhgap15
chr9	26122087	26122540	.	102	.	6.64123	-1	-1	227	0	0.25	26122087	26122377	2.37485	77	26122129	26122540	4.26638	335	Intron (NM_001128555/arhgap15, intron 12 of 12)	9	26114312	26179120	64809	2	NM_001128555	56580	arhgap15	arhgap15
chr12	20294210	20294842	.	102	.	6.06329	-1	-1	200	0	0.25	20294446	20294842	2.56561	47	20294210	20294683	3.49768	118	Intron (NM_001017592/arhgap17a, intron 1 of 19)	12	20290619	20361260	70642	1	NM_001017592	3592	arhgap17a	arhgap17a
chr24	6527896	6528499	.	102	.	5.63707	-1	-1	381	0	0.25	6527896	6528356	3.01795	340	6527913	6528499	2.61912	405	Intron (NM_001353350/arhgap21a, intron 4 of 24)	24	6484054	6617880	133827	2	NM_001353350	89381	arhgap21a	arhgap21a
chr24	41858896	41860838	.	287	.	7.53478	-1	-1	658	0.31	0.69	41858896	41859743	4.29762	62	41859686	41860838	3.23716	464	Intron (NM_001034986/lama1, intron 43 of 62)	24	41886221	41913522	27302	2	NM_001007435	52684	arhgap28	arhgap28
chr7	51257061	51259089	.	504	.	9.9077	-1	-1	647	0.68	1.22	51257061	51259089	6.60905	160	51257204	51259050	3.29865	898	Distal Intergenic	7	51089220	51186594	97375	2	NM_001351681	-70468	arhgap36	arhgap36
chr7	51259371	51262440	.	1000	.	13.5873	-1	-1	1262	2.2	2.79	51260173	51262432	8.11342	618	51259371	51262440	5.47387	942	Distal Intergenic	7	51089220	51186594	97375	2	NM_001351681	-72778	arhgap36	arhgap36
chr7	51243738	51244359	.	205	.	6.54032	-1	-1	275	0.2	0.49	51243743	51244359	2.98099	141	51243738	51244211	3.55933	405	Distal Intergenic	7	51089220	51186594	97375	2	NM_001351681	-57145	arhgap36	arhgap36
chr7	51256115	51256739	.	102	.	5.20655	-1	-1	364	0	0.25	51256208	51256591	2.29587	299	51256115	51256739	2.91068	336	Distal Intergenic	7	51089220	51186594	97375	2	NM_001351681	-69522	arhgap36	arhgap36
chr3	59608504	59609195	.	348	.	8.18133	-1	-1	289	0.4	0.84	59608728	59609131	3.18417	70	59608504	59609195	4.99716	284	Promoter (<=1kb)	3	59608351	59656108	47758	1	NM_213461	154	arhgdia	arhgdia
chr7	5470096	5471978	.	462	.	8.74833	-1	-1	1395	0.6	1.11	5470557	5471978	3.85463	1328	5470096	5471598	4.8937	1002	Distal Intergenic	7	5261801	5365360	103560	2	NM_001031840	-104737	arhgef11	arhgef11
chr7	5508940	5509565	.	102	.	4.35349	-1	-1	456	0	0.25	5508940	5509314	2.44408	305	5509224	5509565	1.90941	323	Distal Intergenic	7	5261801	5365360	103560	2	NM_001031840	-143581	arhgef11	arhgef11
chr7	5466898	5467885	.	102	.	5.73839	-1	-1	824	0	0.25	5467498	5467885	2.9178	210	5466898	5467881	2.82059	839	Distal Intergenic	7	5261801	5365360	103560	2	NM_001031840	-101539	arhgef11	arhgef11
chr7	5338886	5340068	.	290	.	7.55374	-1	-1	833	0.31	0.7	5339522	5340047	4.20965	343	5338886	5340068	3.34409	687	Intron (NM_001031840/arhgef11, intron 5 of 39)	7	5261801	5365360	103560	2	NM_001031840	25292	arhgef11	arhgef11
chr7	5355948	5358246	.	867	.	11.5254	-1	-1	1298	1.51	2.09	5355953	5358246	6.58351	380	5355948	5358120	4.94189	1932	Intron (NM_001031840/arhgef11, intron 1 of 39)	7	5261801	5365360	103560	2	NM_001031840	7114	arhgef11	arhgef11
chr7	5365513	5366579	.	318	.	7.71317	-1	-1	707	0.35	0.77	5365513	5366541	3.82101	884	5365858	5366579	3.89216	186	Promoter (<=1kb)	7	5261801	5365360	103560	2	NM_001031840	-154	arhgef11	arhgef11
chr7	5528229	5528829	.	399	.	8.63319	-1	-1	331	0.49	0.96	5528307	5528829	3.27909	384	5528229	5528711	5.3541	201	Distal Intergenic	7	5261801	5365360	103560	2	NM_001031840	-162870	arhgef11	arhgef11
chr7	5563859	5564290	.	283	.	7.55051	-1	-1	235	0.3	0.68	5563988	5564290	3.07537	115	5563859	5564286	4.47514	227	Distal Intergenic	7	5261801	5365360	103560	2	NM_001031840	-198500	arhgef11	arhgef11
chr7	5472259	5476843	.	1000	.	23.4212	-1	-1	3189	5	5	5472624	5476797	14.9404	169	5472259	5476843	8.48078	1060	Distal Intergenic	7	5261801	5365360	103560	2	NM_001031840	-106900	arhgef11	arhgef11
chr7	5530964	5531716	.	205	.	6.51774	-1	-1	444	0.2	0.49	5531040	5531308	3.40401	228	5530964	5531716	3.11373	584	Distal Intergenic	7	5261801	5365360	103560	2	NM_001031840	-165605	arhgef11	arhgef11
chr7	5481000	5481926	.	222	.	6.82231	-1	-1	436	0.22	0.54	5481487	5481926	3.36498	216	5481000	5481492	3.45733	169	Distal Intergenic	7	5261801	5365360	103560	2	NM_001031840	-115641	arhgef11	arhgef11
chr7	5536060	5536550	.	102	.	5.86489	-1	-1	238	0	0.25	5536060	5536404	3.02578	205	5536219	5536550	2.83911	113	Distal Intergenic	7	5261801	5365360	103560	2	NM_001031840	-170701	arhgef11	arhgef11
chr7	5417416	5417956	.	284	.	7.44762	-1	-1	344	0.3	0.69	5417477	5417956	3.50259	347	5417416	5417776	3.94503	281	Distal Intergenic	7	5261801	5365360	103560	2	NM_001031840	-52057	arhgef11	arhgef11
chr7	5529261	5529990	.	102	.	5.82313	-1	-1	229	0	0.25	5529359	5529990	3.32478	202	5529261	5529555	2.49835	158	Distal Intergenic	7	5261801	5365360	103560	2	NM_001031840	-163902	arhgef11	arhgef11
chr7	5524065	5525391	.	102	.	6.53972	-1	-1	596	0	0.25	5524833	5525104	2.64756	28	5524065	5525391	3.89216	396	Distal Intergenic	7	5261801	5365360	103560	2	NM_001031840	-158706	arhgef11	arhgef11
chr2	37539903	37540811	.	218	.	6.75561	-1	-1	393	0.22	0.53	37539903	37540223	3.40401	107	37539937	37540811	3.3516	646	Intron (NM_214818/arhgef18a, intron 8 of 20)	2	37521790	37555424	33635	2	NM_214818	14613	arhgef18a	arhgef18a
chr19	11199470	11200033	.	102	.	5.45949	-1	-1	231	0	0.25	11199470	11200033	2.80219	374	11199500	11199828	2.6573	59	Distal Intergenic	19	11121514	11188317	66804	2	NM_001081631	-11154	arhgef1a	arhgef1a
chr22	38992227	38992718	.	102	.	5.54744	-1	-1	189	0	0.25	38992240	38992511	2.38479	17	38992227	38992718	3.16265	348	Promoter (<=1kb)	22	38991339	39006398	15060	1	NM_001082868	889	arhgef3	arhgef3
chr22	39012333	39013134	.	234	.	6.9482	-1	-1	419	0.24	0.56	39012333	39013015	3.75878	426	39012626	39013134	3.18942	119	Distal Intergenic	22	38991339	39006398	15060	1	NM_001082868	20995	arhgef3	arhgef3
chr22	38977715	38979605	.	498	.	9.01925	-1	-1	573	0.67	1.2	38977715	38979605	4.75358	276	38977935	38978851	4.26567	651	Distal Intergenic	22	38991339	39006398	15060	1	NM_001082868	-11734	arhgef3	arhgef3
chr14	8901890	8902774	.	397	.	8.43114	-1	-1	716	0.49	0.96	8902371	8902774	3.48925	291	8901890	8902700	4.94189	660	Distal Intergenic	14	8836148	8893954	57807	2	NM_001161663	-7937	arhgef9b	arhgef9b
chr20	5008299	5009081	.	485	.	9.00079	-1	-1	487	0.65	1.17	5008299	5009081	4.89452	594	5008360	5008793	4.10627	320	Promoter (<=1kb)	20	4855083	5009925	154843	2	NM_001346214	844	arid1b	arid1b
chr4	1833968	1834985	.	225	.	6.85372	-1	-1	655	0.23	0.54	1833968	1834960	3.19848	474	1834244	1834985	3.65524	560	Promoter (<=1kb)	4	1798720	1835034	36315	2	NM_001077763	49	arid2	arid2
chr4	1801156	1801510	.	102	.	5.32705	-1	-1	132	0	0.25	1801156	1801508	3.02578	185	1801166	1801510	2.30127	69	Intron (NM_001077763/arid2, intron 21 of 21)	4	1798720	1835034	36315	2	NM_001077763	33524	arid2	arid2
chr25	28630716	28631095	.	361	.	8.28687	-1	-1	189	0.42	0.87	28630740	28631046	3.22706	217	28630716	28631095	5.05981	137	Promoter (<=1kb)	25	28544756	28630862	86107	2	NM_001083002	0	arid3b	arid3b
chr5	40765256	40766042	.	501	.	9.01589	-1	-1	390	0.68	1.21	40765416	40766042	3.94079	266	40765256	40766014	5.0751	355	Intron (NM_001100039/arid3c, intron 2 of 7)	5	40722860	40846632	123773	1	NM_001100039	42397	arid3c	arid3c
chr8	52391005	52391353	.	245	.	7.05142	-1	-1	196	0.25	0.59	52391005	52391351	3.48202	134	52391034	52391353	3.5694	229	Promoter (<=1kb)	8	52390987	52416746	25760	1	NM_001327774	19	arid5a	arid5a
chr18	18890903	18891584	.	102	.	5.47785	-1	-1	214	0	0.25	18890903	18891554	3.0069	319	18890972	18891584	2.47095	40	Promoter (<=1kb)	18	18890760	18911951	21192	1	NM_199758	144	arih1	arih1
chr18	18908662	18909815	.	102	.	5.19581	-1	-1	279	0	0.25	18908707	18909072	1.88937	285	18908662	18909815	3.30644	229	Intron (NM_199758/arih1, intron 13 of 13)	18	18890760	18911951	21192	1	NM_199758	17903	arih1	arih1
chr7	13275544	13276867	.	1000	.	15.6482	-1	-1	562	2.87	3.44	13275714	13276684	6.39393	415	13275544	13276867	9.25426	539	Distal Intergenic	7	13238792	13259109	20318	1	NM_212923	36753	arih1l	arih1l
chr7	13180786	13181328	.	102	.	6.33065	-1	-1	392	0	0.25	13180786	13181328	2.90798	430	13180850	13181262	3.42267	290	Distal Intergenic	7	13238792	13259109	20318	1	NM_212923	-57464	arih1l	arih1l
chr7	13185323	13186349	.	211	.	6.6183	-1	-1	348	0.21	0.51	13185609	13186349	3.40401	172	13185323	13185739	3.21429	238	Distal Intergenic	7	13238792	13259109	20318	1	NM_212923	-52443	arih1l	arih1l
chr8	26015410	26016292	.	776	.	10.696	-1	-1	549	1.28	1.87	26015410	26016169	5.46332	569	26015443	26016292	5.23271	497	Promoter (<=1kb)	8	26015484	26038262	22779	1	NM_213143	0	arih2	arih2
chr4	5910291	5912046	.	102	.	6.5246	-1	-1	768	0	0.25	5910291	5912046	4.25346	1202	5910310	5910663	2.27114	315	Distal Intergenic	4	5901685	5904842	3158	2	NM_001002473	-5450	arl1	arl1
chr1	32935751	32936387	.	102	.	6.3888	-1	-1	311	0	0.25	32935751	32936387	3.75878	415	32935769	32936285	2.63002	189	Promoter (<=1kb)	1	32935690	32962227	26538	1	NM_173272	62	arl13b	arl13b
chr5	39701841	39702543	.	674	.	10.0258	-1	-1	301	1.05	1.62	39701841	39702522	4.8406	201	39701872	39702543	5.18518	370	Promoter (2-3kb)	5	39699648	39869057	169410	1	NM_001100033	2194	arl15a	arl15a
chr5	39787266	39792914	.	1000	.	15.6084	-1	-1	4118	2.95	3.53	39787314	39792914	7.39304	1704	39787266	39792818	8.21541	1018	Intron (NM_001100033/arl15a, intron 4 of 4)	5	39699648	39869057	169410	1	NM_001100033	87619	arl15a	arl15a
chr3	49198405	49198828	.	705	.	10.501	-1	-1	178	1.12	1.7	49198432	49198828	6.05157	173	49198405	49198780	4.44947	156	Distal Intergenic	3	49237646	49242691	5046	2	NM_001089500	43863	arl16	arl16
chr13	11818134	11820168	.	389	.	8.32974	-1	-1	916	0.47	0.94	11818698	11819445	3.61594	246	11818134	11820168	4.7138	1023	Distal Intergenic	13	11831314	11835631	4318	2	NM_001017827	15463	arl3a	arl3a
chr13	11814821	11816987	.	689	.	10.4306	-1	-1	1197	1.08	1.66	11815563	11816987	6.07581	882	11814821	11816660	4.35484	771	Distal Intergenic	13	11831314	11835631	4318	2	NM_001017827	18644	arl3a	arl3a
chr21	33117656	33118786	.	351	.	8.02142	-1	-1	528	0.41	0.85	33117811	33118613	3.64285	549	33117656	33118786	4.37857	353	Distal Intergenic	21	33139052	33152410	13359	1	NM_200693	-20266	arl3l1	arl3l1
chr21	33107933	33109409	.	1000	.	25.3782	-1	-1	369	5	5	33107972	33108753	12.4361	329	33107933	33109409	12.9421	371	Distal Intergenic	21	33139052	33152410	13359	1	NM_200693	-29643	arl3l1	arl3l1
chr21	33104392	33107569	.	1000	.	21.3722	-1	-1	1748	4.71	5	33104684	33107569	8.84496	1463	33104392	33107526	12.5272	1742	Distal Intergenic	21	33139052	33152410	13359	1	NM_200693	-31483	arl3l1	arl3l1
chr15	34263762	34264717	.	358	.	8.05601	-1	-1	439	0.42	0.86	34263762	34264257	3.78223	41	34264212	34264717	4.27378	388	Distal Intergenic	15	34211821	34217001	5181	1	NM_200860	51942	arl4aa	arl4aa
chr19	31728626	31734541	.	724	.	10.3895	-1	-1	3773	1.16	1.74	31728688	31734361	5.42986	5139	31728626	31734541	4.95966	2345	Distal Intergenic	19	31751992	31754537	2546	2	NM_200318	19996	arl4ab	arl4ab
chr22	13977925	13979337	.	287	.	7.69638	-1	-1	815	0.31	0.69	13978139	13978971	2.87241	395	13977925	13979337	4.82397	1021	Distal Intergenic	22	13953403	13954630	1228	1	NM_001017749	24523	arl4ca	arl4ca
chr22	13958215	13961437	.	1000	.	15.6226	-1	-1	1505	2.95	3.53	13958215	13961335	7.35341	1557	13958456	13961437	8.26923	759	Distal Intergenic	22	13953403	13954630	1228	1	NM_001017749	4813	arl4ca	arl4ca
chr1	33489951	33490525	.	102	.	5.87803	-1	-1	370	0	0.25	33489951	33490442	3.48596	214	33490048	33490525	2.39207	430	Intron (NM_001008733/arl6, intron 1 of 7)	1	33471357	33500224	28868	1	NM_001008733	18595	arl6	arl6
chr6	43277024	43277990	.	102	.	5.11023	-1	-1	100	0	0.25	43277067	43277457	2.27704	95	43277024	43277990	2.83319	62	Distal Intergenic	6	43236864	43244090	7227	1	NM_001006096	40161	arl6ip5a	arl6ip5a
chr6	43275707	43276265	.	102	.	6.24868	-1	-1	418	0	0.25	43275707	43276185	2.84174	419	43275855	43276265	3.40694	269	Distal Intergenic	6	43236864	43244090	7227	1	NM_001006096	38844	arl6ip5a	arl6ip5a
chr6	13201078	13201554	.	299	.	7.80702	-1	-1	172	0.33	0.72	13201078	13201461	4.78391	151	13201205	13201554	3.02311	67	Distal Intergenic	6	13137702	13142525	4824	2	NM_001089501	-58554	arl6ip6	arl6ip6
chr6	13141994	13142532	.	102	.	5.39694	-1	-1	278	0	0.25	13141994	13142358	2.84174	59	13142036	13142532	2.5552	456	Promoter (<=1kb)	6	13137702	13142525	4824	2	NM_001089501	0	arl6ip6	arl6ip6
chr6	42974940	42975600	.	102	.	5.09277	-1	-1	443	0	0.25	42974940	42975495	2.36826	362	42975163	42975600	2.72451	301	Promoter (1-2kb)	6	42954424	42973386	18963	2	NM_205566	-1555	arl8ba	arl8ba
chr11	35459176	35460577	.	502	.	9.84076	-1	-1	814	0.68	1.21	35459176	35460540	6.49244	1062	35459707	35460577	3.34832	35	Distal Intergenic	11	35482936	35494523	11588	2	NM_001326478	33946	arl8bb	arl8bb
chr11	35406521	35407556	.	102	.	5.28758	-1	-1	485	0	0.25	35406521	35407556	3.21905	541	35406677	35406996	2.06853	273	Distal Intergenic	11	35482936	35494523	11588	2	NM_001326478	86967	arl8bb	arl8bb
chr11	35405673	35406132	.	102	.	5.81866	-1	-1	211	0	0.25	35405673	35406057	2.90798	223	35405782	35406132	2.91068	91	Distal Intergenic	11	35482936	35494523	11588	2	NM_001326478	88391	arl8bb	arl8bb
chr11	35418860	35423406	.	789	.	10.7578	-1	-1	1344	1.31	1.9	35419545	35423395	5.25958	1102	35418860	35423406	5.4982	902	Distal Intergenic	11	35482936	35494523	11588	2	NM_001326478	71117	arl8bb	arl8bb
chr24	24468136	24469115	.	102	.	4.43845	-1	-1	80	0	0.25	24468136	24469115	2.1324	10	24468137	24468565	2.30605	150	Distal Intergenic	24	24556846	24579052	22207	2	NM_001008609	109937	armc1	armc1
chr24	24578366	24579033	.	102	.	5.59027	-1	-1	214	0	0.25	24578482	24579033	2.86576	119	24578366	24578773	2.72451	193	Promoter (<=1kb)	24	24556846	24579052	22207	2	NM_001008609	19	armc1	armc1
chr9	28091275	28091655	.	856	.	11.7118	-1	-1	138	1.48	2.06	28091275	28091614	4.47923	62	28091306	28091655	7.23256	183	Distal Intergenic	9	28065404	28090466	25063	1	NM_001079683	25872	armc8	armc8
chr7	10455937	10456619	.	335	.	7.91185	-1	-1	337	0.38	0.81	10455942	10456619	3.43671	383	10455937	10456341	4.47514	287	Distal Intergenic	7	10460298	10631649	171352	1	NM_131674	-3679	arnt2	arnt2
chr7	10525296	10525694	.	102	.	5.95677	-1	-1	101	0	0.25	10525342	10525666	1.6794	54	10525296	10525694	4.27737	102	Intron (NM_131674/arnt2, intron 7 of 19)	7	10460298	10631649	171352	1	NM_131674	64999	arnt2	arnt2
chr25	17821987	17822341	.	102	.	5.71214	-1	-1	251	0	0.25	17821987	17822341	2.86576	262	17821992	17822327	2.84638	236	Promoter (<=1kb)	25	17797384	17822136	24753	2	NM_131577	0	arntl1a	arntl1a
chr7	65832499	65833726	.	261	.	7.27869	-1	-1	163	0.27	0.63	65832499	65833726	3.15768	86	65832567	65833458	4.12101	173	Distal Intergenic	7	65848932	65881892	32961	1	NM_178300	-15206	arntl1b	arntl1b
chr18	15641116	15641869	.	300	.	7.91963	-1	-1	545	0.33	0.72	15641116	15641833	2.78562	515	15641498	15641869	5.13401	194	Promoter (<=1kb)	18	15602398	15641972	39575	2	NM_131578	103	arntl2	arntl2
chr3	40667172	40668497	.	408	.	8.44818	-1	-1	598	0.5	0.98	40667221	40667581	3.70421	296	40667172	40668497	4.74397	851	Promoter (<=1kb)	3	40667190	40678620	11431	1	NM_213156	0	arpc1b	arpc1b
chr9	48401790	48402310	.	102	.	5.53489	-1	-1	309	0	0.25	48401790	48402174	2.7607	260	48401903	48402310	2.77419	245	Distal Intergenic	9	48345767	48379639	33873	2	NM_212699	-22152	arpc2	arpc2
chr9	48361290	48361847	.	102	.	6.33743	-1	-1	188	0	0.25	48361303	48361672	3.78223	112	48361290	48361847	2.5552	251	Intron (NM_212699/arpc2, intron 5 of 9)	9	48345767	48379639	33873	2	NM_212699	17792	arpc2	arpc2
chr6	40770285	40770760	.	332	.	7.94456	-1	-1	189	0.38	0.8	40770455	40770760	4.44161	172	40770285	40770611	3.50295	37	Promoter (<=1kb)	6	40764893	40771118	6226	2	NM_205537	358	arpc4	arpc4
chr11	16016623	16017412	.	102	.	5.69853	-1	-1	507	0	0.25	16016856	16017245	2.85215	89	16016623	16017412	2.84638	692	Promoter (<=1kb)	11	16008690	16017399	8710	2	NM_001003762	0	arpc4l	arpc4l
chr20	34248875	34250276	.	378	.	8.53144	-1	-1	475	0.45	0.91	34248875	34250276	3.08241	471	34248882	34250126	5.44903	472	Promoter (<=1kb)	20	34248806	34252718	3913	1	NM_201509	70	arpc5b	arpc5b
chr8	41435736	41441531	.	1000	.	19.3058	-1	-1	1802	4.12	4.68	41435736	41441531	10.4045	1057	41436021	41441452	8.90128	1118	Distal Intergenic	8	41446119	41455101	8983	1	NM_200578	-4588	arpc5la	arpc5la
chr8	41366431	41367798	.	102	.	6.32928	-1	-1	292	0	0.25	41366431	41366804	3.38994	263	41366648	41367798	2.93934	104	Distal Intergenic	8	41446119	41455101	8983	1	NM_200578	-78321	arpc5la	arpc5la
chr8	41365019	41365479	.	102	.	4.99385	-1	-1	193	0	0.25	41365019	41365327	2.26934	277	41365081	41365479	2.72451	47	Distal Intergenic	8	41446119	41455101	8983	1	NM_200578	-80640	arpc5la	arpc5la
chr8	41363011	41364410	.	102	.	4.73998	-1	-1	810	0	0.25	41364055	41364410	2.48596	23	41363011	41364177	2.25402	554	Distal Intergenic	8	41446119	41455101	8983	1	NM_200578	-81709	arpc5la	arpc5la
chr8	41413620	41414382	.	234	.	7.01504	-1	-1	306	0.24	0.56	41413620	41414382	2.73366	105	41413808	41414308	4.28138	319	Distal Intergenic	8	41446119	41455101	8983	1	NM_200578	-31737	arpc5la	arpc5la
chr18	21076939	21077575	.	102	.	6.40287	-1	-1	171	0	0.25	21076939	21077215	2.15568	137	21076996	21077575	4.24719	148	Distal Intergenic	18	21081941	21086910	4970	1	NM_001017780	-4366	arpin	arpin
chr25	7535249	7536527	.	391	.	8.69504	-1	-1	640	0.48	0.94	7535249	7536344	3.08241	909	7535349	7536527	5.61263	150	Promoter (2-3kb)	25	7529810	7539442	9633	2	NM_200972_2	2915	arpp19b	arpp19b
chr15	5489143	5489884	.	336	.	7.88243	-1	-1	330	0.38	0.81	5489246	5489884	3.75878	335	5489143	5489853	4.12365	223	Distal Intergenic	15	5397013	5473610	76598	2	NM_001159822	-15534	arrb1	arrb1
chr10	22914677	22915231	.	102	.	4.37234	-1	-1	194	0	0.25	22914697	22915231	1.65726	162	22914677	22915222	2.71508	207	Distal Intergenic	10	22921717	22937956	16240	1	NM_214681	-6486	arrb2a	arrb2a
chr10	22921760	22922302	.	425	.	8.48183	-1	-1	182	0.54	1.03	22921802	22922197	4.22406	101	22921760	22922302	4.25777	222	Promoter (<=1kb)	10	22921717	22937956	16240	1	NM_214681	44	arrb2a	arrb2a
chr7	25649683	25651473	.	664	.	10.3589	-1	-1	260	1.03	1.6	25649683	25650318	3.97679	191	25649844	25651473	6.38213	168	Promoter (<=1kb)	7	25649645	25732565	82921	1	NM_201124	39	arrb2b	arrb2b
chr5	28941829	28944079	.	462	.	8.75653	-1	-1	1476	0.6	1.11	28942129	28944079	3.99363	1447	28941829	28944079	4.7629	1205	Distal Intergenic	5	28916691	28931795	15105	2	NM_001004561	-10035	arrdc1a	arrdc1a
chr5	48342462	48344406	.	569	.	9.59167	-1	-1	1330	0.82	1.37	48343133	48344406	5.41309	356	48342462	48344339	4.17858	1634	Promoter (<=1kb)	5	48334348	48344444	10097	2	NM_001080029	38	arrdc3a	arrdc3a
chr5	48345715	48346056	.	102	.	6.86245	-1	-1	145	0	0.25	48345715	48346056	4.52715	211	48345732	48346052	2.3353	62	Promoter (1-2kb)	5	48334348	48344444	10097	2	NM_001080029	-1272	arrdc3a	arrdc3a
chr5	48240822	48241298	.	102	.	5.36736	-1	-1	250	0	0.25	48240868	48241205	2.61694	175	48240822	48241298	2.75042	279	Intron (NM_001001845/adgrv1, intron 84 of 89)	5	48334348	48344444	10097	2	NM_001080029	103146	arrdc3a	arrdc3a
chr10	43907384	43908088	.	266	.	7.65884	-1	-1	432	0.28	0.64	43907508	43908088	2.50758	297	43907384	43908069	5.15126	443	Distal Intergenic	10	43914684	43924650	9967	2	NM_001004605	16562	arrdc3b	arrdc3b
chr10	43923301	43924788	.	866	.	12.313	-1	-1	1192	1.5	2.09	43923301	43924788	4.13943	1247	43923927	43924709	8.17354	512	Promoter (<=1kb)	10	43914684	43924650	9967	2	NM_001004605	0	arrdc3b	arrdc3b
chr18	8222513	8223017	.	102	.	6.23544	-1	-1	213	0	0.25	8222513	8222979	3.64285	234	8222655	8223017	2.59259	51	Distal Intergenic	18	8273119	8285519	12401	1	NM_001013543	-50102	arsa	arsa
chr18	8152526	8154588	.	861	.	11.9554	-1	-1	841	1.49	2.07	8152554	8154588	7.57682	138	8152526	8154359	4.37857	185	Distal Intergenic	18	8273119	8285519	12401	1	NM_001013543	-118531	arsa	arsa
chr18	8206873	8207708	.	288	.	7.49378	-1	-1	389	0.31	0.7	8206873	8207196	3.41708	180	8206880	8207708	4.0767	591	Distal Intergenic	18	8273119	8285519	12401	1	NM_001013543	-65411	arsa	arsa
chr18	8159142	8160768	.	102	.	6.11512	-1	-1	1211	0	0.25	8159270	8160768	3.2395	1063	8159142	8160658	2.87562	1231	Distal Intergenic	18	8273119	8285519	12401	1	NM_001013543	-112351	arsa	arsa
chr18	8314347	8314672	.	412	.	8.54529	-1	-1	171	0.51	0.99	8314349	8314615	3.50285	165	8314347	8314672	5.04244	176	Distal Intergenic	18	8273119	8285519	12401	1	NM_001013543	41229	arsa	arsa
chr3	4199384	4200755	.	814	.	11.0695	-1	-1	880	1.37	1.96	4199464	4200690	6.08984	268	4199384	4200755	4.97966	842	Distal Intergenic	3	3994254	3999628	5375	1	NM_001316762	205131	art4	art4
chr3	4278845	4279534	.	102	.	6.41311	-1	-1	362	0	0.25	4279138	4279534	3.67089	128	4278845	4279317	2.74222	304	Distal Intergenic	3	3994254	3999628	5375	1	NM_001316762	284592	art4	art4
chr3	4123900	4124500	.	306	.	7.67779	-1	-1	350	0.34	0.74	4123908	4124500	3.40401	500	4123900	4124397	4.27378	193	Distal Intergenic	3	3994254	3999628	5375	1	NM_001316762	129647	art4	art4
chr5	25886764	25887443	.	204	.	6.48071	-1	-1	371	0.2	0.49	25886768	25887443	3.31806	595	25886764	25887143	3.16265	144	Intron (NM_001128534/arvcfb, intron 1 of 15)	5	25668870	25893100	224231	2	NM_001128534	5657	arvcfb	arvcfb
chr1	31020174	31026041	.	1000	.	15.4747	-1	-1	3843	2.62	3.21	31020174	31025756	10.3791	848	31020368	31026041	5.0956	3658	Distal Intergenic	1	30974109	30990300	16192	1	NM_001039839	46066	as3mt	as3mt
chr1	31031228	31037007	.	739	.	11.0488	-1	-1	4046	1.19	1.78	31031228	31036785	6.83604	3472	31031328	31037007	4.21278	4521	Distal Intergenic	1	30974109	30990300	16192	1	NM_001039839	57120	as3mt	as3mt
chr1	31039398	31045200	.	1000	.	15.0328	-1	-1	2318	2.62	3.22	31039398	31045046	5.73483	4227	31039460	31045200	9.29797	1944	Distal Intergenic	1	30974109	30990300	16192	1	NM_001039839	65290	as3mt	as3mt
chr14	29916623	29917521	.	235	.	6.98481	-1	-1	285	0.24	0.57	29916623	29917114	3.74974	280	29916706	29917521	3.23507	208	Distal Intergenic	14	29932581	29937655	5075	1	NM_001006088	-15060	asah1a	asah1a
chr14	29932686	29933298	.	102	.	6.5921	-1	-1	110	0	0.25	29932686	29932970	2.26934	33	29932732	29933298	4.32276	141	Promoter (<=1kb)	14	29932581	29937655	5075	1	NM_001006088	106	asah1a	asah1a
chr12	6061713	6062170	.	102	.	6.11355	-1	-1	227	0	0.25	6061713	6062170	2.96032	101	6061716	6062147	3.15323	351	Intron (NM_001077614/sgms1, intron 1 of 5)	12	6084098	6108724	24627	1	NM_001007763	-21928	asah2	asah2
chr17	35137029	35138203	.	219	.	6.75432	-1	-1	922	0.22	0.53	35137029	35138009	3.4084	814	35137597	35138203	3.34592	463	Distal Intergenic	17	35149078	35275536	126459	1	NM_001045207	-10875	asap2a	asap2a
chr17	35135977	35136697	.	102	.	5.41009	-1	-1	423	0	0.25	35136152	35136516	2.75224	257	35135977	35136697	2.65785	414	Distal Intergenic	17	35149078	35275536	126459	1	NM_001045207	-12381	asap2a	asap2a
chr17	35138458	35139355	.	267	.	7.31807	-1	-1	531	0.28	0.64	35138458	35139024	4.18704	418	35138840	35139355	3.13103	263	Distal Intergenic	17	35149078	35275536	126459	1	NM_001045207	-9723	asap2a	asap2a
chr17	35132986	35133568	.	102	.	4.80056	-1	-1	471	0	0.25	35133181	35133568	2.25996	284	35132986	35133493	2.5406	463	Distal Intergenic	17	35149078	35275536	126459	1	NM_001045207	-15510	asap2a	asap2a
chr3	19846515	19847327	.	102	.	5.65139	-1	-1	467	0	0.25	19846923	19847327	2.53766	401	19846515	19846946	3.11373	125	Promoter (2-3kb)	3	19849952	19862067	12116	1	NM_001040368	-2625	asb16	asb16
chr12	23986860	23988184	.	102	.	5.79665	-1	-1	990	0	0.25	23987370	23987832	2.28114	433	23986860	23988184	3.51551	1037	Distal Intergenic	12	23939763	23955922	16160	1	NM_199874	47098	asb3	asb3
chr12	23984905	23986734	.	620	.	9.69939	-1	-1	772	0.94	1.49	23985084	23986734	4.84374	1014	23984905	23986250	4.85565	221	Distal Intergenic	12	23939763	23955922	16160	1	NM_199874	45143	asb3	asb3
chr12	23939691	23940317	.	375	.	8.23888	-1	-1	380	0.45	0.9	23939771	23940272	4.51789	204	23939691	23940317	3.72099	476	Promoter (<=1kb)	12	23939763	23955922	16160	1	NM_199874	0	asb3	asb3
chr19	41540645	41541291	.	282	.	7.67722	-1	-1	236	0.3	0.68	41540645	41541024	4.75358	140	41540912	41541291	2.92364	66	Distal Intergenic	19	41582876	41595131	12256	1	NM_001017628	-41585	asb4	asb4
chr7	9789149	9789655	.	102	.	6.11387	-1	-1	398	0	0.25	9789149	9789560	3.97647	317	9789156	9789655	2.1374	473	Distal Intergenic	7	9599536	9628470	28935	2	NM_214730	-160680	asb7	asb7
chr7	9737971	9738965	.	102	.	6.45524	-1	-1	415	0	0.25	9738212	9738965	2.67976	455	9737971	9738427	3.77548	135	Distal Intergenic	7	9599536	9628470	28935	2	NM_214730	-109502	asb7	asb7
chr7	9881026	9883314	.	1000	.	13.4473	-1	-1	1437	2.14	2.73	9881026	9883170	8.02645	460	9881287	9883314	5.42087	1157	Distal Intergenic	7	9599536	9628470	28935	2	NM_214730	-252557	asb7	asb7
chr7	9883493	9884285	.	220	.	6.81702	-1	-1	501	0.22	0.53	9883493	9884285	3.75305	534	9883681	9884223	3.06397	280	Distal Intergenic	7	9599536	9628470	28935	2	NM_214730	-255024	asb7	asb7
chr7	9933099	9933948	.	356	.	8.09849	-1	-1	654	0.42	0.86	9933139	9933948	4.4422	677	9933099	9933927	3.65629	592	Distal Intergenic	7	9599536	9628470	28935	2	NM_214730	-304630	asb7	asb7
chr7	9665125	9665791	.	258	.	7.36584	-1	-1	374	0.27	0.62	9665125	9665579	4.4422	157	9665328	9665791	2.92364	388	Distal Intergenic	7	9599536	9628470	28935	2	NM_214730	-36656	asb7	asb7
chr7	9683995	9685250	.	102	.	5.7598	-1	-1	422	0	0.25	9683995	9685250	3.18417	491	9684225	9684574	2.57563	123	Distal Intergenic	7	9599536	9628470	28935	2	NM_214730	-55526	asb7	asb7
chr7	9851074	9851606	.	102	.	5.8276	-1	-1	136	0	0.25	9851074	9851549	2.64756	15	9851307	9851606	3.18004	24	Distal Intergenic	7	9599536	9628470	28935	2	NM_214730	-222605	asb7	asb7
chr7	9730763	9731394	.	102	.	6.30061	-1	-1	160	0	0.25	9730763	9731030	2.48653	91	9730777	9731394	3.81408	215	Distal Intergenic	7	9599536	9628470	28935	2	NM_214730	-102294	asb7	asb7
chr7	9627686	9628409	.	102	.	6.29917	-1	-1	488	0	0.25	9627686	9628380	2.68289	563	9627851	9628409	3.61628	248	Promoter (<=1kb)	7	9599536	9628470	28935	2	NM_214730	61	asb7	asb7
chr7	9934360	9935788	.	812	.	10.9563	-1	-1	600	1.36	1.96	9934485	9935454	5.61729	287	9934360	9935788	5.339	789	Distal Intergenic	7	9599536	9628470	28935	2	NM_214730	-305891	asb7	asb7
chr5	17511711	17512643	.	726	.	10.4748	-1	-1	607	1.17	1.75	17511809	17512596	5.66389	419	17511711	17512643	4.81092	697	Intron (NM_200442/ascc2, intron 3 of 18)	5	17508189	17531169	22981	1	NM_200442	3523	ascc2	ascc2
chr5	17689713	17691415	.	232	.	7.0024	-1	-1	310	0.23	0.56	17689935	17691415	4.57684	308	17689713	17690328	2.42556	90	Distal Intergenic	5	17508189	17531169	22981	1	NM_200442	181525	ascc2	ascc2
chr5	17543191	17543778	.	328	.	7.85537	-1	-1	323	0.37	0.79	17543391	17543778	4.16045	190	17543191	17543625	3.69492	257	Distal Intergenic	5	17508189	17531169	22981	1	NM_200442	35003	ascc2	ascc2
chr1	55231270	55236859	.	637	.	9.93719	-1	-1	2533	0.97	1.54	55231421	55236548	5.35756	1135	55231270	55236859	4.57963	3780	Distal Intergenic	1	55200462	55211256	10795	2	NM_214757	-20015	asf1bb	asf1bb
chr1	55210462	55211304	.	271	.	7.56316	-1	-1	298	0.29	0.66	55210462	55211009	2.75224	192	55210660	55211304	4.81092	206	Promoter (<=1kb)	1	55200462	55211256	10795	2	NM_214757	0	asf1bb	asf1bb
chr8	6946423	6947061	.	102	.	5.31972	-1	-1	105	0	0.25	6946584	6947061	2.48653	5	6946423	6946882	2.83319	45	Intron (NM_214790/asic1a, intron 3 of 10)	8	6923710	6978424	54715	1	NM_214790	22714	asic1a	asic1a
chr22	7161593	7162607	.	290	.	8.20346	-1	-1	651	0.31	0.7	7161593	7162607	5.67334	587	7161977	7162366	2.53012	331	Distal Intergenic	22	7014776	7138725	123950	2	NM_214791	-22869	asic1b	asic1b
chr22	7251699	7252113	.	404	.	8.42245	-1	-1	235	0.5	0.97	7251834	7252113	3.78223	127	7251699	7252037	4.64022	209	Distal Intergenic	22	7014776	7138725	123950	2	NM_214791	-112975	asic1b	asic1b
chr24	34074295	34074848	.	102	.	5.46488	-1	-1	251	0	0.25	34074460	34074848	2.65098	282	34074295	34074747	2.8139	55	Intron (NM_214789/asic1c, intron 1 of 8)	24	33981934	34148756	166823	2	NM_214789	73908	asic1c	asic1c
chr3	37937938	37938822	.	102	.	6.26571	-1	-1	471	0	0.25	37937975	37938431	3.35503	289	37937938	37938822	2.91068	616	Intron (NM_214788/asic2, intron 4 of 12)	3	37682410	38484086	801677	1	NM_214788	255529	asic2	asic2
chr3	37941786	37943345	.	102	.	6.17026	-1	-1	1236	0	0.25	37941786	37943117	2.27704	1184	37942030	37943345	3.89322	1045	Intron (NM_214788/asic2, intron 4 of 12)	3	37682410	38484086	801677	1	NM_214788	259377	asic2	asic2
chr3	38136601	38138789	.	209	.	6.58941	-1	-1	1092	0.21	0.5	38138150	38138475	3.07312	113	38136601	38138789	3.51629	523	Intron (NM_214788/asic2, intron 4 of 12)	3	37682410	38484086	801677	1	NM_214788	454192	asic2	asic2
chr3	37753656	37762866	.	1000	.	16.9204	-1	-1	3568	2.77	3.35	37753656	37762866	12.2881	387	37753723	37762689	4.63235	6804	Intron (NM_214788/asic2, intron 4 of 12)	3	37682410	38484086	801677	1	NM_214788	71247	asic2	asic2
chr3	37791565	37793053	.	790	.	12.5392	-1	-1	475	1.31	1.9	37791645	37792964	3.53513	481	37791565	37793053	9.00411	353	Intron (NM_214788/asic2, intron 4 of 12)	3	37682410	38484086	801677	1	NM_214788	109156	asic2	asic2
chr3	37763384	37763882	.	233	.	6.94373	-1	-1	233	0.24	0.56	37763384	37763869	3.55118	248	37763398	37763882	3.39255	205	Intron (NM_214788/asic2, intron 4 of 12)	3	37682410	38484086	801677	1	NM_214788	80975	asic2	asic2
chr3	37949079	37949633	.	518	.	9.42592	-1	-1	216	0.72	1.25	37949079	37949376	3.57719	221	37949082	37949633	5.84873	208	Intron (NM_214788/asic2, intron 4 of 12)	3	37682410	38484086	801677	1	NM_214788	266670	asic2	asic2
chr3	37943647	37945450	.	205	.	6.51568	-1	-1	700	0.2	0.49	37944170	37945450	3.16395	127	37943647	37945182	3.35173	750	Intron (NM_214788/asic2, intron 4 of 12)	3	37682410	38484086	801677	1	NM_214788	261238	asic2	asic2
chr3	37743194	37745884	.	542	.	9.86308	-1	-1	2377	0.76	1.31	37743560	37745743	6.25133	704	37743194	37745884	3.61175	2361	Intron (NM_214788/asic2, intron 4 of 12)	3	37682410	38484086	801677	1	NM_214788	60785	asic2	asic2
chr3	38181534	38182706	.	283	.	7.45963	-1	-1	660	0.3	0.68	38181809	38182706	3.61594	208	38181534	38182692	3.84369	838	Intron (NM_214788/asic2, intron 4 of 12)	3	37682410	38484086	801677	1	NM_214788	499125	asic2	asic2
chr3	37746408	37747789	.	303	.	8.28951	-1	-1	264	0.33	0.73	37746408	37747789	5.65058	77	37746537	37747396	2.63893	274	Intron (NM_214788/asic2, intron 4 of 12)	3	37682410	38484086	801677	1	NM_214788	63999	asic2	asic2
chr3	37670917	37671731	.	102	.	5.27364	-1	-1	294	0	0.25	37670959	37671256	2.64362	19	37670917	37671731	2.63002	528	Distal Intergenic	3	37682410	38484086	801677	1	NM_214788	-10679	asic2	asic2
chr3	37935376	37935947	.	102	.	5.23638	-1	-1	274	0	0.25	37935376	37935947	2.48596	248	37935513	37935914	2.75042	163	Intron (NM_214788/asic2, intron 4 of 12)	3	37682410	38484086	801677	1	NM_214788	252967	asic2	asic2
chr3	37789226	37790996	.	102	.	5.50199	-1	-1	235	0	0.25	37789226	37790870	3.01769	294	37789287	37790996	2.4843	116	Intron (NM_214788/asic2, intron 4 of 12)	3	37682410	38484086	801677	1	NM_214788	106817	asic2	asic2
chr3	37772883	37778026	.	1000	.	13.5659	-1	-1	3080	2.26	2.86	37773653	37776900	6.26643	311	37772883	37778026	7.29951	1190	Intron (NM_214788/asic2, intron 4 of 12)	3	37682410	38484086	801677	1	NM_214788	90474	asic2	asic2
chr3	37782548	37785685	.	1000	.	16.6478	-1	-1	2081	3.14	3.73	37782548	37785685	10.6905	264	37782733	37785625	5.95729	1284	Intron (NM_214788/asic2, intron 4 of 12)	3	37682410	38484086	801677	1	NM_214788	100139	asic2	asic2
chr3	37741020	37742767	.	212	.	6.66782	-1	-1	814	0.21	0.51	37741464	37742406	3.66246	689	37741020	37742767	3.00536	496	Intron (NM_214788/asic2, intron 4 of 12)	3	37682410	38484086	801677	1	NM_214788	58611	asic2	asic2
chr3	37958462	37959185	.	322	.	7.80374	-1	-1	240	0.36	0.78	37958462	37959015	4.10049	261	37958501	37959185	3.70325	181	Intron (NM_214788/asic2, intron 4 of 12)	3	37682410	38484086	801677	1	NM_214788	276053	asic2	asic2
chr3	37932059	37934387	.	867	.	11.2927	-1	-1	1715	1.51	2.09	37932808	37934387	5.35791	282	37932059	37933951	5.93474	362	Intron (NM_214788/asic2, intron 4 of 12)	3	37682410	38484086	801677	1	NM_214788	249650	asic2	asic2
chr3	37778609	37780975	.	844	.	11.3269	-1	-1	1418	1.44	2.03	37778705	37780923	6.46032	291	37778609	37780975	4.86653	995	Intron (NM_214788/asic2, intron 4 of 12)	3	37682410	38484086	801677	1	NM_214788	96200	asic2	asic2
chr3	37964735	37965515	.	102	.	6.47323	-1	-1	640	0	0.25	37964768	37965448	2.75224	654	37964735	37965515	3.72099	593	Intron (NM_214788/asic2, intron 4 of 12)	3	37682410	38484086	801677	1	NM_214788	282326	asic2	asic2
chr3	37925342	37926121	.	232	.	6.9203	-1	-1	466	0.23	0.56	37925706	37926121	3.40401	187	37925342	37925805	3.51629	382	Intron (NM_214788/asic2, intron 4 of 12)	3	37682410	38484086	801677	1	NM_214788	242933	asic2	asic2
chr3	37928198	37929950	.	284	.	7.464	-1	-1	985	0.3	0.69	37929086	37929950	3.64285	178	37928198	37929535	3.82115	905	Intron (NM_214788/asic2, intron 4 of 12)	3	37682410	38484086	801677	1	NM_214788	245789	asic2	asic2
chr3	37747942	37749776	.	102	.	7.59558	-1	-1	798	0	0.25	37748058	37748380	1.98008	113	37747942	37749776	5.6155	1367	Intron (NM_214788/asic2, intron 4 of 12)	3	37682410	38484086	801677	1	NM_214788	65533	asic2	asic2
chr3	37764168	37770647	.	1000	.	19.5232	-1	-1	3505	4.2	4.74	37764168	37770077	10.9309	999	37764249	37770647	8.59235	3347	Intron (NM_214788/asic2, intron 4 of 12)	3	37682410	38484086	801677	1	NM_214788	81759	asic2	asic2
chr3	37947546	37948350	.	102	.	5.2901	-1	-1	227	0	0.25	37947661	37948350	2.36574	175	37947546	37947911	2.92436	165	Intron (NM_214788/asic2, intron 4 of 12)	3	37682410	38484086	801677	1	NM_214788	265137	asic2	asic2
chr3	37750934	37752324	.	450	.	9.19292	-1	-1	883	0.58	1.09	37751023	37752055	3.21749	811	37750934	37752324	5.97543	867	Intron (NM_214788/asic2, intron 4 of 12)	3	37682410	38484086	801677	1	NM_214788	68525	asic2	asic2
chr3	37876409	37876892	.	286	.	7.50877	-1	-1	328	0.31	0.69	37876409	37876892	4.16045	272	37876444	37876863	3.34832	349	Intron (NM_214788/asic2, intron 4 of 12)	3	37682410	38484086	801677	1	NM_214788	194000	asic2	asic2
chr3	37918586	37919099	.	102	.	5.03012	-1	-1	280	0	0.25	37918644	37919048	2.70123	129	37918586	37919099	2.32889	373	Intron (NM_214788/asic2, intron 4 of 12)	3	37682410	38484086	801677	1	NM_214788	236177	asic2	asic2
chr3	37923885	37925037	.	418	.	8.51323	-1	-1	814	0.52	1.01	37924142	37925013	3.68674	608	37923885	37925037	4.82649	764	Intron (NM_214788/asic2, intron 4 of 12)	3	37682410	38484086	801677	1	NM_214788	241476	asic2	asic2
chr3	37682297	37682860	.	288	.	7.65158	-1	-1	292	0.31	0.69	37682297	37682850	2.98099	375	37682454	37682860	4.67059	52	Promoter (<=1kb)	3	37682410	38484086	801677	1	NM_214788	0	asic2	asic2
chr3	37796917	37797332	.	255	.	7.25683	-1	-1	246	0.26	0.61	37796924	37797307	4.27341	122	37796917	37797332	2.98342	364	Intron (NM_214788/asic2, intron 4 of 12)	3	37682410	38484086	801677	1	NM_214788	114508	asic2	asic2
chr3	37785953	37788922	.	704	.	10.2675	-1	-1	778	1.12	1.7	37786097	37788508	4.89411	602	37785953	37788922	5.37341	821	Intron (NM_214788/asic2, intron 4 of 12)	3	37682410	38484086	801677	1	NM_214788	103544	asic2	asic2
chr3	37736920	37740733	.	840	.	11.189	-1	-1	1556	1.43	2.02	37737157	37740471	6.0004	460	37736920	37740733	5.18861	2118	Intron (NM_214788/asic2, intron 4 of 12)	3	37682410	38484086	801677	1	NM_214788	54511	asic2	asic2
chr3	37919474	37921131	.	251	.	7.17294	-1	-1	889	0.26	0.61	37919828	37921131	3.3809	1110	37919474	37919919	3.79204	315	Intron (NM_214788/asic2, intron 4 of 12)	3	37682410	38484086	801677	1	NM_214788	237065	asic2	asic2
chr9	11016515	11021540	.	1000	.	17.2523	-1	-1	841	3.03	3.62	11016515	11021488	5.1456	839	11017046	11021540	12.1067	313	Distal Intergenic	9	11063764	11257160	193397	1	NM_214787	-42224	asic4a	asic4a
chr9	11206640	11212402	.	1000	.	15.6885	-1	-1	4539	2.91	3.48	11206933	11212236	6.55127	4476	11206640	11212402	9.13722	4310	Intron (NM_214787/asic4a, intron 1 of 9)	9	11063764	11257160	193397	1	NM_214787	142877	asic4a	asic4a
chr6	13447426	13453159	.	628	.	9.72972	-1	-1	3164	0.95	1.51	13447738	13453159	4.54454	4138	13447426	13453148	5.18518	1879	Intron (NM_214786/asic4b, intron 7 of 9)	6	13372882	13455418	82537	1	NM_214786	74545	asic4b	asic4b
chr2	7498322	7498864	.	102	.	7.12041	-1	-1	345	0	0.25	7498334	7498836	2.0606	396	7498322	7498864	5.05981	282	Distal Intergenic	2	7552444	7560177	7734	2	NM_001271291	61313	asip2b	asip2b
chr21	31339315	31340083	.	102	.	6.01173	-1	-1	293	0	0.25	31339434	31339830	2.65669	184	31339315	31340083	3.35504	283	Distal Intergenic	21	31216485	31237784	21300	1	NM_200451	122831	asl	asl
chr21	31413256	31413775	.	650	.	10.9403	-1	-1	310	1	1.57	31413452	31413717	3.54461	163	31413256	31413775	7.39567	261	Distal Intergenic	21	31216485	31237784	21300	1	NM_200451	196772	asl	asl
chr21	31540101	31540548	.	220	.	6.79072	-1	-1	312	0.22	0.53	31540101	31540527	3.02578	269	31540175	31540548	3.76494	282	Distal Intergenic	21	31216485	31237784	21300	1	NM_200451	323617	asl	asl
chr21	31580927	31581503	.	424	.	8.47988	-1	-1	244	0.53	1.02	31581061	31581460	4.00474	197	31580927	31581503	4.47514	158	Distal Intergenic	21	31216485	31237784	21300	1	NM_200451	364443	asl	asl
chr21	31548411	31549064	.	216	.	6.74045	-1	-1	186	0.22	0.52	31548411	31549064	3.32478	201	31548456	31548772	3.41567	126	Distal Intergenic	21	31216485	31237784	21300	1	NM_200451	331927	asl	asl
chr9	56205827	56206999	.	315	.	8.45418	-1	-1	403	0.35	0.76	56206047	56206999	5.81224	541	56205827	56206230	2.64194	46	Distal Intergenic	9	56380375	56395051	14677	2	NM_001114909	188052	asmt	asmt
chr5	61678283	61679191	.	208	.	6.59737	-1	-1	383	0.21	0.5	61678313	61679184	2.80219	50	61678283	61679191	3.79518	687	Promoter (<=1kb)	5	61678062	61694225	16164	1	NM_001110103	222	aspa	aspa
chr3	16601503	16606211	.	338	.	7.90645	-1	-1	1848	0.39	0.81	16601503	16606211	4.24675	727	16601564	16606174	3.6597	2909	Intron (NM_001004657/aspdh, intron 5 of 7)	3	16597520	16611123	13604	2	NM_001004657	4912	aspdh	aspdh
chr2	27000693	27001313	.	102	.	5.03624	-1	-1	472	0	0.25	27000693	27001313	2.53766	521	27000838	27001120	2.49858	279	Promoter (<=1kb)	2	27000617	27026552	25936	1	NM_001256603	77	asph	asph
chrUn_KN150552v1	14953	15644	.	102	.	6.36278	-1	-1	386	0	0.25	14953	15437	3.40401	324	15189	15644	2.95877	212	Intron (NM_001004603/ass1, intron 3 of 8)	129	11230	55304	44075	1	NM_001004603	3724	ass1	ass1
chr16	41716284	41717350	.	102	.	6.01723	-1	-1	232	0	0.25	41716507	41716819	3.27909	120	41716284	41717350	2.73814	121	Distal Intergenic	16	41620615	41629783	9169	1	NM_001099430	95670	aste1a	aste1a
chr5	16679950	16680952	.	509	.	9.06359	-1	-1	500	0.7	1.23	16679950	16680952	4.81103	582	16680104	16680842	4.25256	265	Distal Intergenic	5	16214923	16230066	15144	2	NM_001004640	-449885	atad1a	atad1a
chr5	16698541	16699275	.	102	.	5.57624	-1	-1	646	0	0.25	16698901	16699233	3.18417	296	16698541	16699275	2.39207	637	Distal Intergenic	5	16214923	16230066	15144	2	NM_001004640	-468476	atad1a	atad1a
chr5	16361408	16362061	.	257	.	7.2029	-1	-1	172	0.27	0.62	16361408	16361953	3.50259	137	16361534	16362061	3.70031	82	Distal Intergenic	5	16214923	16230066	15144	2	NM_001004640	-131343	atad1a	atad1a
chr5	16580755	16586208	.	1000	.	13.3361	-1	-1	3707	2.16	2.74	16580755	16586208	7.74869	3460	16580756	16586208	5.58742	3954	Distal Intergenic	5	16214923	16230066	15144	2	NM_001004640	-350690	atad1a	atad1a
chr5	16317828	16319103	.	301	.	7.81304	-1	-1	359	0.33	0.73	16317828	16319103	2.96032	77	16318161	16318906	4.85272	309	Distal Intergenic	5	16214923	16230066	15144	2	NM_001004640	-87763	atad1a	atad1a
chr5	16181094	16184020	.	456	.	8.83598	-1	-1	1730	0.59	1.1	16181110	16184020	4.95508	612	16181094	16183306	3.8809	634	Distal Intergenic	5	16214923	16230066	15144	2	NM_001004640	46046	atad1a	atad1a
chr5	16320616	16321235	.	261	.	7.24682	-1	-1	176	0.27	0.63	16320616	16320926	3.67768	86	16320693	16321235	3.56914	189	Distal Intergenic	5	16214923	16230066	15144	2	NM_001004640	-90551	atad1a	atad1a
chr5	16578524	16579115	.	544	.	10.2672	-1	-1	230	0.76	1.31	16578576	16578999	3.25212	82	16578524	16579115	7.01508	326	Distal Intergenic	5	16214923	16230066	15144	2	NM_001004640	-348459	atad1a	atad1a
chr5	16184350	16185893	.	623	.	10.3036	-1	-1	861	0.94	1.5	16184572	16185893	3.77958	522	16184350	16185858	6.52404	230	Distal Intergenic	5	16214923	16230066	15144	2	NM_001004640	44173	atad1a	atad1a
chr5	16177072	16177559	.	102	.	5.67549	-1	-1	195	0	0.25	16177072	16177375	2.58072	83	16177112	16177559	3.09477	267	Distal Intergenic	5	16214923	16230066	15144	2	NM_001004640	52507	atad1a	atad1a
chr20	45073392	45074347	.	442	.	9.36555	-1	-1	478	0.57	1.07	45073392	45073756	3.02578	174	45073595	45074347	6.33977	579	Distal Intergenic	20	44684285	44890853	206569	1	NM_001365967	389108	atad2b	atad2b
chr20	44684408	44685139	.	338	.	8.03322	-1	-1	179	0.39	0.82	44684429	44684855	3.36263	138	44684408	44685139	4.67059	199	Promoter (<=1kb)	20	44684285	44890853	206569	1	NM_001365967	124	atad2b	atad2b
chr20	44863255	44863670	.	102	.	6.41205	-1	-1	202	0	0.25	44863371	44863670	2.88484	177	44863255	44863585	3.52721	111	Intron (NM_001365966/atad2b, intron 26 of 27)	20	44684285	44890853	206569	1	NM_001365967	178971	atad2b	atad2b
chrUn_KN150046v1	140987	141708	.	407	.	8.84142	-1	-1	350	0.5	0.98	140987	141601	3.0909	349	141117	141708	5.75052	222	Distal Intergenic	78	15557	87809	72253	1	NM_001089468	125431	ate1	ate1
chrUn_KN150046v1	79825	80584	.	102	.	6.04582	-1	-1	313	0	0.25	79825	80445	3.02578	430	79902	80584	3.02004	120	Intron (NM_001089468/ate1, intron 4 of 4)	78	15557	87809	72253	1	NM_001089468	64269	ate1	ate1
chrUn_KN150046v1	33884	34262	.	260	.	7.62289	-1	-1	145	0.27	0.63	33884	34262	5.06769	172	33895	34189	2.5552	108	Intron (NM_001089468/ate1, intron 2 of 4)	78	15557	87809	72253	1	NM_001089468	18328	ate1	ate1
chrUn_KN150046v1	103563	103963	.	267	.	7.36219	-1	-1	206	0.28	0.64	103670	103963	4.15879	219	103563	103932	3.2034	87	Distal Intergenic	78	15557	87809	72253	1	NM_001089468	88007	ate1	ate1
chr10	43166048	43166704	.	102	.	4.39176	-1	-1	229	0	0.25	43166280	43166704	2.17449	18	43166048	43166441	2.21727	208	Distal Intergenic	10	43208723	43244876	36154	1	NM_001037124	-42019	atg10	atg10
chr10	43152005	43152719	.	666	.	9.99747	-1	-1	322	1.03	1.6	43152005	43152698	4.96305	233	43152126	43152719	5.03442	291	Distal Intergenic	10	43208723	43244876	36154	1	NM_001037124	-56004	atg10	atg10
chr10	43241619	43242272	.	102	.	5.36331	-1	-1	341	0	0.25	43241661	43242272	2.87318	298	43241619	43241992	2.49013	343	Intron (NM_001037124/atg10, intron 5 of 6)	10	43208723	43244876	36154	1	NM_001037124	32897	atg10	atg10
chr10	32702674	32703054	.	102	.	5.40693	-1	-1	267	0	0.25	32702736	32703022	2.73366	203	32702674	32703054	2.67327	270	Distal Intergenic	10	32713636	32716856	3221	2	NM_001037239	13802	atg101	atg101
chr15	45566004	45566671	.	353	.	8.18881	-1	-1	352	0.41	0.85	45566152	45566657	4.75387	291	45566004	45566671	3.43494	265	Intron (NM_001002446/cldn15lb, intron 2 of 5)	15	45576285	45600949	24665	1	NM_001017854	-9614	atg16l1	atg16l1
chr15	45578305	45578723	.	208	.	6.56763	-1	-1	254	0.21	0.5	45578431	45578723	3.56227	135	45578305	45578709	3.00536	247	Promoter (2-3kb)	15	45576285	45600949	24665	1	NM_001017854	2021	atg16l1	atg16l1
chr15	45576333	45576875	.	214	.	6.66528	-1	-1	278	0.21	0.52	45576333	45576815	3.92306	240	45576512	45576875	2.74222	138	Promoter (<=1kb)	15	45576285	45600949	24665	1	NM_001017854	49	atg16l1	atg16l1
chr6	6965414	6965975	.	102	.	5.88774	-1	-1	221	0	0.25	6965416	6965708	2.38479	47	6965414	6965975	3.50295	393	Promoter (<=1kb)	6	6952794	6966000	13207	2	NM_200022	25	atg3	atg3
chr6	7014546	7014987	.	102	.	5.36411	-1	-1	247	0	0.25	7014563	7014987	2.86576	245	7014546	7014833	2.49835	233	Distal Intergenic	6	6952794	6966000	13207	2	NM_200022	-48547	atg3	atg3
chr21	43507148	43507595	.	102	.	5.4003	-1	-1	205	0	0.25	43507148	43507595	3.27909	110	43507204	43507494	2.12121	244	Intron (NM_001024434/atg4a, intron 12 of 12)	21	43490348	43510430	20083	1	NM_001024434	16801	atg4a	atg4a
chr21	43531513	43532281	.	102	.	6.29063	-1	-1	247	0	0.25	43531513	43532281	3.87529	188	43531533	43531891	2.41534	287	Distal Intergenic	21	43490348	43510430	20083	1	NM_001024434	41166	atg4a	atg4a
chr6	10999088	11000407	.	102	.	5.83707	-1	-1	822	0	0.25	10999210	11000407	3.44909	776	10999088	11000371	2.38798	746	Distal Intergenic	6	11014616	11030141	15526	1	NM_001083031	-14209	atg9a	atg9a
chr6	10963885	10964483	.	245	.	7.08912	-1	-1	377	0.25	0.59	10963885	10964333	3.19696	342	10963970	10964483	3.89216	327	Distal Intergenic	6	11014616	11030141	15526	1	NM_001083031	-50133	atg9a	atg9a
chr8	29244196	29250012	.	1000	.	18.0469	-1	-1	2791	3.1	3.7	29244276	29250012	13.1943	1920	29244196	29249564	4.8526	1013	Intron (NM_001004123/grid2, intron 2 of 15)	8	29584746	29586383	1638	1	NM_131091	-334734	atoh1a	atoh1a
chr8	29333487	29338549	.	1000	.	14.5108	-1	-1	2810	2.08	2.68	29333487	29338549	4.20376	1151	29333626	29338544	10.307	717	Intron (NM_001004123/grid2, intron 7 of 15)	8	29584746	29586383	1638	1	NM_131091	-246197	atoh1a	atoh1a
chr8	29276854	29277716	.	415	.	9.01189	-1	-1	358	0.52	1	29277026	29277626	5.80478	188	29276854	29277716	3.20711	356	Intron (NM_001004123/grid2, intron 4 of 15)	8	29584746	29586383	1638	1	NM_131091	-307030	atoh1a	atoh1a
chr8	29526684	29529970	.	1000	.	15.9495	-1	-1	703	3.03	3.62	29526684	29529447	7.19538	514	29527017	29529970	8.75412	450	Intron (NM_001004123/grid2, intron 13 of 15)	8	29584746	29586383	1638	1	NM_131091	-54776	atoh1a	atoh1a
chr8	29332650	29333139	.	236	.	7.12891	-1	-1	287	0.24	0.57	29332774	29333070	4.4835	111	29332650	29333139	2.64541	340	Intron (NM_001004123/grid2, intron 7 of 15)	8	29584746	29586383	1638	1	NM_131091	-251607	atoh1a	atoh1a
chr8	29487217	29492854	.	1000	.	16.3011	-1	-1	2590	3.17	3.76	29487359	29492853	7.78404	1920	29487217	29492854	8.51704	1420	Intron (NM_001004123/grid2, intron 13 of 15)	8	29584746	29586383	1638	1	NM_131091	-91892	atoh1a	atoh1a
chrUn_KN150642v1	53593	54255	.	102	.	5.39266	-1	-1	280	0	0.25	53696	54255	2.76297	219	53593	53954	2.62969	239	Distal Intergenic	137	9441	10244	804	1	NM_001128679	44153	atoh1b	atoh1b
chrUn_KN150642v1	24553	25159	.	102	.	5.40655	-1	-1	246	0	0.25	24788	25159	2.98099	19	24553	24846	2.42556	238	Distal Intergenic	137	9441	10244	804	1	NM_001128679	15113	atoh1b	atoh1b
chrUn_KN150642v1	28903	29382	.	102	.	5.54304	-1	-1	290	0	0.25	29106	29382	3.00244	133	28903	29284	2.5406	244	Distal Intergenic	137	9441	10244	804	1	NM_001128679	19463	atoh1b	atoh1b
chr3	52618444	52618866	.	102	.	4.92289	-1	-1	180	0	0.25	52618444	52618789	2.15568	178	52618452	52618866	2.76721	174	Distal Intergenic	3	52645138	52697363	52226	1	NM_001001403	-26272	atp13a1	atp13a1
chr3	52649947	52650387	.	102	.	6.36549	-1	-1	250	0	0.25	52650058	52650387	2.50204	133	52649947	52650350	3.86345	257	Intron (NM_001001403/atp13a1, intron 3 of 24)	3	52645138	52697363	52226	1	NM_001001403	4810	atp13a1	atp13a1
chr23	24627551	24628594	.	204	.	6.47581	-1	-1	253	0.2	0.49	24627551	24627989	3.17234	51	24627601	24628594	3.30347	406	Distal Intergenic	23	24584876	24616392	31517	2	NM_001080037	-11160	atp13a2	atp13a2
chr1	1564420	1565385	.	229	.	6.96534	-1	-1	451	0.23	0.55	1564945	1565385	2.80178	69	1564420	1564983	4.16356	308	Promoter (<=1kb)	1	1564375	1583770	19396	1	NM_131686	46	atp1a1a.1	atp1a1a.1
chr1	1596070	1596506	.	298	.	8.16873	-1	-1	165	0.32	0.72	1596092	1596410	2.52197	134	1596070	1596506	5.64676	174	Distal Intergenic	1	1564375	1583770	19396	1	NM_131686	31696	atp1a1a.1	atp1a1a.1
chr1	1614835	1615250	.	102	.	5.97001	-1	-1	255	0	0.25	1614970	1615250	2.54734	130	1614835	1615200	3.42267	245	Distal Intergenic	1	1641563	1649040	7478	1	NM_131687	-26313	atp1a1a.2	atp1a1a.2
chr1	1512619	1513819	.	941	.	12.4031	-1	-1	521	1.68	2.27	1513108	1513398	4.53686	196	1512619	1513819	7.86628	358	Distal Intergenic	1	1542000	1558365	16366	1	NM_131689	-28181	atp1a1a.4	atp1a1a.4
chr1	1704744	1705489	.	446	.	8.69152	-1	-1	168	0.57	1.08	1704744	1705428	4.77626	246	1704771	1705489	3.91526	63	Distal Intergenic	1	1690370	1702301	11932	1	NM_178099	14375	atp1a1a.5	atp1a1a.5
chr1	1713696	1714427	.	102	.	5.97216	-1	-1	375	0	0.25	1713902	1714427	3.79975	216	1713696	1714152	2.17241	329	Distal Intergenic	1	1690370	1702301	11932	1	NM_178099	23327	atp1a1a.5	atp1a1a.5
chr1	1680973	1681349	.	102	.	4.98204	-1	-1	257	0	0.25	1680987	1681273	2.27704	215	1680973	1681349	2.705	285	Distal Intergenic	1	1690370	1702301	11932	1	NM_178099	-9021	atp1a1a.5	atp1a1a.5
chr9	36543253	36544940	.	417	.	8.41309	-1	-1	766	0.52	1.01	36543253	36544940	4.11248	764	36543618	36544880	4.30061	404	Distal Intergenic	9	36092478	36113003	20526	1	NM_131690	450776	atp1a1b	atp1a1b
chr9	36508481	36509136	.	220	.	6.83319	-1	-1	498	0.22	0.53	36508481	36509136	2.49738	515	36508632	36509075	4.33581	331	Distal Intergenic	9	36092478	36113003	20526	1	NM_131690	416004	atp1a1b	atp1a1b
chr9	36247452	36248490	.	640	.	9.90687	-1	-1	542	0.98	1.54	36247713	36248372	4.45784	469	36247452	36248490	5.44903	354	Distal Intergenic	9	36092478	36113003	20526	1	NM_131690	154975	atp1a1b	atp1a1b
chr9	36234739	36240661	.	533	.	9.21781	-1	-1	3049	0.74	1.28	36234739	36240661	4.90439	2263	36234792	36240571	4.31342	3782	Distal Intergenic	9	36092478	36113003	20526	1	NM_131690	142262	atp1a1b	atp1a1b
chr9	36598760	36599107	.	339	.	8.03322	-1	-1	244	0.39	0.82	36598760	36599058	3.36263	266	36598770	36599107	4.67059	212	Distal Intergenic	9	36092478	36113003	20526	1	NM_131690	506283	atp1a1b	atp1a1b
chr9	36270127	36274985	.	1000	.	18.7545	-1	-1	3767	3.97	4.53	36270127	36274985	9.06011	1182	36270217	36274731	9.69439	270	Distal Intergenic	9	36092478	36113003	20526	1	NM_131690	177650	atp1a1b	atp1a1b
chr19	6423818	6424545	.	102	.	5.83264	-1	-1	539	0	0.25	6423818	6424288	2.75224	399	6423979	6424545	3.0804	518	Intron (NM_131684/atp1a3a, intron 12 of 20)	19	6409219	6466510	57292	2	NM_131684	41965	atp1a3a	atp1a3a
chr19	6464893	6465443	.	102	.	5.75904	-1	-1	153	0	0.25	6465074	6465443	2.43741	72	6464893	6465244	3.32163	54	Promoter (1-2kb)	19	6409219	6466510	57292	2	NM_131684	1067	atp1a3a	atp1a3a
chr23	45020512	45020879	.	102	.	5.28972	-1	-1	162	0	0.25	45020553	45020821	2.26934	6	45020512	45020879	3.02038	278	Promoter (<=1kb)	23	45020817	45050137	29321	1	NM_131669	0	atp1b2a	atp1b2a
chr23	45018045	45020008	.	425	.	9.09853	-1	-1	716	0.53	1.02	45018214	45018579	3.04767	59	45018045	45020008	6.05086	1205	Promoter (<=1kb)	23	45020817	45050137	29321	1	NM_131669	-809	atp1b2a	atp1b2a
chr23	44957743	44958108	.	102	.	6.197	-1	-1	267	0	0.25	44957830	44958095	2.58072	151	44957743	44958108	3.61628	296	Distal Intergenic	23	45020817	45050137	29321	1	NM_131669	-62709	atp1b2a	atp1b2a
chr23	45070937	45071978	.	102	.	6.43073	-1	-1	454	0	0.25	45070937	45071605	3.08241	552	45071185	45071978	3.34832	109	Distal Intergenic	23	45020817	45050137	29321	1	NM_131669	50121	atp1b2a	atp1b2a
chr15	4406981	4407443	.	206	.	6.51774	-1	-1	265	0.2	0.5	4407168	4407443	3.40401	82	4406981	4407277	3.11373	262	Intron (NM_131670/atp1b3b, intron 1 of 6)	15	4362016	4424656	62641	2	NM_131670	17213	atp1b3b	atp1b3b
chr15	4445977	4450224	.	633	.	13.3313	-1	-1	2657	0.96	1.52	4445977	4449670	2.62735	2204	4445979	4450224	10.7039	1239	Intron (NM_198208/tfdp2, intron 8 of 13)	15	4362016	4424656	62641	2	NM_131670	-21322	atp1b3b	atp1b3b
chr21	17114487	17114939	.	211	.	6.63271	-1	-1	174	0.21	0.51	17114491	17114918	3.20771	150	17114487	17114939	3.425	195	Distal Intergenic	21	17014842	17070408	55567	1	NM_001030277	99646	atp2a2b	atp2a2b
chr21	17066777	17067450	.	102	.	6.31192	-1	-1	286	0	0.25	17066778	17067206	2.96032	327	17066777	17067450	3.3516	245	Intron (NM_001030277/atp2a2b, intron 18 of 18)	21	17014842	17070408	55567	1	NM_001030277	51936	atp2a2b	atp2a2b
chr11	1270844	1273723	.	214	.	6.6982	-1	-1	1216	0.21	0.52	1272733	1273531	2.75366	460	1270844	1273723	3.94454	84	Distal Intergenic	11	1122113	1264424	142312	2	NM_001123238	-6421	atp2b2	atp2b2
chr11	1250951	1251734	.	102	.	4.62605	-1	-1	517	0	0.25	1250951	1251504	2.04681	496	1251231	1251734	2.57924	258	Intron (NM_001123238/atp2b2, intron 1 of 21)	11	1122113	1264424	142312	2	NM_001123238	12690	atp2b2	atp2b2
chr11	1298076	1298562	.	229	.	7.02803	-1	-1	250	0.23	0.55	1298096	1298562	2.48596	382	1298076	1298549	4.54207	98	Distal Intergenic	11	1122113	1264424	142312	2	NM_001123238	-33653	atp2b2	atp2b2
chr11	1186296	1186981	.	212	.	6.67778	-1	-1	518	0.21	0.51	1186678	1186967	2.78562	50	1186296	1186981	3.89216	605	Intron (NM_001123238/atp2b2, intron 6 of 21)	11	1122113	1264424	142312	2	NM_001123238	77443	atp2b2	atp2b2
chr11	1166712	1168024	.	953	.	11.8576	-1	-1	743	1.7	2.3	1166798	1168024	6.16481	771	1166712	1167953	5.69279	630	Intron (NM_001123238/atp2b2, intron 11 of 21)	11	1122113	1264424	142312	2	NM_001123238	96400	atp2b2	atp2b2
chr23	19972195	19972780	.	879	.	11.7355	-1	-1	175	1.54	2.12	19972195	19972780	4.57684	195	19972257	19972775	7.15868	93	Intron (NM_001128242/atp2b3b, intron 4 of 20)	23	19911787	20007282	95496	2	NM_001128242	34502	atp2b3b	atp2b3b
chr23	19974012	19976667	.	285	.	7.54136	-1	-1	657	0.31	0.69	19974290	19976667	3.14315	309	19974012	19976664	4.39821	727	Intron (NM_001128242/atp2b3b, intron 4 of 20)	23	19911787	20007282	95496	2	NM_001128242	30615	atp2b3b	atp2b3b
chr11	22892288	22893367	.	273	.	7.36499	-1	-1	468	0.29	0.66	22892288	22893367	3.40401	515	22892666	22893145	3.96098	44	Distal Intergenic	11	22740005	22827936	87932	2	NM_001077467	-64353	atp2b4	atp2b4
chr11	22853495	22854579	.	428	.	8.51256	-1	-1	471	0.54	1.03	22853945	22854579	4.11977	370	22853495	22854078	4.39279	122	Distal Intergenic	11	22740005	22827936	87932	2	NM_001077467	-25560	atp2b4	atp2b4
chr11	22826877	22827901	.	466	.	8.8029	-1	-1	488	0.61	1.12	22827097	22827878	3.82101	528	22826877	22827901	4.98189	228	Promoter (<=1kb)	11	22740005	22827936	87932	2	NM_001077467	35	atp2b4	atp2b4
chr11	22798314	22799097	.	218	.	6.76349	-1	-1	293	0.22	0.53	22798552	22799097	2.80251	266	22798314	22799007	3.96098	83	Intron (NM_001077467/atp2b4, intron 1 of 5)	11	22740005	22827936	87932	2	NM_001077467	28839	atp2b4	atp2b4
chr11	22862050	22862939	.	102	.	5.56637	-1	-1	405	0	0.25	22862050	22862440	2.31852	59	22862335	22862939	3.24785	466	Distal Intergenic	11	22740005	22827936	87932	2	NM_001077467	-34115	atp2b4	atp2b4
chr11	13150284	13151013	.	375	.	8.27795	-1	-1	347	0.45	0.9	13150284	13150722	3.40401	118	13150446	13151013	4.87394	414	Promoter (<=1kb)	11	13150239	13155411	5173	1	NM_001024429	46	atp5f1b	atp5f1b
chr11	13242681	13243679	.	102	.	5.63833	-1	-1	624	0	0.25	13242681	13243626	2.2199	492	13243036	13243679	3.41843	401	Distal Intergenic	11	13150239	13155411	5173	1	NM_001024429	92443	atp5f1b	atp5f1b
chr22	18753374	18753934	.	102	.	5.11572	-1	-1	457	0	0.25	18753482	18753832	2.26934	289	18753374	18753934	2.84638	518	Promoter (<=1kb)	22	18741087	18753927	12841	2	NM_199968	0	atp5f1d	atp5f1d
chr21	4916208	4917056	.	314	.	7.75232	-1	-1	623	0.35	0.76	4916208	4917056	4.27341	597	4916357	4916948	3.47891	501	Promoter (<=1kb)	21	4916257	4927975	11719	1	NM_001077355	0	atp5fa1	atp5fa1
chr3	23472941	23473592	.	244	.	7.08136	-1	-1	461	0.25	0.59	23472941	23473592	3.07537	494	23473262	23473585	4.00599	107	Promoter (<=1kb)	3	23468746	23473686	4941	2	NM_213028	94	atp5mc1	atp5mc1
chr9	2376666	2377959	.	472	.	9.69569	-1	-1	723	0.63	1.14	2376847	2377807	6.48686	198	2376666	2377959	3.20883	982	Distal Intergenic	9	2337131	2344361	7231	1	NM_201176	39536	atp5mc3a	atp5mc3a
chr1	635464	635910	.	222	.	6.83668	-1	-1	280	0.22	0.54	635464	635910	4.22979	339	635548	635884	2.60689	138	Intron (NM_131564/appa, intron 7 of 15)	1	615148	619404	4257	2	NM_213307	-16061	atp5pf	atp5pf
chr9	33329650	33330697	.	102	.	6.53972	-1	-1	781	0	0.25	33330146	33330697	2.64756	302	33329650	33330677	3.89216	765	Distal Intergenic	9	33334828	33338127	3300	1	NM_001003843	-4131	atp5po	atp5po
chr23	19650080	19650664	.	102	.	5.2568	-1	-1	214	0	0.25	19650080	19650356	2.5801	127	19650348	19650664	2.6767	34	Intron (NM_001201403/atp6ap1lb, intron 4 of 6)	23	19638051	19657469	19419	1	NM_001201403	12030	atp6ap1lb	atp6ap1lb
chr23	19615796	19616658	.	480	.	9.05043	-1	-1	636	0.64	1.16	19615978	19616566	3.71419	502	19615796	19616658	5.33624	588	Distal Intergenic	23	19638051	19657469	19419	1	NM_001201403	-21393	atp6ap1lb	atp6ap1lb
chr22	11101927	11102575	.	305	.	7.6529	-1	-1	283	0.33	0.73	11101927	11102410	4.04702	302	11102108	11102575	3.60588	83	Intron (NM_213023/atp6ap2, intron 4 of 8)	22	11093805	11107066	13262	2	NM_213023	4491	atp6ap2	atp6ap2
chr5	24039831	24040683	.	310	.	7.79055	-1	-1	461	0.34	0.75	24040178	24040683	4.43895	297	24039831	24040435	3.3516	278	Promoter (<=1kb)	5	24040246	24063744	23499	1	NM_001122747	0	atp6v0a2b	atp6v0a2b
chr5	24088929	24089918	.	221	.	6.80819	-1	-1	318	0.22	0.53	24088929	24089918	4.20965	119	24089020	24089579	2.59854	427	Intron (NM_001122748/si:ch211-106a19.1, intron 4 of 13)	5	24040246	24063744	23499	1	NM_001122747	48684	atp6v0a2b	atp6v0a2b
chr5	24091363	24091968	.	268	.	7.72504	-1	-1	151	0.28	0.65	24091363	24091968	5.12561	184	24091465	24091838	2.59943	16	Intron (NM_001122748/si:ch211-106a19.1, intron 4 of 13)	5	24040246	24063744	23499	1	NM_001122747	51118	atp6v0a2b	atp6v0a2b
chr5	24087059	24088700	.	386	.	8.36346	-1	-1	573	0.47	0.93	24087059	24088552	4.68958	518	24087238	24088700	3.67388	449	Intron (NM_001122748/si:ch211-106a19.1, intron 4 of 13)	5	24040246	24063744	23499	1	NM_001122747	46814	atp6v0a2b	atp6v0a2b
chr2	33719896	33720434	.	102	.	6.28032	-1	-1	321	0	0.25	33720095	33720429	3.0909	254	33719896	33720434	3.18942	190	Distal Intergenic	2	33697984	33703996	6013	2	NM_199561	-15901	atp6v0b	atp6v0b
chr3	15904919	15905427	.	442	.	8.60826	-1	-1	199	0.56	1.07	15904972	15905427	4.15879	88	15904919	15905405	4.44947	258	Promoter (<=1kb)	3	15894878	15905632	10755	2	NM_173255	205	atp6v0ca	atp6v0ca
chr24	39240914	39241256	.	102	.	5.84877	-1	-1	220	0	0.25	39240980	39241256	3.37782	141	39240914	39241227	2.47095	233	Intron (NM_001045408/zgc:153659, intron 3 of 7)	24	39266296	39283763	17468	1	NM_205554	-25040	atp6v0cb	atp6v0cb
chr24	39263500	39263938	.	102	.	5.26167	-1	-1	111	0	0.25	39263589	39263938	3.01166	85	39263500	39263937	2.25001	49	Promoter (2-3kb)	24	39266296	39283763	17468	1	NM_205554	-2358	atp6v0cb	atp6v0cb
chr14	51866808	51867623	.	102	.	5.79608	-1	-1	440	0	0.25	51867248	51867623	3.40401	106	51866808	51867432	2.39207	335	Distal Intergenic	14	51855440	51860340	4901	1	NM_001006038	11369	atp6v0e1	atp6v0e1
chr14	51868145	51868661	.	485	.	8.89167	-1	-1	216	0.65	1.17	51868208	51868661	4.4422	125	51868145	51868588	4.44947	244	Distal Intergenic	14	51855440	51860340	4901	1	NM_001006038	12706	atp6v0e1	atp6v0e1
chr10	19746388	19747782	.	358	.	8.07725	-1	-1	756	0.42	0.86	19746552	19747587	3.60827	587	19746388	19747782	4.46898	761	Distal Intergenic	10	19597170	19609041	11872	1	NM_182879	149219	atp6v1b2	atp6v1b2
chr10	19692346	19693240	.	283	.	7.49081	-1	-1	536	0.3	0.68	19692346	19693036	4.20328	517	19692699	19693240	3.28753	202	Distal Intergenic	10	19597170	19609041	11872	1	NM_182879	95177	atp6v1b2	atp6v1b2
chr10	19655158	19655921	.	433	.	8.68607	-1	-1	215	0.55	1.04	19655158	19655921	3.64285	230	19655221	19655777	5.04322	137	Distal Intergenic	10	19597170	19609041	11872	1	NM_182879	57989	atp6v1b2	atp6v1b2
chr10	19596123	19596998	.	102	.	5.18611	-1	-1	568	0	0.25	19596619	19596998	2.50204	127	19596123	19596928	2.68407	513	Promoter (<=1kb)	10	19597170	19609041	11872	1	NM_182879	-172	atp6v1b2	atp6v1b2
chr10	19748839	19750367	.	348	.	8.00057	-1	-1	1082	0.4	0.84	19748839	19750367	3.72595	880	19749151	19750248	4.27462	167	Distal Intergenic	10	19597170	19609041	11872	1	NM_182879	151670	atp6v1b2	atp6v1b2
chr5	56596922	56597788	.	217	.	6.78593	-1	-1	661	0.22	0.52	56597259	56597536	2.53337	234	56596922	56597788	4.25256	751	Distal Intergenic	5	56649978	56655333	5356	1	NM_199934	-52190	atp6v1g1	atp6v1g1
chr2	30803186	30804234	.	212	.	6.67707	-1	-1	612	0.21	0.51	30803738	30804234	3.31806	54	30803186	30803921	3.35901	619	Promoter (<=1kb)	2	30803227	30863339	60113	1	NM_001291708	0	atp6v1h	atp6v1h
chr22	17133079	17136344	.	765	.	11.6218	-1	-1	2792	1.25	1.84	17133257	17136190	7.7115	1078	17133079	17136344	3.91034	2847	Intron (NM_001137658/frem1b, intron 24 of 35)	22	17166499	17175125	8627	1	NM_001017907	-30155	atpaf1	atpaf1
chr22	17140736	17142911	.	1000	.	12.703	-1	-1	961	1.96	2.57	17140736	17142911	7.17869	243	17140892	17142889	5.52428	1574	Intron (NM_001137658/frem1b, intron 24 of 35)	22	17166499	17175125	8627	1	NM_001017907	-23588	atpaf1	atpaf1
chr22	17166540	17166942	.	102	.	6.77262	-1	-1	158	0	0.25	17166540	17166903	2.50204	82	17166619	17166942	4.27058	156	Promoter (<=1kb)	22	17166499	17175125	8627	1	NM_001017907	42	atpaf1	atpaf1
chr22	17136662	17137868	.	102	.	6.21842	-1	-1	659	0	0.25	17136798	17137614	2.62735	617	17136662	17137868	3.59107	565	Intron (NM_001137658/frem1b, intron 24 of 35)	22	17166499	17175125	8627	1	NM_001017907	-28631	atpaf1	atpaf1
chr22	17144049	17148490	.	1000	.	15.9794	-1	-1	2276	3.07	3.67	17144367	17148490	7.74405	857	17144049	17148427	8.23531	908	Intron (NM_001137658/frem1b, intron 24 of 35)	22	17166499	17175125	8627	1	NM_001017907	-18009	atpaf1	atpaf1
chr2	30497347	30498139	.	102	.	5.78764	-1	-1	315	0	0.25	30497347	30498139	2.8883	381	30497424	30497705	2.89934	172	Promoter (<=1kb)	2	30497329	30499831	2503	1	NM_001291706	19	atpsckmt	atpsckmt
chr22	34686244	34686659	.	102	.	6.28966	-1	-1	133	0	0.25	34686244	34686578	3.07537	65	34686286	34686659	3.21429	160	Distal Intergenic	22	34726923	34732556	5634	1	NM_001172635	-40264	atpv0e2	atpv0e2
chr13	14094785	14095900	.	440	.	8.66886	-1	-1	359	0.56	1.06	14094785	14095399	4.75852	443	14094790	14095900	3.91034	270	Intron (NM_001123058/gfra4a, intron 5 of 9)	13	13875141	14050773	175633	1	NM_001353962	219645	atrn	atrn
chr13	14062478	14062932	.	102	.	4.97263	-1	-1	167	0	0.25	14062478	14062797	2.36574	167	14062548	14062932	2.60689	98	Intron (NM_001123058/gfra4a, intron 8 of 9)	13	13875141	14050773	175633	1	NM_001353962	187338	atrn	atrn
chr14	10351090	10351820	.	454	.	8.70316	-1	-1	339	0.59	1.1	10351160	10351636	3.87248	300	10351090	10351820	4.83068	309	Promoter (<=1kb)	14	10350961	10430945	79985	1	NM_200653	130	atrx	atrx
chr4	18762439	18763100	.	481	.	8.82006	-1	-1	315	0.64	1.16	18762439	18763100	4.53868	343	18762568	18762958	4.28138	158	Distal Intergenic	4	18731809	18753014	21206	2	NM_001130612	-9426	atxn10	atxn10
chr3	15244463	15245179	.	102	.	5.34265	-1	-1	534	0	0.25	15244463	15245032	2.22892	497	15244623	15245179	3.11373	412	Promoter (<=1kb)	3	15244700	15275835	31136	1	NM_212684	0	atxn2l	atxn2l
chr3	15245576	15246019	.	216	.	6.72941	-1	-1	276	0.22	0.52	15245675	15246019	3.07312	238	15245576	15245923	3.65629	216	Promoter (<=1kb)	3	15244700	15275835	31136	1	NM_212684	877	atxn2l	atxn2l
chr17	53196943	53197288	.	296	.	7.69164	-1	-1	194	0.32	0.71	53196970	53197283	3.08241	201	53196943	53197288	4.60923	161	Promoter (<=1kb)	17	53196868	53203252	6385	1	NM_001320532	76	atxn3	atxn3
chr17	53209816	53210210	.	102	.	4.44277	-1	-1	129	0	0.25	53209850	53210139	2.22892	162	53209816	53210210	2.21385	62	Distal Intergenic	17	53196868	53203252	6385	1	NM_001320532	12949	atxn3	atxn3
chr17	53163908	53165020	.	526	.	9.49336	-1	-1	470	0.73	1.27	53163908	53165020	5.66187	263	53164268	53164911	3.83149	178	Distal Intergenic	17	53196868	53203252	6385	1	NM_001320532	-31848	atxn3	atxn3
chr8	25099544	25100302	.	227	.	6.88563	-1	-1	206	0.23	0.55	25099544	25100069	3.40401	33	25099841	25100302	3.48162	83	Distal Intergenic	8	25072241	25087543	15303	1	NM_001002655	27304	atxn7l2b	atxn7l2b
chr10	21117309	21117875	.	102	.	5.95921	-1	-1	186	0	0.25	21117309	21117830	3.40401	113	21117367	21117875	2.5552	201	Distal Intergenic	10	21401722	21404690	2969	2	NM_001201442	286815	avd	avd
chr10	21344278	21350059	.	1000	.	14.7133	-1	-1	5084	1.98	2.59	21344397	21349971	3.88302	5271	21344278	21350059	10.8303	742	Distal Intergenic	10	21401722	21404690	2969	2	NM_001201442	54631	avd	avd
chr20	29441042	29446804	.	800	.	10.8643	-1	-1	1464	1.33	1.93	29441042	29446804	5.64137	1787	29441060	29446783	5.22293	1123	Distal Intergenic	20	29328653	29366483	37831	1	NM_001045292	112390	aven	aven
chr25	1324052	1324602	.	102	.	6.4737	-1	-1	218	0	0.25	1324064	1324602	2.9329	146	1324052	1324444	3.5408	278	Distal Intergenic	25	1469575	1477721	8147	1	NM_001301114	-144973	avpr1aa	avpr1aa
chr4	9233777	9235614	.	423	.	9.05226	-1	-1	1188	0.53	1.02	9233844	9235441	5.81596	1146	9233777	9235614	3.2363	1164	Distal Intergenic	4	9209795	9212502	2708	2	NM_001297676	-21276	avpr1ab	avpr1ab
chr3	42948392	42949394	.	219	.	6.75818	-1	-1	464	0.22	0.53	42948392	42949394	3.81884	659	42948520	42949164	2.93934	142	Promoter (<=1kb)	3	42878575	42949272	70698	2	NM_131503	0	axin1	axin1
chr3	42842072	42842456	.	102	.	6.28343	-1	-1	186	0	0.25	42842111	42842456	2.9653	274	42842072	42842403	3.31813	59	Distal Intergenic	3	42878575	42949272	70698	2	NM_131503	106816	axin1	axin1
chr3	55330688	55331340	.	278	.	7.42206	-1	-1	204	0.3	0.67	55330908	55331340	3.70107	114	55330688	55331136	3.72099	75	Distal Intergenic	3	55379519	55399116	19598	2	NM_131561	67776	axin2	axin2
chr3	55359283	55359640	.	102	.	5.6732	-1	-1	191	0	0.25	55359283	55359640	2.94869	124	55359315	55359637	2.72451	226	Distal Intergenic	3	55379519	55399116	19598	2	NM_131561	39476	axin2	axin2
chr16	55102845	55103386	.	102	.	5.9737	-1	-1	351	0	0.25	55102845	55103386	3.29696	405	55103022	55103303	2.67674	120	Intron (NM_213326/cmc1, intron 2 of 3)	16	55109701	55111695	1995	2	NM_214733	8309	azi2	azi2
chr19	33356089	33356717	.	102	.	4.69062	-1	-1	373	0	0.25	33356282	33356717	2.0606	146	33356089	33356635	2.63002	407	Promoter (<=1kb)	19	33343356	33356915	13560	2	NM_001007159	198	azin1b	azin1b
chr8	50903768	50904628	.	102	.	5.23738	-1	-1	282	0	0.25	50904004	50904628	2.40552	193	50903768	50904200	2.83186	135	Distal Intergenic	8	50953218	50961526	8309	1	NM_213126	-48590	b2ml	b2ml
chr13	49596405	49598635	.	769	.	11.5657	-1	-1	772	1.26	1.85	49596405	49598635	3.84483	1229	49596463	49598089	7.72088	453	Distal Intergenic	13	49484122	49517127	33006	2	NM_001020687	-79279	b3galnt2	b3galnt2
chr13	49564886	49565750	.	102	.	5.59637	-1	-1	628	0	0.25	49565023	49565750	2.5324	582	49564886	49565597	3.06397	538	Distal Intergenic	13	49484122	49517127	33006	2	NM_001020687	-47760	b3galnt2	b3galnt2
chr13	49502086	49502687	.	102	.	5.68363	-1	-1	205	0	0.25	49502086	49502528	3.02578	92	49502184	49502687	2.65785	221	Intron (NM_001020687/b3galnt2, intron 3 of 9)	13	49484122	49517127	33006	2	NM_001020687	14440	b3galnt2	b3galnt2
chr13	49492980	49493971	.	310	.	7.72179	-1	-1	736	0.34	0.75	49493547	49493945	3.36263	381	49492980	49493971	4.35916	525	Intron (NM_001020687/b3galnt2, intron 6 of 9)	13	49484122	49517127	33006	2	NM_001020687	23156	b3galnt2	b3galnt2
chr13	49675203	49675619	.	102	.	6.22301	-1	-1	340	0	0.25	49675276	49675608	2.09543	293	49675203	49675619	4.12758	314	Distal Intergenic	13	49484122	49517127	33006	2	NM_001020687	-158077	b3galnt2	b3galnt2
chr22	23949611	23950098	.	102	.	5.75029	-1	-1	128	0	0.25	23949611	23949886	3.02578	210	23949650	23950098	2.72451	7	Distal Intergenic	22	24131862	24142525	10664	1	NM_207101	-181764	b3galt2	b3galt2
chr22	24131124	24131873	.	282	.	7.66655	-1	-1	435	0.3	0.68	24131267	24131695	4.81103	173	24131124	24131873	2.85552	554	Promoter (<=1kb)	22	24131862	24142525	10664	1	NM_207101	0	b3galt2	b3galt2
chr22	24059280	24062312	.	102	.	5.35117	-1	-1	1006	0	0.25	24059506	24062312	2.36358	1064	24059280	24060057	2.98759	722	Distal Intergenic	22	24131862	24142525	10664	1	NM_207101	-69550	b3galt2	b3galt2
chr22	24088852	24094566	.	550	.	9.2664	-1	-1	3345	0.78	1.33	24088939	24094566	4.38268	2309	24088852	24094536	4.88372	4295	Distal Intergenic	22	24131862	24142525	10664	1	NM_207101	-37296	b3galt2	b3galt2
chr18	36258648	36259477	.	102	.	6.21304	-1	-1	546	0	0.25	36258898	36259477	3.27411	296	36258648	36259237	2.93893	546	Distal Intergenic	18	36124689	36154822	30134	2	NM_001015066	-103827	b3gat1a	b3gat1a
chr13	27971807	27972491	.	102	.	5.92878	-1	-1	137	0	0.25	27971896	27972320	2.25996	30	27971807	27972491	3.66882	155	Intron (NM_001077778/smap1, intron 5 of 9)	13	27821238	27879119	57882	1	NM_001003454	150570	b3gat2	b3gat2
chr15	31769004	31772178	.	700	.	10.2464	-1	-1	1978	1.11	1.69	31769004	31772108	5.43315	1550	31769105	31772178	4.81324	2305	Intron (NM_001302251/b3glcta, intron 3 of 14)	15	31709483	31874819	165337	1	NM_001302251	59522	b3glcta	b3glcta
chr17	24076823	24078152	.	423	.	8.58487	-1	-1	930	0.53	1.02	24076823	24077945	4.76372	884	24077412	24078152	3.82115	387	Distal Intergenic	17	24045613	24062520	16908	1	NM_205752	31211	b3gnt2b	b3gnt2b
chr17	24114500	24114878	.	102	.	4.75555	-1	-1	272	0	0.25	24114500	24114783	2.58682	195	24114510	24114878	2.16873	340	Distal Intergenic	17	24045613	24062520	16908	1	NM_205752	68888	b3gnt2b	b3gnt2b
chr17	24090667	24091338	.	216	.	6.7422	-1	-1	273	0.22	0.52	24090667	24091338	3.75878	278	24090815	24091233	2.98342	120	Distal Intergenic	17	24045613	24062520	16908	1	NM_205752	45055	b3gnt2b	b3gnt2b
chr8	13518824	13519694	.	102	.	5.61667	-1	-1	249	0	0.25	13518824	13519593	2.91167	224	13518959	13519694	2.705	140	Distal Intergenic	8	13496760	13503782	7023	2	NM_001009903	-15043	b3gnt3.1	b3gnt3.1
chr8	13662948	13663866	.	331	.	8.08559	-1	-1	675	0.38	0.8	13663314	13663697	3.02578	331	13662948	13663866	5.05981	654	Distal Intergenic	8	13592353	13603317	10965	2	NM_001110110	-59632	b3gnt3.4	b3gnt3.4
chr11	10690795	10696606	.	1000	.	15.8828	-1	-1	2476	2.75	3.34	10690832	10696577	5.29104	4005	10690795	10696606	10.5918	1166	Distal Intergenic	11	10557566	10566617	9052	1	NM_198876	133230	b3gnt5a	b3gnt5a
chr22	36671007	36671554	.	229	.	7.01339	-1	-1	198	0.23	0.55	36671007	36671554	4.47114	145	36671026	36671396	2.54225	233	Distal Intergenic	22	36687689	36692446	4758	1	NM_201294	-16135	b3gnt7	b3gnt7
chr1	56631560	56632097	.	383	.	8.58285	-1	-1	331	0.46	0.92	56631563	56631967	3.13382	296	56631560	56632097	5.44903	363	Promoter (1-2kb)	1	56633695	56649965	16271	1	NM_001033742	-1598	b3gntl1	b3gntl1
chr1	56598529	56599099	.	212	.	6.68181	-1	-1	210	0.21	0.51	56598529	56598939	2.86576	83	56598704	56599099	3.81605	162	Intron (NM_001113805/sc:d0284, intron 11 of 12)	1	56633695	56649965	16271	1	NM_001033742	-34596	b3gntl1	b3gntl1
chr1	56561250	56562001	.	621	.	10.1572	-1	-1	307	0.94	1.5	56561358	56562001	6.14624	217	56561250	56561585	4.01094	290	Intron (NM_001113805/sc:d0284, intron 11 of 12)	1	56633695	56649965	16271	1	NM_001033742	-71694	b3gntl1	b3gntl1
chr1	56707239	56707985	.	307	.	7.61619	-1	-1	438	0.34	0.74	56707313	56707806	3.82101	317	56707239	56707985	3.79518	486	Intron (NM_001113805/sc:d0284, intron 11 of 12)	1	56633695	56649965	16271	1	NM_001033742	73545	b3gntl1	b3gntl1
chr14	51724629	51725246	.	321	.	7.76583	-1	-1	381	0.36	0.78	51724703	51725138	3.94468	359	51724629	51725246	3.82115	329	Promoter (<=1kb)	14	51724448	51751466	27019	1	NM_001077259	182	b4galt1l	b4galt1l
chr23	4083756	4084418	.	408	.	8.72017	-1	-1	226	0.5	0.98	4083756	4084418	5.29512	121	4083821	4084376	3.42505	267	Promoter (<=1kb)	23	4083719	4132649	48931	1	NM_001045332	38	b4galt5	b4galt5
chr23	4099925	4100485	.	543	.	9.93749	-1	-1	367	0.76	1.31	4099941	4100347	6.36835	256	4099925	4100485	3.56914	462	Intron (NM_001045332/b4galt5, intron 1 of 8)	23	4083719	4132649	48931	1	NM_001045332	16207	b4galt5	b4galt5
chr23	4119327	4119943	.	102	.	6.73189	-1	-1	187	0	0.25	4119327	4119861	4.16045	137	4119515	4119943	2.57144	49	Intron (NM_001045332/b4galt5, intron 4 of 8)	23	4083719	4132649	48931	1	NM_001045332	35609	b4galt5	b4galt5
chr20	6152565	6153602	.	102	.	6.32823	-1	-1	748	0	0.25	6152565	6153445	2.71195	758	6153140	6153602	3.61628	164	Promoter (<=1kb)	20	6122651	6153141	30491	2	NM_200938	0	b4galt6	b4galt6
chr3	39652444	39658181	.	1000	.	16.6031	-1	-1	3087	2.96	3.55	39652444	39658162	11.3657	2091	39652444	39658181	5.23744	4562	Distal Intergenic	3	39549675	39554200	4526	2	NM_001024373	-98245	b9d1	b9d1
chr21	21564774	21567112	.	891	.	11.6793	-1	-1	1441	1.56	2.15	21564830	21566967	6.65596	1304	21564774	21567112	5.02334	1522	Distal Intergenic	21	21575638	21579015	3378	1	NM_001002394	-8526	b9d2	b9d2
chr21	21584065	21585071	.	376	.	8.10429	-1	-1	600	0.45	0.91	21584065	21584819	3.82101	553	21584112	21585071	4.28328	600	Distal Intergenic	21	21575638	21579015	3378	1	NM_001002394	8428	b9d2	b9d2
chr15	6433491	6433935	.	102	.	5.47176	-1	-1	283	0	0.25	6433533	6433935	2.84174	309	6433491	6433843	2.63002	216	Distal Intergenic	15	6462514	6496283	33770	1	NM_001005991	-28579	bace2	bace2
chr15	6272970	6273716	.	102	.	5.98553	-1	-1	323	0	0.25	6273226	6273716	2.0606	131	6272970	6273712	3.92493	260	Distal Intergenic	15	6462514	6496283	33770	1	NM_001005991	-188798	bace2	bace2
chr15	6538522	6540272	.	758	.	11.006	-1	-1	1165	1.23	1.83	6538904	6540075	6.67249	174	6538522	6540272	4.33348	1048	Distal Intergenic	15	6462514	6496283	33770	1	NM_001005991	76009	bace2	bace2
chr15	6537286	6538174	.	328	.	8.46473	-1	-1	257	0.37	0.79	6537286	6538044	5.66357	166	6537364	6538174	2.80116	271	Distal Intergenic	15	6462514	6496283	33770	1	NM_001005991	74773	bace2	bace2
chr15	8112970	8118780	.	1000	.	17.2459	-1	-1	4777	3.38	3.96	8112970	8118780	11.0002	1833	8113208	8118756	6.24572	4704	Intron (NM_001113555/cadm2b, intron 5 of 9)	15	8194817	8201807	6991	2	NM_001040313	83027	bach1a	bach1a
chr15	8205350	8206065	.	102	.	5.33568	-1	-1	257	0	0.25	8205350	8205851	2.53337	163	8205661	8206065	2.80231	41	Distal Intergenic	15	8194817	8201807	6991	2	NM_001040313	-3544	bach1a	bach1a
chr15	8011563	8012078	.	242	.	7.26532	-1	-1	303	0.25	0.58	8011563	8011913	2.26843	287	8011565	8012078	4.99689	318	Intron (NM_001113555/cadm2b, intron 1 of 9)	15	8194817	8201807	6991	2	NM_001040313	189729	bach1a	bach1a
chr15	8216675	8217226	.	102	.	5.37207	-1	-1	429	0	0.25	8216675	8217084	2.64756	361	8216821	8217226	2.72451	351	Distal Intergenic	15	8194817	8201807	6991	2	NM_001040313	-14869	bach1a	bach1a
chr15	8241823	8242499	.	102	.	4.48616	-1	-1	179	0	0.25	8241981	8242499	2.0606	87	8241823	8242391	2.42556	114	Distal Intergenic	15	8194817	8201807	6991	2	NM_001040313	-40017	bach1a	bach1a
chr10	25488279	25490901	.	1000	.	14.4498	-1	-1	1729	2.41	2.99	25488530	25490901	5.5516	1823	25488279	25490897	8.89825	910	Distal Intergenic	10	25407933	25420518	12586	1	NM_001020663	80347	bach1b	bach1b
chr10	25538580	25543139	.	1000	.	23.9373	-1	-1	2198	5	5	25538580	25542629	10.1533	946	25538964	25543139	13.7841	1048	Distal Intergenic	10	25407933	25420518	12586	1	NM_001020663	130648	bach1b	bach1b
chr10	25545652	25546139	.	102	.	5.39162	-1	-1	277	0	0.25	25545802	25546139	2.93795	235	25545652	25545994	2.45367	169	Distal Intergenic	10	25407933	25420518	12586	1	NM_001020663	137720	bach1b	bach1b
chr10	25549357	25551983	.	438	.	9.00047	-1	-1	556	0.56	1.06	25549539	25551875	3.29585	119	25549357	25551983	5.70462	812	Distal Intergenic	10	25407933	25420518	12586	1	NM_001020663	141425	bach1b	bach1b
chr10	25487190	25487954	.	241	.	7.06767	-1	-1	382	0.25	0.58	25487190	25487954	3.27563	406	25487281	25487788	3.79204	267	Distal Intergenic	10	25407933	25420518	12586	1	NM_001020663	79258	bach1b	bach1b
chr10	25504080	25515307	.	1000	.	26.3959	-1	-1	6583	4.21	4.75	25504080	25515282	21.868	573	25504206	25515307	4.52788	9006	Distal Intergenic	10	25407933	25420518	12586	1	NM_001020663	96148	bach1b	bach1b
chr10	25543318	25545288	.	575	.	10.3545	-1	-1	1559	0.84	1.39	25543318	25544979	6.84457	474	25543495	25545288	3.50994	1511	Distal Intergenic	10	25407933	25420518	12586	1	NM_001020663	135386	bach1b	bach1b
chr13	1488872	1489391	.	222	.	6.8063	-1	-1	231	0.22	0.54	1488993	1489281	3.27909	86	1488872	1489391	3.52721	255	Distal Intergenic	13	1274658	1278528	3871	2	NM_201000	-210345	bag2	bag2
chr13	1325874	1326459	.	347	.	8.58727	-1	-1	207	0.4	0.84	1325890	1326191	2.75317	213	1325874	1326459	5.8341	185	Distal Intergenic	13	1274658	1278528	3871	2	NM_201000	-47347	bag2	bag2
chr13	1312371	1313217	.	627	.	9.86616	-1	-1	456	0.95	1.51	1312562	1313120	4.17339	150	1312371	1313217	5.69277	571	Distal Intergenic	13	1274658	1278528	3871	2	NM_201000	-33844	bag2	bag2
chr13	1300995	1301689	.	102	.	6.02978	-1	-1	482	0	0.25	1300995	1301604	3.55218	356	1301383	1301689	2.4776	221	Distal Intergenic	13	1274658	1278528	3871	2	NM_201000	-22468	bag2	bag2
chr3	51467367	51470831	.	669	.	11.9287	-1	-1	2088	1.04	1.61	51467367	51470831	8.62903	267	51467962	51470432	3.29966	2131	Intron (NM_001040245/baiap2a, intron 1 of 12)	3	51430319	51638074	207756	1	NM_001040245	37049	baiap2a	baiap2a
chr3	61270980	61272101	.	1000	.	12.5952	-1	-1	681	1.85	2.44	61271206	61272004	5.12187	514	61270980	61272101	7.47337	622	Distal Intergenic	3	61168723	61258250	89528	2	NM_001017830	-12731	baiap2l1b	baiap2l1b
chr22	29173557	29174242	.	102	.	6.89379	-1	-1	369	0	0.25	29173909	29174242	2.26666	23	29173557	29174225	4.62713	364	Intron (NM_213097/pla2g6, intron 16 of 16)	22	29186651	29217498	30848	1	NM_001080804	-12409	baiap2l2b	baiap2l2b
chr12	23434332	23439948	.	1000	.	15.1254	-1	-1	2007	2.39	2.97	23434345	23439948	4.74592	3739	23434332	23439808	10.3795	1009	Distal Intergenic	12	23302914	23309133	6220	1	NM_131784	131419	bambia	bambia
chr12	23450796	23451813	.	505	.	9.06572	-1	-1	602	0.69	1.22	23450796	23451686	4.0158	548	23451175	23451813	5.04992	278	Distal Intergenic	12	23302914	23309133	6220	1	NM_131784	147883	bambia	bambia
chr12	23318087	23318935	.	296	.	7.69637	-1	-1	26	0.32	0.71	23318087	23318404	3.02578	8	23318125	23318935	4.67059	7	Distal Intergenic	12	23302914	23309133	6220	1	NM_131784	15174	bambia	bambia
chr21	26679603	26680811	.	426	.	8.85306	-1	-1	571	0.54	1.03	26679841	26680811	5.36688	137	26679603	26680695	3.48618	818	Promoter (1-2kb)	21	26673104	26678575	5472	2	NM_205562	-1029	banf1	banf1
chr25	30016300	30016861	.	464	.	8.78758	-1	-1	376	0.61	1.12	30016502	30016861	4.16045	257	30016300	30016847	4.62713	294	Promoter (<=1kb)	25	30017321	30107293	89973	1	NM_001020632	-460	banp	banp
chr22	10577405	10577942	.	102	.	5.8813	-1	-1	179	0	0.25	10577587	10577942	3.02578	77	10577405	10577810	2.85552	99	Promoter (2-3kb)	22	10562276	10574844	12569	2	NM_001163837	-2562	bap1	bap1
chr21	17387575	17388014	.	102	.	5.42045	-1	-1	258	0	0.25	17387646	17388014	3.02458	294	17387575	17387868	2.39587	151	Distal Intergenic	21	17442058	17445786	3729	2	NM_001018132	57772	barhl1b	barhl1b
chr2	42875097	42875554	.	102	.	5.18991	-1	-1	395	0	0.25	42875216	42875514	2.72774	251	42875097	42875554	2.46217	420	Promoter (<=1kb)	2	42874951	42899243	24293	1	NM_001202454	147	basp1	basp1
chr18	41570560	41571546	.	301	.	7.65887	-1	-1	678	0.33	0.73	41570610	41571546	4.15592	533	41570560	41571528	3.50295	774	Promoter (<=1kb)	18	41570515	41603592	33078	1	NM_001347672	46	baz1b	baz1b
chr22	29712314	29713260	.	102	.	6.09678	-1	-1	331	0	0.25	29712801	29713249	2.80219	31	29712314	29713260	3.29459	145	Intron (NM_198978/pdcd4b, intron 10 of 10)	22	29699659	29703161	3503	1	NM_001166123	12656	bbip1	bbip1
chr7	34093518	34093962	.	102	.	4.83942	-1	-1	147	0	0.25	34093583	34093962	2.22892	201	34093518	34093804	2.6105	28	Distal Intergenic	7	34025639	34041284	15646	1	NM_001017717	67880	bbox1	bbox1
chr21	27441451	27441898	.	255	.	7.24594	-1	-1	207	0.26	0.61	27441451	27441781	4.13221	135	27441604	27441898	3.11373	126	Intron (NM_001098251/bbs1, intron 16 of 16)	21	27427841	27444687	16847	1	NM_001098251	13611	bbs1	bbs1
chr9	48571430	48571927	.	210	.	6.61391	-1	-1	254	0.21	0.51	48571430	48571737	3.78072	202	48571443	48571927	2.83319	294	Distal Intergenic	9	48587211	48599035	11825	2	NM_200299	27108	bbs5	bbs5
chr9	48577709	48578767	.	102	.	5.522	-1	-1	328	0	0.25	48577709	48578341	2.68289	242	48577990	48578767	2.83911	133	Distal Intergenic	9	48587211	48599035	11825	2	NM_200299	20268	bbs5	bbs5
chr9	48601907	48602490	.	304	.	7.88293	-1	-1	466	0.33	0.73	48601971	48602439	4.86289	427	48601907	48602490	3.02004	441	Promoter (2-3kb)	9	48587211	48599035	11825	2	NM_200299	-2873	bbs5	bbs5
chr9	48624563	48625497	.	102	.	5.73904	-1	-1	468	0	0.25	48624563	48625497	2.95341	474	48624763	48625170	2.78563	263	Intron (NM_001159842/col28a2a, intron 23 of 35)	9	48587211	48599035	11825	2	NM_200299	-25529	bbs5	bbs5
chr9	48617775	48624286	.	1000	.	25.7365	-1	-1	3523	5	5	48617855	48624235	17.2525	436	48617775	48624286	8.48396	1181	Intron (NM_001159842/col28a2a, intron 23 of 35)	9	48587211	48599035	11825	2	NM_200299	-18741	bbs5	bbs5
chr16	24173351	24176155	.	405	.	8.44578	-1	-1	2378	0.5	0.98	24173351	24176054	3.50322	2532	24173791	24176155	4.94256	710	Intron (NM_001365888/bcam, intron 1 of 16)	16	24105349	24220613	115265	2	NM_001365888	44458	bcam	bcam
chr16	24171441	24171969	.	212	.	6.67669	-1	-1	258	0.21	0.51	24171590	24171969	3.75305	106	24171441	24171825	2.92364	261	Intron (NM_001365888/bcam, intron 1 of 16)	16	24105349	24220613	115265	2	NM_001365888	48644	bcam	bcam
chr18	22524239	22525009	.	102	.	5.93821	-1	-1	545	0	0.25	22524486	22525009	2.64362	422	22524239	22524766	3.29459	421	Distal Intergenic	18	22617146	22699007	81862	1	NM_001135133	-92137	bcar1	bcar1
chr8	10986067	10986532	.	213	.	6.67293	-1	-1	216	0.21	0.51	10986067	10986532	2.71195	305	10986074	10986461	3.96098	121	Distal Intergenic	8	10971063	10979046	7984	2	NM_001007774	-7022	bcas2	bcas2
chr15	27184227	27187211	.	1000	.	13.1116	-1	-1	1289	1.83	2.42	27184708	27187211	4.51221	937	27184227	27187185	8.59936	737	Intron (NM_200622/bcas3, intron 22 of 24)	15	27008199	27421882	413684	1	NM_200622	176029	bcas3	bcas3
chr15	27158550	27162397	.	1000	.	15.1251	-1	-1	1590	2.77	3.36	27158740	27161598	7.03287	784	27158550	27162397	8.09219	493	Intron (NM_200622/bcas3, intron 22 of 24)	15	27008199	27421882	413684	1	NM_200622	150352	bcas3	bcas3
chr3	29840312	29841432	.	241	.	7.0463	-1	-1	224	0.25	0.58	29840358	29841432	3.60827	181	29840312	29840811	3.43803	221	Intron (NM_001003521/hsd17b14, intron 6 of 8)	3	29819142	29837208	18067	2	NM_001309527	-3105	bcat2	bcat2
chr16	5142104	5144077	.	312	.	7.68083	-1	-1	1014	0.34	0.75	5142747	5143537	3.7296	505	5142104	5144077	3.95123	881	Distal Intergenic	16	5179612	5205669	26058	2	NM_001080653	61592	bckdhb	bckdhb
chr13	25841734	25842135	.	102	.	5.75542	-1	-1	255	0	0.25	25841734	25842135	3.0873	193	25841780	25842115	2.66812	272	Distal Intergenic	13	25722757	25794774	72018	1	NM_001040391	118978	bcl11aa	bcl11aa
chr13	25721909	25723592	.	384	.	8.77315	-1	-1	919	0.46	0.93	25722672	25723592	3.01473	798	25721909	25723523	5.75842	231	Promoter (<=1kb)	13	25722757	25794774	72018	1	NM_001040391	0	bcl11aa	bcl11aa
chr13	25838218	25840172	.	554	.	9.48299	-1	-1	903	0.79	1.34	25838218	25840172	5.37084	131	25838284	25839770	4.11215	653	Distal Intergenic	13	25722757	25794774	72018	1	NM_001040391	115462	bcl11aa	bcl11aa
chr13	25797991	25803855	.	1000	.	15.4075	-1	-1	2117	2.8	3.37	25797991	25803855	6.27381	3936	25798089	25803698	9.13372	712	Distal Intergenic	13	25722757	25794774	72018	1	NM_001040391	75235	bcl11aa	bcl11aa
chr6	6322012	6322476	.	102	.	5.19446	-1	-1	376	0	0.25	6322202	6322476	2.80239	187	6322012	6322471	2.39207	376	Distal Intergenic	6	6333844	6384350	50507	1	NM_001100951	-11368	bcl11ab	bcl11ab
chr24	28148955	28150378	.	205	.	6.50508	-1	-1	1051	0.2	0.49	28149679	28150357	3.08241	390	28148955	28150378	3.42267	989	Promoter (<=1kb)	24	28058051	28149758	91708	2	NM_001030253	0	bcl2a	bcl2a
chr23	19054062	19054945	.	231	.	6.92493	-1	-1	376	0.23	0.56	19054224	19054945	3.02578	54	19054062	19054890	3.89915	536	Promoter (<=1kb)	23	19027527	19055181	27655	2	NM_131807	236	bcl2l1	bcl2l1
chr13	47033087	47033485	.	102	.	5.92276	-1	-1	270	0	0.25	47033155	47033473	3.17234	271	47033087	47033485	2.75042	202	Distal Intergenic	13	47071279	47113329	42051	2	NM_001135791	79844	bcl2l11	bcl2l11
chr13	46909345	46909842	.	205	.	6.51913	-1	-1	217	0.2	0.5	46909461	46909842	3.19848	126	46909345	46909809	3.32065	192	Distal Intergenic	13	47071279	47113329	42051	2	NM_001135791	203487	bcl2l11	bcl2l11
chr13	47057859	47058902	.	514	.	9.11019	-1	-1	681	0.71	1.24	47057859	47058902	4.8406	775	47058028	47058892	4.26959	419	Distal Intergenic	13	47071279	47113329	42051	2	NM_001135791	54427	bcl2l11	bcl2l11
chr18	20628129	20629636	.	347	.	7.96436	-1	-1	774	0.4	0.84	20628727	20629112	4.06793	184	20628129	20629636	3.89643	766	Intron (NM_130950/wnt2, intron 4 of 4)	18	20594862	20618959	24098	2	NM_001044891	-9171	bcl2l13	bcl2l13
chr18	41552412	41553099	.	102	.	5.19707	-1	-1	220	0	0.25	41552612	41553099	2.58072	120	41552412	41552738	2.61635	121	Distal Intergenic	18	41559573	41569226	9654	1	NM_001006018	-6474	bcl7bb	bcl7bb
chr1	46637647	46638230	.	623	.	9.7152	-1	-1	309	0.94	1.5	46637742	46638230	4.78391	230	46637647	46638215	4.93129	293	Distal Intergenic	1	46700238	46717745	17508	1	NM_001005604	-62008	bcl9	bcl9
chr18	43663215	43663709	.	102	.	3.52788	-1	-1	215	0	0.25	43663305	43663697	1.69307	214	43663215	43663709	1.83481	127	Distal Intergenic	18	43902699	44000180	97482	2	NM_001005575	336471	bcl9l	bcl9l
chr18	43546674	43547503	.	102	.	4.51877	-1	-1	478	0	0.25	43546764	43547108	2.26934	116	43546674	43547503	2.24943	751	Distal Intergenic	18	43902699	44000180	97482	2	NM_001005575	452677	bcl9l	bcl9l
chr18	43850393	43851867	.	102	.	6.48071	-1	-1	961	0	0.25	43850542	43851822	4.08219	132	43850393	43851867	2.39852	646	Distal Intergenic	18	43902699	44000180	97482	2	NM_001005575	148313	bcl9l	bcl9l
chr18	43999388	44000049	.	227	.	6.92894	-1	-1	418	0.23	0.55	43999388	43999944	2.64756	429	43999540	44000049	4.28138	256	Promoter (<=1kb)	18	43902699	44000180	97482	2	NM_001005575	131	bcl9l	bcl9l
chr18	43712574	43715125	.	998	.	12.1456	-1	-1	1090	1.81	2.4	43713444	43715125	6.26692	234	43712574	43715012	5.87869	217	Distal Intergenic	18	43902699	44000180	97482	2	NM_001005575	285055	bcl9l	bcl9l
chr18	43528867	43529877	.	102	.	6.99347	-1	-1	639	0	0.25	43529292	43529877	4.66964	157	43528867	43529743	2.32383	697	Distal Intergenic	18	43902699	44000180	97482	2	NM_001005575	470303	bcl9l	bcl9l
chr18	43540059	43540520	.	214	.	6.74593	-1	-1	178	0.21	0.52	43540181	43540520	2.98099	70	43540059	43540505	3.76494	165	Distal Intergenic	18	43902699	44000180	97482	2	NM_001005575	459660	bcl9l	bcl9l
chr18	43662205	43662768	.	102	.	3.02207	-1	-1	250	0	0.25	43662205	43662475	1.65291	249	43662439	43662768	1.36916	17	Distal Intergenic	18	43902699	44000180	97482	2	NM_001005575	337412	bcl9l	bcl9l
chr7	64999239	65000026	.	102	.	5.30538	-1	-1	547	0	0.25	64999628	65000026	3.18417	193	64999239	64999871	2.12121	512	Distal Intergenic	7	65016199	65028910	12712	1	NM_200608	-16173	bco1l	bco1l
chr15	21703827	21704945	.	455	.	9.22453	-1	-1	782	0.59	1.1	21704144	21704945	3.23352	410	21703827	21704813	5.99101	188	Distal Intergenic	15	21737724	21742902	5179	2	NM_001040312	37957	bco2b	bco2b
chr22	11114114	11116298	.	102	.	6.30847	-1	-1	596	0	0.25	11114567	11115004	3.3497	323	11114114	11116298	2.95877	417	Promoter (<=1kb)	22	11114471	11170556	56086	1	NM_205626	0	bcor	bcor
chr24	3296538	3297546	.	489	.	9.38425	-1	-1	321	0.66	1.18	3296809	3297546	3.40401	100	3296538	3297134	5.98024	272	Promoter (<=1kb)	24	3296567	3304606	8040	1	NM_001089509	0	bdh1	bdh1
chr1	43090674	43092174	.	237	.	6.98975	-1	-1	502	0.24	0.57	43090674	43092174	3.70107	301	43090856	43091951	3.28868	521	Distal Intergenic	1	43012986	43026391	13406	2	NM_001017809	-64284	bdh2	bdh2
chr1	43044684	43045233	.	102	.	5.96684	-1	-1	286	0	0.25	43044706	43045233	3.57719	209	43044684	43045089	2.38965	341	Distal Intergenic	1	43012986	43026391	13406	2	NM_001017809	-18294	bdh2	bdh2
chr1	43038748	43040927	.	264	.	7.91284	-1	-1	248	0.28	0.64	43038876	43040858	5.66735	201	43038748	43040927	2.24549	164	Distal Intergenic	1	43012986	43026391	13406	2	NM_001017809	-12358	bdh2	bdh2
chr17	2771421	2772695	.	321	.	7.7961	-1	-1	373	0.36	0.77	2771791	2772397	4.09579	230	2771421	2772695	3.70031	147	Distal Intergenic	17	2657299	2658378	1080	2	NM_183073	-113044	bdkrb1	bdkrb1
chr17	2618073	2618720	.	871	.	12.0006	-1	-1	271	1.52	2.1	2618218	2618720	4.35833	149	2618073	2618662	7.6423	248	Distal Intergenic	17	2657299	2658378	1080	2	NM_183073	39658	bdkrb1	bdkrb1
chr17	2772857	2774475	.	367	.	8.08436	-1	-1	930	0.43	0.88	2772857	2774064	3.84194	1078	2772979	2774475	4.24242	661	Distal Intergenic	17	2657299	2658378	1080	2	NM_183073	-114480	bdkrb1	bdkrb1
chr17	2769770	2771090	.	328	.	8.42852	-1	-1	698	0.37	0.79	2769770	2770858	5.60438	256	2770751	2771090	2.82414	160	Distal Intergenic	17	2657299	2658378	1080	2	NM_183073	-111393	bdkrb1	bdkrb1
chr17	2713516	2719746	.	1000	.	19.0083	-1	-1	2079	2.9	3.46	2713516	2719746	14.7946	573	2713525	2719137	4.21371	694	Distal Intergenic	17	2657299	2658378	1080	2	NM_183073	-55139	bdkrb1	bdkrb1
chr17	2720144	2724514	.	1000	.	18.1024	-1	-1	3473	3.2	3.8	2720144	2724389	13.0212	536	2720175	2724514	5.08121	3568	Distal Intergenic	17	2657299	2658378	1080	2	NM_183073	-61767	bdkrb1	bdkrb1
chr12	14457216	14460691	.	680	.	10.3841	-1	-1	2504	1.06	1.64	14457216	14459943	6.02924	637	14457747	14460691	4.35484	1870	Distal Intergenic	12	14517789	14665126	147338	1	NM_200872	-57098	becn1	becn1
chr12	14688777	14694596	.	1000	.	12.8163	-1	-1	3964	2.04	2.64	14688777	14694596	6.89129	5142	14688857	14694595	5.92505	2707	Distal Intergenic	12	14517789	14665126	147338	1	NM_200872	170989	becn1	becn1
chr12	14431189	14432150	.	102	.	6.02025	-1	-1	381	0	0.25	14431572	14432150	3.47965	317	14431189	14431630	2.5406	63	Distal Intergenic	12	14517789	14665126	147338	1	NM_200872	-85639	becn1	becn1
chr12	14463391	14469281	.	929	.	12.5824	-1	-1	4309	1.65	2.24	14463391	14469281	8.18169	2289	14463436	14469137	4.40075	3363	Distal Intergenic	12	14517789	14665126	147338	1	NM_200872	-48508	becn1	becn1
chr12	14408823	14410521	.	102	.	6.45206	-1	-1	251	0	0.25	14408968	14410521	4.211	286	14408823	14409646	2.24106	72	Distal Intergenic	12	14517789	14665126	147338	1	NM_200872	-107268	becn1	becn1
chr12	14342235	14404179	.	1000	.	18.1226	-1	-1	37961	2.35	2.93	14342244	14404179	14.5357	7306	14342235	14404171	3.58696	19509	Distal Intergenic	12	14517789	14665126	147338	1	NM_200872	-113610	becn1	becn1
chr12	14503885	14506499	.	445	.	9.78312	-1	-1	1016	0.57	1.07	14503885	14506499	6.8035	281	14503960	14505499	2.97962	875	Distal Intergenic	12	14517789	14665126	147338	1	NM_200872	-11290	becn1	becn1
chr12	14432950	14433444	.	102	.	6.08596	-1	-1	283	0	0.25	14432950	14433296	4.02314	107	14433131	14433444	2.06282	278	Distal Intergenic	12	14517789	14665126	147338	1	NM_200872	-84345	becn1	becn1
chr12	14577239	14577854	.	102	.	4.9262	-1	-1	315	0	0.25	14577239	14577731	2.57472	314	14577527	14577854	2.35148	28	Intron (NM_200872/becn1, intron 3 of 11)	12	14517789	14665126	147338	1	NM_200872	59451	becn1	becn1
chr12	14622308	14623422	.	102	.	5.13626	-1	-1	364	0	0.25	14622308	14623120	2.45219	346	14622594	14623422	2.68407	97	Intron (NM_200872/becn1, intron 5 of 11)	12	14517789	14665126	147338	1	NM_200872	104520	becn1	becn1
chr8	15691865	15696558	.	1000	.	15.8645	-1	-1	3070	3.01	3.6	15692398	15696320	8.86916	668	15691865	15696558	6.99535	3310	Intron (NM_001017754/agbl4, intron 4 of 4)	8	15465381	15483025	17645	2	NM_001327767	-208841	bend5	bend5
chr8	15447013	15452813	.	677	.	10.2195	-1	-1	742	1.06	1.63	15447013	15452813	5.69165	743	15447143	15452775	4.52788	611	Distal Intergenic	8	15465381	15483025	17645	2	NM_001327767	30212	bend5	bend5
chr8	15482137	15482814	.	102	.	6.33504	-1	-1	261	0	0.25	15482228	15482754	2.64362	293	15482137	15482814	3.69142	138	Promoter (<=1kb)	8	15465381	15483025	17645	2	NM_001327767	211	bend5	bend5
chr8	15657875	15658388	.	102	.	5.08223	-1	-1	132	0	0.25	15657875	15658267	2.94939	182	15657920	15658388	2.13284	38	Intron (NM_001017754/agbl4, intron 4 of 4)	8	15465381	15483025	17645	2	NM_001327767	-174851	bend5	bend5
chr8	15440213	15440656	.	102	.	4.83119	-1	-1	193	0	0.25	15440257	15440558	2.30107	121	15440213	15440656	2.53012	221	Distal Intergenic	8	15465381	15483025	17645	2	NM_001327767	42369	bend5	bend5
chr25	7634980	7636011	.	612	.	9.75598	-1	-1	314	0.91	1.47	7635181	7636011	5.32827	218	7634980	7635960	4.42771	210	Distal Intergenic	25	7543540	7546550	3011	2	NM_001003998	-88431	bet1l	bet1l
chr25	7584809	7585416	.	534	.	9.24498	-1	-1	287	0.75	1.29	7584809	7585334	4.97305	313	7584960	7585416	4.27193	111	Distal Intergenic	25	7543540	7546550	3011	2	NM_001003998	-38260	bet1l	bet1l
chr3	1658362	1659398	.	217	.	6.80803	-1	-1	827	0.22	0.52	1658968	1659238	2.56561	236	1658362	1659398	4.24242	813	Intron (NM_205640/mgp, intron 3 of 4)	3	1648399	1651382	2984	2	NM_001083857	-6981	bglap	bglap
chr8	14093100	14094310	.	1000	.	12.5895	-1	-1	591	1.89	2.48	14093100	14094310	7.29654	235	14093422	14094277	5.29293	515	Exon (NM_001130646/si:dkey-6n6.1, exon 2 of 10)	8	14066791	14088929	22139	2	NM_001002227	-4172	bgna	bgna
chr10	37957822	37958498	.	102	.	4.47515	-1	-1	270	0	0.25	37957822	37958187	2.37125	85	37958134	37958498	2.1039	144	Distal Intergenic	10	37983342	37984367	1026	1	NM_001202415	-24844	bhlha9	bhlha9
chr10	37964026	37965132	.	283	.	7.47269	-1	-1	612	0.3	0.68	37964026	37965014	3.73571	599	37964412	37965132	3.73698	239	Distal Intergenic	10	37983342	37984367	1026	1	NM_001202415	-18210	bhlha9	bhlha9
chr10	37948701	37949360	.	319	.	7.86725	-1	-1	373	0.36	0.77	37948957	37949324	4.47978	131	37948701	37949360	3.38747	360	Distal Intergenic	10	37983342	37984367	1026	1	NM_001202415	-33982	bhlha9	bhlha9
chr11	35599828	35600400	.	102	.	5.83498	-1	-1	224	0	0.25	35599828	35600400	2.71195	285	35599849	35600147	3.12303	142	Distal Intergenic	11	35497669	35501274	3606	2	NM_212679	-98555	bhlhe40	bhlhe40
chr11	35500470	35500956	.	102	.	6.26267	-1	-1	273	0	0.25	35500559	35500915	2.98099	175	35500470	35500956	3.28168	282	Promoter (<=1kb)	11	35497669	35501274	3606	2	NM_212679	318	bhlhe40	bhlhe40
chr18	16136524	16137320	.	208	.	6.60668	-1	-1	521	0.21	0.5	16136524	16137320	2.84174	633	16136673	16137108	3.76494	260	Promoter (<=1kb)	18	16136859	16139522	2664	1	NM_001039107	0	bhlhe41	bhlhe41
chr21	96437	97269	.	252	.	7.14082	-1	-1	270	0.26	0.61	96449	97269	3.55239	274	96437	96864	3.58843	255	Promoter (2-3kb)	21	94308	99400	5093	2	NM_001012480	2131	bhmt	bhmt
chr13	50167085	50167700	.	377	.	8.15478	-1	-1	251	0.45	0.91	50167085	50167700	4.26262	200	50167247	50167614	3.89216	141	Distal Intergenic	13	50205644	50250501	44858	2	NM_212838	82801	blnk	blnk
chr20	7594536	7595330	.	350	.	8.17066	-1	-1	363	0.41	0.84	7594536	7595330	4.76372	225	7594541	7595223	3.40694	496	Promoter (1-2kb)	20	7596472	7605363	8892	1	NM_001033101	-1142	bloc1s2	bloc1s2
chr20	7966750	7967636	.	102	.	6.17753	-1	-1	405	0	0.25	7966924	7967636	3.15547	310	7966750	7967433	3.02206	327	Distal Intergenic	20	7596472	7605363	8892	1	NM_001244756	370279	bloc1s2	bloc1s2
chr20	7692995	7698190	.	1000	.	17.2123	-1	-1	2572	3.45	4.03	7692995	7698190	9.28068	699	7693209	7697725	7.93157	1528	Distal Intergenic	20	7596472	7605363	8892	1	NM_001244756	96524	bloc1s2	bloc1s2
chr20	7567470	7568105	.	102	.	6.07162	-1	-1	431	0	0.25	7567470	7568021	3.25212	351	7567764	7568105	2.8195	218	Distal Intergenic	20	7596472	7605363	8892	1	NM_001033101	-28367	bloc1s2	bloc1s2
chr19	26108958	26109535	.	368	.	8.18902	-1	-1	379	0.43	0.89	26109115	26109535	4.42408	188	26108958	26109512	3.76494	413	Promoter (<=1kb)	19	26095306	26109541	14236	2	NM_001003475	6	bloc1s4	bloc1s4
chr24	8075200	8075728	.	102	.	6.57505	-1	-1	196	0	0.25	8075327	8075725	2.68289	127	8075200	8075728	3.89216	139	Distal Intergenic	24	7962458	7963272	815	2	NM_001030066	-111929	bloc1s5	bloc1s5
chr18	5655209	5656015	.	102	.	5.99901	-1	-1	471	0	0.25	5655643	5655929	2.37485	137	5655209	5656015	3.62416	371	Promoter (<=1kb)	18	5653137	5656769	3633	2	NM_001080697	754	bloc1s6	bloc1s6
chr2	50135005	50137535	.	1000	.	12.6624	-1	-1	1788	1.95	2.55	50135005	50137535	6.97133	950	50135281	50137199	5.69111	1013	Distal Intergenic	2	50110400	50126474	16075	2	NM_001076601	-8532	blvra	blvra
chr2	50140625	50141723	.	364	.	8.07099	-1	-1	528	0.43	0.88	50140625	50141264	4.11001	91	50141033	50141723	3.96098	557	Distal Intergenic	2	50110400	50126474	16075	2	NM_001076601	-14152	blvra	blvra
chr2	50138148	50140244	.	299	.	7.86275	-1	-1	1546	0.33	0.72	50138822	50140244	2.80251	1266	50138148	50140174	5.06024	1152	Distal Intergenic	2	50110400	50126474	16075	2	NM_001076601	-11675	blvra	blvra
chr18	46104778	46105675	.	102	.	6.48394	-1	-1	431	0	0.25	46105054	46105675	2.98099	445	46104778	46105191	3.50295	142	Distal Intergenic	18	46153529	46162091	8563	1	NM_001002686	-47854	blvrb	blvrb
chr20	46430401	46432381	.	648	.	10.3818	-1	-1	624	1	1.56	46430469	46432280	3.82101	79	46430401	46432381	6.56079	198	Distal Intergenic	20	46453308	46456357	3050	2	NM_001045473	23976	bmf2	bmf2
chr18	48785868	48786603	.	239	.	7.04637	-1	-1	317	0.24	0.58	48786171	48786603	3.16905	62	48785868	48786363	3.87732	270	Distal Intergenic	18	48799227	48813920	14694	1	NM_001171776	-12624	bmp16	bmp16
chr8	51304751	51305468	.	102	.	6.47381	-1	-1	511	0	0.25	51305195	51305467	2.58165	169	51304751	51305468	3.89216	410	Promoter (1-2kb)	8	51176958	51306772	129815	2	NM_001040037	1304	bmp1a	bmp1a
chr8	51230012	51230725	.	398	.	8.38466	-1	-1	239	0.49	0.96	51230089	51230725	4.50376	285	51230012	51230465	3.8809	116	Intron (NM_001040037/bmp1a, intron 6 of 19)	8	51176958	51306772	129815	2	NM_001040037	76047	bmp1a	bmp1a
chr17	4052347	4052915	.	102	.	6.02131	-1	-1	156	0	0.25	4052462	4052776	3.27909	147	4052347	4052915	2.74222	51	Distal Intergenic	17	4068873	4072987	4115	2	NM_131359	20072	bmp2a	bmp2a
chr5	38499203	38500031	.	477	.	8.82541	-1	-1	223	0.64	1.15	38499203	38499907	4.35027	199	38499305	38500031	4.47514	145	Promoter (<=1kb)	5	38499227	38544993	45767	1	NM_001008644	0	bmp2k	bmp2k
chr17	50475389	50478608	.	893	.	12.7124	-1	-1	240	1.57	2.15	50475457	50478589	8.58891	285	50475389	50478608	4.12346	202	Distal Intergenic	17	50485034	50507063	22030	1	NM_131342	-6426	bmp4	bmp4
chr17	50406444	50406981	.	383	.	8.42244	-1	-1	170	0.46	0.92	50406472	50406981	3.36263	131	50406444	50406876	5.05981	182	Distal Intergenic	17	50485034	50507063	22030	1	NM_131342	-78053	bmp4	bmp4
chr17	50542309	50542921	.	102	.	5.83411	-1	-1	303	0	0.25	50542309	50542739	2.10483	141	50542500	50542921	3.72928	274	Distal Intergenic	17	50485034	50507063	22030	1	NM_131342	57276	bmp4	bmp4
chr13	1543485	1544397	.	419	.	8.77639	-1	-1	434	0.52	1.01	1544018	1544397	3.33939	203	1543485	1544106	5.437	132	Distal Intergenic	13	1741478	1775444	33967	1	NM_201051	-197081	bmp5	bmp5
chr24	7852268	7852710	.	102	.	5.37664	-1	-1	192	0	0.25	7852268	7852537	3.07537	164	7852298	7852710	2.30127	190	Intron (NM_001013339/bmp6, intron 1 of 6)	24	7832054	7906483	74430	1	NM_001013339	20215	bmp6	bmp6
chr23	6496722	6497083	.	102	.	5.45966	-1	-1	168	0	0.25	6496784	6497083	2.37926	180	6496722	6497028	3.0804	94	Intron (NM_001077146/bmp7b, intron 5 of 6)	23	6487436	6588127	100692	2	NM_001077146	91044	bmp7b	bmp7b
chr16	7229152	7229742	.	102	.	5.94291	-1	-1	427	0	0.25	7229473	7229742	2.85215	192	7229152	7229609	3.09076	342	Intron (NM_001020487/bmper, intron 6 of 13)	16	7213112	7278331	65220	1	NM_001020487	16041	bmper	bmper
chr13	22438280	22439925	.	278	.	7.41247	-1	-1	1107	0.3	0.67	22438932	22439727	3.6402	438	22438280	22439925	3.77227	1125	Intron (NM_131621/bmpr1aa, intron 1 of 12)	13	22425341	22489352	64012	1	NM_131621	12940	bmpr1aa	bmpr1aa
chr13	22434581	22435614	.	335	.	8.29841	-1	-1	486	0.38	0.81	22435280	22435614	2.90798	64	22434581	22435442	5.39043	210	Intron (NM_131621/bmpr1aa, intron 1 of 12)	13	22425341	22489352	64012	1	NM_131621	9241	bmpr1aa	bmpr1aa
chr5	7091246	7094516	.	299	.	7.70522	-1	-1	711	0.33	0.72	7091303	7093797	3.0909	950	7091246	7094516	4.61432	415	Intron (NM_131457/bmpr1ba, intron 4 of 13)	5	6996909	7206866	209958	2	NM_131457	112350	bmpr1ba	bmpr1ba
chr5	7088402	7090734	.	1000	.	12.7551	-1	-1	985	1.9	2.5	7088402	7090483	5.20042	1304	7088764	7090734	7.55465	259	Intron (NM_131457/bmpr1ba, intron 4 of 13)	5	6996909	7206866	209958	2	NM_131457	116132	bmpr1ba	bmpr1ba
chr5	7086573	7087979	.	408	.	8.38183	-1	-1	595	0.5	0.98	7086573	7087979	4.00326	573	7086621	7087370	4.37857	569	Intron (NM_131457/bmpr1ba, intron 4 of 13)	5	6996909	7206866	209958	2	NM_131457	118887	bmpr1ba	bmpr1ba
chr10	1124150	1125383	.	371	.	8.1365	-1	-1	757	0.44	0.9	1124422	1124944	4.25347	269	1124150	1125383	3.88303	974	Intron (NM_001145996/bmpr1bb, intron 4 of 10)	10	1118930	1185625	66696	2	NM_001114924	60242	bmpr1bb	bmpr1bb
chr10	1200199	1201114	.	388	.	9.04464	-1	-1	414	0.47	0.94	1200835	1201114	2.84174	21	1200199	1201102	6.2029	172	Intron (NM_200196/pdlim5b, intron 9 of 12)	10	1078506	1185778	107273	2	NM_001145996	-14422	bmpr1bb	bmpr1bb
chr6	12592723	12594342	.	102	.	4.81812	-1	-1	894	0	0.25	12592882	12593355	2.5641	402	12592723	12594342	2.25402	1227	Intron (NM_001039817/bmpr2a, intron 1 of 12)	6	12562793	12616486	53694	2	NM_001039817	22144	bmpr2a	bmpr2a
chr12	29382171	29388019	.	534	.	9.23406	-1	-1	3808	0.75	1.29	29382171	29387948	4.11248	3908	29382210	29388019	5.12158	3670	Distal Intergenic	12	29125217	29156132	30916	1	NM_001111150	256955	bms1	bms1
chr25	21684467	21684939	.	333	.	7.88973	-1	-1	253	0.38	0.8	21684467	21684850	4.16045	154	21684472	21684939	3.72928	347	Promoter (<=1kb)	25	21673414	21684932	11519	2	NM_001077147	0	bmt2	bmt2
chr1	26538897	26539663	.	102	.	6.49624	-1	-1	452	0	0.25	26538897	26539353	2.7607	325	26539338	26539663	3.73554	139	Distal Intergenic	1	26418733	26515985	97253	1	NM_001327752	120165	bnc2	bnc2
chr1	26362750	26364207	.	227	.	6.86242	-1	-1	879	0.23	0.55	26362750	26364207	3.08817	1291	26362939	26363987	3.77425	279	Intron (NM_001327751/bnc2, intron 1 of 5)	1	26359296	26515985	156690	1	NM_001327750	3455	bnc2	bnc2
chr1	26364281	26365637	.	216	.	6.7659	-1	-1	484	0.22	0.52	26364518	26365637	2.93795	308	26364281	26365193	3.82795	424	Intron (NM_001327751/bnc2, intron 1 of 5)	1	26359296	26515985	156690	1	NM_001327750	4986	bnc2	bnc2
chr1	26230798	26235935	.	1000	.	13.7862	-1	-1	3110	1.85	2.44	26230798	26235781	9.55134	651	26231017	26235935	4.23487	2751	Distal Intergenic	1	26330354	26515985	185632	1	NM_001327751	-94419	bnc2	bnc2
chr1	26620959	26622294	.	102	.	6.21828	-1	-1	642	0	0.25	26621497	26622294	3.07091	91	26620959	26621895	3.14737	656	Distal Intergenic	1	26418733	26515985	97253	1	NM_001327752	202227	bnc2	bnc2
chr1	26535911	26537382	.	362	.	8.34614	-1	-1	262	0.43	0.87	26536091	26537382	3.15282	207	26535911	26536891	5.19332	201	Distal Intergenic	1	26418733	26515985	97253	1	NM_001327752	117179	bnc2	bnc2
chr1	26251106	26251740	.	102	.	6.32691	-1	-1	350	0	0.25	26251470	26251740	2.98099	134	26251106	26251593	3.34592	202	Distal Intergenic	1	26330354	26515985	185632	1	NM_001327751	-78614	bnc2	bnc2
chr1	26669973	26671480	.	466	.	9.06574	-1	-1	376	0.61	1.12	26670008	26671160	5.40006	109	26669973	26671480	3.66568	576	Distal Intergenic	1	26418733	26515985	97253	1	NM_001327752	251241	bnc2	bnc2
chr1	26505503	26506344	.	102	.	6.61348	-1	-1	273	0	0.25	26505503	26506344	2.50204	264	26505693	26506046	4.11144	93	Intron (NM_001327751/bnc2, intron 5 of 5)	1	26418733	26515985	97253	1	NM_001327752	86771	bnc2	bnc2
chr1	26563268	26565222	.	378	.	9.18588	-1	-1	1180	0.45	0.91	26563268	26565222	6.39171	302	26563784	26565045	2.79417	191	Distal Intergenic	1	26418733	26515985	97253	1	NM_001327752	144536	bnc2	bnc2
chr1	26595423	26596392	.	102	.	5.67916	-1	-1	766	0	0.25	26596076	26596392	2.60674	276	26595423	26596230	3.07242	603	Distal Intergenic	1	26418733	26515985	97253	1	NM_001327752	176691	bnc2	bnc2
chr18	50865613	50866482	.	102	.	5.13385	-1	-1	532	0	0.25	50866049	50866468	2.1047	170	50865613	50866482	3.02915	459	Intron (NM_001246276/reln, intron 1 of 46)	18	50858205	50858859	655	2	NM_001365726	-6755	bncr	bncr
chr25	33761191	33761983	.	245	.	7.1474	-1	-1	315	0.25	0.59	33761191	33761983	4.10049	202	33761249	33761646	3.04691	371	Distal Intergenic	25	33766348	33782796	16449	1	NM_201218	-4365	bnip2	bnip2
chr12	40049836	40050393	.	804	.	10.879	-1	-1	251	1.35	1.94	40049906	40050393	4.9169	123	40049836	40050328	5.96214	310	Distal Intergenic	12	40534285	40542100	7816	1	NM_001012245	-483892	bnip3	bnip3
chr12	40510393	40513432	.	678	.	11.1212	-1	-1	2446	1.06	1.63	40510475	40513432	7.42674	602	40510393	40513366	3.6945	2337	Distal Intergenic	12	40534285	40542100	7816	1	NM_001012245	-20853	bnip3	bnip3
chr12	40567099	40567474	.	102	.	6.0845	-1	-1	179	0	0.25	40567193	40567474	2.58682	113	40567099	40567400	3.49768	151	Intron (NM_212880/ppp2r2d, intron 9 of 9)	12	40534285	40542100	7816	1	NM_001012245	32815	bnip3	bnip3
chr12	40609213	40610220	.	253	.	7.16299	-1	-1	760	0.26	0.61	40609213	40610217	3.91514	838	40609389	40610220	3.24785	507	Intron (NM_212880/ppp2r2d, intron 9 of 9)	12	40534285	40542100	7816	1	NM_001012245	74929	bnip3	bnip3
chr12	40437093	40439080	.	725	.	11.7866	-1	-1	1495	1.16	1.75	40438675	40439080	3.54461	49	40437093	40438966	8.24202	1359	Distal Intergenic	12	40534285	40542100	7816	1	NM_001012245	-95205	bnip3	bnip3
chr12	40610691	40611585	.	471	.	8.80868	-1	-1	508	0.62	1.13	40611050	40611550	4.43011	279	40610691	40611585	4.37857	378	Intron (NM_212880/ppp2r2d, intron 9 of 9)	12	40534285	40542100	7816	1	NM_001012245	76407	bnip3	bnip3
chr12	40048691	40049332	.	292	.	7.69637	-1	-1	454	0.32	0.7	40048906	40049332	3.02578	360	40048691	40049306	4.67059	334	Distal Intergenic	12	40534285	40542100	7816	1	NM_001012245	-484953	bnip3	bnip3
chr12	39829657	39830507	.	583	.	9.6157	-1	-1	461	0.86	1.41	39829657	39830367	4.13943	336	39829885	39830507	5.47627	359	Distal Intergenic	12	40534285	40542100	7816	1	NM_001012245	-703778	bnip3	bnip3
chr12	39838037	39839419	.	247	.	7.07963	-1	-1	706	0.25	0.6	39838037	39838950	3.82101	395	39838879	39839419	3.25862	175	Distal Intergenic	12	40534285	40542100	7816	1	NM_001012245	-694866	bnip3	bnip3
chr12	39831301	39832256	.	214	.	6.6585	-1	-1	296	0.21	0.52	39831389	39832129	3.83022	431	39831301	39832256	2.82828	73	Distal Intergenic	12	40534285	40542100	7816	1	NM_001012245	-702029	bnip3	bnip3
chr12	40675143	40675905	.	102	.	6.36152	-1	-1	482	0	0.25	40675234	40675816	2.80219	322	40675143	40675905	3.55933	551	Intron (NM_212880/ppp2r2d, intron 9 of 9)	12	40534285	40542100	7816	1	NM_001012245	140859	bnip3	bnip3
chr12	40319169	40319704	.	330	.	7.83254	-1	-1	234	0.37	0.8	40319206	40319687	3.70908	192	40319169	40319704	4.12346	239	Distal Intergenic	12	40534285	40542100	7816	1	NM_001012245	-214581	bnip3	bnip3
chr12	40630569	40631559	.	306	.	7.77655	-1	-1	379	0.34	0.74	40630741	40631480	3.02969	266	40630569	40631559	4.74686	321	Intron (NM_212880/ppp2r2d, intron 9 of 9)	12	40534285	40542100	7816	1	NM_001012245	96285	bnip3	bnip3
chr12	40019160	40019622	.	211	.	6.61222	-1	-1	315	0.21	0.51	40019160	40019616	3.09365	359	40019195	40019622	3.51857	237	Distal Intergenic	12	40534285	40542100	7816	1	NM_001012245	-514663	bnip3	bnip3
chr12	40093083	40093799	.	430	.	8.55471	-1	-1	332	0.54	1.04	40093083	40093799	4.49415	285	40093083	40093616	4.06056	379	Distal Intergenic	12	40534285	40542100	7816	1	NM_001012245	-440486	bnip3	bnip3
chr8	5728087	5728676	.	207	.	6.5646	-1	-1	207	0.2	0.5	5728231	5728676	3.3497	125	5728087	5728382	3.2149	145	Distal Intergenic	8	5222112	5239648	17537	1	NM_001012242	505976	bnip3la	bnip3la
chr8	5232749	5234738	.	1000	.	14.8382	-1	-1	1185	2.66	3.25	5232865	5234483	6.55389	533	5232749	5234738	8.28427	647	Intron (NM_001012242/bnip3la, intron 4 of 5)	8	5222112	5239648	17537	1	NM_001012242	10638	bnip3la	bnip3la
chr8	5394745	5396225	.	607	.	10.6914	-1	-1	769	0.9	1.46	5394745	5396225	7.18845	178	5394880	5396072	3.50295	200	Distal Intergenic	8	5222112	5239648	17537	1	NM_001012242	172634	bnip3la	bnip3la
chr8	5625913	5627403	.	505	.	10.3761	-1	-1	631	0.69	1.22	5626132	5626750	2.98099	578	5625913	5627403	7.39511	465	Distal Intergenic	8	5222112	5239648	17537	1	NM_001012242	403802	bnip3la	bnip3la
chr8	5305746	5306168	.	102	.	5.02494	-1	-1	241	0	0.25	5305893	5306168	2.54734	138	5305746	5306148	2.4776	197	Distal Intergenic	8	5222112	5239648	17537	1	NM_001012242	83635	bnip3la	bnip3la
chr8	5752385	5753586	.	102	.	6.5781	-1	-1	542	0	0.25	5752592	5753432	4.16045	404	5752385	5753586	2.41765	474	Distal Intergenic	8	5222112	5239648	17537	1	NM_001012242	530274	bnip3la	bnip3la
chr8	5470589	5471034	.	205	.	6.51774	-1	-1	136	0.2	0.5	5470602	5471034	3.40401	138	5470589	5470975	3.11373	122	Distal Intergenic	8	5222112	5239648	17537	1	NM_001012242	248478	bnip3la	bnip3la
chr8	5301193	5301954	.	102	.	5.08701	-1	-1	479	0	0.25	5301223	5301602	2.34479	352	5301193	5301954	2.74222	577	Distal Intergenic	8	5222112	5239648	17537	1	NM_001012242	79082	bnip3la	bnip3la
chr24	21153705	21154447	.	102	.	5.87527	-1	-1	256	0	0.25	21153705	21154097	2.75224	268	21153800	21154447	3.12303	150	Distal Intergenic	24	21062858	21114526	51669	2	NM_001005393	-39180	boc	boc
chr21	41072045	41072445	.	211	.	6.67131	-1	-1	191	0.21	0.51	41072045	41072334	2.80219	160	41072084	41072445	3.86912	184	Promoter (<=1kb)	21	41071981	41084096	12116	1	NM_001076712	65	bod1	bod1
chr16	46167385	46168195	.	297	.	7.81366	-1	-1	330	0.32	0.72	46167426	46168195	4.74969	509	46167385	46168033	3.06397	110	Distal Intergenic	16	46239417	46243139	3723	1	NM_001003557	-71222	bola1	bola1
chr16	46207870	46208342	.	102	.	6.4614	-1	-1	230	0	0.25	46207998	46208317	3.70908	118	46207870	46208342	2.75232	215	Distal Intergenic	16	46239417	46243139	3723	1	NM_001003557	-31075	bola1	bola1
chr19	3110462	3110983	.	248	.	7.11812	-1	-1	110	0.26	0.6	3110462	3110983	3.0873	92	3110495	3110941	4.03082	95	Intron (NM_001077735/bop1, intron 2 of 15)	19	2989475	3115150	125676	2	NM_001077735	4167	bop1	bop1
chr1	29960095	29960506	.	211	.	6.57927	-1	-1	244	0.21	0.51	29960162	29960447	3.82157	150	29960095	29960506	2.7577	272	Distal Intergenic	1	29919530	29930432	10903	1	NM_001007450	40566	bora	bora
chr1	30008312	30009029	.	329	.	7.7845	-1	-1	252	0.37	0.79	30008344	30008729	3.79975	203	30008312	30009029	3.98475	270	Distal Intergenic	1	29919530	29930432	10903	1	NM_001007450	88783	bora	bora
chr1	30017058	30018677	.	527	.	10.1445	-1	-1	870	0.73	1.27	30017105	30018142	6.80298	217	30017058	30018677	3.34147	957	Distal Intergenic	1	29919530	29930432	10903	1	NM_001007450	97529	bora	bora
chr1	29998859	29999617	.	102	.	6.08604	-1	-1	341	0	0.25	29998859	29999343	3.27563	330	29999107	29999617	2.81041	104	Distal Intergenic	1	29919530	29930432	10903	1	NM_001007450	79330	bora	bora
chr1	29985025	29985593	.	302	.	7.84607	-1	-1	224	0.33	0.73	29985159	29985588	4.74969	113	29985025	29985593	3.09638	201	Distal Intergenic	1	29919530	29930432	10903	1	NM_001007450	65496	bora	bora
chr1	29989709	29990293	.	226	.	6.85538	-1	-1	323	0.23	0.54	29989709	29990293	3.91514	189	29989876	29990286	2.94024	290	Distal Intergenic	1	29919530	29930432	10903	1	NM_001007450	70180	bora	bora
chr1	30022252	30024213	.	260	.	7.22814	-1	-1	271	0.27	0.63	30022357	30022805	3.82157	171	30022252	30024213	3.40657	267	Distal Intergenic	1	29919530	29930432	10903	1	NM_001007450	102723	bora	bora
chr1	29975540	29977154	.	333	.	7.81093	-1	-1	404	0.38	0.8	29975540	29977154	3.84035	425	29975685	29977142	3.97058	238	Distal Intergenic	1	29919530	29930432	10903	1	NM_001007450	56011	bora	bora
chr1	30013013	30014263	.	507	.	10.344	-1	-1	636	0.69	1.22	30013013	30014263	7.2619	164	30013025	30014107	3.08214	308	Distal Intergenic	1	29919530	29930432	10903	1	NM_001007450	93484	bora	bora
chr1	29980377	29980921	.	102	.	6.37933	-1	-1	175	0	0.25	29980377	29980695	3.21905	142	29980461	29980921	3.16028	124	Distal Intergenic	1	29919530	29930432	10903	1	NM_001007450	60848	bora	bora
chr1	29994380	29995062	.	263	.	7.30207	-1	-1	232	0.27	0.63	29994380	29994823	4.0286	244	29994398	29995062	3.27347	202	Distal Intergenic	1	29919530	29930432	10903	1	NM_001007450	74851	bora	bora
chr1	30003414	30005019	.	271	.	7.34712	-1	-1	530	0.29	0.65	30003414	30004832	3.37654	439	30003849	30005019	3.97058	186	Distal Intergenic	1	29919530	29930432	10903	1	NM_001007450	83885	bora	bora
chrUn_KN150137v1	1836	2384	.	102	.	6.12121	-1	-1	375	0	0.25	2097	2384	2.38479	205	1836	2201	3.73642	284	Distal Intergenic	87	17982	35445	17464	1	NM_001281461	-15598	bphl	bphl
chr20	9158203	9158645	.	387	.	8.30999	-1	-1	232	0.47	0.93	9158203	9158618	4.47149	297	9158276	9158645	3.8385	95	Intron (NM_001002354/bpnt1, intron 7 of 8)	20	9141150	9160582	19433	1	NM_001002354	17054	bpnt1	bpnt1
chr4	12102235	12103095	.	227	.	6.92047	-1	-1	475	0.23	0.55	12102315	12103074	4.26262	363	12102235	12103095	2.65785	508	Promoter (<=1kb)	4	12073572	12103187	29616	2	NM_001324516	92	braf	braf
chr10	3345812	3346146	.	283	.	7.42689	-1	-1	168	0.3	0.68	3345812	3346145	3.82101	187	3345822	3346146	3.60588	140	Intron (NM_001002466/brap, intron 4 of 11)	10	3336468	3358889	22422	1	NM_001002466	9345	brap	brap
chr1	10992312	10992939	.	102	.	5.62969	-1	-1	335	0	0.25	10992382	10992717	2.35622	263	10992312	10992939	3.27347	337	Intron (NM_001040305/brat1, intron 11 of 13)	1	10984079	11002698	18620	2	NM_001040305	9759	brat1	brat1
chr1	10970674	10971242	.	102	.	4.83093	-1	-1	348	0	0.25	10970730	10970999	2.50204	162	10970674	10971242	2.32889	479	Distal Intergenic	1	10984079	11002698	18620	2	NM_001040305	31456	brat1	brat1
chr1	11015447	11018340	.	858	.	11.2634	-1	-1	946	1.48	2.07	11015447	11018078	4.98503	1547	11015482	11018340	6.27837	311	Distal Intergenic	1	10984079	11002698	18620	2	NM_001040305	-12750	brat1	brat1
chr1	10989772	10990340	.	102	.	6.42834	-1	-1	235	0	0.25	10989910	10990332	2.68113	94	10989772	10990340	3.74721	239	Intron (NM_001040305/brat1, intron 11 of 13)	1	10984079	11002698	18620	2	NM_001040305	12358	brat1	brat1
chr15	32171812	32172778	.	102	.	6.11362	-1	-1	383	0	0.25	32172102	32172411	2.99076	49	32171812	32172778	3.12286	428	Distal Intergenic	15	32054007	32070540	16534	1	NM_001110394	117806	brca2	brca2
chr25	29236814	29237695	.	102	.	4.74467	-1	-1	772	0	0.25	29237138	29237695	2.0606	494	29236814	29237638	2.68407	726	Distal Intergenic	25	29245664	29267865	22202	1	NM_001083030	-7969	brd1b	brd1b
chr19	7235387	7236941	.	248	.	7.41328	-1	-1	562	0.26	0.6	7235387	7236941	4.91493	468	7235754	7236073	2.49835	289	Promoter (<=1kb)	19	7235576	7251749	16174	1	NM_001270571	0	brd2a	brd2a
chr16	48754032	48755203	.	102	.	6.41118	-1	-1	682	0	0.25	48754032	48755100	3.0909	837	48754412	48755203	3.32028	148	Distal Intergenic	16	48772060	48783353	11294	1	NM_001110524	-16857	brd2b	brd2b
chr16	48904876	48905325	.	447	.	8.64764	-1	-1	284	0.58	1.08	48905020	48905299	4.52663	45	48904876	48905325	4.12101	379	Distal Intergenic	16	48772060	48783353	11294	1	NM_001110524	132817	brd2b	brd2b
chr16	48964475	48964950	.	102	.	4.78277	-1	-1	315	0	0.25	48964501	48964838	2.13736	328	48964475	48964950	2.64541	276	Distal Intergenic	16	48772060	48783353	11294	1	NM_001110524	192416	brd2b	brd2b
chr21	18203031	18203833	.	476	.	9.01309	-1	-1	256	0.64	1.15	18203085	18203833	3.75305	236	18203031	18203513	5.26004	222	Distal Intergenic	21	18228378	18238701	10324	2	NM_001123389	34868	brd3a	brd3a
chr21	18187963	18188352	.	345	.	7.97192	-1	-1	214	0.4	0.83	18187963	18188283	3.70134	225	18188013	18188352	4.27058	153	Distal Intergenic	21	18228378	18238701	10324	2	NM_001123389	50349	brd3a	brd3a
chr21	18237659	18238612	.	329	.	7.8513	-1	-1	540	0.37	0.79	18237659	18238612	4.16045	324	18237768	18238584	3.69085	647	Promoter (<=1kb)	21	18228378	18238701	10324	2	NM_001123389	89	brd3a	brd3a
chr5	63781116	63782382	.	222	.	6.84142	-1	-1	654	0.22	0.54	63781116	63781973	2.83469	751	63781318	63782382	4.00673	355	Distal Intergenic	5	63730841	63773250	42410	2	NM_212702	-7867	brd3b	brd3b
chr3	52867228	52867897	.	282	.	7.45662	-1	-1	283	0.3	0.68	52867228	52867897	3.75878	280	52867408	52867870	3.69784	106	Intron (NM_001111281/brd4, intron 1 of 19)	3	52861509	52968980	107472	1	NM_001111281	5720	brd4	brd4
chr3	52861370	52862552	.	481	.	8.88923	-1	-1	561	0.64	1.16	52861370	52862552	4.09749	302	52861738	52862492	4.79174	452	Promoter (<=1kb)	3	52861509	52968980	107472	1	NM_001111281	0	brd4	brd4
chr3	52901812	52902575	.	102	.	5.58613	-1	-1	210	0	0.25	52901812	52902467	2.30107	26	52901969	52902575	3.28506	237	Intron (NM_001111281/brd4, intron 2 of 19)	3	52861509	52968980	107472	1	NM_001111281	40304	brd4	brd4
chr7	37455293	37456153	.	209	.	6.55974	-1	-1	405	0.21	0.5	37455293	37455572	3.43671	195	37455295	37456153	3.12303	613	Distal Intergenic	7	37471038	37484080	13043	1	NM_213366	-14885	brd7	brd7
chr7	37419809	37420729	.	102	.	5.33447	-1	-1	183	0	0.25	37420016	37420729	2.63375	69	37419809	37420112	2.70072	90	Distal Intergenic	7	37471038	37484080	13043	1	NM_213366	-50309	brd7	brd7
chr7	37425596	37426022	.	102	.	4.73091	-1	-1	151	0	0.25	37425654	37426022	2.25996	116	37425596	37425940	2.47095	129	Distal Intergenic	7	37471038	37484080	13043	1	NM_213366	-45016	brd7	brd7
chr14	7344410	7346210	.	356	.	8.0165	-1	-1	280	0.42	0.86	7344410	7346210	3.82101	71	7344649	7345744	4.19549	251	Distal Intergenic	14	7391321	7433644	42324	1	NM_212777	-45111	brd8	brd8
chr14	7334885	7340598	.	1000	.	15.9024	-1	-1	3213	2.99	3.57	7334885	7340566	6.99665	3217	7335054	7340598	8.90579	3041	Distal Intergenic	14	7391321	7433644	42324	1	NM_212777	-50723	brd8	brd8
chr10	41414024	41414515	.	294	.	7.80765	-1	-1	226	0.32	0.71	41414183	41414515	2.86576	59	41414024	41414500	4.94189	234	Distal Intergenic	10	41357737	41380961	23225	2	NM_001003536	-33064	brf2	brf2
chr5	18406694	18407328	.	702	.	10.2253	-1	-1	344	1.11	1.69	18406751	18407261	4.77626	319	18406694	18407328	5.44903	312	Promoter (<=1kb)	5	18401176	18407322	6147	2	NM_001089335	0	bri3bp	bri3bp
chr5	70791415	70795864	.	1000	.	18.197	-1	-1	3538	3.63	4.2	70791643	70795652	6.67478	393	70791415	70795864	11.5223	780	Distal Intergenic	5	70480433	70688121	207689	2	NM_001328411	-103295	brinp1	brinp1
chr5	70506338	70506876	.	438	.	9.51193	-1	-1	277	0.56	1.06	70506395	70506876	6.42979	425	70506338	70506651	3.08214	72	Intron (NM_001328411/brinp1, intron 6 of 8)	5	70480433	70688121	207689	2	NM_001328411	181245	brinp1	brinp1
chr5	70732317	70733020	.	419	.	8.79433	-1	-1	369	0.52	1.01	70732510	70732983	3.31806	156	70732317	70733020	5.47627	389	Distal Intergenic	5	70480433	70688121	207689	2	NM_001328411	-44197	brinp1	brinp1
chr2	34523868	34524731	.	302	.	7.5975	-1	-1	415	0.33	0.73	34524012	34524667	3.70107	190	34523868	34524731	3.89643	496	Distal Intergenic	2	34396853	34500379	103527	2	NM_001309831	-23490	brinp2	brinp2
chr2	34357360	34359087	.	1000	.	15.9216	-1	-1	692	3.03	3.63	34357360	34359087	8.91568	170	34357846	34358765	7.00589	660	Distal Intergenic	2	34396853	34500379	103527	2	NM_001309831	141292	brinp2	brinp2
chr2	34418244	34418671	.	371	.	8.28364	-1	-1	223	0.44	0.9	34418257	34418604	3.38994	290	34418244	34418671	4.8937	144	Intron (NM_001309831/brinp2, intron 5 of 6)	2	34396853	34500379	103527	2	NM_001309831	81708	brinp2	brinp2
chr2	34529592	34530086	.	267	.	7.30016	-1	-1	145	0.28	0.64	34529592	34529944	3.43671	89	34529645	34530086	3.86345	149	Distal Intergenic	2	34396853	34500379	103527	2	NM_001309831	-29214	brinp2	brinp2
chr6	35657702	35658049	.	102	.	4.83442	-1	-1	238	0	0.25	35657702	35657974	2.34607	217	35657721	35658049	2.48835	241	Distal Intergenic	6	35692491	35755453	62963	2	NM_001114437	97404	brinp3a.1	brinp3a.1
chr6	35936503	35936915	.	102	.	6.30957	-1	-1	187	0	0.25	35936516	35936812	3.49204	98	35936503	35936915	2.81753	263	Distal Intergenic	6	35692491	35755453	62963	2	NM_001114437	-181051	brinp3a.1	brinp3a.1
chr6	36047789	36048337	.	102	.	6.48629	-1	-1	360	0	0.25	36047789	36048216	2.37485	294	36047978	36048337	4.11144	237	Distal Intergenic	6	36152823	36200744	47922	2	NM_001309829	152407	brinp3a.2	brinp3a.2
chr6	35985557	35991252	.	1000	.	15.0752	-1	-1	653	2.43	3.02	35985557	35991234	4.8706	718	35985650	35991252	10.2046	1569	Distal Intergenic	6	36152823	36200744	47922	2	NM_001309829	209492	brinp3a.2	brinp3a.2
chr6	36289858	36290692	.	1000	.	12.1305	-1	-1	306	1.81	2.41	36289858	36290692	5.8846	290	36289926	36290601	6.24586	254	Distal Intergenic	6	36152823	36200744	47922	2	NM_001309829	-89115	brinp3a.2	brinp3a.2
chr15	27522056	27523416	.	754	.	12.2794	-1	-1	470	1.23	1.82	27522275	27523416	3.48596	209	27522056	27523172	8.79345	513	Intron (NM_001110296/brip1, intron 19 of 19)	15	27519442	27589929	70488	2	NM_001110296	66513	brip1	brip1
chr15	27678216	27678731	.	353	.	8.26426	-1	-1	324	0.41	0.85	27678216	27678731	5.00407	266	27678249	27678681	3.26019	349	Distal Intergenic	15	27519442	27589929	70488	2	NM_001110296	-88288	brip1	brip1
chr7	60256687	60258983	.	317	.	7.84875	-1	-1	1154	0.35	0.77	60256687	60258856	4.4422	1568	60257313	60258983	3.40655	115	Intron (NM_131550/pcxb, intron 10 of 20)	7	60091720	60110853	19134	1	NM_200097	164968	brms1	brms1
chr7	60259291	60261246	.	527	.	10.0375	-1	-1	598	0.73	1.27	60259291	60261052	6.6403	335	60259716	60261246	3.39725	275	Intron (NM_131550/pcxb, intron 10 of 20)	7	60091720	60110853	19134	1	NM_200097	167572	brms1	brms1
chr20	51880076	51880829	.	224	.	6.82719	-1	-1	432	0.23	0.54	51880540	51880829	3.03201	129	51880076	51880785	3.79518	271	Distal Intergenic	20	51891235	51915924	24690	2	NM_001007427	35095	brox	brox
chr21	26640653	26641080	.	310	.	7.85223	-1	-1	159	0.34	0.75	26640665	26640991	4.68958	167	26640653	26641080	3.16265	139	Distal Intergenic	21	26646626	26655264	8639	2	NM_001037396	14184	bscl2	bscl2
chr21	26643941	26646149	.	1000	.	14.9156	-1	-1	1039	2.2	2.78	26643941	26646149	10.5496	620	26644685	26646088	4.36601	344	Downstream (<1kb)	21	26646626	26655264	8639	2	NM_001037396	9115	bscl2	bscl2
chr21	26654634	26655318	.	102	.	5.94054	-1	-1	360	0	0.25	26655005	26655318	3.38812	61	26654634	26655099	2.55242	289	Promoter (<=1kb)	21	26646626	26655264	8639	2	NM_001037396	0	bscl2	bscl2
chr14	5743242	5743760	.	770	.	10.7885	-1	-1	220	1.27	1.86	5743253	5743701	5.96199	209	5743242	5743760	4.82649	221	Distal Intergenic	14	5852522	5868847	16326	1	NM_001013553	-108762	bscl2l	bscl2l
chr13	45843590	45844170	.	221	.	6.80047	-1	-1	218	0.22	0.53	45843590	45844170	3.68674	261	45843660	45844101	3.11373	105	Promoter (<=1kb)	13	45843584	45863392	19809	1	NM_001004108	7	bsdc1	bsdc1
chr13	45878056	45878855	.	102	.	6.32667	-1	-1	374	0	0.25	45878056	45878605	3.36263	333	45878406	45878855	2.96404	65	Distal Intergenic	13	45843584	45863392	19809	1	NM_001004108	34473	bsdc1	bsdc1
chr13	45879790	45880369	.	102	.	6.10734	-1	-1	395	0	0.25	45879962	45880369	3.0873	238	45879790	45880257	3.02004	380	Distal Intergenic	13	45843584	45863392	19809	1	NM_001004108	36207	bsdc1	bsdc1
chr12	563632	564205	.	205	.	6.52525	-1	-1	313	0.2	0.49	563686	564205	3.17933	352	563632	564068	3.34592	221	Distal Intergenic	12	540338	552260	11923	2	NM_212841	-11373	bsk146	bsk146
chr20	7276717	7277169	.	244	.	7.08105	-1	-1	218	0.25	0.59	7276717	7277086	3.75878	202	7276821	7277169	3.32227	131	Intron (NM_001287083/dsc2l, intron 15 of 15)	20	7254000	7261894	7895	1	NM_001305623	22718	bsnd	bsnd
chr4	11950429	11951204	.	317	.	7.82176	-1	-1	462	0.35	0.77	11950803	11951204	4.55736	177	11950429	11951039	3.2644	374	Intron (NM_001327842/btbd11a, intron 1 of 16)	4	11814575	12008538	193964	2	NM_001327842	57334	btbd11a	btbd11a
chr4	11949041	11949714	.	102	.	5.3678	-1	-1	339	0	0.25	11949041	11949708	2.27704	401	11949071	11949714	3.09076	248	Intron (NM_001327842/btbd11a, intron 1 of 16)	4	11814575	12008538	193964	2	NM_001327842	58824	btbd11a	btbd11a
chr4	11947881	11948389	.	210	.	6.65368	-1	-1	322	0.21	0.51	11947881	11948344	3.00244	295	11947927	11948389	3.65124	304	Intron (NM_001327842/btbd11a, intron 1 of 16)	4	11814575	12008538	193964	2	NM_001327842	60149	btbd11a	btbd11a
chr22	20140295	20141754	.	102	.	6.47283	-1	-1	1054	0	0.25	20140295	20141754	2.84982	1238	20140926	20141309	3.62301	239	Promoter (<=1kb)	22	20134090	20141719	7630	2	NM_001045092	0	btbd2a	btbd2a
chr20	27290538	27291302	.	278	.	7.70737	-1	-1	214	0.3	0.67	27290538	27291302	2.64756	107	27290619	27291203	5.05981	241	Distal Intergenic	20	27215784	27253405	37622	2	NM_001025551	-37134	btbd7	btbd7
chr20	27276272	27277008	.	240	.	7.02339	-1	-1	415	0.24	0.58	27276476	27276836	3.65529	128	27276272	27277008	3.3681	499	Distal Intergenic	20	27215784	27253405	37622	2	NM_001025551	-22868	btbd7	btbd7
chr20	27274271	27274791	.	102	.	5.62263	-1	-1	183	0	0.25	27274271	27274791	2.71195	223	27274290	27274753	2.91068	124	Distal Intergenic	20	27215784	27253405	37622	2	NM_001025551	-20867	btbd7	btbd7
chr19	2349141	2349857	.	102	.	6.39517	-1	-1	242	0	0.25	2349272	2349857	3.64285	191	2349141	2349507	2.75232	163	Intron (NM_198819/ptk2aa, intron 26 of 26)	19	2310377	2314689	4313	2	NM_001045844	-34453	btd	btd
chr5	34392019	34393084	.	300	.	7.70661	-1	-1	676	0.33	0.72	34392429	34392894	4.49415	342	34392019	34393084	3.21246	601	Intron (NM_001076558/btf3, intron 1 of 5)	5	34387300	34397477	10178	2	NM_001076558	4393	btf3	btf3
chr11	12994993	12997054	.	102	.	6.26897	-1	-1	640	0	0.25	12994993	12995423	3.84341	149	12995265	12997054	2.42556	859	Intron (NM_200694/btf3l4, intron 4 of 5)	11	12983745	12998142	14398	1	NM_200694	11249	btf3l4	btf3l4
chr4	16554621	16555224	.	102	.	5.05596	-1	-1	216	0	0.25	16554621	16554886	2.61843	57	16554671	16555224	2.43753	325	Promoter (<=1kb)	4	16549331	16556072	6742	2	NM_200020	848	btg1	btg1
chr10	28687718	28688218	.	245	.	7.17887	-1	-1	156	0.25	0.59	28687718	28688218	2.83405	157	28687775	28688215	4.34482	99	Distal Intergenic	10	28484191	28494294	10104	2	NM_001326708	-193425	btg3	btg3
chr5	57340760	57341671	.	482	.	8.8834	-1	-1	473	0.65	1.16	57340760	57341671	4.13943	443	57340972	57341450	4.74397	291	Distal Intergenic	5	57254394	57256474	2081	1	NM_198121	86367	btg4	btg4
chr7	15963477	15964006	.	102	.	5.71628	-1	-1	295	0	0.25	15963705	15964006	2.75224	169	15963477	15963862	2.96404	194	Promoter (<=1kb)	7	15953636	15962916	9281	2	NM_001127479	-562	btr06	btr06
chr7	15974841	15975564	.	249	.	7.13562	-1	-1	435	0.26	0.6	15974841	15975564	3.64944	512	15975132	15975530	3.48618	68	Distal Intergenic	7	15953636	15962916	9281	2	NM_001127479	-11926	btr06	btr06
chr7	15972782	15974060	.	346	.	7.98684	-1	-1	633	0.4	0.83	15972782	15974060	3.60827	614	15973236	15973857	4.37857	198	Distal Intergenic	7	15953636	15962916	9281	2	NM_001127479	-9867	btr06	btr06
chr7	24276172	24277461	.	102	.	5.48264	-1	-1	786	0	0.25	24276228	24277461	2.60702	637	24276172	24277142	2.87562	880	Distal Intergenic	7	24251860	24255873	4014	1	NM_001130628	24313	btr09	btr09
chr7	73444872	73445304	.	204	.	6.49804	-1	-1	267	0.2	0.49	73445014	73445304	3.07537	196	73444872	73445264	3.42267	197	Promoter (2-3kb)	7	73448024	73463672	15649	1	NM_001076619	-2720	btr12	btr12
chr7	73425076	73425685	.	102	.	5.06336	-1	-1	184	0	0.25	73425194	73425685	2.6766	112	73425076	73425509	2.38676	139	Distal Intergenic	7	73448024	73463672	15649	1	NM_001076619	-22339	btr12	btr12
chr12	49149873	49150405	.	284	.	7.67631	-1	-1	284	0.3	0.68	49149946	49150330	2.84982	213	49149873	49150405	4.82649	282	Distal Intergenic	12	49193302	49196387	3086	2	NM_205709	45982	bub3	bub3
chr12	49186205	49187871	.	372	.	8.34448	-1	-1	1113	0.44	0.9	49186605	49187871	3.34831	730	49186205	49187789	4.99617	1096	Distal Intergenic	12	49193302	49196387	3086	2	NM_205709	8516	bub3	bub3
chr21	216855	217850	.	367	.	8.33488	-1	-1	483	0.43	0.89	216855	217517	3.19201	613	217022	217850	5.14287	186	Distal Intergenic	21	204899	211830	6932	2	NM_001172556	-5026	bxdc2	bxdc2
chr22	519672	520155	.	102	.	6.97266	-1	-1	265	0	0.25	519788	520155	4.77626	210	519672	520062	2.1964	204	Promoter (<=1kb)	22	513103	520177	7075	2	NM_201106	22	bysl	bysl
chr22	14329363	14330294	.	102	.	6.11753	-1	-1	555	0	0.25	14329363	14330012	3.78223	393	14330005	14330294	2.3353	75	Distal Intergenic	22	14092314	14101288	8975	1	NM_199708	237050	bzw1a	bzw1a
chr22	14332150	14332724	.	267	.	7.35675	-1	-1	228	0.28	0.64	14332155	14332534	3.07537	261	14332150	14332724	4.28138	190	Distal Intergenic	22	14092314	14101288	8975	1	NM_199708	239837	bzw1a	bzw1a
chr22	14348701	14354439	.	1000	.	18.1522	-1	-1	3031	3.43	3.99	14348701	14354298	5.72329	1657	14348701	14354439	12.4289	1962	Distal Intergenic	22	14092314	14101288	8975	1	NM_199708	256388	bzw1a	bzw1a
chr22	14438554	14439267	.	102	.	5.83908	-1	-1	382	0	0.25	14438593	14439267	3.0909	324	14438554	14439246	2.74818	401	Distal Intergenic	22	14092314	14101288	8975	1	NM_199708	346241	bzw1a	bzw1a
chr22	14315323	14321158	.	1000	.	16.0005	-1	-1	3784	2.93	3.51	14315323	14321078	6.08033	4296	14315806	14321158	9.92021	777	Distal Intergenic	22	14092314	14101288	8975	1	NM_199708	223010	bzw1a	bzw1a
chr16	20306585	20307452	.	102	.	5.41193	-1	-1	427	0	0.25	20306585	20307115	3.27909	440	20306989	20307452	2.13284	11	Distal Intergenic	16	20355986	20358635	2650	1	NM_001326479	-48534	c16h2orf66	c16h2orf66
chr16	20314048	20314561	.	249	.	7.14119	-1	-1	230	0.26	0.6	20314073	20314514	3.96543	214	20314048	20314561	3.17576	222	Distal Intergenic	16	20355986	20358635	2650	1	NM_001326479	-41425	c16h2orf66	c16h2orf66
chr19	48144353	48144773	.	238	.	7.00054	-1	-1	226	0.24	0.57	48144416	48144703	3.02578	150	48144353	48144773	3.97476	239	Promoter (<=1kb)	19	48140596	48144734	4139	2	NM_173269	0	c19h1orf109	c19h1orf109
chr23	28175896	28176793	.	102	.	6.0311	-1	-1	240	0	0.25	28176027	28176793	2.38479	185	28175896	28176346	3.64631	164	Intron (NM_001077374/c1galt1a, intron 1 of 3)	23	28165542	28210198	44657	1	NM_001077374	10355	c1galt1a	c1galt1a
chr12	32996738	32997301	.	234	.	6.94104	-1	-1	334	0.24	0.56	32996939	32997240	3.02578	160	32996738	32997301	3.91526	308	Distal Intergenic	12	33196589	33213911	17323	2	NM_001017875	216610	c1qtnf1	c1qtnf1
chr12	33097455	33097843	.	339	.	8.71388	-1	-1	240	0.39	0.82	33097455	33097843	5.97574	246	33097536	33097835	2.73814	154	Distal Intergenic	12	33196589	33213911	17323	2	NM_001017875	116068	c1qtnf1	c1qtnf1
chr23	24787779	24788662	.	102	.	5.219	-1	-1	372	0	0.25	24787779	24788155	2.64756	351	24788101	24788662	2.57144	71	Intron (NM_001080078/c1qtnf12, intron 1 of 7)	23	24778883	24821853	42971	1	NM_001080078	8897	c1qtnf12	c1qtnf12
chr7	38347841	38348513	.	445	.	8.62571	-1	-1	315	0.57	1.07	38347899	38348314	3.84341	251	38347841	38348513	4.7823	321	Distal Intergenic	7	38330686	38340972	10287	2	NM_001017702	-6870	c1qtnf4	c1qtnf4
chr25	32502488	32505542	.	1000	.	18.3672	-1	-1	261	3.8	4.39	32502532	32505341	7.61317	706	32502488	32505542	10.754	252	Distal Intergenic	25	32400712	32402688	1977	2	NM_001089422	-99801	c2cd4a	c2cd4a
chr25	32461422	32461886	.	102	.	5.69385	-1	-1	170	0	0.25	32461465	32461886	2.54734	81	32461422	32461765	3.14651	216	Distal Intergenic	25	32400712	32402688	1977	2	NM_001089422	-58735	c2cd4a	c2cd4a
chr25	32500177	32500921	.	102	.	6.06623	-1	-1	498	0	0.25	32500588	32500921	2.9915	84	32500177	32500833	3.07473	502	Distal Intergenic	25	32400712	32402688	1977	2	NM_001089422	-97490	c2cd4a	c2cd4a
chr1	55432735	55437076	.	891	.	13.8219	-1	-1	3000	1.56	2.15	55432735	55437076	10.2227	363	55432832	55436972	3.59919	2524	Distal Intergenic	1	55360638	55410849	50212	2	NM_001008582	-21887	c3a.6	c3a.6
chr22	26180058	26181085	.	102	.	5.08901	-1	-1	876	0	0.25	26180804	26181085	2.49047	257	26180058	26180852	2.59854	749	Intron (NM_001123306/LOC792509, intron 24 of 39)	22	26109348	26155340	45993	2	NM_001100020	-24719	c3b.2	c3b.2
chr22	26181161	26183176	.	832	.	12.1168	-1	-1	1173	1.41	2	26181507	26183064	3.9688	172	26181161	26183176	8.14802	406	Intron (NM_001123306/LOC792509, intron 24 of 39)	22	26109348	26155340	45993	2	NM_001100020	-25822	c3b.2	c3b.2
chr16	16725978	16731672	.	1000	.	16.892	-1	-1	1710	3.34	3.93	16726069	16731571	7.31829	1094	16725978	16731672	9.57371	1172	Distal Intergenic	16	16757226	16793803	36578	2	NM_001365137	62131	c4b	c4b
chr21	20840944	20841787	.	263	.	7.28958	-1	-1	515	0.27	0.63	20841362	20841787	3.16395	259	20840944	20841678	4.12563	354	Distal Intergenic	21	20878823	20895967	17145	2	NM_200638	54180	c6	c6
chr21	20839602	20840258	.	102	.	5.50993	-1	-1	494	0	0.25	20839694	20840251	2.66082	440	20839602	20840258	2.84911	456	Distal Intergenic	21	20878823	20895967	17145	2	NM_200638	55709	c6	c6
chr21	20817455	20818090	.	102	.	5.70903	-1	-1	349	0	0.25	20817542	20818090	3.10214	356	20817455	20817912	2.60689	256	Distal Intergenic	21	20878823	20895967	17145	2	NM_200638	77877	c6	c6
chr21	20828316	20829551	.	698	.	11.1313	-1	-1	951	1.1	1.68	20828405	20829551	3.75305	859	20828316	20829519	7.37824	238	Distal Intergenic	21	20878823	20895967	17145	2	NM_200638	66416	c6	c6
chr21	20835436	20836206	.	243	.	7.07933	-1	-1	447	0.25	0.59	20835436	20836206	3.67829	524	20835438	20836047	3.40104	368	Distal Intergenic	21	20878823	20895967	17145	2	NM_200638	59761	c6	c6
chr7	38375389	38378257	.	616	.	10.0343	-1	-1	909	0.92	1.49	38375681	38378070	3.84794	548	38375389	38378257	6.18631	545	Promoter (2-3kb)	7	38370869	38373302	2434	2	NM_001013526	-2088	c6ast3	c6ast3
chr12	21013982	21015934	.	338	.	8.29656	-1	-1	960	0.39	0.82	21014014	21015934	2.96032	1592	21013982	21015882	5.33624	296	Distal Intergenic	12	21177464	21427917	250454	1	NM_001037121	-161530	ca10a	ca10a
chr12	20934779	20935833	.	406	.	8.39138	-1	-1	633	0.5	0.98	20935402	20935833	3.82101	66	20934779	20935541	4.57037	578	Distal Intergenic	12	21177464	21427917	250454	1	NM_001037121	-241631	ca10a	ca10a
chr12	21161664	21161954	.	102	.	5.65821	-1	-1	104	0	0.25	21161664	21161950	3.17773	95	21161664	21161954	2.48048	114	Distal Intergenic	12	21177464	21427917	250454	1	NM_001037121	-15510	ca10a	ca10a
chr12	21189157	21190821	.	249	.	7.14386	-1	-1	841	0.26	0.6	21189176	21190510	3.23352	297	21189157	21190821	3.91034	1367	Intron (NM_001037121/ca10a, intron 1 of 8)	12	21177464	21427917	250454	1	NM_001037121	11694	ca10a	ca10a
chr12	20928840	20929980	.	294	.	7.60178	-1	-1	691	0.32	0.71	20929017	20929727	4.25346	547	20928840	20929980	3.34832	659	Distal Intergenic	12	21177464	21427917	250454	1	NM_001037121	-247484	ca10a	ca10a
chr24	32892588	32893407	.	102	.	6.38517	-1	-1	216	0	0.25	32892622	32893407	2.84982	149	32892588	32893178	3.53535	250	Distal Intergenic	24	32732136	32750026	17891	2	NM_199215	-142563	ca2	ca2
chr24	32785416	32786230	.	102	.	5.57258	-1	-1	505	0	0.25	32785812	32786230	2.39432	248	32785416	32785856	3.17826	366	Distal Intergenic	24	32732136	32750026	17891	2	NM_199215	-35391	ca2	ca2
chr24	32798078	32803908	.	1000	.	14.9928	-1	-1	3316	2.7	3.28	32798078	32803903	6.61346	1600	32798183	32803908	8.37933	4927	Distal Intergenic	24	32732136	32750026	17891	2	NM_199215	-48053	ca2	ca2
chr24	32835254	32836382	.	272	.	7.3527	-1	-1	325	0.29	0.66	32835355	32835927	3.48925	455	32835254	32836382	3.86345	95	Distal Intergenic	24	32732136	32750026	17891	2	NM_199215	-85229	ca2	ca2
chr24	32779990	32780361	.	102	.	5.88774	-1	-1	188	0	0.25	32779990	32780305	2.38479	108	32780037	32780361	3.50295	221	Distal Intergenic	24	32732136	32750026	17891	2	NM_199215	-29965	ca2	ca2
chr24	32845715	32846322	.	280	.	7.39041	-1	-1	233	0.3	0.68	32845880	32846211	3.82101	110	32845715	32846322	3.5694	192	Distal Intergenic	24	32732136	32750026	17891	2	NM_199215	-95690	ca2	ca2
chr24	32714527	32715488	.	102	.	5.09025	-1	-1	324	0	0.25	32714527	32714795	2.84174	177	32714659	32715488	2.24851	340	Distal Intergenic	24	32732136	32750026	17891	2	NM_199215	34538	ca2	ca2
chr24	32763376	32764044	.	102	.	6.37826	-1	-1	277	0	0.25	32763376	32764044	3.33939	214	32763598	32763896	3.03887	118	Distal Intergenic	24	32732136	32750026	17891	2	NM_199215	-13351	ca2	ca2
chr24	32760791	32761705	.	252	.	7.18128	-1	-1	409	0.26	0.61	32760791	32761705	4.01863	234	32761188	32761511	3.16265	187	Distal Intergenic	24	32732136	32750026	17891	2	NM_199215	-10766	ca2	ca2
chr5	2048046	2048545	.	482	.	9.01256	-1	-1	258	0.65	1.16	2048081	2048498	5.07049	210	2048046	2048545	3.94207	272	Intron (NM_200293/ddrgk1, intron 3 of 3)	5	1976002	2014044	38043	2	NM_001114407	-34003	ca4a	ca4a
chr5	1907918	1908476	.	102	.	5.75364	-1	-1	205	0	0.25	1907918	1908275	2.13736	28	1908154	1908476	3.61628	146	Intron (NM_200293/ddrgk1, intron 3 of 3)	5	1976002	2014044	38043	2	NM_001114407	105568	ca4a	ca4a
chr5	1986662	1987509	.	306	.	7.66782	-1	-1	311	0.34	0.74	1986693	1987509	4.22979	412	1986662	1987436	3.43803	180	Intron (NM_200293/ddrgk1, intron 3 of 3)	5	1976002	2014044	38043	2	NM_001114407	26535	ca4a	ca4a
chr5	2149507	2149929	.	102	.	5.8201	-1	-1	342	0	0.25	2149547	2149907	2.98099	355	2149507	2149929	2.83911	290	Intron (NM_200293/ddrgk1, intron 3 of 3)	5	1976002	2014044	38043	2	NM_001114407	-135464	ca4a	ca4a
chr25	12711925	12712641	.	260	.	7.35745	-1	-1	402	0.27	0.63	12712151	12712641	2.90798	247	12711925	12712461	4.44947	331	Promoter (<=1kb)	25	12700089	12712858	12770	2	NM_001111201	217	ca5a	ca5a
chr15	40130455	40130986	.	102	.	6.27859	-1	-1	164	0	0.25	40130537	40130986	2.80219	73	40130455	40130811	3.4764	173	Promoter (<=1kb)	15	40130409	40155878	25470	1	NM_001002145	47	cab39	cab39
chr12	8202935	8204060	.	102	.	6.01268	-1	-1	845	0	0.25	8202935	8204060	2.93795	977	8203551	8203849	3.07473	97	Distal Intergenic	12	8040360	8070520	30161	1	NM_001177463	162576	cabcoco1	cabcoco1
chr12	8185006	8190819	.	950	.	12.1669	-1	-1	2516	1.7	2.29	8185006	8190772	7.28569	4333	8185268	8190819	4.88121	437	Distal Intergenic	12	8040360	8070520	30161	1	NM_001177463	144647	cabcoco1	cabcoco1
chr2	4462099	4462908	.	307	.	7.77903	-1	-1	430	0.34	0.74	4462118	4462901	4.61784	172	4462099	4462908	3.16119	670	Promoter (<=1kb)	2	4462232	4513183	50952	1	NM_001105665	0	cables1	cables1
chr2	4425748	4426160	.	508	.	9.22146	-1	-1	275	0.69	1.22	4425784	4426160	5.29512	322	4425748	4426138	3.92634	192	Distal Intergenic	2	4462232	4513183	50952	1	NM_001105665	-36072	cables1	cables1
chr2	4452433	4453046	.	628	.	10.4176	-1	-1	168	0.95	1.51	4452433	4452929	6.52541	131	4452503	4453046	3.89216	135	Distal Intergenic	2	4462232	4513183	50952	1	NM_001105665	-9186	cables1	cables1
chr10	41616356	41616782	.	102	.	6.12228	-1	-1	165	0	0.25	41616433	41616782	3.07537	48	41616356	41616724	3.04691	206	Distal Intergenic	10	41487382	41528487	41106	2	NM_001002414	-87870	cabp1b	cabp1b
chr10	41634165	41634818	.	330	.	7.86543	-1	-1	410	0.37	0.8	41634426	41634818	4.10049	269	41634165	41634712	3.76494	291	Distal Intergenic	10	41487382	41528487	41106	2	NM_001002414	-105679	cabp1b	cabp1b
chr10	41658873	41660248	.	542	.	9.24415	-1	-1	875	0.76	1.31	41658873	41660199	4.83513	708	41658938	41660248	4.40902	977	Distal Intergenic	10	41487382	41528487	41106	2	NM_001002414	-130387	cabp1b	cabp1b
chr8	13794191	13796633	.	1000	.	14.0842	-1	-1	1382	2.33	2.92	13794191	13796578	8.59318	419	13794661	13796633	5.49099	429	Distal Intergenic	8	13757081	13785386	28306	2	NM_001328057	-8806	cabp4	cabp4
chr11	30641173	30641773	.	423	.	8.47981	-1	-1	255	0.53	1.02	30641173	30641683	4.07079	198	30641262	30641773	4.40902	224	Intron (NM_001328708/cacna1ab, intron 3 of 45)	11	30570759	30777728	206970	1	NM_001328708	70415	cacna1ab	cacna1ab
chr11	30650405	30650905	.	102	.	5.66172	-1	-1	142	0	0.25	30650446	30650905	2.48596	27	30650405	30650748	3.17576	217	Intron (NM_001328708/cacna1ab, intron 3 of 45)	11	30570759	30777728	206970	1	NM_001328708	79647	cacna1ab	cacna1ab
chr11	30534127	30537005	.	393	.	9.19511	-1	-1	1743	0.48	0.95	30534656	30536921	2.76297	189	30534127	30537005	6.43214	267	Distal Intergenic	11	30570759	30777728	206970	1	NM_001328708	-33754	cacna1ab	cacna1ab
chr11	30680507	30681135	.	313	.	7.81628	-1	-1	435	0.35	0.75	30680687	30681064	3.20771	255	30680507	30681135	4.60857	435	Intron (NM_001328708/cacna1ab, intron 20 of 45)	11	30570759	30777728	206970	1	NM_001328708	109749	cacna1ab	cacna1ab
chr5	28790300	28791309	.	222	.	6.81169	-1	-1	649	0.22	0.54	28790300	28791139	3.08241	638	28790354	28791309	3.72928	607	Intron (NM_001114548/cacna1ba, intron 7 of 47)	5	28696243	28888092	191850	2	NM_001114548	96783	cacna1ba	cacna1ba
chr5	28861803	28863638	.	323	.	7.81848	-1	-1	1236	0.36	0.78	28862753	28863439	4.09749	177	28861803	28863638	3.72099	1346	Intron (NM_001114548/cacna1ba, intron 3 of 47)	5	28696243	28888092	191850	2	NM_001114548	24454	cacna1ba	cacna1ba
chr11	36781827	36782265	.	215	.	6.70214	-1	-1	220	0.22	0.52	36781894	36782265	3.41708	175	36781827	36782261	3.28506	199	Distal Intergenic	11	36531565	36696445	164881	2	NM_203484	-85383	cacna1da	cacna1da
chr11	36778262	36781026	.	1000	.	16.0912	-1	-1	668	2.89	3.46	36778337	36781026	10.6068	422	36778262	36780162	5.48444	568	Distal Intergenic	11	36531565	36696445	164881	2	NM_203484	-81818	cacna1da	cacna1da
chr22	968510	969228	.	102	.	6.0383	-1	-1	277	0	0.25	968617	969228	3.77874	195	968510	968827	2.25956	252	Distal Intergenic	22	895718	951586	55869	2	NM_001146150	-16925	cacna1sa	cacna1sa
chr6	53896214	53896649	.	312	.	7.68729	-1	-1	140	0.34	0.75	53896299	53896639	3.40401	67	53896214	53896649	4.28328	129	Intron (NM_001013503/cacna2d2a, intron 1 of 38)	6	53450178	53902761	452584	2	NM_001013503	6112	cacna2d2a	cacna2d2a
chr6	53844447	53844894	.	102	.	5.91293	-1	-1	230	0	0.25	53844447	53844818	3.41458	149	53844579	53844894	2.49835	179	Intron (NM_001013503/cacna2d2a, intron 2 of 38)	6	53450178	53902761	452584	2	NM_001013503	57867	cacna2d2a	cacna2d2a
chr6	53686811	53687855	.	102	.	6.17561	-1	-1	563	0	0.25	53686983	53687394	3.02578	376	53686811	53687855	3.14983	579	Intron (NM_001013503/cacna2d2a, intron 3 of 38)	6	53450178	53902761	452584	2	NM_001013503	214906	cacna2d2a	cacna2d2a
chr6	53757539	53758518	.	269	.	7.46965	-1	-1	597	0.28	0.65	53757539	53757896	4.44161	266	53757893	53758518	3.02804	574	Intron (NM_001013503/cacna2d2a, intron 3 of 38)	6	53450178	53902761	452584	2	NM_001013503	144243	cacna2d2a	cacna2d2a
chr6	53796419	53796897	.	102	.	5.12701	-1	-1	293	0	0.25	53796451	53796717	2.38479	186	53796419	53796897	2.74222	368	Intron (NM_001013503/cacna2d2a, intron 2 of 38)	6	53450178	53902761	452584	2	NM_001013503	105864	cacna2d2a	cacna2d2a
chr6	53848662	53850010	.	102	.	6.41666	-1	-1	536	0	0.25	53848662	53849121	2.64084	317	53849060	53850010	3.77582	358	Intron (NM_001013503/cacna2d2a, intron 2 of 38)	6	53450178	53902761	452584	2	NM_001013503	52751	cacna2d2a	cacna2d2a
chr22	9057889	9058410	.	102	.	5.53515	-1	-1	254	0	0.25	9057889	9058206	2.78473	83	9058124	9058410	2.75042	190	Distal Intergenic	22	9443132	9483377	40246	1	NM_001089420	-384722	cacna2d2b	cacna2d2b
chr22	9218203	9218894	.	225	.	6.83853	-1	-1	435	0.23	0.54	9218274	9218869	3.66466	509	9218203	9218894	3.17387	291	Distal Intergenic	22	9443132	9483377	40246	1	NM_001089420	-224238	cacna2d2b	cacna2d2b
chr22	9216885	9217701	.	102	.	5.84752	-1	-1	586	0	0.25	9217178	9217521	2.34607	289	9216885	9217701	3.50145	591	Distal Intergenic	22	9443132	9483377	40246	1	NM_001089420	-225431	cacna2d2b	cacna2d2b
chr22	8927674	8928169	.	102	.	6.64486	-1	-1	220	0	0.25	8927723	8928029	2.53766	213	8927674	8928169	4.1072	178	Distal Intergenic	22	9443132	9483377	40246	1	NM_001089420	-514963	cacna2d2b	cacna2d2b
chr22	9219393	9222055	.	588	.	9.7713	-1	-1	2275	0.87	1.42	9219903	9221915	5.64567	318	9219393	9222055	4.12563	2268	Distal Intergenic	22	9443132	9483377	40246	1	NM_001089420	-221077	cacna2d2b	cacna2d2b
chr22	9054144	9056919	.	747	.	10.59	-1	-1	1115	1.22	1.8	9054171	9056919	5.75468	978	9054144	9056305	4.8353	1225	Distal Intergenic	22	9443132	9483377	40246	1	NM_001089420	-386213	cacna2d2b	cacna2d2b
chr22	9312325	9313035	.	102	.	5.00495	-1	-1	468	0	0.25	9312491	9312862	2.40552	344	9312325	9313035	2.59943	426	Distal Intergenic	22	9443132	9483377	40246	1	NM_001089420	-130097	cacna2d2b	cacna2d2b
chr3	16064820	16065910	.	412	.	8.50288	-1	-1	479	0.51	0.99	16064820	16065119	3.60827	148	16065085	16065910	4.89461	546	Intron (NM_001002652/cacnb1, intron 2 of 12)	3	16011678	16077853	66176	2	NM_001002652	11943	cacnb1	cacnb1
chr23	14396747	14397438	.	248	.	7.11352	-1	-1	427	0.26	0.6	14396983	14397438	3.0909	296	14396747	14397435	4.02262	322	Intron (NM_001083555/cacnb3a, intron 5 of 14)	23	14341572	14424230	82659	1	NM_001083555	55176	cacnb3a	cacnb3a
chr23	14240284	14242054	.	206	.	6.52873	-1	-1	1051	0.2	0.5	14240284	14241146	3.02578	676	14240861	14242054	3.50295	849	Distal Intergenic	23	14341572	14424230	82659	1	NM_001083555	-99518	cacnb3a	cacnb3a
chr23	14210287	14216078	.	811	.	11.7045	-1	-1	3187	1.36	1.95	14210370	14215961	7.51034	1390	14210287	14216078	4.19419	3787	Distal Intergenic	23	14341572	14424230	82659	1	NM_001083555	-125494	cacnb3a	cacnb3a
chr9	38261403	38261865	.	326	.	8.88233	-1	-1	180	0.37	0.79	38261405	38261766	2.37926	174	38261403	38261865	6.50307	184	Promoter (2-3kb)	9	38264289	38320292	56004	1	NM_001113519	-2424	cacnb4a	cacnb4a
chr9	38262806	38263337	.	102	.	4.90435	-1	-1	153	0	0.25	38262916	38263334	2.61233	29	38262806	38263337	2.29202	168	Promoter (<=1kb)	9	38264289	38320292	56004	1	NM_001113519	-952	cacnb4a	cacnb4a
chr6	19434680	19436856	.	560	.	9.71585	-1	-1	1290	0.8	1.35	19435123	19436829	3.75305	642	19434680	19436856	5.9628	491	Promoter (2-3kb)	6	19411447	19432421	20975	2	NM_214684	-2260	cacng1a	cacng1a
chr6	19418410	19424178	.	1000	.	15.7746	-1	-1	4421	2.9	3.47	19418431	19424178	9.73454	643	19418410	19424170	6.04009	4006	Intron (NM_214684/cacng1a, intron 2 of 3)	6	19411447	19432421	20975	2	NM_214684	8243	cacng1a	cacng1a
chr6	19400441	19400882	.	208	.	6.53081	-1	-1	160	0.21	0.5	19400441	19400882	3.41708	100	19400462	19400864	3.11373	200	Distal Intergenic	6	19411447	19432421	20975	2	NM_214684	31539	cacng1a	cacng1a
chr6	19403458	19404289	.	102	.	5.7862	-1	-1	327	0	0.25	19403458	19404204	2.37926	276	19403622	19404289	3.40694	215	Distal Intergenic	6	19411447	19432421	20975	2	NM_214684	28132	cacng1a	cacng1a
chr3	60857620	60858182	.	102	.	6.27811	-1	-1	283	0	0.25	60857875	60858182	2.84174	208	60857620	60857993	3.43637	104	Intron (NM_001328103/cacng4b, intron 1 of 3)	3	60844944	60866362	21419	2	NM_001328103	8180	cacng4b	cacng4b
chr3	60852267	60852857	.	102	.	6.27745	-1	-1	294	0	0.25	60852294	60852857	2.70847	285	60852267	60852706	3.56898	277	Intron (NM_001328103/cacng4b, intron 1 of 3)	3	60844944	60866362	21419	2	NM_001328103	13505	cacng4b	cacng4b
chr6	19347905	19349402	.	397	.	8.81476	-1	-1	765	0.49	0.96	19347905	19349402	5.60438	925	19348103	19349092	3.21038	407	Intron (NM_001326562/cacng5a, intron 1 of 6)	6	19334829	19395600	60772	1	NM_001326562	13077	cacng5a	cacng5a
chr6	19349791	19351038	.	332	.	8.10371	-1	-1	739	0.38	0.8	19349791	19351038	4.95807	671	19350404	19350687	3.14564	194	Intron (NM_001326562/cacng5a, intron 1 of 6)	6	19334829	19395600	60772	1	NM_001326562	14963	cacng5a	cacng5a
chr6	19378743	19379692	.	683	.	10.5491	-1	-1	627	1.07	1.65	19378743	19379558	3.9688	587	19379159	19379692	6.58029	252	Intron (NM_001326562/cacng5a, intron 6 of 6)	6	19334829	19395600	60772	1	NM_001326562	43915	cacng5a	cacng5a
chr6	19345636	19347820	.	624	.	10.4503	-1	-1	1510	0.94	1.5	19345636	19347439	3.67089	1422	19346885	19347820	6.77937	349	Intron (NM_001326562/cacng5a, intron 1 of 6)	6	19334829	19395600	60772	1	NM_001326562	10808	cacng5a	cacng5a
chr19	10102498	10103454	.	102	.	5.04835	-1	-1	379	0	0.25	10102498	10103454	2.47272	185	10102799	10103330	2.57563	272	Distal Intergenic	19	9923096	9948076	24981	2	NM_001083084	-154423	cacng7a	cacng7a
chr19	10056236	10062037	.	1000	.	14.8267	-1	-1	1157	2.63	3.22	10056236	10061886	6.38786	795	10056415	10062037	8.43888	1340	Distal Intergenic	19	9923096	9948076	24981	2	NM_001083084	-108161	cacng7a	cacng7a
chr19	10099521	10100141	.	102	.	5.05832	-1	-1	181	0	0.25	10099521	10099946	2.3902	97	10099693	10100141	2.66812	93	Distal Intergenic	19	9923096	9948076	24981	2	NM_001083084	-151446	cacng7a	cacng7a
chr21	24191120	24191790	.	322	.	7.79833	-1	-1	351	0.36	0.78	24191146	24191790	4.10049	350	24191120	24191731	3.69784	326	Intron (NM_001113551/cadm1a, intron 1 of 11)	21	23916574	24375822	459249	1	NM_001113551	274547	cadm1a	cadm1a
chr21	23817260	23817870	.	102	.	6.04998	-1	-1	237	0	0.25	23817260	23817870	2.7297	272	23817317	23817796	3.32028	145	Distal Intergenic	21	23916574	24375822	459249	1	NM_001113551	-98704	cadm1a	cadm1a
chr21	24014962	24020377	.	1000	.	14.0703	-1	-1	1744	2.44	3.03	24014962	24020271	6.61394	1943	24015038	24020377	7.45637	811	Intron (NM_001113551/cadm1a, intron 1 of 11)	21	23916574	24375822	459249	1	NM_001113551	98389	cadm1a	cadm1a
chr15	18894073	18900002	.	1000	.	13.0013	-1	-1	1837	1.88	2.48	18894242	18900002	4.77383	1318	18894073	18899560	8.22751	886	Intron (NM_001113552/cadm1b, intron 1 of 9)	15	18710243	19051633	341391	1	NM_001113552	183831	cadm1b	cadm1b
chr15	18677029	18681127	.	708	.	10.4176	-1	-1	1935	1.13	1.71	18677029	18681127	4.39934	806	18677094	18680734	6.01822	3000	Distal Intergenic	15	18710243	19051633	341391	1	NM_001113552	-29116	cadm1b	cadm1b
chr15	18843805	18849580	.	1000	.	16.0336	-1	-1	3462	2.78	3.36	18843906	18849580	10.8484	1886	18843805	18849546	5.18518	2120	Intron (NM_001113552/cadm1b, intron 1 of 9)	15	18710243	19051633	341391	1	NM_001113552	133563	cadm1b	cadm1b
chr15	19024727	19030465	.	1000	.	13.0343	-1	-1	3355	1.87	2.46	19024727	19030465	4.74592	1661	19024750	19030395	8.28838	1247	Intron (NM_001113552/cadm1b, intron 8 of 9)	15	18710243	19051633	341391	1	NM_001113552	314485	cadm1b	cadm1b
chr15	18681350	18682765	.	102	.	5.12476	-1	-1	798	0	0.25	18681981	18682765	1.94241	81	18681350	18682721	3.18235	885	Distal Intergenic	15	18710243	19051633	341391	1	NM_001113552	-27478	cadm1b	cadm1b
chr15	18733528	18734691	.	924	.	11.7677	-1	-1	784	1.64	2.23	18733652	18734623	5.22318	462	18733528	18734691	6.54453	221	Intron (NM_001113552/cadm1b, intron 1 of 9)	15	18710243	19051633	341391	1	NM_001113552	23286	cadm1b	cadm1b
chr10	23644731	23645758	.	237	.	6.98727	-1	-1	325	0.24	0.57	23644731	23645647	3.56227	253	23644765	23645758	3.425	363	Intron (NM_200664/cadm2a, intron 1 of 10)	10	23246431	23939660	693230	2	NM_200664	293902	cadm2a	cadm2a
chr10	23973206	23973874	.	102	.	5.84554	-1	-1	309	0	0.25	23973607	23973874	2.68289	69	23973206	23973867	3.16265	148	Distal Intergenic	10	23246431	23939660	693230	2	NM_200664	-33547	cadm2a	cadm2a
chr10	23646339	23648237	.	102	.	6.31335	-1	-1	858	0	0.25	23646501	23647091	2.15568	351	23646339	23648237	4.15767	1203	Intron (NM_200664/cadm2a, intron 1 of 10)	10	23246431	23939660	693230	2	NM_200664	291423	cadm2a	cadm2a
chr10	24126172	24127261	.	366	.	8.3672	-1	-1	665	0.43	0.88	24126267	24127261	5.06373	475	24126172	24127227	3.30347	760	Distal Intergenic	10	23246431	23939660	693230	2	NM_200664	-186513	cadm2a	cadm2a
chr10	24044064	24044572	.	255	.	7.20021	-1	-1	319	0.26	0.61	24044174	24044555	3.98775	191	24044064	24044572	3.21246	338	Distal Intergenic	10	23246431	23939660	693230	2	NM_200664	-104405	cadm2a	cadm2a
chr15	7821972	7827808	.	945	.	12.0101	-1	-1	3170	1.69	2.28	7822058	7827808	5.09543	2469	7821972	7827690	6.91466	3785	Intron (NM_001113555/cadm2b, intron 1 of 9)	15	7735886	8175300	439415	1	NM_001113555	86087	cadm2b	cadm2b
chr15	7776729	7777890	.	406	.	8.40307	-1	-1	683	0.5	0.98	7776729	7777890	4.42513	562	7776805	7777856	3.97794	728	Intron (NM_001113555/cadm2b, intron 1 of 9)	15	7735886	8175300	439415	1	NM_001113555	40844	cadm2b	cadm2b
chr15	7929655	7930907	.	102	.	6.49145	-1	-1	798	0	0.25	7929655	7930907	3.55239	1132	7929926	7930311	2.93906	194	Intron (NM_001113555/cadm2b, intron 1 of 9)	15	7735886	8175300	439415	1	NM_001113555	193770	cadm2b	cadm2b
chr15	7927425	7928742	.	284	.	7.54933	-1	-1	604	0.3	0.68	7927425	7928742	3.07835	611	7927838	7928546	4.47098	184	Intron (NM_001113555/cadm2b, intron 1 of 9)	15	7735886	8175300	439415	1	NM_001113555	191540	cadm2b	cadm2b
chr15	7611265	7611854	.	102	.	5.98139	-1	-1	326	0	0.25	7611564	7611854	2.62979	105	7611265	7611664	3.3516	249	Distal Intergenic	15	7735886	8175300	439415	1	NM_001113555	-124032	cadm2b	cadm2b
chr2	44324355	44325660	.	102	.	4.74441	-1	-1	831	0	0.25	44324355	44325660	2.7297	645	44325115	44325626	2.01471	258	Intron (NM_001045246/cadm3, intron 2 of 9)	2	44196086	44330320	134235	2	NM_001045246	4660	cadm3	cadm3
chr2	44323259	44324275	.	102	.	4.84679	-1	-1	546	0	0.25	44323259	44323978	2.58682	276	44323903	44324275	2.25997	173	Intron (NM_001045246/cadm3, intron 2 of 9)	2	44196086	44330320	134235	2	NM_001045246	6045	cadm3	cadm3
chr2	29513762	29514447	.	423	.	9.47206	-1	-1	233	0.53	1.02	29513762	29514447	6.49244	189	29513877	29514442	2.97962	163	Distal Intergenic	2	29493851	29501572	7722	2	NM_131110	-12191	cahz	cahz
chr2	29474683	29475635	.	321	.	7.76386	-1	-1	266	0.36	0.77	29474896	29475165	3.64285	117	29474683	29475635	4.12101	203	Distal Intergenic	2	29493851	29501572	7722	2	NM_131110	25937	cahz	cahz
chr16	32261035	32261685	.	102	.	5.85364	-1	-1	474	0	0.25	32261035	32261581	2.50204	354	32261269	32261685	3.3516	361	Downstream (<1kb)	16	32262516	32267282	4767	2	NM_001089465	5597	calhm5.1	calhm5.1
chr16	32264643	32265368	.	223	.	6.83849	-1	-1	239	0.22	0.54	32264643	32264945	3.36263	173	32264761	32265368	3.47586	188	Promoter (1-2kb)	16	32262516	32267282	4767	2	NM_001089465	1914	calhm5.1	calhm5.1
chr17	26735643	26737692	.	555	.	9.28998	-1	-1	406	0.79	1.34	26735736	26736572	4.51992	244	26735643	26737692	4.77006	475	Distal Intergenic	17	26694720	26702581	7862	2	NM_213351	-33063	calm1a	calm1a
chr17	26701905	26702581	.	385	.	8.30043	-1	-1	260	0.47	0.93	26701905	26702581	3.70134	195	26702039	26702423	4.59909	191	Promoter (<=1kb)	17	26694720	26702581	7862	2	NM_213351	0	calm1a	calm1a
chr12	24889689	24890379	.	349	.	7.94596	-1	-1	383	0.41	0.84	24889878	24890273	3.91514	170	24889689	24890379	4.03082	408	Distal Intergenic	12	24833608	24838371	4764	1	NM_214736	56082	calm2b	calm2b
chr12	24873536	24874205	.	102	.	5.39765	-1	-1	255	0	0.25	24873556	24874205	2.75224	296	24873536	24874174	2.64541	194	Distal Intergenic	12	24833608	24838371	4764	1	NM_214736	39929	calm2b	calm2b
chr15	9265832	9266252	.	366	.	8.19575	-1	-1	180	0.43	0.88	9265832	9266218	3.40401	124	9265918	9266252	4.79174	150	Intron (NM_182967/calm3a, intron 5 of 6)	15	9257981	9296232	38252	2	NM_182967	29980	calm3a	calm3a
chr15	9191394	9192260	.	215	.	6.75506	-1	-1	625	0.21	0.52	9191770	9192084	2.64362	193	9191394	9192260	4.11144	681	Distal Intergenic	15	9257981	9296232	38252	2	NM_182967	103972	calm3a	calm3a
chr21	26690345	26691021	.	274	.	7.51618	-1	-1	374	0.29	0.66	26690345	26691021	4.57684	380	26690417	26690810	2.93934	297	Promoter (<=1kb)	21	26690273	26695392	5120	1	NM_199570	73	calm3b	calm3b
chr8	16522394	16523418	.	102	.	6.26604	-1	-1	775	0	0.25	16523030	16523418	3.03276	336	16522394	16523360	3.23328	578	Distal Intergenic	8	16546058	16556842	10785	2	NM_199713	33424	calr	calr
chr2	55641853	55642766	.	102	.	6.39212	-1	-1	373	0	0.25	55641853	55642576	3.00244	165	55642163	55642766	3.38968	272	Distal Intergenic	2	55660051	55673473	13423	2	NM_201465	30707	calr3b	calr3b
chr18	7042697	7044690	.	102	.	6.37599	-1	-1	752	0	0.25	7042697	7044690	4.5353	1014	7043039	7044157	1.84069	149	Distal Intergenic	18	7056321	7072430	16110	2	NM_201082	27740	calub	calub
chr18	7045957	7046817	.	277	.	7.42712	-1	-1	548	0.29	0.67	7045957	7046697	4.23274	446	7046404	7046817	3.19438	204	Distal Intergenic	18	7056321	7072430	16110	2	NM_201082	25613	calub	calub
chr18	7047428	7047982	.	102	.	5.59177	-1	-1	287	0	0.25	7047428	7047982	2.70123	255	7047642	7047965	2.89054	106	Distal Intergenic	18	7056321	7072430	16110	2	NM_201082	24448	calub	calub
chr4	7890142	7891624	.	284	.	7.44104	-1	-1	669	0.3	0.69	7890452	7890962	3.54461	319	7890142	7891624	3.89643	710	Intron (NM_001123060/camk1da, intron 1 of 10)	4	7879635	7974387	94753	1	NM_001123060	10508	camk1da	camk1da
chr4	7879297	7880112	.	420	.	8.46345	-1	-1	207	0.52	1.01	7879297	7879946	4.04702	170	7879356	7880112	4.41643	185	Promoter (<=1kb)	4	7879635	7974387	94753	1	NM_001123060	0	camk1da	camk1da
chr4	7888992	7889794	.	247	.	7.11364	-1	-1	511	0.25	0.6	7888992	7889687	3.61596	330	7889297	7889794	3.49768	387	Intron (NM_001123060/camk1da, intron 1 of 10)	4	7879635	7974387	94753	1	NM_001123060	9358	camk1da	camk1da
chr25	7905414	7906224	.	273	.	7.60346	-1	-1	314	0.29	0.66	7905551	7906224	2.68289	263	7905414	7906018	4.92057	229	Promoter (<=1kb)	25	7866115	7906026	39912	2	NM_001080658	0	camk1db	camk1db
chr22	993712	994243	.	102	.	6.10336	-1	-1	235	0	0.25	993917	994243	2.40552	117	993712	994175	3.69784	148	Distal Intergenic	22	1032472	1052509	20038	1	NM_199966	-38229	camk1ga	camk1ga
chr21	43974804	43976958	.	1000	.	14.0426	-1	-1	300	2.35	2.94	43974823	43976707	5.81596	301	43974804	43976958	8.22666	281	Distal Intergenic	21	43901950	43957792	55843	2	NM_001017741	-17013	camk2a	camk2a
chr5	20526601	20527171	.	277	.	7.47525	-1	-1	204	0.29	0.67	20526754	20527171	3.02578	72	20526601	20527032	4.44947	183	Promoter (<=1kb)	5	20427452	20527196	99745	2	NM_001271393	25	camk2b1	camk2b1
chr7	57591346	57591817	.	221	.	6.78965	-1	-1	194	0.22	0.53	57591463	57591759	3.57719	106	57591346	57591817	3.21246	165	Intron (NM_001346207/ank2b, intron 41 of 42)	7	57423310	57577691	154382	1	NM_001114708	168037	camk2d1	camk2d1
chr7	57406836	57408247	.	364	.	8.07191	-1	-1	686	0.43	0.88	57407379	57408247	4.05418	463	57406836	57408182	4.01773	367	Distal Intergenic	7	57423310	57577691	154382	1	NM_001003602	-15063	camk2d1	camk2d1
chr7	57402091	57403894	.	516	.	9.37411	-1	-1	1182	0.71	1.24	57402591	57403894	5.49679	440	57402091	57403681	3.87732	1424	Distal Intergenic	7	57423310	57577691	154382	1	NM_001003602	-19416	camk2d1	camk2d1
chr7	57592629	57594630	.	1000	.	15.1789	-1	-1	409	2.81	3.38	57592748	57594630	8.05642	312	57592629	57594425	7.12251	189	Intron (NM_001346207/ank2b, intron 41 of 42)	7	57423310	57577691	154382	1	NM_001114708	169320	camk2d1	camk2d1
chr7	57538471	57544272	.	1000	.	15.0958	-1	-1	2854	2.68	3.27	57538471	57544272	6.1019	1712	57538502	57544232	8.99392	1400	Intron (NM_001003602/camk2d1, intron 11 of 17)	7	57423310	57577691	154382	1	NM_001114708	115162	camk2d1	camk2d1
chr7	57449501	57453702	.	589	.	12.8007	-1	-1	1577	0.87	1.42	57449659	57452770	2.58934	1243	57449501	57453702	10.2113	650	Intron (NM_001003602/camk2d1, intron 2 of 17)	7	57423310	57577691	154382	1	NM_001114708	26192	camk2d1	camk2d1
chr7	57520764	57526486	.	848	.	11.1929	-1	-1	754	1.45	2.04	57520764	57526400	5.76053	799	57520812	57526486	5.43235	661	Intron (NM_001003602/camk2d1, intron 6 of 17)	7	57423310	57577691	154382	1	NM_001114708	97455	camk2d1	camk2d1
chr1	13510911	13511658	.	213	.	6.70855	-1	-1	273	0.21	0.52	13510960	13511289	3.36263	206	13510911	13511658	3.34592	292	Intron (NM_001002542/camk2d2, intron 4 of 18)	1	13476964	13547563	70600	2	NM_001002542	35905	camk2d2	camk2d2
chr12	35403314	35404522	.	275	.	7.53	-1	-1	712	0.29	0.66	35403314	35403918	2.98099	401	35403754	35404522	4.54901	583	Promoter (<=1kb)	12	35246811	35404512	157702	2	NM_001030125	0	camk2g1	camk2g1
chr23	37102542	37104149	.	933	.	12.5953	-1	-1	1017	1.66	2.25	37102542	37104149	8.17541	1147	37102861	37104062	4.41992	568	Distal Intergenic	23	37174259	37178390	4132	2	NM_001302502	74241	camk2n1b	camk2n1b
chr5	55186603	55187139	.	102	.	5.90259	-1	-1	239	0	0.25	55186603	55187139	3.40401	370	55186607	55187013	2.49858	104	Distal Intergenic	5	55093060	55178142	85083	2	NM_001017607	-8462	camk4	camk4
chr5	55172068	55176994	.	1000	.	17.6112	-1	-1	2791	3.55	4.12	55172068	55176994	10.4672	417	55172339	55176049	7.14399	774	Promoter (1-2kb)	5	55093060	55178142	85083	2	NM_001017607	1148	camk4	camk4
chr5	30756260	30757684	.	582	.	10.3772	-1	-1	722	0.85	1.4	30756444	30757684	6.80801	107	30756260	30757364	3.56914	253	Intron (NM_001014339/camkk1a, intron 1 of 14)	5	30750774	30832568	81795	1	NM_001014339	5487	camkk1a	camkk1a
chr5	30593839	30599636	.	746	.	11.0573	-1	-1	1288	1.21	1.8	30593839	30599367	4.11107	1209	30593903	30599636	6.94626	673	Distal Intergenic	5	30750774	30832568	81795	1	NM_001014339	-151138	camkk1a	camkk1a
chr15	15347625	15348473	.	272	.	7.34069	-1	-1	191	0.29	0.66	15347694	15347978	3.64285	176	15347625	15348473	3.69784	137	Distal Intergenic	15	15380304	15392184	11881	1	NM_001130625	-31831	camkk1b	camkk1b
chr11	35108973	35114809	.	867	.	11.6433	-1	-1	964	1.51	2.09	35109071	35114809	4.57265	875	35108973	35114714	7.0707	955	Intron (NM_200450/camkvb, intron 1 of 10)	11	35102462	35175206	72745	1	NM_200450	6512	camkvb	camkvb
chr21	45596198	45596931	.	220	.	6.80556	-1	-1	447	0.22	0.53	45596474	45596931	2.86053	231	45596198	45596788	3.94503	388	Promoter (<=1kb)	21	45591508	45595437	3930	2	NM_207090	-762	camlg	camlg
chr5	64947885	64948569	.	102	.	5.79662	-1	-1	374	0	0.25	64948062	64948367	2.65098	77	64947885	64948569	3.14564	494	Intron (NM_001100001/camsap1b, intron 9 of 18)	5	64934177	64983881	49705	2	NM_001100001	35312	camsap1b	camsap1b
chr5	64865694	64867176	.	102	.	6.12484	-1	-1	1177	0	0.25	64865694	64867176	4.29439	1048	64866766	64867166	1.83045	235	Distal Intergenic	5	64934177	64983881	49705	2	NM_001100001	116705	camsap1b	camsap1b
chr5	64847982	64848388	.	325	.	7.81615	-1	-1	179	0.37	0.78	64847982	64848260	3.70107	147	64848085	64848388	4.11508	108	Distal Intergenic	5	64934177	64983881	49705	2	NM_001100001	135493	camsap1b	camsap1b
chr5	64841738	64842627	.	102	.	5.94612	-1	-1	518	0	0.25	64841738	64842477	2.73366	605	64842135	64842627	3.21246	35	Distal Intergenic	5	64934177	64983881	49705	2	NM_001100001	141254	camsap1b	camsap1b
chr5	64860721	64861300	.	102	.	5.67339	-1	-1	356	0	0.25	64860721	64861045	3.17504	249	64860942	64861300	2.49835	242	Distal Intergenic	5	64934177	64983881	49705	2	NM_001100001	122581	camsap1b	camsap1b
chr5	64869701	64870819	.	467	.	8.86841	-1	-1	944	0.61	1.13	64869850	64870767	4.95807	783	64869701	64870819	3.91034	957	Distal Intergenic	5	64934177	64983881	49705	2	NM_001100001	113062	camsap1b	camsap1b
chr4	13413039	13414019	.	102	.	6.07135	-1	-1	351	0	0.25	13413267	13414019	3.08241	92	13413039	13413488	2.98894	383	Promoter (<=1kb)	4	13413181	13426425	13245	1	NM_213485	0	cand1	cand1
chr4	13365749	13371555	.	674	.	10.0455	-1	-1	1884	1.05	1.62	13365774	13371264	5.16178	522	13365749	13371555	4.88372	3221	Distal Intergenic	4	13413181	13426425	13245	1	NM_213485	-41626	cand1	cand1
chr11	44723703	44724449	.	102	.	6.53041	-1	-1	573	0	0.25	44724003	44724420	3.78223	236	44723703	44724449	2.74818	610	Promoter (<=1kb)	11	44712014	44724460	12447	2	NM_001003595	11	cant1b	cant1b
chr14	16170503	16171152	.	287	.	7.79347	-1	-1	355	0.31	0.69	16170569	16170853	2.73366	268	16170503	16171152	5.05981	377	Promoter (<=1kb)	14	16127085	16171188	44104	2	NM_213448	36	canx	canx
chr19	44121237	44121697	.	102	.	5.86921	-1	-1	129	0	0.25	44121309	44121697	3.57719	83	44121237	44121573	2.29202	104	Promoter (<=1kb)	19	44120406	44141474	21069	1	NM_199909	832	cap1	cap1
chr22	26328407	26331656	.	713	.	11.8339	-1	-1	1632	1.14	1.72	26329006	26331656	3.44353	2271	26328407	26331645	8.39039	509	Promoter (2-3kb)	22	26308166	26334019	25854	2	NM_001018227	2363	capn2b	capn2b
chr22	26347394	26349541	.	102	.	5.93775	-1	-1	1371	0	0.25	26347394	26348986	3.47475	692	26348917	26349541	2.463	527	Distal Intergenic	22	26308166	26334019	25854	2	NM_001018227	-13376	capn2b	capn2b
chr22	26343735	26345033	.	237	.	7.00875	-1	-1	665	0.24	0.57	26343735	26344242	3.66466	236	26343898	26345033	3.34409	931	Distal Intergenic	22	26308166	26334019	25854	2	NM_001018227	-9717	capn2b	capn2b
chr22	26333332	26334134	.	253	.	7.14633	-1	-1	472	0.26	0.61	26333332	26333928	3.57719	487	26333609	26334134	3.56914	181	Promoter (<=1kb)	22	26308166	26334019	25854	2	NM_001018227	0	capn2b	capn2b
chr22	26341033	26341459	.	102	.	5.26532	-1	-1	279	0	0.25	26341033	26341307	3.06103	208	26341143	26341459	2.20429	241	Distal Intergenic	22	26308166	26334019	25854	2	NM_001018227	-7015	capn2b	capn2b
chr22	26338826	26339728	.	239	.	7.18304	-1	-1	379	0.24	0.58	26338826	26339524	4.63716	316	26339214	26339728	2.54588	55	Distal Intergenic	22	26308166	26334019	25854	2	NM_001018227	-4808	capn2b	capn2b
chr22	26361843	26363834	.	373	.	8.6032	-1	-1	634	0.44	0.9	26361843	26363834	5.48045	194	26362626	26363658	3.12275	180	Distal Intergenic	22	26308166	26334019	25854	2	NM_001018227	-27825	capn2b	capn2b
chr22	26352145	26353705	.	226	.	6.912	-1	-1	909	0.23	0.55	26352145	26353599	4.25773	597	26353249	26353705	2.65427	118	Distal Intergenic	22	26308166	26334019	25854	2	NM_001018227	-18127	capn2b	capn2b
chr22	26357724	26358311	.	102	.	5.95785	-1	-1	401	0	0.25	26357724	26358180	2.72328	307	26357939	26358311	3.23457	280	Distal Intergenic	22	26308166	26334019	25854	2	NM_001018227	-23706	capn2b	capn2b
chr17	45199307	45203297	.	527	.	9.14798	-1	-1	3461	0.73	1.27	45199307	45203297	4.49668	3462	45199329	45203279	4.6513	3439	Intron (NM_001004571/capn3a, intron 1 of 20)	17	45191880	45363385	171506	1	NM_001004571	7428	capn3a	capn3a
chr17	45231699	45232123	.	102	.	4.21245	-1	-1	154	0	0.25	45231715	45232123	2.01426	258	45231699	45231989	2.19819	35	Intron (NM_001004571/capn3a, intron 1 of 20)	17	45191880	45363385	171506	1	NM_001004571	39820	capn3a	capn3a
chr17	45206617	45208332	.	416	.	8.45849	-1	-1	1113	0.52	1	45206728	45208094	4.35962	999	45206617	45208332	4.09887	1116	Intron (NM_001004571/capn3a, intron 1 of 20)	17	45191880	45363385	171506	1	NM_001004571	14738	capn3a	capn3a
chr17	45220232	45228796	.	807	.	11.3291	-1	-1	2087	1.35	1.94	45220232	45228796	4.31234	2082	45220336	45228794	7.01671	1532	Intron (NM_001004571/capn3a, intron 1 of 20)	17	45191880	45363385	171506	1	NM_001004571	28353	capn3a	capn3a
chr17	45211936	45216020	.	750	.	10.5638	-1	-1	174	1.22	1.81	45211936	45216020	5.56219	175	45211937	45216017	5.00162	173	Intron (NM_001004571/capn3a, intron 1 of 20)	17	45191880	45363385	171506	1	NM_001004571	20057	capn3a	capn3a
chr17	45218701	45219467	.	276	.	7.40563	-1	-1	425	0.29	0.67	45218701	45219467	3.75353	429	45218804	45219464	3.6521	319	Intron (NM_001004571/capn3a, intron 1 of 20)	17	45191880	45363385	171506	1	NM_001004571	26822	capn3a	capn3a
chr17	45230575	45231095	.	326	.	7.82879	-1	-1	257	0.37	0.79	45230587	45231095	4.03562	280	45230575	45231092	3.79317	222	Intron (NM_001004571/capn3a, intron 1 of 20)	17	45191880	45363385	171506	1	NM_001004571	38696	capn3a	capn3a
chr17	45241353	45242456	.	102	.	5.70995	-1	-1	748	0	0.25	45241353	45242456	3.11139	748	45241526	45242417	2.59856	575	Intron (NM_001004571/capn3a, intron 1 of 20)	17	45191880	45363385	171506	1	NM_001004571	49474	capn3a	capn3a
chr17	45160279	45161256	.	102	.	5.5163	-1	-1	543	0	0.25	45160279	45161256	3.01795	572	45160740	45161029	2.49835	54	Distal Intergenic	17	45191880	45363385	171506	1	NM_001004571	-30624	capn3a	capn3a
chr17	45204110	45206012	.	983	.	12.0574	-1	-1	875	1.77	2.37	45204110	45206011	5.97642	876	45204116	45206012	6.08102	869	Intron (NM_001004571/capn3a, intron 1 of 20)	17	45191880	45363385	171506	1	NM_001004571	12231	capn3a	capn3a
chr17	45232420	45235562	.	280	.	7.40905	-1	-1	2629	0.3	0.67	45232420	45235516	3.56482	2622	45232427	45235562	3.84423	2629	Intron (NM_001004571/capn3a, intron 1 of 20)	17	45191880	45363385	171506	1	NM_001004571	40541	capn3a	capn3a
chr17	45237038	45237791	.	384	.	8.25339	-1	-1	505	0.46	0.93	45237042	45237714	4.03748	498	45237038	45237791	4.21591	509	Intron (NM_001004571/capn3a, intron 1 of 20)	17	45191880	45363385	171506	1	NM_001004571	45159	capn3a	capn3a
chr17	45210236	45211490	.	230	.	6.90285	-1	-1	372	0.23	0.56	45210239	45211490	3.60734	368	45210236	45211483	3.29551	373	Intron (NM_001004571/capn3a, intron 1 of 20)	17	45191880	45363385	171506	1	NM_001004571	18357	capn3a	capn3a
chr17	45240121	45240863	.	221	.	6.78536	-1	-1	334	0.22	0.53	45240121	45240859	3.0978	329	45240139	45240863	3.68756	322	Intron (NM_001004571/capn3a, intron 1 of 20)	17	45191880	45363385	171506	1	NM_001004571	48242	capn3a	capn3a
chr17	45196102	45198737	.	370	.	8.11046	-1	-1	808	0.44	0.89	45196115	45198737	3.99158	797	45196102	45198735	4.11888	806	Intron (NM_001004571/capn3a, intron 1 of 20)	17	45191880	45363385	171506	1	NM_001004571	4223	capn3a	capn3a
chr17	45229379	45230270	.	374	.	8.11533	-1	-1	220	0.44	0.9	45229379	45230270	3.97344	219	45229391	45230172	4.14189	209	Intron (NM_001004571/capn3a, intron 1 of 20)	17	45191880	45363385	171506	1	NM_001004571	37500	capn3a	capn3a
chr17	45193083	45193635	.	102	.	5.89152	-1	-1	153	0	0.25	45193084	45193634	2.86993	149	45193083	45193635	3.02159	156	Promoter (1-2kb)	17	45191880	45363385	171506	1	NM_001004571	1204	capn3a	capn3a
chr17	45238464	45239586	.	102	.	5.81381	-1	-1	760	0	0.25	45239051	45239579	2.90878	175	45238464	45239586	2.90503	759	Intron (NM_001004571/capn3a, intron 1 of 20)	17	45191880	45363385	171506	1	NM_001004571	46585	capn3a	capn3a
chr17	45194228	45195734	.	102	.	5.52797	-1	-1	672	0	0.25	45194228	45195734	2.71789	670	45194230	45195731	2.81008	672	Promoter (2-3kb)	17	45191880	45363385	171506	1	NM_001004571	2349	capn3a	capn3a
chr17	45217280	45218302	.	102	.	5.55805	-1	-1	461	0	0.25	45217280	45218255	2.76549	263	45217503	45218302	2.79256	436	Intron (NM_001004571/capn3a, intron 1 of 20)	17	45191880	45363385	171506	1	NM_001004571	25401	capn3a	capn3a
chr16	36260339	36261309	.	243	.	7.08968	-1	-1	523	0.25	0.59	36260559	36261141	3.22623	343	36260339	36261309	3.86345	484	Distal Intergenic	16	36159251	36188051	28801	2	NM_001135108	-72289	capn7	capn7
chr16	36242382	36244966	.	227	.	6.9336	-1	-1	1624	0.23	0.55	36242382	36244966	4.30417	1524	36243976	36244283	2.62943	131	Distal Intergenic	16	36159251	36188051	28801	2	NM_001135108	-54332	capn7	capn7
chr16	36364408	36367857	.	1000	.	12.4393	-1	-1	1477	1.85	2.44	36364700	36367857	7.01842	673	36364408	36367825	5.42087	1370	Distal Intergenic	16	36159251	36188051	28801	2	NM_001135108	-176358	capn7	capn7
chr16	36350332	36350796	.	205	.	6.52407	-1	-1	340	0.2	0.5	36350448	36350796	3.282	323	36350332	36350714	3.24207	241	Distal Intergenic	16	36159251	36188051	28801	2	NM_001135108	-162282	capn7	capn7
chr16	36394849	36395843	.	247	.	7.24356	-1	-1	387	0.25	0.6	36394849	36395122	2.70129	84	36394919	36395843	4.54227	621	Distal Intergenic	16	36159251	36188051	28801	2	NM_001135108	-206799	capn7	capn7
chr16	36355123	36357574	.	204	.	6.47618	-1	-1	955	0.2	0.49	36355193	36357574	3.46639	863	36355123	36357530	3.00979	978	Distal Intergenic	16	36159251	36188051	28801	2	NM_001135108	-167073	capn7	capn7
chr16	36358984	36359770	.	102	.	4.87071	-1	-1	299	0	0.25	36358984	36359706	2.50758	230	36359269	36359770	2.36313	84	Distal Intergenic	16	36159251	36188051	28801	2	NM_001135108	-170934	capn7	capn7
chr16	36208635	36209342	.	222	.	6.8518	-1	-1	274	0.22	0.54	36208664	36209342	4.11001	274	36208635	36208971	2.74179	245	Distal Intergenic	16	36159251	36188051	28801	2	NM_001135108	-20585	capn7	capn7
chr16	36414853	36415294	.	102	.	6.15801	-1	-1	265	0	0.25	36414976	36415294	2.43702	166	36414853	36415253	3.72099	242	Distal Intergenic	16	36159251	36188051	28801	2	NM_001135108	-226803	capn7	capn7
chr16	36339074	36339554	.	205	.	6.5393	-1	-1	274	0.2	0.49	36339099	36339554	3.15768	282	36339074	36339529	3.38162	242	Distal Intergenic	16	36159251	36188051	28801	2	NM_001135108	-151024	capn7	capn7
chr16	36357817	36358474	.	102	.	5.36558	-1	-1	223	0	0.25	36358045	36358474	2.80834	182	36357817	36358470	2.55724	36	Distal Intergenic	16	36159251	36188051	28801	2	NM_001135108	-169767	capn7	capn7
chr22	26578451	26580017	.	102	.	5.95489	-1	-1	1290	0	0.25	26578451	26580017	2.90798	1523	26579219	26579859	3.04691	290	Distal Intergenic	22	26587766	26612710	24945	1	NM_001244080	-7749	capn8	capn8
chr2	54055185	54056162	.	468	.	8.795	-1	-1	431	0.62	1.13	54055242	54056162	4.00326	42	54055185	54056048	4.79174	763	Distal Intergenic	2	54218470	54224927	6458	1	NM_001017676	-162308	capsla	capsla
chr8	27788830	27789735	.	203	.	6.45987	-1	-1	493	0.2	0.49	27788865	27789646	3.17234	102	27788830	27789735	3.28753	849	Promoter (<=1kb)	8	27788835	27798350	9516	1	NM_001006663	0	capza1b	capza1b
chr8	27759789	27760205	.	226	.	6.85419	-1	-1	183	0.23	0.55	27759808	27760205	3.50259	241	27759789	27760152	3.3516	107	Distal Intergenic	8	27788835	27798350	9516	1	NM_001006663	-28630	capza1b	capza1b
chr22	111278	111687	.	208	.	6.56666	-1	-1	210	0.21	0.5	111278	111544	3.40401	102	111326	111687	3.16265	271	Promoter (<=1kb)	22	97133	111800	14668	2	NM_199935	113	capzb	capzb
chr3	27686889	27687331	.	102	.	5.69445	-1	-1	196	0	0.25	27686932	27687331	2.58072	322	27686889	27687295	3.11373	28	Intron (NM_200562/carhsp1, intron 1 of 3)	3	27667252	27700226	32975	1	NM_200562	19638	carhsp1	carhsp1
chr3	34019864	34020900	.	267	.	7.35486	-1	-1	431	0.28	0.64	34019864	34020900	3.25265	199	34019938	34020817	4.10221	589	Promoter (<=1kb)	3	34019824	34041328	21505	1	NM_001003645	41	carm1	carm1
chr2	38797298	38797691	.	522	.	9.09174	-1	-1	138	0.72	1.26	38797353	38797652	4.16045	84	38797298	38797691	4.93129	137	Intron (NM_001317765/carmil3, intron 2 of 39)	2	38776699	38925038	148340	1	NM_001317765	20600	carmil3	carmil3
chrUn_KN150339v1	65872	66616	.	224	.	6.8229	-1	-1	259	0.23	0.54	65872	66295	3.80286	174	65977	66616	3.02004	239	Distal Intergenic	107	41275	49830	8556	2	NM_001013343	-16043	carnmt1	carnmt1
chr25	19335094	19335621	.	683	.	10.2664	-1	-1	280	1.07	1.65	19335094	19335621	5.66389	352	19335132	19335496	4.60254	171	Distal Intergenic	25	19343889	19345485	1597	2	NM_001017570	9864	cart2	cart2
chr19	42684838	42685240	.	230	.	6.91794	-1	-1	173	0.23	0.55	42684838	42685130	3.02578	187	42684838	42685240	3.89216	160	Distal Intergenic	19	42672095	42674921	2827	2	NM_001082932	-9918	cart4	cart4
chr3	23275778	23277196	.	102	.	6.07063	-1	-1	617	0	0.25	23275778	23277079	2.90798	348	23276052	23277196	3.16265	612	Distal Intergenic	3	23298407	23331406	33000	2	NM_205716	54210	casc3	casc3
chr19	41420000	41420817	.	102	.	6.65623	-1	-1	190	0	0.25	41420079	41420393	2.37485	85	41420000	41420817	4.28138	216	Promoter (<=1kb)	19	41419855	41447104	27250	1	NM_001278180	146	casd1	casd1
chr9	33760723	33762299	.	442	.	9.89901	-1	-1	757	0.57	1.07	33760723	33762299	7.00847	281	33760938	33761979	2.89054	872	Intron (NM_152941/caska, intron 1 of 26)	9	33555937	33799739	243803	2	NM_152941	37440	caska	caska
chr6	59798664	59799502	.	223	.	6.78408	-1	-1	297	0.22	0.54	59798664	59799502	3.4244	278	59798785	59799235	3.35968	196	Distal Intergenic	6	59808953	59891988	83036	1	NM_001142376	-9451	caskb	caskb
chr6	59840015	59840549	.	102	.	6.22884	-1	-1	292	0	0.25	59840015	59840549	2.98099	272	59840074	59840443	3.24785	254	Intron (NM_001142376/caskb, intron 4 of 16)	6	59808953	59891988	83036	1	NM_001142376	31063	caskb	caskb
chr6	59833665	59834789	.	102	.	6.44982	-1	-1	984	0	0.25	59834425	59834746	2.67878	154	59833665	59834789	3.77104	1055	Intron (NM_001142376/caskb, intron 4 of 16)	6	59808953	59891988	83036	1	NM_001142376	24713	caskb	caskb
chr6	59799811	59800464	.	102	.	4.94035	-1	-1	344	0	0.25	59800083	59800464	2.82467	181	59799811	59800115	2.11568	235	Distal Intergenic	6	59808953	59891988	83036	1	NM_001142376	-8489	caskb	caskb
chr3	32893509	32894529	.	454	.	8.72592	-1	-1	349	0.59	1.09	32893509	32894048	4.4835	328	32893530	32894529	4.24242	349	Distal Intergenic	3	32837495	32841814	4320	2	NM_001039980	-51696	casp6b.2	casp6b.2
chr20	24047822	24048492	.	282	.	7.5034	-1	-1	217	0.3	0.68	24047822	24048141	4.16045	153	24047903	24048492	3.34295	200	Promoter (<=1kb)	20	24047892	24056914	9023	1	NM_001014334	0	casp8ap2	casp8ap2
chr1	57332951	57333527	.	315	.	7.67439	-1	-1	257	0.35	0.76	57332951	57333527	3.78223	288	57333033	57333430	3.89216	145	Distal Intergenic	1	57315229	57329039	13811	2	NM_152884	-3913	caspb	caspb
chr1	57448881	57449379	.	102	.	4.95343	-1	-1	118	0	0.25	57449021	57449379	2.22892	14	57448881	57449377	2.72451	83	Distal Intergenic	1	57370656	57376144	5489	2	NM_001145592	-72738	caspbl	caspbl
chr1	57487230	57487739	.	102	.	6.13951	-1	-1	323	0	0.25	57487230	57487739	3.02578	305	57487380	57487710	3.11373	191	Distal Intergenic	1	57370656	57376144	5489	2	NM_001145592	-111087	caspbl	caspbl
chr1	57528189	57528699	.	102	.	5.36835	-1	-1	351	0	0.25	57528189	57528699	2.52197	344	57528352	57528688	2.84638	196	Distal Intergenic	1	57370656	57376144	5489	2	NM_001145592	-152046	caspbl	caspbl
chr1	57408005	57408448	.	228	.	6.92894	-1	-1	190	0.23	0.55	57408156	57408448	2.64756	133	57408005	57408341	4.28138	97	Distal Intergenic	1	57370656	57376144	5489	2	NM_001145592	-31862	caspbl	caspbl
chr1	57534261	57534709	.	254	.	7.21022	-1	-1	224	0.26	0.61	57534293	57534709	3.31806	291	57534261	57534576	3.89216	126	Distal Intergenic	1	57370656	57376144	5489	2	NM_001145592	-158118	caspbl	caspbl
chr1	57385396	57386676	.	303	.	7.61308	-1	-1	592	0.33	0.73	57385682	57386655	3.68674	433	57385396	57386676	3.92634	465	Distal Intergenic	1	57370656	57376144	5489	2	NM_001145592	-9253	caspbl	caspbl
chr1	57432926	57434144	.	102	.	5.70731	-1	-1	610	0	0.25	57432926	57434144	3.50302	623	57433484	57433781	2.20429	39	Distal Intergenic	1	57370656	57376144	5489	2	NM_001145592	-56783	caspbl	caspbl
chr1	57447810	57448385	.	211	.	6.64206	-1	-1	213	0.21	0.51	57447810	57448301	3.02578	125	57447890	57448385	3.61628	221	Distal Intergenic	1	57370656	57376144	5489	2	NM_001145592	-71667	caspbl	caspbl
chr1	57458962	57459574	.	102	.	5.31886	-1	-1	240	0	0.25	57459207	57459574	2.58072	21	57458962	57459573	2.73814	215	Distal Intergenic	1	57370656	57376144	5489	2	NM_001145592	-82819	caspbl	caspbl
chr1	57415858	57416513	.	102	.	5.23809	-1	-1	370	0	0.25	57415951	57416513	2.68289	335	57415858	57416206	2.5552	313	Distal Intergenic	1	57370656	57376144	5489	2	NM_001145592	-39715	caspbl	caspbl
chr7	73537338	73537668	.	102	.	3.67345	-1	-1	272	0	0.25	73537338	73537614	1.67212	269	73537342	73537668	2.00133	272	Distal Intergenic	7	73495918	73530645	34728	2	NM_001076724	-6694	casq1b	casq1b
chr5	11487399	11488015	.	102	.	6.21088	-1	-1	334	0	0.25	11487399	11487981	3.28724	267	11487540	11488015	2.92364	261	Intron (NM_001020815/castor1, intron 8 of 9)	5	11485227	11530791	45565	2	NM_001020815	42776	castor1	castor1
chr5	60469426	60469941	.	390	.	8.33883	-1	-1	176	0.47	0.94	60469426	60469941	4.61784	204	60469428	60469877	3.72099	146	Distal Intergenic	5	60677094	60719092	41999	1	NM_199780	-207153	castor2	castor2
chr5	60692994	60693854	.	265	.	7.2995	-1	-1	655	0.28	0.64	60692994	60693854	3.32474	626	60693549	60693838	3.97476	129	Intron (NM_199780/castor2, intron 2 of 8)	5	60677094	60719092	41999	1	NM_199780	15901	castor2	castor2
chr5	60634631	60635526	.	102	.	5.63249	-1	-1	587	0	0.25	60635057	60635526	2.90798	405	60634631	60635064	2.72451	343	Distal Intergenic	5	60677094	60719092	41999	1	NM_199780	-41568	castor2	castor2
chr9	24512691	24516490	.	903	.	14.6755	-1	-1	2501	1.59	2.18	24512965	24516429	11.372	230	24512691	24516490	3.30347	3158	Intron (NM_001128365/tmeff2a, intron 4 of 9)	9	24412184	24431721	19538	2	NM_001277070	-80971	cavin2a	cavin2a
chr9	24498915	24500257	.	690	.	10.978	-1	-1	193	1.08	1.66	24498916	24500113	7.09237	178	24498915	24500257	3.88562	170	Intron (NM_001128365/tmeff2a, intron 4 of 9)	9	24412184	24431721	19538	2	NM_001277070	-67195	cavin2a	cavin2a
chr9	24462356	24468199	.	908	.	11.6863	-1	-1	3179	1.6	2.19	24462424	24468199	6.35008	4700	24462356	24468089	5.33624	1591	Intron (NM_001128365/tmeff2a, intron 4 of 9)	9	24412184	24431721	19538	2	NM_001277070	-30636	cavin2a	cavin2a
chr9	24484774	24486735	.	278	.	7.42028	-1	-1	1752	0.3	0.67	24486117	24486735	3.75305	473	24484774	24486733	3.66723	1688	Intron (NM_001128365/tmeff2a, intron 4 of 9)	9	24412184	24431721	19538	2	NM_001277070	-53054	cavin2a	cavin2a
chr9	24502154	24506623	.	1000	.	16.3815	-1	-1	2202	2.84	3.41	24502822	24506623	11.3311	420	24502154	24506585	5.0504	2167	Intron (NM_001128365/tmeff2a, intron 4 of 9)	9	24412184	24431721	19538	2	NM_001277070	-70434	cavin2a	cavin2a
chr9	24501223	24501832	.	102	.	6.4541	-1	-1	332	0	0.25	24501223	24501674	3.30759	326	24501490	24501832	3.14651	71	Intron (NM_001128365/tmeff2a, intron 4 of 9)	9	24412184	24431721	19538	2	NM_001277070	-69503	cavin2a	cavin2a
chr9	24507813	24508259	.	102	.	6.11316	-1	-1	220	0	0.25	24507813	24508086	3.36498	214	24507932	24508259	2.74818	107	Intron (NM_001128365/tmeff2a, intron 4 of 9)	9	24412184	24431721	19538	2	NM_001277070	-76093	cavin2a	cavin2a
chr9	24494466	24496231	.	645	.	9.99477	-1	-1	1219	0.99	1.56	24494856	24495970	5.4244	150	24494466	24496231	4.57037	1282	Intron (NM_001128365/tmeff2a, intron 4 of 9)	9	24412184	24431721	19538	2	NM_001277070	-62746	cavin2a	cavin2a
chr9	24492163	24493760	.	102	.	6.49194	-1	-1	1229	0	0.25	24493163	24493760	2.37926	362	24492163	24493561	4.11268	1097	Intron (NM_001128365/tmeff2a, intron 4 of 9)	9	24412184	24431721	19538	2	NM_001277070	-60443	cavin2a	cavin2a
chr9	24487073	24491624	.	984	.	12.4027	-1	-1	1243	1.77	2.37	24487073	24491185	7.4475	1079	24487087	24491624	4.95521	518	Intron (NM_001128365/tmeff2a, intron 4 of 9)	9	24412184	24431721	19538	2	NM_001277070	-55353	cavin2a	cavin2a
chr9	24496823	24498486	.	490	.	9.38731	-1	-1	726	0.66	1.18	24496823	24498486	5.81817	273	24496956	24498024	3.56914	423	Intron (NM_001128365/tmeff2a, intron 4 of 9)	9	24412184	24431721	19538	2	NM_001277070	-65103	cavin2a	cavin2a
chr9	24506897	24507425	.	102	.	6.80408	-1	-1	380	0	0.25	24506897	24507392	4.77073	257	24507086	24507425	2.03335	314	Intron (NM_001128365/tmeff2a, intron 4 of 9)	9	24412184	24431721	19538	2	NM_001277070	-75177	cavin2a	cavin2a
chr9	24511817	24512612	.	293	.	7.54695	-1	-1	237	0.32	0.71	24511817	24512612	4.0116	84	24511818	24512397	3.53535	389	Intron (NM_001128365/tmeff2a, intron 4 of 9)	9	24412184	24431721	19538	2	NM_001277070	-80097	cavin2a	cavin2a
chr24	33723209	33725021	.	608	.	9.66805	-1	-1	576	0.9	1.46	33723343	33724740	4.45784	577	33723209	33725021	5.21021	441	Distal Intergenic	24	33811656	33817205	5550	2	NM_001008579	92184	cavin4b	cavin4b
chr24	33725042	33726670	.	228	.	6.92018	-1	-1	968	0.23	0.55	33725042	33726670	4.22979	708	33725999	33726364	2.69039	271	Distal Intergenic	24	33811656	33817205	5550	2	NM_001008579	90535	cavin4b	cavin4b
chr6	57816310	57817814	.	494	.	9.87392	-1	-1	519	0.67	1.19	57816366	57817814	6.62957	461	57816310	57817749	3.24435	370	Distal Intergenic	6	57637514	57658166	20653	2	NM_001365483	-158145	cbfa2t2	cbfa2t2
chr6	57813569	57814201	.	102	.	4.27613	-1	-1	146	0	0.25	57813800	57814201	1.88937	4	57813569	57814122	2.38676	57	Distal Intergenic	6	57637514	57658166	20653	2	NM_001365483	-155404	cbfa2t2	cbfa2t2
chr6	57833872	57838264	.	1000	.	13.2464	-1	-1	1030	1.96	2.56	57833989	57837599	4.8408	549	57833872	57838264	8.4056	1554	Distal Intergenic	6	57637514	57658166	20653	2	NM_001365483	-175707	cbfa2t2	cbfa2t2
chr6	57847279	57852636	.	876	.	14.4762	-1	-1	2399	1.53	2.11	57847279	57852285	3.24511	1937	57847330	57852636	11.231	771	Distal Intergenic	6	57637514	57658166	20653	2	NM_001365483	-189114	cbfa2t2	cbfa2t2
chr6	57698028	57698715	.	102	.	6.50706	-1	-1	370	0	0.25	57698437	57698715	2.58072	12	57698028	57698570	3.92634	320	Distal Intergenic	6	57637514	57658166	20653	2	NM_001365483	-39863	cbfa2t2	cbfa2t2
chr6	57810774	57813264	.	950	.	11.8992	-1	-1	1661	1.7	2.29	57811584	57813105	5.31448	186	57810774	57813264	6.58472	823	Distal Intergenic	6	57637514	57658166	20653	2	NM_001365483	-152609	cbfa2t2	cbfa2t2
chr6	57827048	57829359	.	565	.	10.1198	-1	-1	1863	0.81	1.36	57827048	57829359	6.51491	431	57827409	57829257	3.60492	1376	Distal Intergenic	6	57637514	57658166	20653	2	NM_001365483	-168883	cbfa2t2	cbfa2t2
chr6	57855767	57857185	.	307	.	8.11552	-1	-1	1221	0.34	0.74	57856149	57857155	5.28724	806	57855767	57857185	2.82828	1255	Distal Intergenic	6	57637514	57658166	20653	2	NM_001365483	-197602	cbfa2t2	cbfa2t2
chr6	57829958	57831734	.	640	.	10.3193	-1	-1	854	0.98	1.54	57829981	57831475	6.29985	263	57829958	57831734	4.01946	1256	Distal Intergenic	6	57637514	57658166	20653	2	NM_001365483	-171793	cbfa2t2	cbfa2t2
chr6	57840689	57845433	.	1000	.	17.0453	-1	-1	2152	3.35	3.95	57840832	57844884	10.1997	1203	57840689	57845433	6.84557	1127	Distal Intergenic	6	57637514	57658166	20653	2	NM_001365483	-182524	cbfa2t2	cbfa2t2
chr6	57818383	57820482	.	368	.	8.16068	-1	-1	1258	0.43	0.89	57819701	57820482	3.46859	204	57818383	57820456	4.69209	994	Distal Intergenic	6	57637514	57658166	20653	2	NM_001365483	-160218	cbfa2t2	cbfa2t2
chr6	57853104	57854139	.	561	.	9.72261	-1	-1	700	0.81	1.35	57853178	57854004	3.72658	509	57853104	57854139	5.99603	817	Distal Intergenic	6	57637514	57658166	20653	2	NM_001365483	-194939	cbfa2t2	cbfa2t2
chr6	57814980	57815959	.	102	.	6.32047	-1	-1	725	0	0.25	57814980	57815708	3.37654	529	57815381	57815959	2.94393	520	Distal Intergenic	6	57637514	57658166	20653	2	NM_001365483	-156815	cbfa2t2	cbfa2t2
chr6	57802997	57805542	.	380	.	8.9534	-1	-1	240	0.46	0.92	57802997	57804783	2.84034	128	57803003	57805542	6.11306	346	Distal Intergenic	6	57637514	57658166	20653	2	NM_001365483	-144832	cbfa2t2	cbfa2t2
chr6	57820974	57825465	.	1000	.	17.6253	-1	-1	2882	3.52	4.07	57821106	57825346	10.8503	694	57820974	57825465	6.77495	1743	Distal Intergenic	6	57637514	57658166	20653	2	NM_001365483	-162809	cbfa2t2	cbfa2t2
chr6	57806067	57809404	.	523	.	9.28986	-1	-1	1157	0.72	1.26	57806067	57809404	5.21404	769	57806426	57809238	4.07582	1187	Distal Intergenic	6	57637514	57658166	20653	2	NM_001365483	-147902	cbfa2t2	cbfa2t2
chr6	57872323	57872886	.	102	.	5.13085	-1	-1	238	0	0.25	57872391	57872845	2.8598	172	57872323	57872886	2.27105	236	Distal Intergenic	6	57637514	57658166	20653	2	NM_001365483	-214158	cbfa2t2	cbfa2t2
chr6	57685000	57685589	.	102	.	6.3942	-1	-1	309	0	0.25	57685000	57685410	2.50204	210	57685279	57685589	3.89216	129	Distal Intergenic	6	57637514	57658166	20653	2	NM_001365483	-26835	cbfa2t2	cbfa2t2
chr6	57862045	57864699	.	695	.	11.3271	-1	-1	994	1.09	1.67	57862242	57864699	7.63262	556	57862045	57864587	3.6945	771	Distal Intergenic	6	57637514	57658166	20653	2	NM_001365483	-203880	cbfa2t2	cbfa2t2
chr18	22940572	22945425	.	1000	.	21.6753	-1	-1	1646	4.87	5	22940580	22945425	12.2401	644	22940572	22945349	9.43523	1107	Intron (NM_200787/gnao1a, intron 4 of 7)	18	23005047	23082244	77198	1	NM_199209	-59622	cbfb	cbfb
chr18	23036485	23042212	.	716	.	10.304	-1	-1	2803	1.14	1.73	23036571	23041763	5.17363	1400	23036485	23042212	5.13041	4121	Intron (NM_199209/cbfb, intron 3 of 5)	18	23005047	23082244	77198	1	NM_199209	31439	cbfb	cbfb
chr18	23017783	23018372	.	560	.	11.6945	-1	-1	337	0.81	1.35	23018027	23018372	8.84817	106	23017783	23018156	2.84638	325	Intron (NM_199209/cbfb, intron 3 of 5)	18	23005047	23082244	77198	1	NM_199209	12737	cbfb	cbfb
chr15	23272782	23273758	.	357	.	8.03026	-1	-1	535	0.42	0.86	23272885	23273758	3.92306	510	23272782	23273382	4.1072	457	Promoter (<=1kb)	15	23272835	23330133	57299	1	NM_001007330	0	cbl	cbl
chr15	23298379	23299145	.	407	.	8.35831	-1	-1	312	0.5	0.98	23298418	23299101	4.24323	366	23298379	23299145	4.11508	220	Intron (NM_001007330/cbl, intron 2 of 15)	15	23272835	23330133	57299	1	NM_001007330	25545	cbl	cbl
chr16	25830226	25831309	.	102	.	6.49349	-1	-1	692	0	0.25	25830226	25831309	4.06793	827	25830538	25830851	2.42556	245	Distal Intergenic	16	25846069	25885787	39719	1	NM_001128252	-14760	cblc	cblc
chr16	25832872	25833814	.	102	.	6.2631	-1	-1	541	0	0.25	25833271	25833571	2.45219	187	25832872	25833814	3.81091	496	Distal Intergenic	16	25846069	25885787	39719	1	NM_001128252	-12255	cblc	cblc
chr16	25876365	25876941	.	102	.	5.12722	-1	-1	272	0	0.25	25876514	25876833	2.61836	90	25876365	25876941	2.50886	305	Intron (NM_001128252/cblc, intron 9 of 10)	16	25846069	25885787	39719	1	NM_001128252	30297	cblc	cblc
chr18	18206275	18209527	.	1000	.	15.9784	-1	-1	1184	2.72	3.31	18206768	18209527	10.9416	336	18206275	18209426	5.03677	1302	Distal Intergenic	18	18115217	18120961	5745	1	NM_001002520	91059	cbln1	cbln1
chr18	18153443	18154218	.	573	.	9.44101	-1	-1	495	0.83	1.38	18153695	18154186	4.92168	313	18153443	18154218	4.51933	426	Distal Intergenic	18	18115217	18120961	5745	1	NM_001002520	38227	cbln1	cbln1
chr18	18179595	18180504	.	102	.	5.25888	-1	-1	222	0	0.25	18179595	18179920	2.35908	24	18179769	18180504	2.8998	247	Distal Intergenic	18	18115217	18120961	5745	1	NM_001002520	64379	cbln1	cbln1
chr18	18211081	18211714	.	319	.	7.88488	-1	-1	339	0.36	0.77	18211081	18211698	4.63703	242	18211281	18211714	3.24785	236	Distal Intergenic	18	18115217	18120961	5745	1	NM_001002520	95865	cbln1	cbln1
chr18	18151221	18152418	.	102	.	6.41289	-1	-1	497	0	0.25	18151221	18151496	3.48925	176	18151282	18152418	2.92364	758	Distal Intergenic	18	18115217	18120961	5745	1	NM_001002520	36005	cbln1	cbln1
chr18	18150190	18150681	.	207	.	6.57405	-1	-1	251	0.2	0.5	18150190	18150681	2.80178	338	18150202	18150655	3.77227	153	Distal Intergenic	18	18115217	18120961	5745	1	NM_001002520	34974	cbln1	cbln1
chr7	4092401	4093133	.	906	.	12.4824	-1	-1	534	1.6	2.18	4092420	4093133	8.20098	584	4092401	4093117	4.28138	465	Distal Intergenic	7	4153687	4158674	4988	2	NM_001293704	65541	cbln11	cbln11
chr7	4087833	4088572	.	102	.	5.51608	-1	-1	246	0	0.25	4087833	4088501	2.68289	123	4088170	4088572	2.83319	32	Distal Intergenic	7	4153687	4158674	4988	2	NM_001293704	70102	cbln11	cbln11
chr24	15905939	15907772	.	266	.	7.90671	-1	-1	914	0.28	0.64	15905939	15907772	5.6065	410	15906533	15906936	2.30021	22	Distal Intergenic	24	15501040	15503587	2548	2	NM_001098738	-402353	cbln2b	cbln2b
chr24	15861055	15861659	.	102	.	6.06028	-1	-1	293	0	0.25	15861268	15861659	3.31806	69	15861055	15861627	2.74222	305	Distal Intergenic	24	15501040	15503587	2548	2	NM_001098738	-357469	cbln2b	cbln2b
chr24	15848003	15849408	.	217	.	6.75955	-1	-1	867	0.22	0.52	15848003	15849408	3.70421	778	15848733	15849205	3.05534	227	Distal Intergenic	24	15501040	15503587	2548	2	NM_001098738	-344417	cbln2b	cbln2b
chr24	15841104	15841600	.	102	.	6.28408	-1	-1	306	0	0.25	15841147	15841600	3.61596	327	15841104	15841513	2.66812	243	Distal Intergenic	24	15501040	15503587	2548	2	NM_001098738	-337518	cbln2b	cbln2b
chr24	15419577	15425043	.	1000	.	14.3063	-1	-1	1946	1.96	2.57	15419618	15424993	10.0681	1278	15419577	15425043	4.23816	1526	Distal Intergenic	24	15501040	15503587	2548	2	NM_001098738	78544	cbln2b	cbln2b
chr24	15483986	15486988	.	421	.	8.58307	-1	-1	1531	0.53	1.01	15483986	15486988	4.73938	1231	15484905	15486349	3.84369	912	Distal Intergenic	24	15501040	15503587	2548	2	NM_001098738	16599	cbln2b	cbln2b
chr24	15846336	15847121	.	205	.	6.52737	-1	-1	592	0.2	0.5	15846336	15847058	3.02969	569	15846690	15847121	3.49768	261	Distal Intergenic	24	15501040	15503587	2548	2	NM_001098738	-342750	cbln2b	cbln2b
chr24	15789134	15790088	.	539	.	9.55794	-1	-1	384	0.76	1.3	15789280	15789793	5.69449	231	15789134	15790088	3.86345	392	Distal Intergenic	24	15501040	15503587	2548	2	NM_001098738	-285548	cbln2b	cbln2b
chr24	15644236	15647549	.	799	.	12.5923	-1	-1	784	1.33	1.93	15644236	15647549	8.94111	237	15645258	15647399	3.65124	412	Distal Intergenic	24	15501040	15503587	2548	2	NM_001098738	-140650	cbln2b	cbln2b
chr24	15382594	15388476	.	606	.	9.64954	-1	-1	1030	0.9	1.46	15382594	15388476	4.73389	882	15382623	15388465	4.91565	1150	Distal Intergenic	24	15501040	15503587	2548	2	NM_001098738	115111	cbln2b	cbln2b
chr24	15781590	15783637	.	221	.	6.7742	-1	-1	836	0.22	0.53	15781590	15783380	3.88366	847	15782323	15783637	2.89054	93	Distal Intergenic	24	15501040	15503587	2548	2	NM_001098738	-278004	cbln2b	cbln2b
chr24	15777919	15781084	.	786	.	10.7646	-1	-1	1815	1.3	1.89	15778004	15781084	5.05924	2230	15777919	15780804	5.70534	1315	Distal Intergenic	24	15501040	15503587	2548	2	NM_001098738	-274333	cbln2b	cbln2b
chr24	15814471	15817994	.	1000	.	14.6195	-1	-1	3033	2.4	2.98	15814632	15817994	5.28724	2724	15814471	15817956	9.33227	823	Distal Intergenic	24	15501040	15503587	2548	2	NM_001098738	-310885	cbln2b	cbln2b
chr24	15525484	15526628	.	102	.	6.19086	-1	-1	614	0	0.25	15525484	15526628	2.71195	272	15526239	15526547	3.47891	202	Distal Intergenic	24	15501040	15503587	2548	2	NM_001098738	-21898	cbln2b	cbln2b
chr24	15681377	15685667	.	1000	.	13.8267	-1	-1	1136	2.39	2.97	15681377	15685035	7.04171	1186	15681532	15685667	6.78496	200	Distal Intergenic	24	15501040	15503587	2548	2	NM_001098738	-177791	cbln2b	cbln2b
chr24	15623954	15629575	.	1000	.	24.2251	-1	-1	2411	5	5	15623954	15629575	10.7425	896	15624094	15629439	13.4826	803	Distal Intergenic	24	15501040	15503587	2548	2	NM_001098738	-120368	cbln2b	cbln2b
chr23	38084088	38084762	.	217	.	6.75792	-1	-1	119	0.22	0.52	38084095	38084364	2.86576	23	38084088	38084762	3.89216	209	Distal Intergenic	23	38023604	38042886	19283	1	NM_001110391	60485	cbln4	cbln4
chr7	73168723	73169202	.	102	.	5.23217	-1	-1	280	0	0.25	73168723	73169038	1.97355	299	73168782	73169202	3.25862	202	Distal Intergenic	7	73225565	73226938	1374	1	NM_001327749	-56363	cbln6	cbln6
chr7	73243985	73244526	.	102	.	6.28245	-1	-1	252	0	0.25	73244017	73244474	2.74165	192	73243985	73244526	3.5408	281	Distal Intergenic	7	73231384	73233805	2422	1	NM_001110109	12602	cbln8	cbln8
chr7	73289490	73292457	.	266	.	7.33516	-1	-1	1617	0.28	0.64	73289877	73290740	4.05635	290	73289490	73292457	3.27881	2558	Distal Intergenic	7	73231384	73233805	2422	1	NM_001110109	58107	cbln8	cbln8
chr7	73246087	73250120	.	1000	.	16.3053	-1	-1	1022	2.96	3.55	73246087	73250005	10.7517	547	73246765	73250120	5.55365	1131	Distal Intergenic	7	73231384	73233805	2422	1	NM_001110109	14704	cbln8	cbln8
chr7	73287428	73289279	.	1000	.	13.5303	-1	-1	1402	2.28	2.87	73287820	73289279	7.34187	287	73287428	73289202	6.18845	1176	Distal Intergenic	7	73231384	73233805	2422	1	NM_001110109	56045	cbln8	cbln8
chr7	73286164	73287064	.	243	.	7.07231	-1	-1	550	0.25	0.59	73286722	73287055	3.16197	216	73286164	73287064	3.91034	327	Distal Intergenic	7	73231384	73233805	2422	1	NM_001110109	54781	cbln8	cbln8
chr7	73293033	73297187	.	730	.	10.41	-1	-1	1164	1.18	1.76	73293579	73296443	5.19791	1346	73293033	73297187	5.21205	437	Distal Intergenic	7	73231384	73233805	2422	1	NM_001110109	61650	cbln8	cbln8
chr20	23693800	23694519	.	348	.	8.34752	-1	-1	371	0.41	0.84	23693800	23694519	5.22466	447	23693925	23694471	3.12286	170	Distal Intergenic	20	23751732	23758204	6473	2	NM_205656	63685	cbr4	cbr4
chr3	23930005	23930711	.	102	.	6.0092	-1	-1	325	0	0.25	23930233	23930711	3.02578	62	23930005	23930661	2.98342	360	Promoter (<=1kb)	3	23929917	23941033	11117	1	NM_199746	89	cbx1a	cbx1a
chr3	10230325	10231824	.	294	.	8.44857	-1	-1	576	0.32	0.71	10230731	10231586	2.25996	159	10230325	10231824	6.18861	329	Distal Intergenic	3	10182822	10195443	12622	1	NM_194373	47504	cbx2	cbx2
chr3	10231854	10234163	.	233	.	7.00683	-1	-1	1214	0.24	0.56	10231854	10234163	4.16045	1615	10232475	10232825	2.84638	193	Distal Intergenic	3	10182822	10195443	12622	1	NM_194373	49033	cbx2	cbx2
chr3	10256484	10257586	.	231	.	6.91794	-1	-1	347	0.23	0.56	10256845	10257185	3.02578	123	10256484	10257586	3.89216	210	Distal Intergenic	3	10182822	10195443	12622	1	NM_194373	73663	cbx2	cbx2
chr3	10063616	10064295	.	353	.	8.04	-1	-1	364	0.41	0.85	10063620	10064044	3.60213	116	10063616	10064295	4.43787	609	Distal Intergenic	3	10182822	10195443	12622	1	NM_194373	-118527	cbx2	cbx2
chr3	10057069	10063021	.	1000	.	19.3895	-1	-1	1257	4.03	4.59	10057069	10062951	12.3367	568	10057084	10063021	7.05277	608	Distal Intergenic	3	10182822	10195443	12622	1	NM_194373	-119801	cbx2	cbx2
chr3	10154793	10160565	.	1000	.	14.532	-1	-1	3641	2.46	3.06	10154823	10160206	5.72826	3661	10154793	10160565	8.80371	1341	Distal Intergenic	3	10182822	10195443	12622	1	NM_194373	-22257	cbx2	cbx2
chr3	10034789	10035258	.	730	.	10.4376	-1	-1	219	1.18	1.76	10034789	10035095	5.50633	200	10034941	10035258	4.93129	86	Distal Intergenic	3	10182822	10195443	12622	1	NM_194373	-147564	cbx2	cbx2
chr3	10248240	10249632	.	363	.	8.47481	-1	-1	360	0.43	0.87	10248240	10248678	3.02578	231	10248306	10249632	5.44903	424	Distal Intergenic	3	10182822	10195443	12622	1	NM_194373	65419	cbx2	cbx2
chr3	10234357	10235079	.	102	.	7.13075	-1	-1	428	0	0.25	10234656	10235079	4.9169	228	10234357	10234930	2.21385	330	Distal Intergenic	3	10182822	10195443	12622	1	NM_194373	51536	cbx2	cbx2
chr19	18672239	18673170	.	102	.	6.36607	-1	-1	381	0	0.25	18672260	18672745	2.98099	375	18672239	18673170	3.38508	367	Promoter (<=1kb)	19	18669746	18672871	3126	2	NM_001045402	0	cbx3a	cbx3a
chr3	18378300	18379729	.	102	.	5.59686	-1	-1	315	0	0.25	18378300	18378582	2.68618	152	18378573	18379729	2.91068	206	Distal Intergenic	3	18406358	18413224	6867	1	NM_205749	-26629	cbx4	cbx4
chr3	18374936	18375857	.	208	.	6.55177	-1	-1	349	0.21	0.5	18374936	18375857	3.50486	243	18375337	18375707	3.04691	55	Distal Intergenic	3	18406358	18413224	6867	1	NM_205749	-30501	cbx4	cbx4
chr3	18406075	18407072	.	488	.	8.96879	-1	-1	355	0.66	1.18	18406378	18407072	4.70312	121	18406075	18407005	4.26567	286	Promoter (<=1kb)	3	18406358	18413224	6867	1	NM_205749	0	cbx4	cbx4
chr23	36206284	36207081	.	232	.	6.93114	-1	-1	453	0.23	0.56	36206284	36207081	3.71868	306	36206469	36206949	3.21246	415	Promoter (<=1kb)	23	36199356	36207203	7848	2	NM_001080184	122	cbx5	cbx5
chr22	29093516	29094476	.	102	.	5.79242	-1	-1	230	0	0.25	29093664	29094476	2.52802	109	29093516	29094149	3.2644	204	Distal Intergenic	22	29128511	29133860	5350	2	NM_001003768	39384	cbx6a	cbx6a
chr22	29082992	29083822	.	102	.	5.0446	-1	-1	483	0	0.25	29083546	29083822	2.43083	35	29082992	29083643	2.61377	377	Distal Intergenic	22	29128511	29133860	5350	2	NM_001003768	50038	cbx6a	cbx6a
chr22	29084909	29085199	.	206	.	6.53421	-1	-1	184	0.2	0.5	29084910	29085199	3.60027	199	29084909	29085198	2.93394	168	Distal Intergenic	22	29128511	29133860	5350	2	NM_001003768	48661	cbx6a	cbx6a
chr22	29046953	29047499	.	102	.	4.60873	-1	-1	247	0	0.25	29047075	29047499	2.25183	213	29046953	29047248	2.3569	159	Distal Intergenic	22	29128511	29133860	5350	2	NM_001003768	86361	cbx6a	cbx6a
chr22	29108865	29109801	.	102	.	5.54304	-1	-1	582	0	0.25	29109361	29109801	3.00244	359	29108865	29109700	2.5406	310	Distal Intergenic	22	29128511	29133860	5350	2	NM_001003768	24059	cbx6a	cbx6a
chr22	29032935	29034754	.	452	.	9.3406	-1	-1	857	0.58	1.09	29032935	29034746	6.03713	253	29032969	29034754	3.30347	1412	Distal Intergenic	22	29128511	29133860	5350	2	NM_001003768	99106	cbx6a	cbx6a
chr3	24855573	24856787	.	339	.	8.02029	-1	-1	636	0.39	0.82	24855573	24856184	3.3497	235	24855628	24856787	4.67059	982	Promoter (<=1kb)	3	24855597	24864068	8472	1	NM_001017853	0	cbx7a	cbx7a
chr6	21866623	21868751	.	102	.	4.98996	-1	-1	368	0	0.25	21866623	21867026	2.02592	399	21866780	21868751	2.96404	180	Distal Intergenic	6	21888011	21891310	3300	1	NM_001024415	-19260	cbx8b	cbx8b
chr6	21870201	21870905	.	102	.	6.11147	-1	-1	176	0	0.25	21870228	21870905	2.93795	100	21870201	21870759	3.17352	225	Distal Intergenic	6	21888011	21891310	3300	1	NM_001024415	-17106	cbx8b	cbx8b
chr13	18255717	18256567	.	102	.	6.44807	-1	-1	600	0	0.25	18255717	18256474	1.94241	531	18255979	18256567	4.50566	407	Intron (NM_001145599/ccar1, intron 7 of 24)	13	18235307	18304094	68788	1	NM_001145599	20411	ccar1	ccar1
chr21	10561925	10563030	.	290	.	7.58278	-1	-1	811	0.31	0.7	10561930	10562943	3.35503	827	10561925	10563030	4.22775	791	Intron (NM_001163923/ccbe1, intron 8 of 10)	21	10485046	10584300	99255	1	NM_001163923	76880	ccbe1	ccbe1
chr21	10407991	10413904	.	1000	.	12.6179	-1	-1	1217	1.9	2.5	10408045	10413897	7.29088	967	10407991	10413904	5.32704	1414	Distal Intergenic	21	10485046	10584300	99255	1	NM_001163923	-71142	ccbe1	ccbe1
chr21	10431178	10431596	.	204	.	6.48935	-1	-1	142	0.2	0.49	10431178	10431547	3.08241	84	10431249	10431596	3.40694	130	Distal Intergenic	21	10485046	10584300	99255	1	NM_001163923	-53450	ccbe1	ccbe1
chr21	10463799	10468308	.	1000	.	14.4298	-1	-1	3171	1.94	2.53	10463907	10468308	3.97647	2939	10463799	10467534	10.4533	369	Distal Intergenic	21	10485046	10584300	99255	1	NM_001163923	-16738	ccbe1	ccbe1
chr25	13561622	13562631	.	303	.	7.67246	-1	-1	618	0.33	0.73	13562023	13562631	3.3497	161	13561622	13562584	4.32276	675	Distal Intergenic	25	13566210	13571823	5614	1	NM_001006061	-3579	ccdc113	ccdc113
chr23	19250714	19251311	.	102	.	6.1097	-1	-1	208	0	0.25	19250714	19251037	2.95647	103	19250730	19251311	3.15323	297	Distal Intergenic	23	19271901	19274981	3081	1	NM_001013295	-20590	ccdc115	ccdc115
chr16	16621768	16622311	.	102	.	4.98997	-1	-1	263	0	0.25	16621829	16622311	2.25183	446	16621768	16622200	2.73814	20	Promoter (<=1kb)	16	16621807	16646153	24347	1	NM_001003589	0	ccdc12	ccdc12
chr16	16613298	16614057	.	102	.	5.17736	-1	-1	371	0	0.25	16613298	16613720	2.54734	115	16613708	16614057	2.63002	218	Distal Intergenic	16	16621807	16646153	24347	1	NM_001003589	-7750	ccdc12	ccdc12
chr16	16605218	16605773	.	264	.	7.27875	-1	-1	179	0.28	0.64	16605218	16605644	3.32478	189	16605238	16605773	3.95397	150	Distal Intergenic	16	16621807	16646153	24347	1	NM_001003589	-16034	ccdc12	ccdc12
chr11	25344409	25345129	.	274	.	7.4892	-1	-1	453	0.29	0.66	25344409	25345129	3.02575	433	25344413	25345121	4.46345	470	Distal Intergenic	11	25358420	25380967	22548	1	NM_001077451	-13291	ccdc120	ccdc120
chr19	20579558	20580137	.	205	.	6.52568	-1	-1	346	0.2	0.49	20579835	20580137	3.07537	64	20579558	20579985	3.45031	351	Promoter (<=1kb)	19	20579567	20592679	13113	1	NM_001045403	0	ccdc126	ccdc126
chr22	26228716	26230215	.	213	.	6.71894	-1	-1	1198	0.21	0.51	26229741	26230215	2.84982	221	26228716	26230096	3.86912	1151	Promoter (1-2kb)	22	26219528	26231666	12139	2	NM_205595	1451	ccdc130	ccdc130
chr7	71126145	71126732	.	102	.	5.09454	-1	-1	398	0	0.25	71126156	71126732	2.61694	373	71126145	71126696	2.4776	412	Intron (NM_001006020/ccdc149a, intron 10 of 11)	7	71111414	71143491	32078	2	NM_001006020	16759	ccdc149a	ccdc149a
chr15	23179205	23181883	.	736	.	10.5154	-1	-1	1336	1.19	1.77	23179205	23181883	5.66923	232	23179729	23181815	4.84617	1780	Distal Intergenic	15	23264952	23271297	6346	2	NM_001111210	89414	ccdc153	ccdc153
chr15	23023734	23024245	.	102	.	4.13737	-1	-1	328	0	0.25	23023734	23024241	1.97355	401	23023865	23024245	2.16382	124	Distal Intergenic	15	23264952	23271297	6346	2	NM_001111210	247052	ccdc153	ccdc153
chr13	33158041	33159028	.	508	.	9.19485	-1	-1	191	0.69	1.23	33158041	33159028	5.23387	194	33158094	33158495	3.96098	135	Intron (NM_001145573/ccdc28b, intron 4 of 5)	13	33151645	33163203	11559	1	NM_001145573	6397	ccdc28b	ccdc28b
chr11	4333060	4333844	.	102	.	5.89477	-1	-1	250	0	0.25	4333365	4333844	2.37926	13	4333060	4333523	3.51551	183	Distal Intergenic	11	4129421	4156386	26966	2	NM_001020570	-176675	ccdc3b	ccdc3b
chr11	4320314	4321061	.	319	.	7.75232	-1	-1	421	0.36	0.77	4320420	4320781	3.69176	192	4320314	4321061	4.06056	545	Distal Intergenic	11	4129421	4156386	26966	2	NM_001020570	-163929	ccdc3b	ccdc3b
chr11	4138173	4138821	.	102	.	6.38163	-1	-1	326	0	0.25	4138173	4138456	3.54977	225	4138365	4138821	2.83186	236	Intron (NM_001020570/ccdc3b, intron 2 of 3)	11	4129421	4156386	26966	2	NM_001020570	17565	ccdc3b	ccdc3b
chr11	4232218	4232885	.	420	.	8.62177	-1	-1	381	0.52	1.01	4232373	4232658	3.43671	177	4232218	4232885	5.18506	430	Distal Intergenic	11	4129421	4156386	26966	2	NM_001020570	-75833	ccdc3b	ccdc3b
chr11	4123246	4123801	.	102	.	6.25849	-1	-1	280	0	0.25	4123394	4123793	2.49355	262	4123246	4123801	3.76494	151	Distal Intergenic	11	4129421	4156386	26966	2	NM_001020570	32585	ccdc3b	ccdc3b
chr11	4318956	4319650	.	102	.	5.77628	-1	-1	288	0	0.25	4319372	4319650	2.75317	55	4318956	4319482	3.02311	105	Distal Intergenic	11	4129421	4156386	26966	2	NM_001020570	-162571	ccdc3b	ccdc3b
chr6	21807444	21808010	.	102	.	6.10245	-1	-1	67	0	0.25	21807444	21808010	3.08241	42	21807480	21807777	3.02004	57	Intron (NM_001271813/ccdc40, intron 17 of 19)	6	21779808	21821089	41282	1	NM_001271813	27637	ccdc40	ccdc40
chr6	21828797	21829642	.	237	.	6.98497	-1	-1	430	0.24	0.57	21828797	21829147	3.48202	187	21828803	21829642	3.50295	667	Distal Intergenic	6	21779808	21821089	41282	1	NM_001271813	48990	ccdc40	ccdc40
chr3	31583371	31584023	.	327	.	7.89503	-1	-1	299	0.37	0.79	31583596	31584023	4.53868	259	31583371	31583854	3.35635	114	Promoter (<=1kb)	3	31574545	31583939	9395	2	NM_001004551	0	ccdc47	ccdc47
chr3	31564512	31565086	.	231	.	6.91578	-1	-1	355	0.23	0.56	31564512	31565086	3.82101	335	31564624	31564987	3.09477	263	Distal Intergenic	3	31574545	31583939	9395	2	NM_001004551	18853	ccdc47	ccdc47
chr21	21237507	21238371	.	102	.	6.44346	-1	-1	442	0	0.25	21237507	21237881	3.04767	258	21237706	21238371	3.39579	427	Intron (NM_001077166/ccdc61, intron 10 of 12)	21	21227352	21241197	13846	1	NM_001077166	10156	ccdc61	ccdc61
chr21	21242730	21243167	.	365	.	8.38221	-1	-1	140	0.43	0.88	21242731	21243156	5.09468	170	21242730	21243167	3.28753	110	Distal Intergenic	21	21227352	21241197	13846	1	NM_001077166	15379	ccdc61	ccdc61
chr10	44633903	44635084	.	458	.	8.70736	-1	-1	936	0.6	1.11	44633903	44634999	4.42408	872	44634511	44635084	4.28328	392	Promoter (<=1kb)	10	44619646	44634003	14358	2	NM_001002377	0	ccdc62	ccdc62
chr17	20674971	20676052	.	102	.	6.3317	-1	-1	754	0	0.25	20675667	20676031	3.16905	249	20674971	20676052	3.16265	563	Promoter (<=1kb)	17	20654129	20676062	21934	2	NM_199985	10	ccdc6a	ccdc6a
chr17	20715937	20721668	.	629	.	9.88555	-1	-1	2838	0.96	1.52	20716331	20721123	5.35283	427	20715937	20721668	4.53272	4856	Distal Intergenic	17	20654129	20676062	21934	2	NM_199985	-39876	ccdc6a	ccdc6a
chr17	20782058	20782872	.	381	.	8.49047	-1	-1	404	0.46	0.92	20782404	20782872	5.09468	104	20782058	20782446	3.39579	358	Distal Intergenic	17	20654129	20676062	21934	2	NM_199985	-105997	ccdc6a	ccdc6a
chr12	7763378	7764490	.	319	.	7.79161	-1	-1	207	0.36	0.77	7763378	7764490	4.29393	226	7763380	7763761	3.49768	187	Distal Intergenic	12	7575806	7604997	29192	2	NM_200241	-158382	ccdc6b	ccdc6b
chr12	7684842	7685337	.	102	.	4.8627	-1	-1	199	0	0.25	7685014	7685337	2.80219	155	7684842	7685213	2.06051	71	Distal Intergenic	12	7575806	7604997	29192	2	NM_200241	-79846	ccdc6b	ccdc6b
chr9	34227088	34227561	.	102	.	6.43272	-1	-1	269	0	0.25	34227209	34227561	3.02578	263	34227088	34227508	3.40694	154	Distal Intergenic	9	34279971	34304024	24054	1	NM_001007198	-52410	ccdc80	ccdc80
chr21	40656845	40658880	.	1000	.	12.8153	-1	-1	1243	1.89	2.49	40657282	40658880	7.77282	660	40656845	40658665	5.04244	1389	Distal Intergenic	21	40662848	40686036	23189	1	NM_199822	-3968	ccdc82	ccdc82
chr21	40659064	40660078	.	242	.	7.01737	-1	-1	506	0.25	0.58	40659773	40660078	3.48202	136	40659064	40659963	3.53535	167	Promoter (2-3kb)	21	40662848	40686036	23189	1	NM_199822	-2770	ccdc82	ccdc82
chr5	58058339	58059591	.	377	.	8.75894	-1	-1	696	0.45	0.91	58058830	58059527	2.91167	151	58058339	58059591	5.84727	750	Distal Intergenic	5	58017832	58026429	8598	1	NM_001327927	40508	ccdc84	ccdc84
chr6	6599041	6599529	.	498	.	9.22243	-1	-1	189	0.67	1.2	6599051	6599474	3.61596	171	6599041	6599529	5.60647	197	Intron (NM_001004570/ccdc85al, intron 4 of 6)	6	6579756	6618652	38897	2	NM_001004570	19123	ccdc85al	ccdc85al
chr20	5151553	5151939	.	102	.	5.51947	-1	-1	208	0	0.25	5151615	5151939	3.18417	237	5151553	5151866	2.3353	118	Intron (NM_001002628/ccdc85cb, intron 1 of 6)	20	5114012	5184750	70739	2	NM_001002628	32811	ccdc85cb	ccdc85cb
chr20	5142213	5142651	.	275	.	7.39192	-1	-1	232	0.29	0.66	5142213	5142651	3.70107	247	5142240	5142603	3.69085	191	Intron (NM_001002628/ccdc85cb, intron 1 of 6)	20	5114012	5184750	70739	2	NM_001002628	42099	ccdc85cb	ccdc85cb
chr21	22855063	22855463	.	102	.	6.15051	-1	-1	223	0	0.25	22855166	22855463	2.64756	174	22855063	22855386	3.50295	169	Promoter (<=1kb)	21	22852284	22855515	3232	2	NM_001166258	52	ccdc90b	ccdc90b
chr8	43144373	43146638	.	102	.	6.45071	-1	-1	1606	0	0.25	43145622	43146415	3.91011	479	43144373	43146638	2.5406	1485	Intron (NM_001037705/ccdc92, intron 1 of 3)	8	43089396	43151699	62304	2	NM_001037705	5061	ccdc92	ccdc92
chr8	43150917	43151703	.	102	.	5.82503	-1	-1	435	0	0.25	43151312	43151703	2.90798	262	43150917	43151471	2.91705	214	Promoter (<=1kb)	8	43089396	43151699	62304	2	NM_001037705	0	ccdc92	ccdc92
chr9	38547848	38548173	.	102	.	6.00483	-1	-1	168	0	0.25	38547848	38548159	3.35942	147	38547890	38548173	2.64541	147	Intron (NM_001040324/ccdc93, intron 16 of 22)	9	38543657	38558332	14676	2	NM_001040324	10159	ccdc93	ccdc93
chr9	38534873	38536318	.	325	.	7.92147	-1	-1	779	0.37	0.78	38534874	38536142	3.32478	687	38534873	38536318	4.59669	870	Intron (NM_001003411/ddx18, intron 7 of 13)	9	38543657	38558332	14676	2	NM_001040324	22014	ccdc93	ccdc93
chr9	38536946	38537494	.	1000	.	13.2476	-1	-1	267	2.01	2.62	38537003	38537464	5.09628	152	38536946	38537494	8.15136	325	Intron (NM_001003411/ddx18, intron 7 of 13)	9	38543657	38558332	14676	2	NM_001040324	20838	ccdc93	ccdc93
chr9	38532394	38533658	.	286	.	8.04645	-1	-1	242	0.31	0.69	38532394	38533359	5.44791	93	38532486	38533658	2.59854	265	Intron (NM_001003411/ddx18, intron 7 of 13)	9	38543657	38558332	14676	2	NM_001040324	24674	ccdc93	ccdc93
chr7	39461698	39464459	.	1000	.	14.5988	-1	-1	891	2.31	2.9	39461698	39464351	9.7402	297	39461719	39464459	4.85863	1455	Promoter (2-3kb)	7	39460311	39467443	7133	2	NM_001128698	2984	ccdc96	ccdc96
chr7	39454224	39455157	.	102	.	5.54295	-1	-1	469	0	0.25	39454224	39454706	2.45219	443	39454384	39455157	3.09076	335	Distal Intergenic	7	39460311	39467443	7133	2	NM_001128698	12286	ccdc96	ccdc96
chr10	17854860	17857892	.	727	.	11.7219	-1	-1	2332	1.17	1.75	17854860	17857868	3.59776	2137	17855667	17857892	8.12417	476	Distal Intergenic	10	17819547	17822667	3121	1	NM_001302701	35314	ccl19b	ccl19b
chr10	17816722	17817753	.	208	.	6.58599	-1	-1	550	0.21	0.5	17816751	17817582	3.54461	364	17816722	17817753	3.04138	708	Promoter (1-2kb)	10	17819547	17822667	3121	1	NM_001302701	-1794	ccl19b	ccl19b
chr10	17858515	17860163	.	447	.	8.71423	-1	-1	520	0.58	1.08	17858515	17859813	4.74592	284	17858950	17860163	3.96831	322	Distal Intergenic	10	17819547	17822667	3121	1	NM_001302701	38969	ccl19b	ccl19b
chr24	25767882	25768790	.	563	.	9.33752	-1	-1	499	0.81	1.36	25767882	25768595	4.53868	434	25767974	25768790	4.79884	472	Distal Intergenic	24	25861877	25864089	2213	1	NM_001113595	-93087	ccl20b	ccl20b
chr11	6242112	6243342	.	102	.	5.90102	-1	-1	650	0	0.25	6242286	6243342	3.38994	417	6242112	6243051	2.51108	710	Distal Intergenic	11	6264424	6268462	4039	2	NM_001200035	25120	ccl25b	ccl25b
chr11	6241322	6241855	.	102	.	5.09878	-1	-1	266	0	0.25	6241479	6241855	2.00178	127	6241322	6241826	3.097	249	Distal Intergenic	11	6264424	6268462	4039	2	NM_001200035	26607	ccl25b	ccl25b
chr2	40355857	40361643	.	1000	.	17.928	-1	-1	830	3.66	4.23	40356215	40361376	10.2202	347	40355857	40361643	7.70777	819	Distal Intergenic	2	40326926	40327704	779	2	NM_001130655_2	-28154	ccl34a.4	ccl34a.4
chr2	40248783	40254660	.	774	.	10.7844	-1	-1	667	1.28	1.87	40248936	40254660	5.90071	482	40248783	40254626	4.88372	699	Distal Intergenic	2	40233363	40234141	779	2	NM_001130655	-14643	ccl34a.4	ccl34a.4
chr25	25067024	25067788	.	102	.	5.9346	-1	-1	303	0	0.25	25067059	25067368	2.61233	249	25067024	25067788	3.32227	323	Distal Intergenic	25	25078273	25080270	1998	1	NM_001129894	-10485	ccl35.2	ccl35.2
chr25	12867571	12868536	.	102	.	4.54344	-1	-1	443	0	0.25	12868066	12868536	2.25945	50	12867571	12868317	2.28399	341	Distal Intergenic	25	12901136	12901697	562	2	NM_001115103	33161	ccl39.3	ccl39.3
chr25	12907633	12908569	.	102	.	6.47647	-1	-1	193	0	0.25	12907633	12907911	2.78562	137	12907780	12908569	3.69085	102	Distal Intergenic	25	12901136	12901697	562	2	NM_001115103	-5937	ccl39.3	ccl39.3
chr6	56528099	56529356	.	102	.	5.67033	-1	-1	1068	0	0.25	56529004	56529356	2.04385	341	56528099	56529216	3.62648	890	Distal Intergenic	6	56688611	56689172	562	2	NM_001115103_2	159816	ccl39.3	ccl39.3
chr6	56500514	56501133	.	102	.	5.54023	-1	-1	301	0	0.25	56500514	56500827	2.71195	277	56500701	56501133	2.82828	139	Distal Intergenic	6	56688611	56689172	562	2	NM_001115103_2	188039	ccl39.3	ccl39.3
chr6	56704900	56705700	.	102	.	5.84357	-1	-1	616	0	0.25	56705258	56705677	2.80219	323	56704900	56705700	3.04138	552	Distal Intergenic	6	56688611	56689172	562	2	NM_001115103_2	-15729	ccl39.3	ccl39.3
chr6	57012291	57013076	.	102	.	5.16539	-1	-1	332	0	0.25	57012464	57013076	2.24175	45	57012291	57012835	2.92364	446	Distal Intergenic	6	56688611	56689172	562	2	NM_001115103_2	-323120	ccl39.3	ccl39.3
chr6	56627089	56627714	.	102	.	6.03414	-1	-1	341	0	0.25	56627433	56627714	3.07537	105	56627089	56627522	2.95877	234	Distal Intergenic	6	56688611	56689172	562	2	NM_001115103_2	61458	ccl39.3	ccl39.3
chr6	57061102	57061537	.	209	.	6.60913	-1	-1	221	0.21	0.5	57061124	57061509	2.87318	235	57061102	57061537	3.73595	185	Distal Intergenic	6	56688611	56689172	562	2	NM_001115103_2	-371931	ccl39.3	ccl39.3
chr25	12857281	12858326	.	102	.	4.72706	-1	-1	164	0	0.25	12857394	12858099	2.10205	48	12857281	12858326	2.62501	168	Distal Intergenic	25	12901136	12901697	562	2	NM_001115103	43371	ccl39.3	ccl39.3
chr25	12866316	12866978	.	102	.	5.84484	-1	-1	503	0	0.25	12866466	12866978	3.14895	348	12866316	12866909	2.69589	508	Distal Intergenic	25	12901136	12901697	562	2	NM_001115103	34719	ccl39.3	ccl39.3
chr25	12855836	12857019	.	102	.	5.16576	-1	-1	882	0	0.25	12856603	12857019	2.0164	393	12855836	12856887	3.14936	604	Distal Intergenic	25	12901136	12901697	562	2	NM_001115103	44678	ccl39.3	ccl39.3
chr25	12869015	12869515	.	102	.	5.09654	-1	-1	240	0	0.25	12869107	12869515	2.75026	186	12869015	12869515	2.34628	202	Distal Intergenic	25	12901136	12901697	562	2	NM_001115103	32182	ccl39.3	ccl39.3
chr6	57059139	57059931	.	559	.	9.28359	-1	-1	642	0.8	1.35	57059492	57059820	4.5993	327	57059139	57059931	4.68429	605	Distal Intergenic	6	56688611	56689172	562	2	NM_001115103_2	-369968	ccl39.3	ccl39.3
chr6	56703685	56704336	.	102	.	6.20075	-1	-1	349	0	0.25	56703745	56704336	2.90616	194	56703685	56704294	3.29459	444	Distal Intergenic	6	56688611	56689172	562	2	NM_001115103_2	-14514	ccl39.3	ccl39.3
chr20	18888779	18889896	.	522	.	9.0893	-1	-1	801	0.72	1.26	18889323	18889896	4.38635	272	18888779	18889893	4.70295	787	Exon (NM_001002315/ccm2, exon 9 of 10)	20	18876087	18895465	19379	2	NM_001002315	5569	ccm2	ccm2
chr23	45743840	45744392	.	102	.	5.74174	-1	-1	188	0	0.25	45743916	45744256	2.65098	173	45743840	45744392	3.09076	127	Distal Intergenic	23	45721185	45727562	6378	1	NM_001001826	22656	ccn1	ccn1
chr23	45716597	45717328	.	102	.	5.84783	-1	-1	400	0	0.25	45716631	45717132	2.84982	143	45716597	45717328	2.99801	623	Distal Intergenic	23	45721185	45727562	6378	1	NM_001001826	-3857	ccn1	ccn1
chr8	52606444	52607014	.	102	.	4.9082	-1	-1	345	0	0.25	52606594	52607014	2.24175	143	52606444	52607012	2.66645	397	Distal Intergenic	8	52633037	52644769	11733	1	NM_001080987	-26023	ccn1l2	ccn1l2
chr19	13998768	14001276	.	1000	.	15.3897	-1	-1	1728	2.77	3.35	13998986	14001102	6.12207	1476	13998768	14001276	9.26765	548	Distal Intergenic	19	13940958	13946437	5480	2	NM_001102573	-52332	ccn2b	ccn2b
chr19	13786622	13787821	.	102	.	6.51768	-1	-1	507	0	0.25	13786622	13787060	2.20426	364	13786841	13787821	4.31342	432	Distal Intergenic	19	13940958	13946437	5480	2	NM_001102573	158616	ccn2b	ccn2b
chr19	13997354	13998380	.	437	.	8.59227	-1	-1	558	0.56	1.05	13997488	13998347	3.95205	175	13997354	13998380	4.64022	808	Distal Intergenic	19	13940958	13946437	5480	2	NM_001102573	-50918	ccn2b	ccn2b
chr19	13838370	13843931	.	1000	.	19.6161	-1	-1	4131	4.21	4.75	13838725	13843810	10.6758	506	13838370	13843931	8.94032	650	Distal Intergenic	19	13940958	13946437	5480	2	NM_001102573	102506	ccn2b	ccn2b
chr14	47386685	47387557	.	308	.	8.01832	-1	-1	502	0.34	0.74	47386685	47387557	5.09468	393	47386718	47387464	2.92364	579	Promoter (<=1kb)	14	47357468	47387556	30089	2	NM_152949	0	ccna2	ccna2
chr5	54091304	54091918	.	102	.	6.31607	-1	-1	343	0	0.25	54091494	54091909	2.86576	336	54091304	54091918	3.45031	160	Promoter (<=1kb)	5	54088557	54091913	3357	2	NM_131513	0	ccnb1	ccnb1
chr7	30352344	30353084	.	323	.	7.78293	-1	-1	435	0.36	0.78	30352657	30353084	3.98775	170	30352344	30352897	3.79518	387	Promoter (2-3kb)	7	30355348	30359966	4619	1	NM_199430	-2264	ccnb2	ccnb2
chr7	22819196	22820007	.	102	.	5.54072	-1	-1	360	0	0.25	22819196	22819666	2.6766	298	22819212	22820007	2.86412	407	Distal Intergenic	7	22710805	22733543	22739	1	NM_001076719	108392	ccnb3	ccnb3
chr7	22828540	22833344	.	1000	.	15.147	-1	-1	1242	2.81	3.39	22828901	22833242	7.27755	536	22828540	22833344	7.86945	728	Distal Intergenic	7	22710805	22733543	22739	1	NM_001076719	117736	ccnb3	ccnb3
chr7	22799485	22802020	.	208	.	6.59284	-1	-1	870	0.21	0.5	22799485	22801614	2.80251	969	22799599	22802020	3.79033	657	Distal Intergenic	7	22710805	22733543	22739	1	NM_001076719	88681	ccnb3	ccnb3
chr7	22850762	22851494	.	478	.	8.81828	-1	-1	300	0.64	1.15	22850925	22851395	4.29393	136	22850762	22851494	4.52435	301	Distal Intergenic	7	22710805	22733543	22739	1	NM_001076719	139958	ccnb3	ccnb3
chr7	22852371	22853334	.	323	.	7.89559	-1	-1	556	0.36	0.78	22852371	22853334	4.52388	492	22852373	22853271	3.37171	619	Distal Intergenic	7	22710805	22733543	22739	1	NM_001076719	141567	ccnb3	ccnb3
chr7	22803415	22813222	.	1000	.	27.5415	-1	-1	6074	4.74	5	22803541	22813222	22.5047	306	22803415	22812851	5.03677	4970	Distal Intergenic	7	22710805	22733543	22739	1	NM_001076719	92611	ccnb3	ccnb3
chr7	22840451	22841416	.	102	.	6.58539	-1	-1	530	0	0.25	22840451	22841140	3.94079	197	22841067	22841416	2.6446	247	Distal Intergenic	7	22710805	22733543	22739	1	NM_001076719	129647	ccnb3	ccnb3
chr7	22747019	22747572	.	205	.	6.51293	-1	-1	393	0.2	0.49	22747035	22747572	3.56227	412	22747019	22747563	2.95066	359	Distal Intergenic	7	22710805	22733543	22739	1	NM_001076719	36215	ccnb3	ccnb3
chr7	22846694	22850414	.	863	.	11.5102	-1	-1	1532	1.5	2.08	22846882	22850236	6.65604	805	22846694	22850414	4.85415	1482	Distal Intergenic	7	22710805	22733543	22739	1	NM_001076719	135890	ccnb3	ccnb3
chr7	22813281	22817425	.	791	.	11.1851	-1	-1	1607	1.31	1.91	22814224	22815925	6.70908	364	22813281	22817425	4.47604	748	Distal Intergenic	7	22710805	22733543	22739	1	NM_001076719	102477	ccnb3	ccnb3
chr7	22797607	22799115	.	102	.	6.83734	-1	-1	764	0	0.25	22798050	22799115	2.18376	404	22797607	22799067	4.65358	681	Distal Intergenic	7	22710805	22733543	22739	1	NM_001076719	86803	ccnb3	ccnb3
chr7	22820109	22828358	.	1000	.	21.6023	-1	-1	7146	4.88	5	22820109	22828358	11.9663	858	22820337	22827975	9.63601	2834	Distal Intergenic	7	22710805	22733543	22739	1	NM_001076719	109305	ccnb3	ccnb3
chr7	22842703	22846038	.	1000	.	13.6178	-1	-1	2524	1.87	2.46	22843020	22845726	9.30442	300	22842703	22846038	4.31342	2350	Distal Intergenic	7	22710805	22733543	22739	1	NM_001076719	131899	ccnb3	ccnb3
chr25	16889783	16890566	.	401	.	8.48421	-1	-1	382	0.49	0.97	16890001	16890566	3.4244	248	16889783	16890447	5.05981	298	Promoter (<=1kb)	25	16877545	16890604	13060	2	NM_001089445	38	ccnd2a	ccnd2a
chr22	507714	508338	.	102	.	5.2378	-1	-1	339	0	0.25	507714	508236	2.84982	319	508007	508338	2.38798	66	Promoter (1-2kb)	22	499993	510025	10033	2	NM_001006017	1687	ccnd3	ccnd3
chr3	30038260	30038972	.	252	.	7.31766	-1	-1	514	0.26	0.61	30038260	30038972	4.50376	513	30038555	30038900	2.8139	220	Intron (NM_001024394/tbc1d17, intron 15 of 15)	3	30023124	30027553	4430	2	NM_001172398	-10708	ccndx	ccndx
chr7	45760512	45760812	.	102	.	6.28843	-1	-1	179	0	0.25	45760532	45760812	2.86576	102	45760512	45760798	3.42267	236	Distal Intergenic	7	45747704	45757513	9810	1	NM_130995	12809	ccne1	ccne1
chr16	40763934	40769779	.	1000	.	15.416	-1	-1	3599	2.65	3.24	40763934	40769712	5.36131	1988	40764052	40769779	10.0547	792	Distal Intergenic	16	40625710	40635748	10039	1	NM_001002075	138225	ccne2	ccne2
chr3	12461789	12462492	.	349	.	8.14292	-1	-1	382	0.41	0.84	12461789	12462421	4.78391	184	12461902	12462492	3.35901	467	Distal Intergenic	3	12401858	12433671	31814	1	NM_207048	59932	ccnf	ccnf
chr3	12463416	12464923	.	216	.	6.71688	-1	-1	922	0.22	0.52	12464163	12464923	3.54336	354	12463416	12464416	3.17352	744	Distal Intergenic	3	12401858	12433671	31814	1	NM_207048	61559	ccnf	ccnf
chr3	12379655	12382391	.	807	.	11.9009	-1	-1	1459	1.35	1.95	12379655	12382113	3.92306	475	12380999	12382391	7.97784	228	Distal Intergenic	3	12401858	12433671	31814	1	NM_207048	-19467	ccnf	ccnf
chr3	12378011	12378520	.	102	.	4.82652	-1	-1	400	0	0.25	12378011	12378435	1.92672	422	12378080	12378520	2.8998	309	Distal Intergenic	3	12401858	12433671	31814	1	NM_207048	-23338	ccnf	ccnf
chr9	23431007	23431689	.	102	.	5.9358	-1	-1	247	0	0.25	23431007	23431385	3.41458	238	23431189	23431689	2.52122	74	Promoter (<=1kb)	9	23423364	23431815	8452	2	NM_001193381	126	ccnt2a	ccnt2a
chr22	12111684	12113253	.	392	.	8.23738	-1	-1	776	0.48	0.94	12111952	12113253	4.22228	612	12111684	12112923	4.0151	673	Distal Intergenic	22	12132788	12147000	14213	1	NM_212586	-19535	ccnt2b	ccnt2b
chr24	36821923	36823140	.	221	.	6.80943	-1	-1	789	0.22	0.53	36822200	36823102	3.38345	280	36821923	36823140	3.42598	1021	Distal Intergenic	24	36785933	36792505	6573	2	NM_001002675	-29419	ccr10	ccr10
chr24	36757579	36758100	.	321	.	8.19671	-1	-1	361	0.36	0.77	36757579	36758100	2.80239	413	36757651	36758075	5.39432	237	Distal Intergenic	24	36785933	36792505	6573	2	NM_001002675	34405	ccr10	ccr10
chr24	36820954	36821917	.	102	.	5.29006	-1	-1	432	0	0.25	36820954	36821917	2.58934	709	36821016	36821312	2.70072	93	Distal Intergenic	24	36785933	36792505	6573	2	NM_001002675	-28450	ccr10	ccr10
chr24	36783099	36783657	.	426	.	8.52026	-1	-1	366	0.54	1.03	36783099	36783657	4.51789	363	36783236	36783612	4.00237	232	Downstream (2-3kb)	24	36785933	36792505	6573	2	NM_001002675	8848	ccr10	ccr10
chr24	36819061	36820648	.	102	.	5.78287	-1	-1	643	0	0.25	36819096	36820648	3.14093	1070	36819061	36819453	2.64194	182	Distal Intergenic	24	36785933	36792505	6573	2	NM_001002675	-26557	ccr10	ccr10
chr2	50278174	50279545	.	228	.	6.87753	-1	-1	822	0.23	0.55	50278174	50279300	3.4965	712	50278323	50279545	3.38103	784	Intron (NM_001045014/si:ch211-106n13.3, intron 14 of 23)	2	50249929	50251121	1193	2	NM_001045027	-27054	ccr12a	ccr12a
chr7	6762583	6766853	.	943	.	13.3436	-1	-1	3734	1.68	2.27	6762625	6766853	9.27993	1303	6762583	6766439	4.06367	3685	Intron (NM_001204222/ccs, intron 3 of 7)	7	6757131	6777343	20213	1	NM_001204222	5453	ccs	ccs
chr13	24157450	24157987	.	475	.	8.97977	-1	-1	211	0.63	1.14	24157450	24157744	3.75878	194	24157490	24157987	5.22099	188	Promoter (<=1kb)	13	24156643	24163653	7011	1	NM_001161361	808	ccsapb	ccsapb
chr16	30349217	30350398	.	520	.	9.11136	-1	-1	451	0.72	1.25	30349217	30349564	4.50882	300	30349289	30350398	4.60254	530	Distal Intergenic	16	30450860	30463273	12414	2	NM_173250	112875	cct3	cct3
chr16	30411105	30411536	.	102	.	2.86752	-1	-1	398	0	0.25	30411124	30411506	1.32634	380	30411105	30411536	1.54118	398	Distal Intergenic	16	30450860	30463273	12414	2	NM_173250	51737	cct3	cct3
chr1	53007558	53008037	.	102	.	5.81886	-1	-1	243	0	0.25	53007749	53008037	3.75604	129	53007558	53007855	2.06282	167	Distal Intergenic	1	53068959	53082001	13043	2	NM_200583	73964	cct4	cct4
chr1	53051621	53052282	.	292	.	7.65736	-1	-1	297	0.32	0.71	53051676	53052282	4.42408	337	53051621	53052158	3.23328	202	Distal Intergenic	1	53068959	53082001	13043	2	NM_200583	29719	cct4	cct4
chr1	53081545	53082383	.	555	.	9.40699	-1	-1	355	0.79	1.34	53081545	53082209	5.12561	182	53081626	53082383	4.28138	447	Promoter (<=1kb)	1	53068959	53082001	13043	2	NM_200583	0	cct4	cct4
chr1	53004987	53005854	.	273	.	7.38635	-1	-1	604	0.29	0.66	53005343	53005854	3.2627	416	53004987	53005794	4.12365	437	Distal Intergenic	1	53068959	53082001	13043	2	NM_200583	76147	cct4	cct4
chr1	53020652	53021506	.	438	.	8.64699	-1	-1	545	0.56	1.05	53020652	53021465	3.78002	445	53020854	53021506	4.86697	444	Distal Intergenic	1	53068959	53082001	13043	2	NM_200583	60495	cct4	cct4
chr24	16627480	16629138	.	387	.	8.31267	-1	-1	419	0.47	0.93	16627712	16628835	3.55239	356	16627480	16629138	4.76028	250	Distal Intergenic	24	16760799	16768474	7676	1	NM_212613	-131661	cct5	cct5
chr24	16623492	16626821	.	819	.	11.7049	-1	-1	1674	1.38	1.97	16623492	16626741	7.45232	711	16623499	16626821	4.25256	371	Distal Intergenic	24	16760799	16768474	7676	1	NM_212613	-133978	cct5	cct5
chr24	16691020	16696231	.	1000	.	23.7511	-1	-1	499	5	5	16691020	16695497	13.1333	718	16691348	16696231	10.6178	598	Distal Intergenic	24	16760799	16768474	7676	1	NM_212613	-64568	cct5	cct5
chr24	16684838	16685493	.	210	.	6.59815	-1	-1	227	0.21	0.51	16684864	16685459	2.68289	278	16684838	16685493	3.91526	151	Distal Intergenic	24	16760799	16768474	7676	1	NM_212613	-75306	cct5	cct5
chr24	16585050	16590868	.	985	.	12.6062	-1	-1	1427	1.77	2.37	16585050	16590857	7.83027	2056	16585290	16590868	4.77597	558	Distal Intergenic	24	16760799	16768474	7676	1	NM_212613	-169931	cct5	cct5
chr24	16648625	16649060	.	102	.	5.64158	-1	-1	190	0	0.25	16648625	16649060	3.40401	250	16648652	16649039	2.23757	103	Distal Intergenic	24	16760799	16768474	7676	1	NM_212613	-111739	cct5	cct5
chr21	41804219	41804854	.	102	.	6.52313	-1	-1	477	0	0.25	41804245	41804854	2.24175	601	41804219	41804677	4.28138	328	Downstream (2-3kb)	21	41807150	41825055	17906	2	NM_201290	20201	cct6a	cct6a
chr21	41787142	41788092	.	272	.	7.39228	-1	-1	438	0.29	0.66	41787293	41788092	4.03724	122	41787142	41787883	3.35504	603	Distal Intergenic	21	41807150	41825055	17906	2	NM_201290	36963	cct6a	cct6a
chr21	41821612	41822267	.	102	.	6.0279	-1	-1	316	0	0.25	41821728	41822028	2.98099	197	41821612	41822267	3.04691	320	Promoter (2-3kb)	21	41807150	41825055	17906	2	NM_201290	2788	cct6a	cct6a
chr18	31012065	31012845	.	427	.	8.50105	-1	-1	475	0.54	1.03	31012065	31012576	4.10464	369	31012527	31012845	4.39641	120	Distal Intergenic	18	31020424	31036087	15664	1	NM_205650	-7579	cd151l	cd151l
chr18	30964738	30965076	.	102	.	4.77619	-1	-1	167	0	0.25	30964738	30965076	2.03397	27	30964751	30965074	2.74222	295	Intron (NM_001045099/mthfsd, intron 7 of 7)	18	31020424	31036087	15664	1	NM_205650	-55348	cd151l	cd151l
chr18	31009959	31011163	.	102	.	5.38002	-1	-1	962	0	0.25	31010215	31011016	2.20426	670	31009959	31011163	3.17576	998	Distal Intergenic	18	31020424	31036087	15664	1	NM_205650	-9261	cd151l	cd151l
chr20	32184590	32184997	.	259	.	7.35745	-1	-1	221	0.27	0.63	32184665	32184946	2.90798	83	32184590	32184997	4.44947	284	Distal Intergenic	20	32215707	32234181	18475	1	NM_001044791	-30710	cd164	cd164
chr20	32215668	32216592	.	326	.	7.76308	-1	-1	382	0.37	0.79	32215668	32216316	3.82101	145	32215861	32216592	3.94207	426	Promoter (<=1kb)	20	32215707	32234181	18475	1	NM_001044791	0	cd164	cd164
chr20	32181703	32184055	.	1000	.	15.7308	-1	-1	1768	2.95	3.53	32181801	32184055	9.3323	599	32181703	32184034	6.39851	1779	Distal Intergenic	20	32215707	32234181	18475	1	NM_001044791	-31652	cd164	cd164
chr5	54262132	54263242	.	241	.	7.0884	-1	-1	643	0.25	0.58	54262132	54263242	4.04702	849	54262188	54262890	3.04138	381	Distal Intergenic	5	54315794	54318142	2349	1	NM_001310490	-52552	cd180	cd180
chr10	24986010	24987898	.	331	.	8.18544	-1	-1	922	0.38	0.8	24986010	24987619	5.09468	707	24986591	24987898	3.09076	557	Distal Intergenic	10	25001977	25059066	57090	2	NM_001199373	71168	cd209	cd209
chr10	24935430	24936290	.	102	.	4.81426	-1	-1	463	0	0.25	24935438	24936290	2.56024	555	24935430	24935842	2.25402	364	Distal Intergenic	10	25001977	25059066	57090	2	NM_001199373	122776	cd209	cd209
chr10	24934795	24935129	.	435	.	8.62567	-1	-1	267	0.55	1.05	24934833	24935129	4.68323	233	24934795	24935123	3.94244	264	Distal Intergenic	10	25001977	25059066	57090	2	NM_001199373	123937	cd209	cd209
chr10	24931940	24932805	.	102	.	6.14264	-1	-1	210	0	0.25	24931940	24932451	3.0873	162	24932034	24932805	3.05534	164	Distal Intergenic	10	25001977	25059066	57090	2	NM_001199373	126261	cd209	cd209
chr10	24929368	24930148	.	102	.	4.99876	-1	-1	406	0	0.25	24929570	24930148	2.26666	280	24929368	24929979	2.7321	330	Distal Intergenic	10	25001977	25059066	57090	2	NM_001199373	128918	cd209	cd209
chr10	24958615	24961332	.	364	.	8.05973	-1	-1	1302	0.43	0.88	24958615	24961247	3.82157	1177	24958964	24961332	4.23816	1078	Distal Intergenic	10	25001977	25059066	57090	2	NM_001199373	97734	cd209	cd209
chr10	24977140	24982726	.	1000	.	19.3838	-1	-1	4243	3.49	4.06	24977140	24982726	14.2986	312	24977311	24982693	5.08522	4393	Distal Intergenic	10	25001977	25059066	57090	2	NM_001199373	76340	cd209	cd209
chr10	24984537	24985788	.	211	.	6.6335	-1	-1	710	0.21	0.51	24984537	24985589	3.17234	355	24984839	24985788	3.46116	764	Distal Intergenic	10	25001977	25059066	57090	2	NM_001199373	73278	cd209	cd209
chr10	24983893	24984497	.	102	.	6.09616	-1	-1	268	0	0.25	24983893	24984190	3.15682	163	24984035	24984497	2.93934	231	Distal Intergenic	10	25001977	25059066	57090	2	NM_001199373	74569	cd209	cd209
chr10	24956456	24958399	.	323	.	8.07171	-1	-1	718	0.36	0.78	24956461	24958029	4.98095	750	24956456	24958399	3.09076	681	Distal Intergenic	10	25001977	25059066	57090	2	NM_001199373	100667	cd209	cd209
chr10	24993714	24994599	.	102	.	5.4068	-1	-1	692	0	0.25	24993879	24994498	3.01473	429	24993714	24994599	2.39207	790	Distal Intergenic	10	25001977	25059066	57090	2	NM_001199373	64467	cd209	cd209
chr16	44943038	44943498	.	102	.	5.83341	-1	-1	275	0	0.25	44943038	44943444	3.56227	228	44943143	44943498	2.27114	217	Intron (NM_001083823/cd22, intron 2 of 7)	16	44939823	44951032	11210	1	NM_001083823	3216	cd22	cd22
chr24	15157906	15159973	.	278	.	7.64949	-1	-1	934	0.3	0.67	15157906	15159938	4.74969	651	15158896	15159973	2.8998	228	Distal Intergenic	24	14969795	14987414	17620	2	NM_001080646	-170493	cd226	cd226
chr24	15155670	15156909	.	102	.	6.29561	-1	-1	706	0	0.25	15155670	15156909	3.84194	769	15156074	15156368	2.45367	239	Distal Intergenic	24	14969795	14987414	17620	2	NM_001080646	-168257	cd226	cd226
chr24	15198988	15204234	.	1000	.	23.0193	-1	-1	2796	5	5	15199049	15204234	11.0416	847	15198988	15203754	11.9777	569	Distal Intergenic	24	14969795	14987414	17620	2	NM_001080646	-211575	cd226	cd226
chr24	15217405	15220392	.	516	.	9.15981	-1	-1	1551	0.71	1.24	15217419	15220392	4.95807	1028	15217405	15220255	4.20174	2060	Distal Intergenic	24	14969795	14987414	17620	2	NM_001080646	-229992	cd226	cd226
chr24	14995656	14996633	.	464	.	9.0796	-1	-1	580	0.61	1.12	14995656	14996633	5.46332	695	14995667	14996626	3.61628	454	Distal Intergenic	24	14969795	14987414	17620	2	NM_001080646	-8243	cd226	cd226
chr7	18092686	18094007	.	102	.	6.12406	-1	-1	587	0	0.25	18093010	18094007	3.23352	323	18092686	18093784	2.89054	527	Distal Intergenic	7	18111923	18115006	3084	1	NM_001099228	-17916	cd248a	cd248a
chr7	17985056	17988265	.	1000	.	14.0117	-1	-1	1956	2.19	2.78	17985056	17988148	4.93387	1002	17985417	17988265	9.07788	770	Distal Intergenic	7	18111923	18115006	3084	1	NM_001099228	-123658	cd248a	cd248a
chr7	17983245	17983741	.	102	.	4.67321	-1	-1	176	0	0.25	17983330	17983741	2.28114	193	17983245	17983741	2.39207	75	Distal Intergenic	7	18111923	18115006	3084	1	NM_001099228	-128182	cd248a	cd248a
chr7	18169888	18170402	.	102	.	6.28386	-1	-1	194	0	0.25	18169888	18170252	3.55935	146	18170016	18170402	2.72451	114	Distal Intergenic	7	18111923	18115006	3084	1	NM_001099228	57966	cd248a	cd248a
chr7	18044432	18048898	.	1000	.	15.3147	-1	-1	2547	2.86	3.42	18044432	18047962	7.82533	692	18045349	18048898	7.48933	1319	Distal Intergenic	7	18111923	18115006	3084	1	NM_001099228	-63025	cd248a	cd248a
chr7	18151877	18152896	.	102	.	6.49803	-1	-1	285	0	0.25	18151877	18152223	2.84174	211	18151927	18152896	3.65629	309	Distal Intergenic	7	18111923	18115006	3084	1	NM_001099228	39955	cd248a	cd248a
chr20	35973797	35974417	.	102	.	6.4039	-1	-1	367	0	0.25	35973797	35974417	2.88484	483	35973829	35974310	3.51906	220	Intron (NM_001008583/cd2ap, intron 1 of 18)	20	35954507	36076553	122047	1	NM_001008583	19291	cd2ap	cd2ap
chr20	35974751	35975105	.	102	.	5.41009	-1	-1	211	0	0.25	35974751	35975090	2.75224	181	35974777	35975105	2.65785	215	Intron (NM_001008583/cd2ap, intron 1 of 18)	20	35954507	36076553	122047	1	NM_001008583	20245	cd2ap	cd2ap
chr20	35985082	35986133	.	102	.	6.47399	-1	-1	623	0	0.25	35985082	35985858	4.15592	733	35985493	35986133	2.31807	102	Intron (NM_001008583/cd2ap, intron 1 of 18)	20	35954507	36076553	122047	1	NM_001008583	30576	cd2ap	cd2ap
chr20	35971290	35972205	.	273	.	7.55068	-1	-1	532	0.29	0.66	35971754	35972205	2.80239	371	35971290	35971962	4.74829	229	Intron (NM_001008583/cd2ap, intron 1 of 18)	20	35954507	36076553	122047	1	NM_001008583	16784	cd2ap	cd2ap
chr20	35969021	35970793	.	102	.	6.19604	-1	-1	1077	0	0.25	35969021	35970365	3.96543	1214	35969913	35970793	2.23061	48	Intron (NM_001008583/cd2ap, intron 1 of 18)	20	35954507	36076553	122047	1	NM_001008583	14515	cd2ap	cd2ap
chr15	28902493	28903337	.	102	.	6.45035	-1	-1	276	0	0.25	28902493	28903337	3.78223	88	28902677	28903218	2.66812	280	Distal Intergenic	15	28854215	28869351	15137	2	NM_001326404	-33143	cd3eap	cd3eap
chr16	12066584	12067121	.	256	.	7.25316	-1	-1	187	0.27	0.62	12066586	12067010	4.13943	299	12066584	12067121	3.11373	74	Promoter (2-3kb)	16	12057262	12064077	6816	2	NM_001366061	-2508	cd4-2.1	cd4-2.1
chr23	32142706	32143199	.	361	.	8.06726	-1	-1	206	0.42	0.87	32142706	32143066	3.97679	162	32142820	32143199	4.09047	137	Promoter (2-3kb)	23	32139763	32159408	19646	1	NM_199543	2944	cd63	cd63
chr23	32136852	32137344	.	102	.	5.78127	-1	-1	207	0	0.25	32136852	32137300	3.48925	189	32137040	32137344	2.29202	37	Promoter (2-3kb)	23	32139763	32159408	19646	1	NM_199543	-2419	cd63	cd63
chr21	33658563	33659271	.	102	.	5.28867	-1	-1	404	0	0.25	33658700	33659043	2.95223	249	33658563	33659271	2.33644	422	Distal Intergenic	21	33424063	33429514	5452	1	NM_131372	234501	cd74b	cd74b
chr21	33520666	33521272	.	102	.	5.3288	-1	-1	179	0	0.25	33520666	33521272	2.61233	197	33520675	33521115	2.71647	153	Distal Intergenic	21	33424063	33429514	5452	1	NM_131372	96604	cd74b	cd74b
chr21	33706298	33706769	.	751	.	10.8338	-1	-1	333	1.22	1.81	33706405	33706769	4.25346	213	33706298	33706755	6.58029	346	Distal Intergenic	21	33424063	33429514	5452	1	NM_131372	282236	cd74b	cd74b
chr21	33538953	33541512	.	511	.	9.62403	-1	-1	802	0.7	1.23	33538953	33541507	6.08868	332	33539229	33541512	3.53535	720	Distal Intergenic	21	33424063	33429514	5452	1	NM_131372	114891	cd74b	cd74b
chr21	33655675	33656742	.	102	.	6.03202	-1	-1	850	0	0.25	33655675	33656688	2.60702	901	33656068	33656742	3.425	406	Distal Intergenic	21	33424063	33429514	5452	1	NM_131372	231613	cd74b	cd74b
chr21	33588343	33589105	.	652	.	9.94962	-1	-1	361	1.01	1.57	33588393	33588935	4.68958	368	33588343	33589105	5.26004	304	Distal Intergenic	21	33424063	33429514	5452	1	NM_131372	164281	cd74b	cd74b
chr21	33492377	33492961	.	102	.	6.22635	-1	-1	343	0	0.25	33492600	33492961	3.07312	207	33492377	33492835	3.15323	256	Distal Intergenic	21	33424063	33429514	5452	1	NM_131372	68315	cd74b	cd74b
chr21	33565151	33566180	.	258	.	7.45094	-1	-1	495	0.27	0.62	33565151	33566180	4.7128	269	33565650	33565958	2.73814	223	Distal Intergenic	21	33424063	33429514	5452	1	NM_131372	141089	cd74b	cd74b
chr16	26288901	26291590	.	1000	.	13.2994	-1	-1	1875	2.02	2.62	26288901	26291350	5.09199	1676	26289259	26291590	8.20736	417	Intron (NM_001044848/arhgef1b, intron 14 of 30)	16	26259238	26267326	8089	2	NM_001326470	-21576	cd79a	cd79a
chr18	27355657	27356228	.	102	.	5.275	-1	-1	73	0	0.25	27355678	27356228	2.62959	53	27355657	27355981	2.64541	72	Distal Intergenic	18	27336263	27353776	17514	1	NM_001003735	19395	cd81b	cd81b
chr18	27568603	27569218	.	441	.	8.73821	-1	-1	337	0.56	1.06	27568767	27569218	4.89452	153	27568603	27569163	3.84369	358	Intron (NM_001077249/tp53i11b, intron 3 of 7)	18	27593226	27648151	54926	1	NM_212663	-24008	cd82b	cd82b
chr18	27593107	27593888	.	102	.	6.43179	-1	-1	448	0	0.25	27593446	27593888	3.31806	367	27593107	27593667	3.11373	191	Promoter (<=1kb)	18	27593226	27648151	54926	1	NM_212663	0	cd82b	cd82b
chr18	27552689	27555597	.	510	.	9.35514	-1	-1	1476	0.7	1.23	27552995	27555597	5.54123	677	27552689	27554990	3.81391	1969	Intron (NM_001077249/tp53i11b, intron 3 of 7)	18	27593226	27648151	54926	1	NM_212663	-37629	cd82b	cd82b
chr18	27615439	27617366	.	102	.	5.91559	-1	-1	699	0	0.25	27615439	27616809	2.99522	37	27616406	27617366	2.92037	394	Intron (NM_212663/cd82b, intron 1 of 9)	18	27593226	27648151	54926	1	NM_212663	22214	cd82b	cd82b
chr16	38473246	38479116	.	1000	.	15.4673	-1	-1	2683	2.87	3.44	38473251	38479050	7.03994	1621	38473246	38479116	8.42733	1647	Distal Intergenic	16	38444338	38447783	3446	1	NM_001098249	28909	cd83	cd83
chr16	38456256	38456706	.	288	.	7.47362	-1	-1	225	0.31	0.7	38456256	38456694	3.57719	117	38456387	38456706	3.89643	203	Distal Intergenic	16	38444338	38447783	3446	1	NM_001098249	11919	cd83	cd83
chr16	38484897	38485748	.	102	.	6.20668	-1	-1	427	0	0.25	38484897	38485167	3.22706	153	38485052	38485748	2.97962	547	Distal Intergenic	16	38444338	38447783	3446	1	NM_001098249	40560	cd83	cd83
chr21	11495908	11505747	.	1000	.	18.5614	-1	-1	1685	3.84	4.41	11497131	11505558	11.4334	736	11495908	11505747	7.12804	1856	Intron (NM_001130591/cast, intron 16 of 29)	21	11467554	11470778	3225	1	NM_001040049	28355	cd8a	cd8a
chr21	11487502	11488751	.	281	.	7.49215	-1	-1	626	0.3	0.68	11487502	11488751	3.38994	614	11487843	11488405	4.10221	297	Intron (NM_001130591/cast, intron 16 of 29)	21	11467554	11470778	3225	1	NM_001040049	19949	cd8a	cd8a
chr21	11493013	11495619	.	291	.	7.52306	-1	-1	1153	0.32	0.7	11493013	11494729	3.40798	370	11493867	11495619	4.11508	1083	Intron (NM_001130591/cast, intron 16 of 29)	21	11467554	11470778	3225	1	NM_001040049	25460	cd8a	cd8a
chr21	11506398	11508086	.	755	.	10.5403	-1	-1	350	1.23	1.82	11506529	11507214	5.04394	175	11506398	11508086	5.49636	394	Intron (NM_001130591/cast, intron 16 of 29)	21	11467554	11470778	3225	1	NM_001040049	38845	cd8a	cd8a
chr1	45947134	45947570	.	281	.	7.38421	-1	-1	267	0.3	0.68	45947197	45947556	3.84341	264	45947134	45947570	3.5408	207	Intron (NM_199991/rcbtb1, intron 10 of 11)	1	45927968	45941670	13703	2	NM_001007448	-5465	cdadc1	cdadc1
chr22	16244689	16246155	.	311	.	7.68996	-1	-1	681	0.34	0.75	16244689	16245650	3.97647	859	16244770	16246155	3.71349	423	Promoter (<=1kb)	22	16167513	16243801	76289	2	NM_001128538	-889	cdc14ab	cdc14ab
chr8	1186226	1187057	.	102	.	5.93167	-1	-1	468	0	0.25	1186226	1187053	3.32478	590	1186398	1187057	2.60689	175	Intron (NM_200179/cdc14b, intron 12 of 15)	8	1156389	1201439	45051	2	NM_200179	14382	cdc14b	cdc14b
chr8	1240309	1240998	.	359	.	8.05095	-1	-1	420	0.42	0.87	1240309	1240738	4.15879	224	1240521	1240998	3.89216	404	Distal Intergenic	8	1156389	1201439	45051	2	NM_200179	-38871	cdc14b	cdc14b
chr21	34814940	34815930	.	205	.	6.51774	-1	-1	490	0.2	0.5	34815247	34815930	3.40401	289	34814940	34815417	3.11373	384	Promoter (<=1kb)	21	34814933	34844782	29850	1	NM_200933	8	cdc23	cdc23
chr13	14797268	14798176	.	475	.	8.84386	-1	-1	430	0.63	1.15	14797550	14797987	3.9688	104	14797268	14798176	4.87506	475	Promoter (<=1kb)	13	14784340	14798169	13830	2	NM_001115095	0	cdc25b	cdc25b
chr5	56714059	56714471	.	259	.	7.20912	-1	-1	212	0.27	0.62	56714059	56714468	3.41708	189	56714093	56714471	3.79204	202	Distal Intergenic	5	56689323	56691377	2055	2	NM_001004005	-22683	cdc26	cdc26
chr5	56731185	56731754	.	102	.	6.31228	-1	-1	303	0	0.25	56731185	56731754	2.54734	330	56731207	56731584	3.76494	255	Distal Intergenic	5	56689323	56691377	2055	2	NM_001004005	-39809	cdc26	cdc26
chr5	56724528	56724989	.	400	.	8.303	-1	-1	240	0.49	0.96	56724528	56724960	3.87529	147	56724572	56724989	4.42771	290	Distal Intergenic	5	56689323	56691377	2055	2	NM_001004005	-33152	cdc26	cdc26
chr3	21928708	21930046	.	451	.	8.67792	-1	-1	760	0.58	1.09	21928708	21929995	3.80286	785	21929258	21930046	4.87506	185	Distal Intergenic	3	21905565	21924275	18711	1	NM_201449	23144	cdc27	cdc27
chr22	22075875	22076674	.	102	.	6.2131	-1	-1	314	0	0.25	22075875	22076187	2.39195	82	22075945	22076674	3.82115	476	Distal Intergenic	22	22116062	22139360	23299	2	NM_200958	62686	cdc34a	cdc34a
chr2	49224852	49225753	.	343	.	7.95867	-1	-1	643	0.4	0.83	49225016	49225507	3.68674	380	49224852	49225753	4.27193	743	Distal Intergenic	2	49273362	49297581	24220	2	NM_001002688	71828	cdc34b	cdc34b
chr2	49056988	49057627	.	815	.	10.9523	-1	-1	281	1.37	1.96	49057107	49057515	5.25958	146	49056988	49057627	5.69277	298	Distal Intergenic	2	49273362	49297581	24220	2	NM_001002688	239954	cdc34b	cdc34b
chrUn_KN149781v1	51	1509	.	326	.	7.81806	-1	-1	919	0.37	0.79	373	989	3.4244	398	51	1509	4.39366	1119	Distal Intergenic	37	4916	8634	3719	1	NM_201038	-3407	cdc37	cdc37
chrUn_KN149781v1	5097	5583	.	295	.	7.59282	-1	-1	266	0.32	0.71	5141	5583	4.20328	309	5097	5469	3.38954	179	Promoter (<=1kb)	37	4916	8634	3719	1	NM_201038	182	cdc37	cdc37
chr20	53500055	53500553	.	297	.	8.02406	-1	-1	216	0.32	0.72	53500055	53500547	2.64756	62	53500059	53500553	5.3765	366	Distal Intergenic	20	53563208	53596582	33375	1	NM_001009990	-62655	cdc40	cdc40
chr20	53415949	53416622	.	102	.	5.73141	-1	-1	165	0	0.25	53415951	53416423	2.98099	107	53415949	53416622	2.75042	221	Distal Intergenic	20	53563208	53596582	33375	1	NM_001009990	-146586	cdc40	cdc40
chr20	53465965	53466667	.	102	.	5.99837	-1	-1	251	0	0.25	53465999	53466667	2.52197	76	53465965	53466487	3.4764	393	Distal Intergenic	20	53563208	53596582	33375	1	NM_001009990	-96541	cdc40	cdc40
chr20	53442786	53443796	.	208	.	6.58264	-1	-1	449	0.21	0.5	53442951	53443796	3.37654	151	53442786	53443682	3.2061	583	Distal Intergenic	20	53563208	53596582	33375	1	NM_001009990	-119412	cdc40	cdc40
chr11	38888526	38889072	.	212	.	6.66946	-1	-1	185	0.21	0.51	38888526	38889072	3.75878	143	38888642	38888953	2.91068	111	Distal Intergenic	11	38858345	38886249	27905	1	NM_200632	30182	cdc42	cdc42
chr20	35182790	35183666	.	102	.	6.06228	-1	-1	247	0	0.25	35182917	35183390	2.84982	80	35182790	35183666	3.21246	288	Promoter (<=1kb)	20	35183714	35302134	118421	1	NM_001045094	-48	cdc42bpab	cdc42bpab
chr20	35220432	35221390	.	102	.	7.52592	-1	-1	556	0	0.25	35220786	35221390	5.27741	203	35220432	35221369	2.24851	555	Intron (NM_001045094/cdc42bpab, intron 1 of 36)	20	35183714	35302134	118421	1	NM_001045094	36719	cdc42bpab	cdc42bpab
chr20	35218846	35219350	.	289	.	7.4773	-1	-1	178	0.31	0.7	35218846	35219350	3.82101	180	35218913	35219326	3.65629	110	Intron (NM_001045094/cdc42bpab, intron 1 of 36)	20	35183714	35302134	118421	1	NM_001045094	35133	cdc42bpab	cdc42bpab
chr20	18568945	18569433	.	102	.	5.50459	-1	-1	304	0	0.25	18568945	18569283	2.94939	236	18569138	18569433	2.5552	180	Intron (NM_001045125/cdc42bpb, intron 5 of 35)	20	18493701	18635941	142241	2	NM_001045125	66508	cdc42bpb	cdc42bpb
chr3	3770788	3772024	.	102	.	6.16981	-1	-1	279	0	0.25	3770870	3771313	3.01658	242	3770788	3772024	3.15323	235	Distal Intergenic	3	3832745	3841396	8652	1	NM_001326372	-60721	cdc42ep1b	cdc42ep1b
chr3	3761264	3762223	.	270	.	7.28518	-1	-1	207	0.28	0.65	3761264	3762010	3.78223	133	3761411	3762223	3.50295	135	Distal Intergenic	3	3832745	3841396	8652	1	NM_001326372	-70522	cdc42ep1b	cdc42ep1b
chr3	3819346	3820684	.	740	.	12.356	-1	-1	804	1.2	1.78	3819761	3820321	3.40401	222	3819346	3820684	8.95197	972	Distal Intergenic	3	3832745	3841396	8652	1	NM_001326372	-12061	cdc42ep1b	cdc42ep1b
chr3	3793166	3793901	.	102	.	6.29088	-1	-1	326	0	0.25	3793166	3793472	3.41708	206	3793197	3793901	2.8738	415	Distal Intergenic	3	3832745	3841396	8652	1	NM_001326372	-38844	cdc42ep1b	cdc42ep1b
chr3	3772329	3774506	.	430	.	8.95077	-1	-1	1468	0.54	1.04	3772404	3774506	5.52577	520	3772329	3773747	3.425	1184	Distal Intergenic	3	3832745	3841396	8652	1	NM_001326372	-58239	cdc42ep1b	cdc42ep1b
chr13	41996869	41997305	.	102	.	6.13951	-1	-1	108	0	0.25	41996871	41997305	3.02578	70	41996869	41997222	3.11373	144	Promoter (1-2kb)	13	41998508	42017565	19058	1	NM_001004568	-1203	cdc42ep3	cdc42ep3
chr3	49871073	49877060	.	578	.	9.6326	-1	-1	5110	0.84	1.39	49871073	49877060	4.00372	5021	49871110	49876732	5.62888	5163	Distal Intergenic	3	49911234	49914590	3357	2	NM_001002183	37530	cdc42ep4a	cdc42ep4a
chr3	49963532	49964658	.	102	.	4.48997	-1	-1	942	0	0.25	49963532	49964658	2.65952	830	49963707	49964596	1.83045	880	Distal Intergenic	3	49911234	49914590	3357	2	NM_001002183	-48943	cdc42ep4a	cdc42ep4a
chr3	50085354	50086005	.	363	.	8.06361	-1	-1	455	0.43	0.88	50085422	50085896	3.78223	392	50085354	50086005	4.28138	451	Distal Intergenic	3	49911234	49914590	3357	2	NM_001002183	-170765	cdc42ep4a	cdc42ep4a
chr3	49887681	49888513	.	336	.	7.87956	-1	-1	263	0.38	0.81	49887848	49888513	4.20965	184	49887681	49888000	3.66991	175	Distal Intergenic	3	49911234	49914590	3357	2	NM_001002183	26077	cdc42ep4a	cdc42ep4a
chr3	50039073	50044766	.	954	.	12.8503	-1	-1	4845	1.7	2.3	50039073	50044528	4.28981	5056	50039198	50044766	8.56046	1385	Distal Intergenic	3	49911234	49914590	3357	2	NM_001002183	-124484	cdc42ep4a	cdc42ep4a
chr3	49961885	49963072	.	102	.	5.36531	-1	-1	610	0	0.25	49961885	49963072	2.35427	852	49961943	49962396	3.01104	311	Distal Intergenic	3	49911234	49914590	3357	2	NM_001002183	-47296	cdc42ep4a	cdc42ep4a
chr3	49884393	49885788	.	1000	.	18.0324	-1	-1	670	3.69	4.26	49884393	49885788	7.75772	674	49884425	49885396	10.2747	634	Distal Intergenic	3	49911234	49914590	3357	2	NM_001002183	28802	cdc42ep4a	cdc42ep4a
chr3	49886463	49887492	.	885	.	11.7852	-1	-1	592	1.55	2.13	49886463	49887492	7.00588	579	49886715	49887241	4.77931	353	Distal Intergenic	3	49911234	49914590	3357	2	NM_001002183	27098	cdc42ep4a	cdc42ep4a
chr3	49957776	49958514	.	214	.	6.6655	-1	-1	410	0.21	0.52	49957776	49958385	3.50285	281	49957978	49958514	3.16265	338	Distal Intergenic	3	49911234	49914590	3357	2	NM_001002183	-43187	cdc42ep4a	cdc42ep4a
chr3	50102553	50103951	.	247	.	7.2556	-1	-1	1066	0.25	0.6	50102553	50103939	4.43146	1068	50103127	50103951	2.82414	491	Distal Intergenic	3	49911234	49914590	3357	2	NM_001002183	-187964	cdc42ep4a	cdc42ep4a
chr23	17027399	17028724	.	302	.	7.64458	-1	-1	503	0.33	0.73	17027773	17028724	4.22979	149	17027399	17028231	3.41479	483	Downstream (1-2kb)	23	17029842	17034629	4788	2	NM_001039923	5905	cdc42l2	cdc42l2
chr17	4734980	4735613	.	216	.	6.70022	-1	-1	387	0.22	0.52	4734980	4735482	3.57719	292	4735203	4735613	3.12303	259	Distal Intergenic	17	4903020	4947810	44791	1	NM_201084	-167407	cdc5l	cdc5l
chr17	4768916	4769385	.	262	.	7.3942	-1	-1	249	0.27	0.63	4768916	4769385	4.53868	245	4768944	4769326	2.85552	226	Distal Intergenic	17	4903020	4947810	44791	1	NM_201084	-133635	cdc5l	cdc5l
chr17	4874863	4876003	.	233	.	7.00816	-1	-1	342	0.24	0.56	4874970	4875756	2.82958	482	4874863	4876003	4.17858	95	Distal Intergenic	17	4903020	4947810	44791	1	NM_201084	-27017	cdc5l	cdc5l
chr17	4628101	4628643	.	227	.	6.86612	-1	-1	286	0.23	0.55	4628324	4628643	3.64285	172	4628101	4628544	3.22327	177	Distal Intergenic	17	4903020	4947810	44791	1	NM_201084	-274377	cdc5l	cdc5l
chr11	11830221	11832651	.	102	.	5.59666	-1	-1	1827	0	0.25	11830221	11832651	2.08115	1511	11831803	11832543	3.51551	561	Distal Intergenic	11	11799849	11809075	9227	2	NM_001127333	-21147	cdc6	cdc6
chr2	12309458	12310152	.	231	.	6.91794	-1	-1	479	0.23	0.56	12309458	12310046	3.02578	549	12309678	12310152	3.89216	190	Distal Intergenic	2	12162945	12219565	56621	1	NM_001291396	146514	cdc73	cdc73
chr2	12182692	12183471	.	235	.	7.03302	-1	-1	437	0.24	0.57	12182728	12183471	2.76297	129	12182692	12183465	4.27005	710	Intron (NM_200348/cdc73, intron 7 of 15)	2	12162945	12219565	56621	1	NM_001291396	19748	cdc73	cdc73
chr2	12204978	12206252	.	487	.	9.69028	-1	-1	298	0.65	1.17	12204978	12206252	6.34196	210	12204993	12206004	3.34832	471	Intron (NM_200348/cdc73, intron 11 of 15)	2	12162945	12219565	56621	1	NM_001291396	42034	cdc73	cdc73
chr2	12272373	12272724	.	231	.	6.92143	-1	-1	226	0.23	0.56	12272450	12272724	3.75878	129	12272373	12272722	3.16265	247	Distal Intergenic	2	12162945	12219565	56621	1	NM_001291396	109429	cdc73	cdc73
chr12	22576791	22579078	.	325	.	8.2348	-1	-1	1280	0.37	0.78	22576791	22579078	5.30266	551	22577148	22578317	2.93214	498	Distal Intergenic	12	22552868	22557332	4465	1	NM_001202427	23924	cdca9	cdca9
chr12	22572825	22574392	.	539	.	9.94093	-1	-1	829	0.76	1.3	22572825	22574392	3.3982	1495	22572850	22574265	6.54273	211	Distal Intergenic	12	22552868	22557332	4465	1	NM_001202427	19958	cdca9	cdca9
chr12	22574711	22575790	.	102	.	5.27882	-1	-1	179	0	0.25	22574711	22575790	3.12809	213	22574753	22575216	2.15073	103	Distal Intergenic	12	22552868	22557332	4465	1	NM_001202427	21844	cdca9	cdca9
chr12	22582370	22583064	.	102	.	5.66047	-1	-1	401	0	0.25	22582579	22583064	2.57447	430	22582370	22582694	3.086	163	Distal Intergenic	12	22552868	22557332	4465	1	NM_001202427	29503	cdca9	cdca9
chr16	2623274	2624013	.	102	.	5.91075	-1	-1	368	0	0.25	2623360	2623793	2.47272	247	2623274	2624013	3.43803	404	Intron (NM_001014333/cdcp1a, intron 3 of 8)	16	2609902	2632837	22936	2	NM_001014333	8824	cdcp1a	cdcp1a
chr2	28819327	28820844	.	423	.	8.77745	-1	-1	1106	0.53	1.02	28819327	28820844	5.26751	1272	28820093	28820495	3.50994	175	Distal Intergenic	2	28906403	28950751	44349	1	NM_001039633	-85559	cdh10a	cdh10a
chr2	28934575	28935236	.	102	.	5.94412	-1	-1	204	0	0.25	28934575	28935140	3.64285	193	28934726	28935236	2.30127	64	Intron (NM_001039633/cdh10a, intron 3 of 11)	2	28906403	28950751	44349	1	NM_001039633	28173	cdh10a	cdh10a
chr7	42730300	42731341	.	102	.	6.35425	-1	-1	488	0	0.25	42730905	42731282	2.8101	267	42730300	42731341	3.54415	104	Distal Intergenic	7	43421964	43448236	26273	2	NM_131214	716895	cdh11	cdh11
chr7	42724720	42728097	.	437	.	8.79658	-1	-1	1763	0.56	1.05	42725670	42728097	5.13688	321	42724720	42727486	3.6597	1332	Distal Intergenic	7	43421964	43448236	26273	2	NM_131214	720139	cdh11	cdh11
chr7	42782246	42784634	.	512	.	10.0155	-1	-1	2036	0.7	1.23	42782330	42784605	3.16395	1718	42782246	42784634	6.85152	213	Distal Intergenic	7	43421964	43448236	26273	2	NM_131214	663602	cdh11	cdh11
chr7	43639753	43645324	.	788	.	10.7903	-1	-1	3198	1.31	1.9	43639900	43645284	5.59441	2731	43639753	43645324	5.19589	3518	Distal Intergenic	7	43421964	43448236	26273	2	NM_131214	-191518	cdh11	cdh11
chr7	43611612	43611952	.	102	.	5.49819	-1	-1	167	0	0.25	43611667	43611952	2.84034	174	43611612	43611936	2.65785	106	Distal Intergenic	7	43421964	43448236	26273	2	NM_131214	-163377	cdh11	cdh11
chr7	43770789	43771862	.	387	.	8.31467	-1	-1	502	0.47	0.93	43770803	43771862	4.50376	328	43770789	43771809	3.81091	662	Distal Intergenic	7	43421964	43448236	26273	2	NM_131214	-322554	cdh11	cdh11
chr7	42715588	42716617	.	273	.	7.34209	-1	-1	242	0.29	0.66	42715588	42716016	3.88302	258	42715629	42716617	3.45907	185	Distal Intergenic	7	43421964	43448236	26273	2	NM_131214	731619	cdh11	cdh11
chr7	43491133	43493515	.	1000	.	15.3278	-1	-1	1037	2.83	3.4	43491567	43493417	6.88793	1395	43491133	43493515	8.43983	185	Distal Intergenic	7	43421964	43448236	26273	2	NM_131214	-42898	cdh11	cdh11
chr7	42735499	42736077	.	102	.	5.9825	-1	-1	225	0	0.25	42735686	42736015	2.72189	50	42735499	42736077	3.26061	214	Distal Intergenic	7	43421964	43448236	26273	2	NM_131214	712159	cdh11	cdh11
chr7	43593203	43594452	.	377	.	8.35979	-1	-1	325	0.45	0.91	43593253	43594417	3.36263	269	43593203	43594452	4.99716	332	Distal Intergenic	7	43421964	43448236	26273	2	NM_131214	-144968	cdh11	cdh11
chr7	42779411	42782016	.	464	.	9.28389	-1	-1	1217	0.61	1.12	42779411	42782016	5.81541	1272	42779850	42781671	3.46848	724	Distal Intergenic	7	43421964	43448236	26273	2	NM_131214	666220	cdh11	cdh11
chr7	43340778	43341287	.	247	.	7.26319	-1	-1	91	0.25	0.6	43340778	43341191	4.53868	132	43340790	43341287	2.72451	38	Distal Intergenic	7	43421964	43448236	26273	2	NM_131214	106949	cdh11	cdh11
chr7	42737994	42738997	.	102	.	5.4715	-1	-1	160	0	0.25	42737994	42738290	2.56747	34	42738150	42738997	2.90403	131	Distal Intergenic	7	43421964	43448236	26273	2	NM_131214	709239	cdh11	cdh11
chr7	43615135	43616695	.	305	.	7.63522	-1	-1	971	0.33	0.74	43615135	43616695	3.52378	872	43615511	43616457	4.11144	695	Distal Intergenic	7	43421964	43448236	26273	2	NM_131214	-166900	cdh11	cdh11
chr7	43613138	43614318	.	213	.	6.61807	-1	-1	580	0.21	0.51	43613138	43614306	3.84341	173	43613917	43614318	2.77466	209	Distal Intergenic	7	43421964	43448236	26273	2	NM_131214	-164903	cdh11	cdh11
chr7	42718140	42718653	.	102	.	6.37726	-1	-1	189	0	0.25	42718140	42718466	2.27704	100	42718228	42718653	4.10022	191	Distal Intergenic	7	43421964	43448236	26273	2	NM_131214	729583	cdh11	cdh11
chr7	43610345	43610810	.	102	.	6.03449	-1	-1	245	0	0.25	43610345	43610810	2.68289	297	43610432	43610723	3.3516	106	Distal Intergenic	7	43421964	43448236	26273	2	NM_131214	-162110	cdh11	cdh11
chr7	42775876	42777335	.	210	.	6.62683	-1	-1	663	0.21	0.51	42776279	42777335	3.21905	245	42775876	42777241	3.40778	679	Distal Intergenic	7	43421964	43448236	26273	2	NM_131214	670901	cdh11	cdh11
chr7	42711777	42714447	.	289	.	7.56335	-1	-1	1301	0.31	0.7	42711824	42714232	4.31136	1010	42711777	42714447	3.25199	1546	Distal Intergenic	7	43421964	43448236	26273	2	NM_131214	733789	cdh11	cdh11
chr7	42616479	42618520	.	102	.	5.16795	-1	-1	844	0	0.25	42616479	42618520	2.62735	959	42617017	42618088	2.5406	192	Distal Intergenic	7	43421964	43448236	26273	2	NM_131214	829716	cdh11	cdh11
chr2	29085522	29088180	.	425	.	8.51143	-1	-1	1770	0.54	1.03	29086640	29086918	3.87529	74	29085522	29088180	4.63614	2348	Intron (NM_001159830/cdh12a, intron 6 of 11)	2	29012243	29133359	121117	1	NM_001159830	73280	cdh12a	cdh12a
chr2	29083595	29084508	.	102	.	6.35504	-1	-1	514	0	0.25	29083595	29084117	3.23352	431	29083700	29084508	3.12152	493	Intron (NM_001159830/cdh12a, intron 6 of 11)	2	29012243	29133359	121117	1	NM_001159830	71353	cdh12a	cdh12a
chr2	29043072	29045132	.	560	.	10.0035	-1	-1	941	0.8	1.35	29044384	29045009	3.43963	170	29043072	29045132	6.56382	300	Intron (NM_001159830/cdh12a, intron 2 of 11)	2	29012243	29133359	121117	1	NM_001159830	30830	cdh12a	cdh12a
chr2	29094715	29098406	.	102	.	6.91917	-1	-1	993	0	0.25	29095563	29095829	2.25183	124	29094715	29098406	4.66734	1015	Intron (NM_001159830/cdh12a, intron 6 of 11)	2	29012243	29133359	121117	1	NM_001159830	82473	cdh12a	cdh12a
chr2	29076744	29078577	.	515	.	9.59559	-1	-1	921	0.71	1.24	29076997	29078499	5.96911	83	29076744	29078577	3.62648	405	Intron (NM_001159830/cdh12a, intron 6 of 11)	2	29012243	29133359	121117	1	NM_001159830	64502	cdh12a	cdh12a
chr2	29074179	29074698	.	240	.	7.2481	-1	-1	279	0.24	0.58	29074330	29074669	2.33424	216	29074179	29074698	4.91386	192	Intron (NM_001159830/cdh12a, intron 6 of 11)	2	29012243	29133359	121117	1	NM_001159830	61937	cdh12a	cdh12a
chr2	29079048	29082208	.	360	.	8.08069	-1	-1	1844	0.42	0.87	29079812	29082028	3.75305	655	29079048	29082208	4.32764	2269	Intron (NM_001159830/cdh12a, intron 6 of 11)	2	29012243	29133359	121117	1	NM_001159830	66806	cdh12a	cdh12a
chr2	29041674	29042767	.	434	.	8.76034	-1	-1	391	0.55	1.05	29041674	29042767	5.04394	405	29041782	29042667	3.7164	269	Intron (NM_001159830/cdh12a, intron 2 of 11)	2	29012243	29133359	121117	1	NM_001159830	29432	cdh12a	cdh12a
chr2	29089997	29093645	.	1000	.	14.3664	-1	-1	2262	2.52	3.13	29090543	29093645	6.58526	1003	29089997	29093272	7.78109	1109	Intron (NM_001159830/cdh12a, intron 6 of 11)	2	29012243	29133359	121117	1	NM_001159830	77755	cdh12a	cdh12a
chr2	29105692	29107868	.	298	.	7.59282	-1	-1	1159	0.33	0.72	29105779	29107867	3.99363	1113	29105692	29107868	3.59919	1119	Intron (NM_001159830/cdh12a, intron 6 of 11)	2	29012243	29133359	121117	1	NM_001159830	93450	cdh12a	cdh12a
chr2	29093937	29094516	.	102	.	5.55776	-1	-1	254	0	0.25	29094071	29094516	2.80239	101	29093937	29094425	2.75537	273	Intron (NM_001159830/cdh12a, intron 6 of 11)	2	29012243	29133359	121117	1	NM_001159830	81695	cdh12a	cdh12a
chr2	29070553	29073739	.	974	.	14.267	-1	-1	348	1.75	2.35	29070553	29073739	10.4959	559	29070725	29073702	3.77104	118	Intron (NM_001159830/cdh12a, intron 6 of 11)	2	29012243	29133359	121117	1	NM_001159830	58311	cdh12a	cdh12a
chr2	29075217	29076199	.	102	.	5.4694	-1	-1	468	0	0.25	29075672	29075978	2.32203	242	29075217	29076199	3.14737	239	Intron (NM_001159830/cdh12a, intron 6 of 11)	2	29012243	29133359	121117	1	NM_001159830	62975	cdh12a	cdh12a
chr7	55915188	55915924	.	102	.	6.11038	-1	-1	553	0	0.25	55915188	55915782	2.61233	484	55915551	55915924	3.49805	259	Distal Intergenic	7	55797111	55844321	47211	1	NM_212606	118078	cdh15	cdh15
chr7	55899222	55899739	.	102	.	6.24677	-1	-1	261	0	0.25	55899222	55899739	3.16395	266	55899257	55899657	3.08282	222	Distal Intergenic	7	55797111	55844321	47211	1	NM_212606	102112	cdh15	cdh15
chr7	55883597	55884582	.	435	.	8.53602	-1	-1	649	0.55	1.05	55883597	55884582	4.16045	616	55883939	55884357	4.37557	340	Distal Intergenic	7	55797111	55844321	47211	1	NM_212606	86487	cdh15	cdh15
chr7	55780855	55781588	.	244	.	7.25131	-1	-1	263	0.25	0.59	55780937	55781289	2.58072	67	55780855	55781588	4.67059	378	Distal Intergenic	7	55797111	55844321	47211	1	NM_212606	-15523	cdh15	cdh15
chr7	55595438	55596100	.	370	.	8.37615	-1	-1	291	0.44	0.89	55595438	55596100	5.02455	231	55595493	55595850	3.3516	296	Distal Intergenic	7	55797111	55844321	47211	1	NM_212606	-201011	cdh15	cdh15
chr16	26906990	26907458	.	102	.	6.34605	-1	-1	265	0	0.25	26906990	26907291	3.36263	186	26907050	26907458	2.98342	284	Intron (NM_194422/cdh17, intron 2 of 18)	16	26900740	26929355	28616	1	NM_194422	6251	cdh17	cdh17
chr20	17792242	17794349	.	493	.	8.97628	-1	-1	1160	0.66	1.19	17793197	17794067	4.03724	494	17792242	17794349	4.93904	871	Distal Intergenic	20	17840521	17919654	79134	1	NM_131081	-46172	cdh2	cdh2
chr20	17657341	17659289	.	590	.	10.1556	-1	-1	515	0.87	1.42	17657341	17658477	6.34469	552	17657551	17659289	3.81091	268	Distal Intergenic	20	17840521	17919654	79134	1	NM_131081	-181232	cdh2	cdh2
chr20	17976435	17982303	.	562	.	9.50928	-1	-1	4325	0.81	1.36	17976506	17982167	4.09363	3738	17976435	17982303	5.41565	4841	Distal Intergenic	20	17840521	17919654	79134	1	NM_131081	135915	cdh2	cdh2
chr20	17796158	17798233	.	574	.	9.43022	-1	-1	842	0.83	1.38	17796263	17797296	4.29762	376	17796158	17798233	5.1326	1204	Distal Intergenic	20	17840521	17919654	79134	1	NM_131081	-42288	cdh2	cdh2
chr20	18050999	18051546	.	373	.	9.41108	-1	-1	318	0.44	0.9	18051159	18051492	2.54734	32	18050999	18051546	6.86374	445	Distal Intergenic	20	17840521	17919654	79134	1	NM_131081	210479	cdh2	cdh2
chr13	42767094	42767995	.	349	.	8.95171	-1	-1	495	0.41	0.84	42767094	42767995	6.26764	649	42767330	42767683	2.68407	106	Intron (NM_214809/cdh23, intron 8 of 68)	13	42636134	43091249	455116	1	NM_214809	130961	cdh23	cdh23
chr13	42693744	42694266	.	338	.	8.33387	-1	-1	366	0.39	0.82	42693744	42694266	2.88484	373	42693883	42694256	5.44903	221	Intron (NM_214809/cdh23, intron 5 of 68)	13	42636134	43091249	455116	1	NM_214809	57611	cdh23	cdh23
chr13	42830819	42831584	.	401	.	8.48448	-1	-1	532	0.49	0.97	42830819	42831584	3.50259	501	42830896	42831558	4.98189	487	Intron (NM_214809/cdh23, intron 11 of 68)	13	42636134	43091249	455116	1	NM_214809	194686	cdh23	cdh23
chr13	42660730	42661159	.	102	.	6.43492	-1	-1	331	0	0.25	42660730	42661145	3.68674	296	42660771	42661159	2.74818	326	Intron (NM_214809/cdh23, intron 3 of 68)	13	42636134	43091249	455116	1	NM_214809	24597	cdh23	cdh23
chr11	20337421	20343172	.	1000	.	14.4539	-1	-1	3202	2.47	3.07	20337524	20342624	5.90071	2672	20337421	20343172	8.55317	2204	Intron (NM_131086/cdh4, intron 2 of 16)	11	20269926	20725438	455513	1	NM_131086	67496	cdh4	cdh4
chr11	20253093	20253760	.	102	.	5.81021	-1	-1	342	0	0.25	20253318	20253760	2.64756	380	20253093	20253466	3.16265	80	Distal Intergenic	11	20269870	20273474	3605	1	NM_001045273	-16110	cdh4	cdh4
chr7	44113261	44114225	.	102	.	5.1391	-1	-1	395	0	0.25	44113763	44114225	2.15568	168	44113261	44113984	2.98342	121	Intron (NM_001003983/cdh5, intron 1 of 12)	7	44106370	44128657	22288	1	NM_001003983	6892	cdh5	cdh5
chr7	44165579	44167304	.	761	.	11.2231	-1	-1	345	1.24	1.83	44165622	44167304	7.09553	324	44165579	44166754	4.12758	323	Distal Intergenic	7	44106370	44128657	22288	1	NM_001003983	59210	cdh5	cdh5
chr7	44169660	44170425	.	102	.	6.02733	-1	-1	357	0	0.25	44170042	44170425	3.75604	305	44169660	44170210	2.27129	27	Distal Intergenic	7	44106370	44128657	22288	1	NM_001003983	63291	cdh5	cdh5
chr2	28545961	28547672	.	1000	.	16.5108	-1	-1	245	3.23	3.82	28546021	28547417	9.01501	287	28545961	28547672	7.49574	250	Distal Intergenic	2	28393416	28446628	53213	2	NM_001013520	-99334	cdh6	cdh6
chr2	28497570	28498450	.	384	.	8.20877	-1	-1	451	0.46	0.93	28497644	28498450	3.79975	540	28497570	28498184	4.40902	289	Distal Intergenic	2	28393416	28446628	53213	2	NM_001013520	-50943	cdh6	cdh6
chr2	27276047	27276479	.	102	.	5.74639	-1	-1	193	0	0.25	27276047	27276313	2.55697	132	27276159	27276479	3.18942	143	Distal Intergenic	2	27354781	27439111	84331	1	NM_001077448	-78302	cdh7a	cdh7a
chr2	27319464	27321574	.	838	.	11.1094	-1	-1	972	1.43	2.02	27319464	27321457	5.72105	801	27320040	27321574	5.38835	567	Distal Intergenic	2	27354781	27439111	84331	1	NM_001077448	-33207	cdh7a	cdh7a
chr2	27315883	27319114	.	1000	.	12.7228	-1	-1	498	1.93	2.53	27315883	27319114	7.37374	357	27315892	27318281	5.34907	538	Distal Intergenic	2	27354781	27439111	84331	1	NM_001077448	-35667	cdh7a	cdh7a
[truncated: 20,037 more rows]
